# Supplementary material for: In vivo self-renewal and expansion of quiescent stem cells from a non-human primate
Source: Nat Commun. 2025 Jun 24;16:5370. doi: 10.1038/s41467-025-58897-x (PMC12187938; doi:10.1038/s41467-025-58897-x)
Supplement: Supplementary file 3 — Supplementary Data 1 [file 41467_2025_58897_MOESM3_ESM.xlsx]

## Sheet: Mouse lemur tools
	Tools used in this study
	Tool	Target	Raised in	ID	Producer	Assay	Concentration	Epitope alignment
	Antibody	CD29 (ITGB1)	mouse	TS2/16	BioLegend	FACS	1;100
	Antibody	CD34	mouse	581	BioLegend	FACS	1;100
	Antibody	CD82	mouse	ASL-24	BioLegend	FACS	1;100
	Antibody	CFD	rabbit	PA5-79034	Sigma	IF	1;100	human ILGGREAEAHARPYMASVQLNGAHLCGGVLVAEQWVLSAAHCLEDAA-DGKVQVLLGAHSLSQPEPSKRLYDVLRAVPHPDSQPDTIDHDLLLLQLSEKATLGPAVRPLPWQRVDRDVAPGTLCDVAGWGIVNHAGRRPDSLQHVLLPVLDRATCNRRTHHDGAITERLMCAESNRRDSCKGDSGGPLVCGGVLEGVVTSGSRVCGNRKKPGIYTRVASYAAWIDSVLA lemur ILGGREAEAHARPYMASVQVDGQHRCGGVLVAEQWVLSAAHCLEDTA-EGKVQVLLGAHSLSQPEPSKRLYDVRRAVPHPDSRPDTIDHDLLLLQLSEKAVLGPAVRPLPWQRVDRDVAPGTLCDVAGWGVVSHAGRRPDRLQHVLLPVLDRATCNL…
	Antibody	CXCR4	mouse	12G5	BioLegend	FACS	1;100
		GLIS3	rabbit	HPA056426	Sigma	IF	1;100	Human GHNVQGSPHNPSSQLPPLTAVDAGAERFAPSAPSPHHISPRRVPAPSSILQRTQPPYTQQPSGSHLKSYQPETNSSFQPNGI Macaq GHNVQGSPHNPSSQLPPLTAVDAGAERFAPSAPSPHHISPRRVPAPSSILQRTQPPHTQQPSGSHLKSYQPETNSSFQPNGI Lemur GHNVQGSPHHPSSQLPPLAAVDAGAERFAPPAPSPHHISPRRVPAPSSILQRTQPPHTQQP---HLKSYHPETNSSFQPNGI Mouse GHNVQGSPHNPSSQLPPLTAVDAGAERFAPPTPSPHHISPGRVPAPPSLLQRAQAPHSQQPPGSLLKPYQPETNSSFQPNGI *********:********:*********** :******** **…
	Antibody	HNRNPA1	rabbit	HPA007185	Sigma	IF	1;100	Human GGRGGGFGGNDNFGRGGNFSGRGGFGGSRGGGGYGGSGDGYNGFGNDGGYGGGGPGYSGGSRGYGSGGQGYGNQGSGYGGSGSYDS Macaq GGRGGGFGGNDNFGRGGNFSGRGGFGGSRGGGGYGGSGDGYNGFGNDGGYGGGGPGYSGGSRGYGSGGQGYGNQGSGYGGSGSYDS Lemur GGRGGGFGGNDNFGRGGNFSGRGGFGGSRGGGGYGGSGDGYNGFGNDGGYGGGGPGYSGGSRGYGSGGQGYGNQGSGYGGSGSYDS Mouse GGRGGGFGGNDNFGRGGNFSGRGGFGGSRGGGGYGGSGDGYNGFGNDGGYGGGGPGYSGGSRGYGSGGQGYGNQGSGYGGSGSYDS ***************************…
	Antibody	MYH2	mouse	2F7	DSHB	IF	1;100
	Antibody	MyoD	mouse	5.8A	BD Biosciences	IF	1;100	Human APGPLPPGR Lemur APGPLPPGR Mouse APGPLPPGR *********
	Antibody	MyoG	mouse	F5D	BD Biosciences	IF	1;100	human SLNQEERDLRYRGGGGPQP lemur SLNQEERDLRYRGGGGPQP mouse SLNQEERDLRYRGGGGPQP *******************
	Antibody	NCAM1	mouse	MEM-188	BioLegend	FACS	1;100
	Antibody	OAZ1	rabbit	NBP1-88925	Novus	IF	1;100	human QSRLTDAKRINWRTVLSGGSLYIEIPGGALPEGSKDSFAVLLEFAEEQLRADHVFICFHKNREDRAALLRTFSFLGFEIVRPGHPLVPKRPDACFMAYTFERESSGEEE lemur QSRLTDAKHITWRVVLRGGSLYIEIPGGALPEGSKDSFAVLLEFAEEQLRADHVFICFHKNREDRAALLRTFSFLGFEIVRPGHPLVPKRPDACFMAYTFERESSGEEE mouse QSTLTEAKQVTWRAVWSGGGLYIELPAGPLPEGSKDSFAALLEFAEEQLQADHVFICFPKNREDRAALLRTFSFLGFEIVRPGHPLVPKRPDACFMVYTLEREDPGEED ** **:**::.**.* **.****:*.* **********.*********:**…
	Antibody	PAX7	mouse	PAX7-c	DSHB	IF	1;100	Human QPQADFSISP Macaq QPQADFSISP Lemur QPQADFSISP Mouse QPQADFSISP **********
	Antibody	PDGFRA	rabbit	ab134123	Abcam	IF	1;100
	Antibody	PLIN1	rabbit	D1D8	Cell Signaling	IF	1;100	human PLPRLSLMEPESEFRDIDNP lemur PLPRLSLMEPESEFRDIDNP mouse PLPRLSLMEPESEFRDIDNP ********************
	Antibody	RUNX2	rabbit	HPA022040	Sigma	IF	1;100	human LNSAPSPFNPQGQSQITDPRQAQSSPPWSYDQSYPSYLSQMTSPSIHSTTPLSSTRGTGLPAITDVPRRISGASELGPFSDPRQFPSISSLTESRFSNPRMHYPA lemur LNSAPSPFNPQGQSQITDPRQAQSSPPWSYDQSYPSYLSQMTSPSIHSTTPLSSTRGTGLPAITDVPRRISGASELGPFSDPRQFPSISSLTESRFSNPRMHYPA mouse LNSAPSPFNPQGQSQITDPRQAQSSPPWSYDQSYPSYLSQMTSPSIHSTTPLSSTRGTGLPAITDVPRRISGASELGPFSDPRQFPSISSLTESRFSNPRMHYPA ***************************************************************…
	Antibody	SAT1	rabbit	NB110-41622	Novus	IF	1;100	human YRGFGIGSEILKNLSQVAMRCRCSSMHFLVAEWNEPSINFYKRRGASDLSSEEGWRLFKIDKEYLLKMATEE lemur YRGFGIGSEILKNLSQVAMKRRCSSMHFLVAEWNEPSINFYKRRGASDLSSEEGWRLFKIDKEYLLKMAAEE mouse YRGFGIGSEILKNLSQVAMKCRCSSMHFLVAEWNEPSINFYKRRGASDLSSEEGWRLFKIDKEYLLKMAAEE *******************: ************************************************:**
	Antibody	SGCA	rabbit	HPA007537	Sigma	IF	1;100	Human SALDRGGRVPLPIEGRKEGVYIKVGSASPFSTCLKMVASPDSHARCAQGQPPLLSCYDTLAPHFRVDWCNVTLVDKSVPEPADEVPTPGDGILEHDPFFCPPTEAPDRDFLVD Lemur SALDRGGRVPLPIEGRKEGVYIKVGSASPFSTCLKMVASPDSHARCTQGQPPLLSCYDTLAPYFRVDWCNVSLVDKSVPEPADEAPTPGDGILEHDPFFCPPTEAPARDFLVD Mouse SALDRGGRVPLPIEGRKEGVYIKVGSATPFSTCLKMVASPDSYARCAQGQPPLLSCYDTLAPHFRVDWCNVSLVDKSVPEPLDEVPTPGDGILEHDPFFCPPTEATDRDFLTD ***************************:***********…
	Antibody	SMA	rabbit	D4K9N	Cell Signaling	IF	1;100	human MCEEEDSTALVCDNGSGLCKAGFAGDDAPRAVFPSIVGRPR lemur MCEEEDSTALVCDNGSGLCKAGFAGDDAPRAVFPSIVGRPR mouse MCEEEDSTALVCDNGSGLCKAGFAGDDAPRAVFPSIVGRPR *****************************************
	Antibody	SP7/Osteryx	rabbit	HPA063202	Sigma	IF	1;100	human QGQGDGLQGTLPTGPAQPPLNPQLPTYPSDFAPLNPAPYPAPHLLQPGPQHVLPQDVYKPKAVGNSG lemur QGQGDGLQGTLPTGPAQPPLNPQLPTYPSDFAPLNPAPYPAPHLLQPGPQHVLPQDVYKPKAVGNSG mouse QGQGDGLQGTLSTGPAQPPLNPQLPTYPSDFAPLNPAPYPAPHLLQPGPQHVLPQDVYKPKAVGNSG *********** *******************************************************
	Antibody	Spermidine	rabbit	NB100-1847	Novus	IF	1;100
	Antibody	SRM	rabbit	ab241508	Abcam	IF	1;100	human KNPSTNFQEPVQPLTQQQVAQMQLKYYNSDVHRAAFVLPEFARKALNDVS lemur KNPNTNFREPVQQLTQKQVEQMQLKYYNSDVHRAAFVLPEFARKALNDVS mouse KNPSTNFREPVQQLTQAQVEQMQLKYYNSDMHRAAFVLPEFTRKALNDIS ***.***:**** *** ** **********:**********:******:*
	Antibody	THY1	mouse	5 E10	BioLegend	FACS	1;100
	Dye	ORO	na	1024190250	EMD Millipore	Bright field microscopy	na
	Dye	WGA	na	W11262	Thermo Fisher Scientific	Fluorescence microscopy	1;100
	Dye	Alizarin red	na	A5533	Sigma-Aldrich	Fluorescence microscopy	na
	Lentivirus	GFP-Luciferase	na	3rd gen HIV1 vector	home-made	transplantation	na
	Small molecule	CFD	na	DANICOPAN (HY-117930)	MedChem Express	cell culture/transplantation	2.5 μM
	Small molecule	SAT1	na	DENSPM	Tocris	cell culture/transplantation	1 μM
	Transfection agent	pCMV	na	Lipofectamine 2000	Invitrogen	cell culture	na
	Antibodies that did not cross react with mouse lemur protein
	Tool	Target	Raised in	Clone	Producer	Failed in	Concentration	Previously reported ractivity
	Antibody	LYVE1	mouse	ALY7	Thermo	FACS	1;100	mouse
		CD3E	mouse	HIT3A	Thermo	FACS	1;100	human
		CD3E	mouse	OKT3	Thermo	FACS	1;100	human
		CD4	mouse	RPA-T4	Thermo	FACS	1;100	human
		CD7	mouse	CD7-6B7	Thermo	FACS	1;100	human
		CD7	mouse	M-T701	BD	FACS	1;100	human
		CD8A/CD8B	mouse	RPA-T8	Thermo	FACS	1;100	human/macaque
	Antibody	CD14	mouse	M5E2	BioLegend	FACS	1;100	human
		CD19	mouse	HIB19	BD	FACS	1;100	human
		CD20 (MS4A1)	mouse	2H7	Thermo	FACS	1;100	human/macaque
	Antibody	CD31 (PECAM1)	mouse	MEC 13.3	BioLegend	FACS	1;100	mouse	Used for FACS of mouse muscle
	Antibody	CD31 (PECAM1)	mouse	WM59	BioLegend	FACS	1;100	human; african green; baboon; cynomolgus; rhesus	Used for FACS of human muscle
		CD31 (PECAM1)	mouse	9G11	R&D	FACS	1;100	human
		CD34	rat	RAM34	BioLegend	FACS	1;100	mouse
		CD38	mouse	HIT2	Thermo	FACS	1;100	human
		CD41 (ITGA2B)	mouse	HIP8	BioLegend	FACS	1;100	human; african green; baboon; capuchin; cynomolgus; rhesus
		CD48	hamster	HM48-1	BioLegend	FACS	1;100	mouse
	Antibody	CD45 (PTPRC)	mouse	30-F11	BioLegend	FACS	1;100	mouse	Used for FACS of mouse muscle
	Antibody	CD45 (PTPRC)	mouse	HI30	BioLegend	FACS	1;100	human; chimp	Used for FACS of human muscle
		CD45 (PTPRC)	mouse	MB4-6D6	Miltenyi	FACS	1;100	rhesus; cynomolgus; pigtailed macaque
		CD45 (PTPRC)	mouse	HI100	BioLegend	FACS	1;100	human; chimp
		CD117 (KIT)	mouse	104D2	BioLegend	FACS	1;100	human; cynomolgus
		CD123 (IL3RA)	mouse	7G3	Thermo	FACS	1;100	human
		CD127 (IL7R)	rat	SB199	BD	FACS	1;100	mouse
	Antibody	CD334 (FGFR4)	mouse	4FR6D3	BioLegend	FACS	1;100	human
		IgG Fc	rat	M1310G05	BioLegend	FACS	1;100	human
		IgM	mouse	MHM-88	BioLegend	FACS	1;100	human; african green; baboon; cynomolgus; rhesus
		ITGAM (MAC-1)	mouse	ICRF44	BioLegend	FACS	1;100	human; chimp; baboon; marmoset; cynomolgus; rhesus
		CD56 (NCAM1)	mouse	B159	BD	FACS	1;100	human
	Antibody	SCA1 (LY6A)	mouse	D7	BioLegend	FACS	1;100	mouse	Used for FACS of mouse muscle
		SCA1 (LY6A)	rat	E13-161.7	BioLegend	FACS	1;100	mouse
	Antibody	SPRY1	rabbit	HPA070554	Sigma	IF	1;100	human
	Antibody	SPRY1	goat	PA5-18289	Thermo	IF	1;100	human
	Antibody	VCAM1	mouse	429	BioLegend	FACS	1;100	mouse	Used for FACS of mouse muscle
