# Supplementary material for: In vivo self-renewal and expansion of quiescent stem cells from a non-human primate
Source: Nat Commun. 2025 Jun 24;16:5370. doi: 10.1038/s41467-025-58897-x (PMC12187938; doi:10.1038/s41467-025-58897-x)
Supplement: Supplementary file 4 — Supplementary Data 2 [file 41467_2025_58897_MOESM4_ESM.xlsx]

## Sheet: Cell type enriched genes in SS2
MuSC		FAP
high	low	high	low
CNN3	SELENOP	DCN	PDLIM3
DAG1	TMSB4X	SERPINF1	TSPAN7
ITM2A	LOC105872612	GPX3	HSPB1
SPATS2L	CST3	DPT	NOTCH3
MYF5	DCN	GSN	MYF5
CHRNA1	LOC105879342	LUM	CHRNA1
PPP1R14B	CD34	MFAP5	LOC105883120
PDLIM3	FCGRT	PCOLCE	LOC105857591
LOC105864137	ARPC1B	TNXB	LOC105857556
RPS2	GPX3	FBLN5	FABP5
LOC105880627	CLEC3B	ABCA10	TNNT1
DLK1	DPT	RARRES2	DUSP2
ALDH3A1	ARHGDIB	CFD	CXCR4
PDLIM4	LUM	MFAP4	BCAM
TNNT1	CXCL12	FBLN1	FGFR4
RPS18	PCOLCE	THY1	EZR
RPL12	FBLN1	COL1A2	LOC105856426
LOC105874518	MFAP5	MMP2	DAG1
LOC105872400	CDA	SERPING1	LOC105876793
FGFR4	ANXA5	LOC105866368	SRGN
LOC105859379	FBLN5	LOC105863998	RAPSN
RAPSN	MAFB	CD34	ESAM
LOC105860291	ABCA10	C1S	CD74
RPL18A	CD74	F3	LOC105865918
LOC105870144	LOC109731207	FBLN2	TYROBP
LOC105874223	LOC105866368	C1R	RTN2
RPL13A	LOC105855949	MXRA8	GAPDH
SLC25A6	LOC105855951	GSTM3	PPP1R14B
LOC105873385	TGFBI	LOC105864749	LOC105886026
LOC105881350	LOC105883120	LAMC1	LOC105869751
PON2	LGALS3BP	ISLR	SYNGR2
LOC105861058	CILP	SVEP1	SDPR
OLFML2B	IGFBP6	CXCL12	EDN3
RPL29	PI16	PODN	LOC105880511
RPS19	IFI30	FSTL1	PGM5
RPL18	CFD	CTSK	LOC105874519
LOC105874583	C1S	PMP22	AQP1
LOC105879067	ASPN	COL1A1	MEF2C
NCAM1	TMSB10	CILP	SPATS2L
RPL8	LOC105869751	TFPI2	NCAM1
EEF1A1	TYMP	IGFBP6	SERTM1
RPL3	LOC105886026	PLXDC2	FCER1G
C10H9orf3	EBF1	FNDC1	LOC105871594
LOC105872739	PLTP	COL6A1	PPIA
LOC105860732	ADM	DDR2	TPM2
RTN2	TMEM176A	PLXDC1	C15H10orf10
HMGN2	C1R	PTGES	CSF1R
LOC105883298	MEF2C	RBP4	CD83
EDN3	PDLIM1	DKK3	CLDN5
GLIPR2	COL1A1	THBS2	LIPA
RPS6	OLFML3	LOC109730144	CHRNB1
GAPDH	SERPINA5	EFEMP1	TMEM88
SPARCL1	MFAP4	LOC105856576	SGCG
MEST	UPP1	ADM	LOC105867541
ZC3H10	PDGFRB	ABI3BP	HBEGF
LOC105882016	LOC105864749	ABLIM1	CTSH
SERTM1	LOC105861914	LTBP4	TSPAN13
RPS5	LOC105860197	LOC105876257	TREM1
LOC105856414	THY1	LAMA2	LOC105877178
SPG21	PODN	COL5A2	LAPTM5
NOTCH3	SRGN	COL3A1	LYZ
DNAJB6	MGLL	OLFML3	TINAGL1
SGCA	RAMP2	LOC109730141	LOC105881547
LGALS1	AVPR1A	CXCL14	PGLYRP1
RPS15	LOC105876248	TYMP	GIMAP7
LOC105855163	LOC105876793	LOC105856584	TSPAN15
LOC105856694	SOD3	FBN1	GIMAP6
RPL36	LOC105857591	IGF1	C1QA
RPL37A	DUSP2	TNFAIP6	ADGRE5
CUX1	LOC105857556	SMOC2	ADGRF5
RPL23A	PRRX1	LOC105857372	ARL4C
RPL37	FXYD5	PDGFRA	CCL15
RPS3A	THBS2	S100A4	C10H9orf3
CHRNB1	DHRS3	HMCN2	F13A1
LOC105874256	ZFP36	ANGPTL2	FOLR2
GPC3	LPL	LOXL1	FCGR2B
RPL27A	TNXB	MFAP2	LOC105879919
SGCG	GAS6	SCARA5	ADRB2
LOC109730882	DKK3	SOD3	VSIG4
PRMT1	ESAM	ECM1	GALNT18
LOC105882347	TYROBP	EBF1	ADA
RPS4X	LOC105867404	PRRX1	MFNG
NCALD	LOC105862649	NOVA1	LOC105877112
RPS7	SDCBP	CLEC3B	GIMAP4
CDKN1C	CD68	PLPP3	YWHAE
RPS26	LOC109730012	THBS3	CTSS
LOC105872867	RUNX1T1	CD248	LOC105881712
LOC105868683	ADAP2	GFPT2	PON2
TUBB6	SMOC2	TGFBR3	CDH15
LOC105872979	LOC105885804	TSKU	TREM2
EMP2	LOC105878269	ASPN	LOC105872012
LOC105881539	TNFAIP6	CCDC80	SIK1
CHD1	CTSS	LOC105876249	LOC105869125
RPS15A	ID2	NUPR1	LOC105882215
MYOC	FABP5	VIT	KIAA1217
VWA1	ABCA6	MAN1A1	CTNND1
RPS25	IL33	SCARA3	CHRDL2
RPS27A	GIMAP6	SELENOP	SERINC2
LOC105856197	TNS1	LOC105876248	MYLK2
HMGN1	SEC14L1	CRABP2	IL1B
RPL31	PLAUR	GAS6	CUX1
RPLP0	MFAP2	RARRES1	CHCHD10
SERINC2	APOD	LAMB1	MCAM
RPS24	LOC105867540	LOC109730226	LOC105855477
RPL4	FNDC1	APOD	NINJ1
RPL19	FTH1	NID2	IL1R2
RPL24	FCER1G	LAPTM4A	LOC109731343
RPL30	GYPC	AVPR1A	IDO1
RPS8	EFEMP1	HMCN1	MRC1
NACA	EMCN	CRISPLD2	MPEG1
RPS3	CD248	PI16	LOC105874565
PPIA	AKAP12	FIBIN	FTH1
CDH15	SERPINF1	GAS1	DES
LOC105861109	AQP1	VASN	HEY1
LOC105885817	THBD	PDGFD	CTSZ
RPS27	FMO2	CHRDL1	HMGN1
RPS13	SULF2	OAF	LOC105869752
RPS17	MEOX2	LOXL2	LOC105874518
RPL35A	HMCN1	PPL	ECSCR
MYLK2	COLEC12	C1QTNF5	DNAJB6
LOC105873215	TMEM88	PTGS1	LOC105862979
LOC105861123	COL1A2	UGDH	LOC105869753
RPL32	B2M	COL6A2	LOC105881608
LOC105861135	CTSH	MPZL1	DPP7
LOC105859851	AGTR1	HSPA6	CDK2AP2
CHRDL2	TINAGL1	MITF	LOC105876782
LOC105855111	RASL11A	UAP1	CCL14
TSC22D3	TREM1	HAS1	MAL
LOC105861798	CSF1R	NID1	VAMP8
LOC105869878	MAN1A1	BGN	CFL1
RPL35	LOC105871594	SMG6	EGFL7
LOC105861367	FAM129A	FAP	PFN1
RPL26	LYZ	PDGFRB	MAP3K14
LOC105866560	CD83	GPC6	NCALD
RPL13	CLDN5	COL14A1	AU129-gt12
MYC	LHFP	GYPC	RASSF3
LOC105874770	GJA1	LOC105878269	TMEM52
ZBTB20	PGLYRP1	FCGRT	F11R
RPL34	LOC105877112	AKAP12	IL10RA
RPL10A	ADA	LRP1	LOC105883161
EZR	DSE	SPON2	MEGF10
LOC105872777	ABI3BP	SPARC	CLEC10A
LOC105879843	NID2	PAMR1	ATP5E
RPL5	NPC2	SELENOM	LOC105881057
TSPAN15	C1QA	SRPX	CRLF2
LOC105867263	CTSC	TGFBR2	HCST
LOC105874393	CHIT1	LGALS3BP	LOC109730635
LOC105868017	CALM1	PRRX2	SPI1
RPS14	CTSB	RUNX1T1	PALMD
MEGF10	PPP1R15A	LAMB2	ITGA6
