# Supplementary material for: In vivo self-renewal and expansion of quiescent stem cells from a non-human primate
Source: Nat Commun. 2025 Jun 24;16:5370. doi: 10.1038/s41467-025-58897-x (PMC12187938; doi:10.1038/s41467-025-58897-x)
Supplement: Supplementary file 5 — Supplementary Data 3 [file 41467_2025_58897_MOESM5_ESM.xlsx]

## Sheet: HumanLemur
symbol_human	symbol_lemur	symbol_mouse	Ncompartment	compartment	Compartments	Ncelltype	celltype	Celltypes
OCIAD2	OCIAD2	Ociad2	1	endothelial	endothelial	4	nan	artery, capillary, lymphatic, vein
IGFBP2	IGFBP2	Igfbp2	1	endothelial	endothelial	3	nan	artery, capillary, vein
DOC2B	DOC2B	Doc2b	1	endothelial	endothelial	3	nan	artery, capillary, vein
RPH3AL	RPH3AL	Rph3al	1	endothelial	endothelial	3	nan	capillary, lymphatic, vein
DDX23	DDX23	Ddx23	1	endothelial	endothelial	3	nan	capillary, lymphatic, vein
FGR	FGR	Fgr	1	endothelial	endothelial	3	nan	capillary, lymphatic, vein
RFTN2	RFTN2	Rftn2	1	endothelial	endothelial	2	nan	capillary, vein
PERP	PERP	Perp	1	endothelial	endothelial	2	nan	lymphatic, vein
TPD52L1	TPD52L1	Tpd52l1	1	endothelial	endothelial	2	nan	capillary, vein
VEZT	VEZT	Vezt	1	endothelial	endothelial	2	nan	lymphatic, vein
MMP28	MMP28	Mmp28	1	endothelial	endothelial	2	nan	artery, vein
DSP	DSP	Dsp	1	endothelial	endothelial	2	nan	artery, lymphatic
BMP6	BMP6	Bmp6	1	endothelial	endothelial	2	nan	capillary, vein
HEG1	HEG1	Heg1	1	endothelial	endothelial	2	nan	capillary, vein
TMEM181	TMEM181	Tmem181a	1	endothelial	endothelial	2	nan	capillary, vein
PMAIP1	PMAIP1	Pmaip1	1	endothelial	endothelial	2	nan	capillary, vein
NOSTRIN	NOSTRIN	Nostrin	1	endothelial	endothelial	2	nan	artery, capillary
CLSTN1	LOC105886064	Clstn1	1	endothelial	endothelial	2	nan	capillary, vein
HEBP1	HEBP1	Hebp1	1	endothelial	endothelial	2	nan	capillary, vein
SHROOM4	SHROOM4	Shroom4	1	endothelial	endothelial	2	nan	capillary, vein
ITM2A	ITM2A	Itm2a	1	endothelial	endothelial	2	nan	capillary, vein
ZBTB37	ZBTB37	Zbtb37	1	endothelial	endothelial	1	artery	artery
CCDC28A	CCDC28A	Ccdc28a	1	endothelial	endothelial	1	artery	artery
TDG	TDG	Tdg	1	endothelial	endothelial	1	artery	artery
MDM1	MDM1	Mdm1	1	endothelial	endothelial	1	artery	artery
CNRIP1	CNRIP1	Cnrip1	1	endothelial	endothelial	1	artery	artery
ZNF354C	ZNF354C	Zfp354c	1	endothelial	endothelial	1	artery	artery
DUSP14	DUSP14	Dusp14	1	endothelial	endothelial	1	artery	artery
FN3KRP	FN3KRP	Fn3krp	1	endothelial	endothelial	1	artery	artery
ZNF366	ZNF366	Zfp366	1	endothelial	endothelial	1	artery	artery
CENPH	CENPH	Cenph	1	endothelial	endothelial	1	artery	artery
PDE4D	PDE4D	Pde4d	1	endothelial	endothelial	1	artery	artery
PREPL	PREPL	Prepl	1	endothelial	endothelial	1	artery	artery
IL33	IL33	Il33	1	endothelial	endothelial	1	artery	artery
CERCAM	CERCAM	Cercam	1	endothelial	endothelial	1	artery	artery
DSN1	DSN1	Dsn1	1	endothelial	endothelial	1	artery	artery
ZFYVE9	ZFYVE9	Zfyve9	1	endothelial	endothelial	1	artery	artery
B4GALT2	B4GALT2	B4galt2	1	endothelial	endothelial	1	artery	artery
AASDH	AASDH	Aasdh	1	endothelial	endothelial	1	artery	artery
ATP6V0E2	ATP6V0E2	Atp6v0e2	1	endothelial	endothelial	1	artery	artery
PDE3A	PDE3A	Pde3a	1	endothelial	endothelial	1	artery	artery
SOX5	SOX5	Sox5	1	endothelial	endothelial	1	artery	artery
ZNF583	ZNF583	Zfp583	1	endothelial	endothelial	1	artery	artery
SPRED3	SPRED3	Spred3	1	endothelial	endothelial	1	artery	artery
TACC1	TACC1	Tacc1	1	endothelial	endothelial	1	artery	artery
CASP3	CASP3	Casp3	1	endothelial	endothelial	1	artery	artery
ROBO3	ROBO3	Robo3	1	endothelial	endothelial	1	artery	artery
TAB3	TAB3	Tab3	1	endothelial	endothelial	1	artery	artery
NAP1L2	NAP1L2	Nap1l2	1	endothelial	endothelial	1	artery	artery
G0S2	G0S2	G0s2	1	endothelial	endothelial	1	vein	vein
GGT5	GGT5	Ggt5	1	endothelial	endothelial	1	vein	vein
MYH10	MYH10	Myh10	1	endothelial	endothelial	1	vein	vein
C7	C7	C7	1	endothelial	endothelial	1	vein	vein
MATN2	MATN2	Matn2	1	endothelial	endothelial	1	vein	vein
SLCO4A1	SLCO4A1	Slco4a1	1	endothelial	endothelial	1	vein	vein
TCEA2	TCEA2	Tcea2	1	endothelial	endothelial	1	vein	vein
TMEM126B	TMEM126B	Tmem126b	1	endothelial	endothelial	1	vein	vein
PLEKHA7	PLEKHA7	Plekha7	1	endothelial	endothelial	1	vein	vein
PDPR	PDPR	Pdpr	1	endothelial	endothelial	1	vein	vein
RHOU	RHOU	Rhou	1	endothelial	endothelial	1	vein	vein
ICAM4	ICAM4	Icam4	1	endothelial	endothelial	1	vein	vein
XRCC5	XRCC5	Xrcc5	1	endothelial	endothelial	1	capillary	capillary
FMO3	FMO3	Fmo3	1	endothelial	endothelial	1	capillary	capillary
SELE	SELE	Sele	1	endothelial	endothelial	1	capillary	capillary
ENPP1	ENPP1	Enpp1	1	endothelial	endothelial	1	capillary	capillary
CD63	CD63	Cd63	1	endothelial	endothelial	1	capillary	capillary
EGFR	EGFR	Egfr	1	endothelial	endothelial	1	capillary	capillary
HOXB3	HOXB3	Hoxb3	1	endothelial	endothelial	1	capillary	capillary
PCGF2	PCGF2	Pcgf2	1	endothelial	endothelial	1	capillary	capillary
IGFBP4	IGFBP4	Igfbp4	1	endothelial	endothelial	1	capillary	capillary
GFOD1	GFOD1	Gfod1	1	endothelial	endothelial	1	capillary	capillary
FAM107A	FAM107A	Fam107a	1	endothelial	endothelial	1	capillary	capillary
SEMA3G	SEMA3G	Sema3g	1	endothelial	endothelial	1	capillary	capillary
FKBP11	FKBP11	Fkbp11	1	endothelial	endothelial	1	capillary	capillary
ATF7IP2	ATF7IP2	Atf7ip2	1	endothelial	endothelial	1	capillary	capillary
FGD4	FGD4	Fgd4	1	endothelial	endothelial	1	capillary	capillary
MAP3K13	MAP3K13	Map3k13	1	endothelial	endothelial	1	capillary	capillary
KALRN	KALRN	Kalrn	1	endothelial	endothelial	1	capillary	capillary
KCNE1	KCNE1	Kcne1	1	endothelial	endothelial	1	capillary	capillary
SATB1	SATB1	Satb1	1	endothelial	endothelial	1	capillary	capillary
MPPE1	MPPE1	Mppe1	1	endothelial	endothelial	1	capillary	capillary
CCDC68	CCDC68	Ccdc68	1	endothelial	endothelial	1	capillary	capillary
PHYH	PHYH	Phyh	1	endothelial	endothelial	1	capillary	capillary
PLXDC2	PLXDC2	Plxdc2	1	endothelial	endothelial	1	capillary	capillary
ITGAV	ITGAV	Itgav	1	endothelial	endothelial	1	capillary	capillary
CD82	CD82	Cd82	1	endothelial	endothelial	1	capillary	capillary
TBL1XR1	TBL1XR1	Tbl1xr1	1	endothelial	endothelial	1	capillary	capillary
FNIP2	FNIP2	Fnip2	1	endothelial	endothelial	1	capillary	capillary
CREB3L4	CREB3L4	Creb3l4	1	endothelial	endothelial	1	capillary	capillary
CDK6	CDK6	Cdk6	1	endothelial	endothelial	1	capillary	capillary
GNAI1	GNAI1	Gnai1	1	endothelial	endothelial	1	capillary	capillary
N4BP2L1	N4BP2L1	N4bp2l1	1	endothelial	endothelial	1	capillary	capillary
CADPS2	CADPS2	Cadps2	1	endothelial	endothelial	1	capillary	capillary
HIPK2	HIPK2	Hipk2	1	endothelial	endothelial	1	capillary	capillary
BID	BID	Bid	1	endothelial	endothelial	1	capillary	capillary
VWF	VWF	Vwf	1	endothelial	endothelial	1	capillary	capillary
EPS8	EPS8	Eps8	1	endothelial	endothelial	1	capillary	capillary
PPP1R14A	PPP1R14A	Ppp1r14a	1	endothelial	endothelial	1	capillary	capillary
LSR	LSR	Lsr	1	endothelial	endothelial	1	capillary	capillary
PPP1R3B	PPP1R3B	Ppp1r3b	1	endothelial	endothelial	1	capillary	capillary
GUCY1A2	GUCY1A2	Gucy1a2	1	endothelial	endothelial	1	capillary	capillary
SLCO2A1	SLCO2A1	Slco2a1	1	endothelial	endothelial	1	capillary	capillary
F8	F8	F8	1	endothelial	endothelial	1	capillary	capillary
TRAM2	TRAM2	Tram2	1	endothelial	endothelial	1	lymphatic	lymphatic
INPP1	INPP1	Inpp1	1	endothelial	endothelial	1	lymphatic	lymphatic
PIGC	PIGC	Pigc	1	endothelial	endothelial	1	lymphatic	lymphatic
DUSP23	DUSP23	Dusp23	1	endothelial	endothelial	1	lymphatic	lymphatic
EFEMP1	EFEMP1	Efemp1	1	endothelial	endothelial	1	lymphatic	lymphatic
NR2F1	NR2F1	Nr2f1	1	endothelial	endothelial	1	lymphatic	lymphatic
LRRK2	LRRK2	Lrrk2	1	endothelial	endothelial	1	lymphatic	lymphatic
ST6GAL1	ST6GAL1	St6gal1	1	endothelial	endothelial	1	lymphatic	lymphatic
ZNF654	ZNF654	Zfp654	1	endothelial	endothelial	1	lymphatic	lymphatic
ZNF518A	ZNF518A	Zfp518a	1	endothelial	endothelial	1	lymphatic	lymphatic
DPP4	DPP4	Dpp4	1	endothelial	endothelial	1	lymphatic	lymphatic
HOXD8	HOXD8	Hoxd8	1	endothelial	endothelial	1	lymphatic	lymphatic
MDK	MDK	Mdk	1	endothelial	endothelial	1	lymphatic	lymphatic
PPDPF	PPDPF	Ppdpf	1	endothelial	endothelial	1	lymphatic	lymphatic
PDGFC	PDGFC	Pdgfc	1	endothelial	endothelial	1	lymphatic	lymphatic
RUNX1T1	RUNX1T1	Runx1t1	1	endothelial	endothelial	1	lymphatic	lymphatic
SEMA3E	SEMA3E	Sema3e	1	endothelial	endothelial	1	lymphatic	lymphatic
SRRM3	SRRM3	Srrm3	1	endothelial	endothelial	1	lymphatic	lymphatic
ZNF316	ZNF316	Zfp316	1	endothelial	endothelial	1	lymphatic	lymphatic
ART4	ART4	Art4	1	endothelial	endothelial	1	lymphatic	lymphatic
ZSCAN18	ZSCAN18	Zscan18	1	endothelial	endothelial	1	lymphatic	lymphatic
TMEM91	TMEM91	Tmem91	1	endothelial	endothelial	1	lymphatic	lymphatic
NUDT16	NUDT16	Nudt16	1	endothelial	endothelial	1	lymphatic	lymphatic
NOVA1	NOVA1	Nova1	1	stromal	stromal	3	nan	FAP, muscle stem, tendon
DNER	DNER	Dner	1	stromal	stromal	2	nan	FAP, tendon
PER2	PER2	Per2	1	stromal	stromal	2	nan	FAP, muscle stem
NUAK1	NUAK1	Nuak1	1	stromal	stromal	2	nan	FAP, tendon
CORO6	CORO6	Coro6	1	stromal	stromal	2	nan	fast muscle, muscle stem
HHIPL1	HHIPL1	Hhipl1	1	stromal	stromal	2	nan	FAP, tendon
SPOCK1	SPOCK1	Spock1	1	stromal	stromal	2	nan	FAP, tendon
TNNC1	TNNC1	Tnnc1	1	stromal	stromal	2	nan	fast muscle, tendon
NME4	NME4	Nme4	1	stromal	stromal	2	nan	FAP, tendon
TMEM87A	TMEM87A	Tmem87a	1	stromal	stromal	2	nan	FAP, tendon
ACSS1	ACSS1	Acss1	1	stromal	stromal	2	nan	muscle stem, tendon
AGTR1	AGTR1	Agtr1b	1	stromal	stromal	2	nan	FAP, pericyte
LMO3	LMO3	Lmo3	1	stromal	stromal	2	nan	FAP, tendon
DIXDC1	DIXDC1	Dixdc1	1	stromal	stromal	2	nan	FAP, tendon
DDIT4	DDIT4	Ddit4	1	stromal	stromal	1	tendon	tendon
CIRBP	CIRBP	Cirbp	1	stromal	stromal	1	tendon	tendon
MYL6B	MYL6B	Myl6b	1	stromal	stromal	1	tendon	tendon
GMNN	GMNN	Gmnn	1	stromal	stromal	1	tendon	tendon
CMYA5	CMYA5	Cmya5	1	stromal	stromal	1	tendon	tendon
SLC7A8	SLC7A8	Slc7a8	1	stromal	stromal	1	tendon	tendon
PPP1R1A	PPP1R1A	Ppp1r1a	1	stromal	stromal	1	tendon	tendon
NMRAL1	NMRAL1	Nmral1	1	stromal	stromal	1	tendon	tendon
TPRG1	TPRG1	Tprg	1	stromal	stromal	1	tendon	tendon
ZDHHC14	ZDHHC14	Zdhhc14	1	stromal	stromal	1	tendon	tendon
CDO1	CDO1	Cdo1	1	stromal	stromal	1	tendon	tendon
HNMT	HNMT	Hnmt	1	stromal	stromal	1	tendon	tendon
ZNF704	ZNF704	Zfp704	1	stromal	stromal	1	tendon	tendon
RARRES1	RARRES1	Rarres1	1	stromal	stromal	1	tendon	tendon
STEAP2	STEAP2	Steap2	1	stromal	stromal	1	tendon	tendon
SLIT2	SLIT2	Slit2	1	stromal	stromal	1	tendon	tendon
HOXA9	HOXA9	Hoxa9	1	stromal	stromal	1	tendon	tendon
ATOH8	ATOH8	Atoh8	1	stromal	stromal	1	tendon	tendon
COX7A1	LOC105876884	Cox7a1	1	stromal	stromal	1	tendon	tendon
CLCN3	CLCN3	Clcn3	1	stromal	stromal	1	tendon	tendon
ACTA1	ACTA1	Acta1	1	stromal	stromal	1	tendon	tendon
TRAPPC2	TRAPPC2	Trappc2	1	stromal	stromal	1	tendon	tendon
NCK2	NCK2	Nck2	1	stromal	stromal	1	muscle stem	muscle stem
SHPRH	SHPRH	Shprh	1	stromal	stromal	1	muscle stem	muscle stem
ECHDC1	ECHDC1	Echdc1	1	stromal	stromal	1	muscle stem	muscle stem
HDDC2	HDDC2	Hddc2	1	stromal	stromal	1	muscle stem	muscle stem
CHCHD10	CHCHD10	Chchd10	1	stromal	stromal	1	muscle stem	muscle stem
MYF6	MYF6	Myf6	1	stromal	stromal	1	muscle stem	muscle stem
MSRB3	MSRB3	Msrb3	1	stromal	stromal	1	muscle stem	muscle stem
RASD1	RASD1	Rasd1	1	stromal	stromal	1	muscle stem	muscle stem
PNMT	PNMT	Pnmt	1	stromal	stromal	1	muscle stem	muscle stem
DLK1	DLK1	Dlk1	1	stromal	stromal	1	muscle stem	muscle stem
DIO3	DIO3	Dio3	1	stromal	stromal	1	muscle stem	muscle stem
SDR39U1	SDR39U1	Sdr39u1	1	stromal	stromal	1	muscle stem	muscle stem
CRKL	CRKL	Crkl	1	stromal	stromal	1	muscle stem	muscle stem
SNX9	SNX9	Snx9	1	stromal	stromal	1	muscle stem	muscle stem
DPYSL3	DPYSL3	Dpysl3	1	stromal	stromal	1	muscle stem	muscle stem
CLCF1	CLCF1	Clcf1	1	stromal	stromal	1	muscle stem	muscle stem
KIF20B	KIF20B	Kif20b	1	stromal	stromal	1	muscle stem	muscle stem
IER5L	IER5L	Ier5l	1	stromal	stromal	1	muscle stem	muscle stem
ASS1	ASS1	Ass1	1	stromal	stromal	1	muscle stem	muscle stem
S100A2	S100A2	S100a2	1	stromal	stromal	1	muscle stem	muscle stem
S100A4	S100A4	S100a4	1	stromal	stromal	1	muscle stem	muscle stem
USP53	USP53	Usp53	1	stromal	stromal	1	muscle stem	muscle stem
ZNF292	ZNF292	Zfp292	1	stromal	stromal	1	muscle stem	muscle stem
TUSC1	TUSC1	Tusc1	1	stromal	stromal	1	muscle stem	muscle stem
HSPB7	HSPB7	Hspb7	1	stromal	stromal	1	muscle stem	muscle stem
PON2	PON2	Pon2	1	stromal	stromal	1	muscle stem	muscle stem
BHLHE41	BHLHE41	Bhlhe41	1	stromal	stromal	1	muscle stem	muscle stem
CLEC11A	CLEC11A	Clec11a	1	stromal	stromal	1	muscle stem	muscle stem
ALDH1A3	ALDH1A3	Aldh1a3	1	stromal	stromal	1	muscle stem	muscle stem
NTRK3	NTRK3	Ntrk3	1	stromal	stromal	1	muscle stem	muscle stem
ACSM5	ACSM5	Acsm5	1	stromal	stromal	1	muscle stem	muscle stem
PCID2	PCID2	Pcid2	1	stromal	stromal	1	muscle stem	muscle stem
DUSP4	DUSP4	Dusp4	1	stromal	stromal	1	muscle stem	muscle stem
PDLIM3	PDLIM3	Pdlim3	1	stromal	stromal	1	muscle stem	muscle stem
IRF2BP2	IRF2BP2	Irf2bp2	1	stromal	stromal	1	muscle stem	muscle stem
TMEM182	TMEM182	Tmem182	1	stromal	stromal	1	fast muscle	fast muscle
FHL2	FHL2	Fhl2	1	stromal	stromal	1	fast muscle	fast muscle
TNNI1	TNNI1	Tnni1	1	stromal	stromal	1	fast muscle	fast muscle
SESN1	SESN1	Sesn1	1	stromal	stromal	1	fast muscle	fast muscle
SAP18	SAP18	Sap18	1	stromal	stromal	1	fast muscle	fast muscle
NDFIP1	NDFIP1	Ndfip1	1	stromal	stromal	1	fast muscle	fast muscle
PSTPIP2	PSTPIP2	Pstpip2	1	stromal	stromal	1	fast muscle	fast muscle
PRKRA	PRKRA	Prkra	1	stromal	stromal	1	fast muscle	fast muscle
PSMF1	PSMF1	Psmf1	1	stromal	stromal	1	fast muscle	fast muscle
SYNPO2	SYNPO2	Synpo2	1	stromal	stromal	1	fast muscle	fast muscle
FHL3	FHL3	Fhl3	1	stromal	stromal	1	fast muscle	fast muscle
MYOM3	MYOM3	Myom3	1	stromal	stromal	1	fast muscle	fast muscle
SRSF9	SRSF9	Srsf9	1	stromal	stromal	1	fast muscle	fast muscle
FLNC	FLNC	Flnc	1	stromal	stromal	1	fast muscle	fast muscle
TEAD4	TEAD4	Tead4	1	stromal	stromal	1	fast muscle	fast muscle
BLVRB	BLVRB	Blvrb	1	stromal	stromal	1	fast muscle	fast muscle
HMGN3	HMGN3	Hmgn3	1	stromal	stromal	1	fast muscle	fast muscle
XIRP1	XIRP1	Xirp1	1	stromal	stromal	1	fast muscle	fast muscle
REV3L	REV3L	Rev3l	1	stromal	stromal	1	FAP	FAP
PLXDC1	PLXDC1	Plxdc1	1	stromal	stromal	1	FAP	FAP
LTBP2	LTBP2	Ltbp2	1	stromal	stromal	1	FAP	FAP
TC2N	TC2N	Tc2n	1	stromal	stromal	1	FAP	FAP
DPYS	DPYS	Dpys	1	stromal	stromal	1	FAP	FAP
APCDD1	APCDD1	Apcdd1	1	stromal	stromal	1	FAP	FAP
DUOX2	DUOX2	Duox2	1	stromal	stromal	1	FAP	FAP
CPB1	CPB1	Cpb1	1	stromal	stromal	1	FAP	FAP
TNFSF10	TNFSF10	Tnfsf10	1	stromal	stromal	1	FAP	FAP
VAMP5	VAMP5	Vamp5	1	stromal	stromal	1	FAP	FAP
SCUBE2	SCUBE2	Scube2	1	stromal	stromal	1	FAP	FAP
XYLT1	XYLT1	Xylt1	1	stromal	stromal	1	FAP	FAP
PALLD	PALLD	Palld	1	stromal	stromal	1	FAP	FAP
PDGFD	PDGFD	Pdgfd	1	stromal	stromal	1	FAP	FAP
TAGLN	TAGLN	Tagln	1	stromal	stromal	1	FAP	FAP
TMSB15A	TMSB15A	Tmsb15a	1	stromal	stromal	1	FAP	FAP
EFHD1	EFHD1	Efhd1	1	stromal	stromal	1	pericyte	pericyte
NFASC	NFASC	Nfasc	1	stromal	stromal	1	pericyte	pericyte
TBX2	TBX2	Tbx2	1	stromal	stromal	1	pericyte	pericyte
SGCA	SGCA	Sgca	1	stromal	stromal	1	pericyte	pericyte
MME	MME	Mme	1	stromal	stromal	1	pericyte	pericyte
ABCA1	ABCA1	Abca1	1	stromal	stromal	1	pericyte	pericyte
COL27A1	COL27A1	Col27a1	1	stromal	stromal	1	pericyte	pericyte
TESC	TESC	Tesc	1	stromal	stromal	1	pericyte	pericyte
GSTK1	GSTK1	Gstk1	1	stromal	stromal	1	pericyte	pericyte
ARHGEF7	ARHGEF7	Arhgef7	1	stromal	stromal	1	pericyte	pericyte
C4orf48	C18H4orf48	Gm1673	1	lymphoid	lymphoid	4	nan	B, T CD4, T CD8, plasma
GNG7	GNG7	Gng7	1	lymphoid	lymphoid	2	nan	B, plasma
KLF12	KLF12	Klf12	1	lymphoid	lymphoid	2	nan	B, T CD8
DPP7	DPP7	Dpp7	1	lymphoid	lymphoid	2	nan	B, T CD8
TMEM154	TMEM154	Tmem154	1	lymphoid	lymphoid	2	nan	B, T CD8
ISG20	ISG20	Isg20	1	lymphoid	lymphoid	2	nan	B, T CD8
TRAF5	TRAF5	Traf5	1	lymphoid	lymphoid	1	B	B
MYBPC1	MYBPC1	Mybpc1	1	lymphoid	lymphoid	1	B	B
BTN2A2	LOC105858747	Btn2a2	1	lymphoid	lymphoid	1	B	B
PKHD1L1	PKHD1L1	Pkhd1l1	1	lymphoid	lymphoid	1	B	B
CD70	CD70	Cd70	1	lymphoid	lymphoid	1	B	B
NFATC2	NFATC2	Nfatc2	1	lymphoid	lymphoid	1	B	B
SEL1L3	SEL1L3	Sel1l3	1	lymphoid	lymphoid	1	B	B
SH2B2	SH2B2	Sh2b2	1	lymphoid	lymphoid	1	B	B
CAPRIN2	CAPRIN2	Caprin2	1	lymphoid	lymphoid	1	B	B
TBC1D9	TBC1D9	Tbc1d9	1	lymphoid	lymphoid	1	B	B
CYSLTR1	CYSLTR1	Cysltr1	1	lymphoid	lymphoid	1	B	B
FAM3C	FAM3C	Fam3c	1	lymphoid	lymphoid	1	plasma	plasma
VOPP1	VOPP1	Vopp1	1	lymphoid	lymphoid	1	plasma	plasma
AHI1	AHI1	Ahi1	1	lymphoid	lymphoid	1	T CD8	T CD8
TNFSF12	TNFSF12	Tnfsf12	1	lymphoid	lymphoid	1	T CD8	T CD8
ZBTB4	ZBTB4	Zbtb4	1	lymphoid	lymphoid	1	T CD8	T CD8
CBX6	CBX6	Cbx6	1	lymphoid	lymphoid	1	T CD8	T CD8
TIGIT	TIGIT	Tigit	1	lymphoid	lymphoid	1	T CD8	T CD8
TRAT1	LOC105878040	Trat1	1	lymphoid	lymphoid	1	T CD8	T CD8
ARHGAP26	ARHGAP26	Arhgap26	1	lymphoid	lymphoid	1	T CD8	T CD8
CMTM3	CMTM3	Cmtm3	1	lymphoid	lymphoid	1	T CD8	T CD8
SORL1	SORL1	Sorl1	1	lymphoid	lymphoid	1	T CD8	T CD8
RAB27A	RAB27A	Rab27a	1	lymphoid	lymphoid	1	T CD8	T CD8
UXT	UXT	Uxt	1	lymphoid	lymphoid	1	T CD8	T CD8
SPATS2L	SPATS2L	Spats2l	1	myeloid	myeloid	1	macrophage	macrophage
SELL	SELL	Sell	1	myeloid	myeloid	1	macrophage	macrophage
TRPM2	TRPM2	Trpm2	1	myeloid	myeloid	1	macrophage	macrophage
MFSD12	MFSD12	Mfsd12	1	myeloid	myeloid	1	macrophage	macrophage
SHMT1	SHMT1	Shmt1	1	myeloid	myeloid	1	macrophage	macrophage
ERN1	ERN1	Ern1	1	myeloid	myeloid	1	macrophage	macrophage
TRMT5	TRMT5	Trmt5	1	myeloid	myeloid	1	macrophage	macrophage
NQO2	NQO2	Nqo2	1	myeloid	myeloid	1	macrophage	macrophage
RNF144B	RNF144B	Rnf144b	1	myeloid	myeloid	1	macrophage	macrophage
NOL8	NOL8	Nol8	1	myeloid	myeloid	1	macrophage	macrophage
LPCAT1	LPCAT1	Lpcat1	1	myeloid	myeloid	1	macrophage	macrophage
RNASE2	RNASE2	Ear6	1	myeloid	myeloid	1	macrophage	macrophage
WDFY2	WDFY2	Wdfy2	1	myeloid	myeloid	1	macrophage	macrophage
KIF13B	KIF13B	Kif13b	1	myeloid	myeloid	1	macrophage	macrophage
SDC2	SDC2	Sdc2	1	myeloid	myeloid	1	macrophage	macrophage
PARVG	PARVG	Parvg	1	myeloid	myeloid	1	macrophage	macrophage
SNN	SNN	Snn	1	myeloid	myeloid	1	macrophage	macrophage
FPR1	FPR1	Fpr1	1	myeloid	myeloid	1	macrophage	macrophage
C2	C2	C2	1	myeloid	myeloid	1	macrophage	macrophage
ABHD3	ABHD3	Abhd3	1	myeloid	myeloid	1	macrophage	macrophage
OSBPL1A	OSBPL1A	Osbpl1a	1	myeloid	myeloid	1	macrophage	macrophage
PIK3AP1	PIK3AP1	Pik3ap1	1	myeloid	myeloid	1	macrophage	macrophage
ARL5B	ARL5B	Arl5b	1	myeloid	myeloid	1	macrophage	macrophage
SLC39A8	SLC39A8	Slc39a8	1	myeloid	myeloid	1	macrophage	macrophage
TNFRSF14	TNFRSF14	Tnfrsf14	1	myeloid	myeloid	1	macrophage	macrophage
SH2B3	SH2B3	Sh2b3	1	myeloid	myeloid	1	macrophage	macrophage
CCT6A	CCT6A	Cct6a	1	myeloid	myeloid	1	macrophage	macrophage
CPVL	CPVL	Cpvl	1	myeloid	myeloid	1	macrophage	macrophage
BCAT1	BCAT1	Bcat1	1	myeloid	myeloid	1	macrophage	macrophage
FAH	FAH	Fah	1	myeloid	myeloid	1	macrophage	macrophage
KCNE3	KCNE3	Kcne3	1	myeloid	myeloid	1	macrophage	macrophage
KCNQ1	KCNQ1	Kcnq1	1	myeloid	myeloid	1	macrophage	macrophage
RETN	RETN	Retn	1	myeloid	myeloid	1	macrophage	macrophage
RAB20	RAB20	Rab20	1	myeloid	myeloid	1	macrophage	macrophage
SESN3	SESN3	Sesn3	1	myeloid	myeloid	1	macrophage	macrophage
XRN1	XRN1	Xrn1	1	myeloid	myeloid	1	macrophage	macrophage
VSIG4	VSIG4	Vsig4	1	myeloid	myeloid	1	macrophage	macrophage
RPS6KA3	RPS6KA3	Rps6ka3	1	myeloid	myeloid	1	macrophage	macrophage
AVIL	AVIL	Avil	2	nan	endothelial, stromal	5	nan	FAP, artery, capillary, muscle stem, tendon
PLCG1	PLCG1	Plcg1	2	nan	endothelial, stromal	5	nan	artery, capillary, muscle stem, tendon, vein
SPOCK2	SPOCK2	Spock2	2	nan	endothelial, lymphoid	4	nan	B, T CD4, T CD8, capillary
SREK1IP1	SREK1IP1	Srek1ip1	2	nan	endothelial, stromal	4	nan	FAP, artery, muscle stem, vein
DVL3	DVL3	Dvl3	2	nan	endothelial, stromal	4	nan	artery, pericyte, tendon, vein
BCL6	BCL6	Bcl6	2	nan	endothelial, stromal	4	nan	artery, capillary, muscle stem, tendon
NCKAP1	NCKAP1	Nckap1	2	nan	endothelial, stromal	4	nan	FAP, artery, muscle stem, pericyte
AKR1B1	LOC105857397	Akr1b3	2	nan	stromal, myeloid	4	nan	FAP, macrophage, muscle stem, pericyte
RRAGB	RRAGB	Rragb	2	nan	endothelial, stromal	4	nan	capillary, lymphatic, muscle stem, tendon
ZNF451	ZNF451	Zfp451	2	nan	endothelial, stromal	3	nan	capillary, muscle stem, vein
SLC40A1	SLC40A1	Slc40a1	2	nan	endothelial, myeloid	3	nan	capillary, lymphatic, macrophage
MGST3	MGST3	Mgst3	2	nan	endothelial, stromal	3	nan	lymphatic, muscle stem, tendon
SAT2	SAT2	Sat2	2	nan	stromal, myeloid	3	nan	FAP, macrophage, muscle stem
ZNF652	ZNF652	Zfp652	2	nan	endothelial, stromal	3	nan	FAP, lymphatic, muscle stem
NUMB	NUMB	Numb	2	nan	endothelial, myeloid	3	nan	lymphatic, macrophage, vein
SERPINA5	SERPINA5	Serpina5	2	nan	endothelial, stromal	3	nan	FAP, capillary, tendon
FKBP5	FKBP5	Fkbp5	2	nan	lymphoid, myeloid	3	nan	T CD4, T CD8, macrophage
GLIS3	GLIS3	Glis3	2	nan	endothelial, stromal	3	nan	FAP, artery, muscle stem
DUSP5	DUSP5	Dusp5	2	nan	endothelial, myeloid	3	nan	lymphatic, macrophage, vein
AGPAT2	AGPAT2	Agpat2	2	nan	endothelial, myeloid	3	nan	artery, lymphatic, macrophage
C11orf96	C5H11orf96	Gm13889	2	nan	endothelial, stromal	3	nan	FAP, capillary, muscle stem
NR4A3	NR4A3	Nr4a3	2	nan	stromal, myeloid	3	nan	FAP, macrophage, pericyte
FRMD3	FRMD3	Frmd3	2	nan	endothelial, stromal	3	nan	capillary, fast muscle, pericyte
SSH1	SSH1	Ssh1	2	nan	endothelial, stromal	3	nan	FAP, capillary, lymphatic
ZNF394	ZNF394	Zkscan14	2	nan	endothelial, stromal	3	nan	capillary, lymphatic, pericyte
ABHD2	ABHD2	Abhd2	2	nan	endothelial, myeloid	3	nan	capillary, macrophage, vein
MGAT5	MGAT5	Mgat5	2	nan	lymphoid, myeloid	2	nan	B, macrophage
HMCN1	HMCN1	Hmcn1	2	nan	endothelial, stromal	2	nan	capillary, tendon
EIF4EBP2	EIF4EBP2	Eif4ebp2	2	nan	endothelial, stromal	2	nan	FAP, vein
KRT10	KRT10	Krt10	2	nan	endothelial, lymphoid	2	nan	artery, plasma
ABCA6	ABCA6	Abca6	2	nan	stromal, myeloid	2	nan	macrophage, tendon
PHACTR1	PHACTR1	Phactr1	2	nan	lymphoid, myeloid	2	nan	B, macrophage
SECISBP2	SECISBP2	Secisbp2	2	nan	stromal, myeloid	2	nan	macrophage, tendon
B4GALT7	B4GALT7	B4galt7	2	nan	endothelial, stromal	2	nan	FAP, capillary
ZFYVE16	ZFYVE16	Zfyve16	2	nan	stromal, myeloid	2	nan	macrophage, pericyte
DHX29	DHX29	Dhx29	2	nan	stromal, myeloid	2	nan	FAP, macrophage
CCNB1IP1	CCNB1IP1	Ccnb1ip1	2	nan	stromal, lymphoid	2	nan	B, muscle stem
SACS	SACS	Sacs	2	nan	endothelial, stromal	2	nan	FAP, artery
PDLIM2	PDLIM2	Pdlim2	2	nan	endothelial, stromal	2	nan	fast muscle, vein
APOL6	LOC105883698	Apol6	2	nan	endothelial, myeloid	2	nan	capillary, macrophage
SNX29	SNX29	Snx29	2	nan	endothelial, myeloid	2	nan	macrophage, vein
FLYWCH2	FLYWCH2	Flywch2	2	nan	endothelial, stromal	2	nan	capillary, tendon
POLI	POLI	Poli	2	nan	endothelial, stromal	2	nan	capillary, muscle stem
TTN	TTN	Ttn	2	nan	endothelial, lymphoid	2	nan	B, capillary
MERTK	MERTK	Mertk	2	nan	endothelial, myeloid	2	nan	lymphatic, macrophage
CLCN6	CLCN6	Clcn6	2	nan	endothelial, stromal	2	nan	muscle stem, vein
PIGG	PIGG	Pigg	2	nan	endothelial, lymphoid	2	nan	B, artery
MTIF3	MTIF3	Mtif3	2	nan	endothelial, stromal	2	nan	lymphatic, muscle stem
RIMKLB	RIMKLB	Rimklb	2	nan	endothelial, stromal	2	nan	capillary, tendon
ZNF146	ZNF146	Zfp146	2	nan	endothelial, stromal	2	nan	muscle stem, vein
IGF2	IGF2	Igf2	2	nan	endothelial, stromal	2	nan	capillary, tendon
IRS2	IRS2	Irs2	2	nan	endothelial, myeloid	2	nan	lymphatic, macrophage
SLN	SLN	Sln	2	nan	stromal, lymphoid	2	nan	B, fast muscle
ZBTB38	ZBTB38	Zbtb38	2	nan	endothelial, myeloid	2	nan	artery, macrophage
HEBP2	HEBP2	Hebp2	3	nan	endothelial, stromal, lymphoid	9	nan	T CD8, artery, capillary, fast muscle, lymphatic, muscle stem, pericyte, tendon, vein
CALCOCO2	CALCOCO2	Calcoco2	3	nan	endothelial, stromal, myeloid	8	nan	FAP, capillary, lymphatic, macrophage, muscle stem, pericyte, tendon, vein
CYBRD1	LOC105880718	Cybrd1	3	nan	endothelial, stromal, myeloid	8	nan	FAP, artery, capillary, lymphatic, macrophage, muscle stem, tendon, vein
CFD	CFD	Cfd	3	nan	endothelial, stromal, myeloid	7	nan	FAP, capillary, macrophage, muscle stem, pericyte, tendon, vein
DPYD	DPYD	Dpyd	3	nan	endothelial, stromal, myeloid	7	nan	artery, capillary, lymphatic, macrophage, pericyte, tendon, vein
HNRNPUL1	HNRNPUL1	Hnrnpul1	3	nan	stromal, lymphoid, myeloid	7	nan	FAP, T CD4, T CD8, macrophage, muscle stem, pericyte, tendon
POLR2A	POLR2A	Polr2a	3	nan	endothelial, stromal, myeloid	6	nan	FAP, artery, capillary, macrophage, muscle stem, vein
NDUFS5	NDUFS5	Ndufs5	3	nan	stromal, lymphoid, myeloid	6	nan	FAP, T CD4, T CD8, macrophage, muscle stem, plasma
PDK4	PDK4	Pdk4	3	nan	endothelial, stromal, myeloid	6	nan	FAP, capillary, lymphatic, macrophage, tendon, vein
PCBD1	PCBD1	Pcbd1	3	nan	stromal, lymphoid, myeloid	5	nan	FAP, T CD8, fast muscle, macrophage, tendon
UPP1	UPP1	Upp1	3	nan	stromal, lymphoid, myeloid	5	nan	FAP, T CD4, T CD8, macrophage, pericyte
BTG3	BTG3	Btg3	3	nan	endothelial, stromal, myeloid	5	nan	FAP, capillary, macrophage, tendon, vein
MEF2D	MEF2D	Mef2d	3	nan	endothelial, stromal, myeloid	5	nan	FAP, lymphatic, macrophage, muscle stem, tendon
UHMK1	UHMK1	Uhmk1	3	nan	endothelial, stromal, myeloid	4	nan	capillary, macrophage, muscle stem, vein
CD46	CD46	Cd46	3	nan	endothelial, stromal, myeloid	4	nan	FAP, capillary, macrophage, muscle stem
AMD1	AMD1	Amd1	3	nan	endothelial, stromal, myeloid	4	nan	FAP, macrophage, muscle stem, vein
EGR3	EGR3	Egr3	3	nan	endothelial, stromal, myeloid	4	nan	FAP, capillary, macrophage, muscle stem
FAM13A	FAM13A	Fam13a	3	nan	endothelial, stromal, myeloid	4	nan	FAP, artery, capillary, macrophage
IPO7	IPO7	Ipo7	3	nan	endothelial, stromal, myeloid	4	nan	FAP, artery, macrophage, vein
VPS13C	VPS13C	Vps13c	3	nan	endothelial, stromal, myeloid	4	nan	FAP, lymphatic, macrophage, muscle stem
GYPC	GYPC	Gypc	3	nan	endothelial, stromal, lymphoid	3	nan	T CD8, capillary, fast muscle
MYL2	MYL2	Myl2	3	nan	endothelial, stromal, lymphoid	3	nan	B, capillary, tendon
CHST15	CHST15	Chst15	3	nan	stromal, lymphoid, myeloid	3	nan	macrophage, muscle stem, plasma
RAB4A	RAB4A	Rab4a	3	nan	endothelial, stromal, myeloid	3	nan	capillary, macrophage, muscle stem
RPL26	RPL26	Rpl26	4	nan	endothelial, stromal, lymphoid, myeloid	14	nan	B, FAP, T CD4, T CD8, artery, capillary, fast muscle, lymphatic, macrophage, muscle stem, pericyte, plasma, tendon, vein
ZNF791	ZNF791	Zfp791	4	nan	endothelial, stromal, lymphoid, myeloid	14	nan	B, FAP, T CD4, T CD8, artery, capillary, fast muscle, lymphatic, macrophage, muscle stem, pericyte, plasma, tendon, vein
RPL30	RPL30	Rpl30	4	nan	endothelial, stromal, lymphoid, myeloid	13	nan	FAP, T CD4, T CD8, artery, capillary, fast muscle, lymphatic, macrophage, muscle stem, pericyte, plasma, tendon, vein
HNRNPA1	HNRNPA1	Hnrnpa1	4	nan	endothelial, stromal, lymphoid, myeloid	13	nan	B, FAP, T CD4, T CD8, artery, capillary, fast muscle, lymphatic, macrophage, muscle stem, pericyte, tendon, vein
RPL34	RPL34	Rpl34	4	nan	endothelial, stromal, lymphoid, myeloid	13	nan	B, FAP, T CD4, T CD8, artery, capillary, fast muscle, lymphatic, macrophage, muscle stem, pericyte, tendon, vein
BEX4	BEX4	Bex4	4	nan	endothelial, stromal, lymphoid, myeloid	10	nan	B, FAP, T CD8, capillary, lymphatic, macrophage, muscle stem, pericyte, tendon, vein
TYMP	TYMP	Tymp	4	nan	endothelial, stromal, lymphoid, myeloid	9	nan	FAP, T CD8, capillary, macrophage, muscle stem, pericyte, plasma, tendon, vein
GNA12	GNA12	Gna12	4	nan	endothelial, stromal, lymphoid, myeloid	5	nan	B, FAP, capillary, macrophage, vein
LYST	LYST	Lyst	4	nan	endothelial, stromal, lymphoid, myeloid	4	nan	B, macrophage, muscle stem, vein

## Sheet: HumanMouse
symbol_human	symbol_lemur	symbol_mouse	Ncompartment	compartment	Compartments	Ncelltype	celltype	Celltypes
RGS16	RGS16	Rgs16	1	endothelial	endothelial	2	nan	capillary, vein
AP3S1	AP3S1	Ap3s1	1	endothelial	endothelial	2	nan	capillary, vein
CD93	CD93	Cd93	1	endothelial	endothelial	2	nan	capillary, vein
TSPAN9	TSPAN9	Tspan9	1	endothelial	endothelial	2	nan	capillary, vein
RNF122	RNF122	Rnf122	1	endothelial	endothelial	2	nan	capillary, vein
AKAP12	AKAP12	Akap12	1	endothelial	endothelial	1	vein	vein
SLFN5	LOC105884466	Slfn5	1	endothelial	endothelial	1	vein	vein
ELF1	ELF1	Elf1	1	endothelial	endothelial	1	vein	vein
ATP8B1	ATP8B1	Atp8b1	1	endothelial	endothelial	1	vein	vein
RFK	RFK	Rfk	1	endothelial	endothelial	1	vein	vein
PRNP	PRNP	Prnp	1	endothelial	endothelial	1	vein	vein
CHIC2	CHIC2	Chic2	1	endothelial	endothelial	1	vein	vein
INSR	LOC105869687	Insr	1	endothelial	endothelial	1	vein	vein
PLVAP	PLVAP	Plvap	1	endothelial	endothelial	1	vein	vein
CTSH	CTSH	Ctsh	1	endothelial	endothelial	1	vein	vein
SH3BP4	SH3BP4	Sh3bp4	1	endothelial	endothelial	1	capillary	capillary
GNA11	GNA11	Gna11	1	endothelial	endothelial	1	capillary	capillary
CSRP2	CSRP2	Csrp2	1	endothelial	endothelial	1	capillary	capillary
RAB5B	RAB5B	Rab5b	1	endothelial	endothelial	1	capillary	capillary
RAMP3	RAMP3	Ramp3	1	endothelial	endothelial	1	capillary	capillary
REL	REL	Rel	1	endothelial	endothelial	1	capillary	capillary
PPM1D	PPM1D	Ppm1d	1	endothelial	endothelial	1	capillary	capillary
HOXB7	HOXB7	Hoxb7	1	endothelial	endothelial	1	capillary	capillary
CD300LG	CD300LG	Cd300lg	1	endothelial	endothelial	1	capillary	capillary
RHBDF2	RHBDF2	Rhbdf2	1	endothelial	endothelial	1	capillary	capillary
CBX4	CBX4	Cbx4	1	endothelial	endothelial	1	capillary	capillary
LAMB1	LAMB1	Lamb1	1	endothelial	endothelial	1	capillary	capillary
INF2	INF2	Inf2	1	endothelial	endothelial	1	capillary	capillary
RAPGEF5	RAPGEF5	Rapgef5	1	endothelial	endothelial	1	capillary	capillary
DEPTOR	DEPTOR	Deptor	1	endothelial	endothelial	1	capillary	capillary
SMAGP	SMAGP	Smagp	1	endothelial	endothelial	1	capillary	capillary
SP1	SP1	Sp1	1	endothelial	endothelial	1	capillary	capillary
TNF	TNF	Tnf	1	endothelial	endothelial	1	capillary	capillary
ENPP4	ENPP4	Enpp4	1	endothelial	endothelial	1	capillary	capillary
TUBB6	TUBB6	Tubb6	1	endothelial	endothelial	1	capillary	capillary
TSPAN18	TSPAN18	Tspan18	1	endothelial	endothelial	1	capillary	capillary
CAT	CAT	Cat	1	endothelial	endothelial	1	capillary	capillary
MAFB	MAFB	Mafb	1	endothelial	endothelial	1	capillary	capillary
KCNB1	KCNB1	Kcnb1	1	endothelial	endothelial	1	capillary	capillary
TSPAN2	TSPAN2	Tspan2	1	endothelial	endothelial	1	capillary	capillary
ST6GALNAC3	ST6GALNAC3	St6galnac3	1	endothelial	endothelial	1	capillary	capillary
GEM	GEM	Gem	1	endothelial	endothelial	1	capillary	capillary
MARCKSL1	MARCKSL1	Marcksl1	1	endothelial	endothelial	1	capillary	capillary
INSIG1	INSIG1	Insig1	1	endothelial	endothelial	1	capillary	capillary
DDX54	DDX54	Ddx54	1	endothelial	endothelial	1	capillary	capillary
APOLD1	APOLD1	Apold1	1	endothelial	endothelial	1	capillary	capillary
GPRC5A	GPRC5A	Gprc5a	1	endothelial	endothelial	1	capillary	capillary
LSM14A	LSM14A	Lsm14a	1	endothelial	endothelial	1	capillary	capillary
CCND1	CCND1	Ccnd1	1	endothelial	endothelial	1	capillary	capillary
WWC2	WWC2	Wwc2	1	endothelial	endothelial	1	capillary	capillary
SNAPC5	SNAPC5	Snapc5	1	endothelial	endothelial	1	capillary	capillary
MID1IP1	MID1IP1	Mid1ip1	1	endothelial	endothelial	1	capillary	capillary
NPM1	NPM1	Npm1	1	endothelial	endothelial	1	lymphatic	lymphatic
IFRD1	IFRD1	Ifrd1	1	endothelial	endothelial	1	lymphatic	lymphatic
LY6E	LY6E	Ly6e	1	endothelial	endothelial	1	lymphatic	lymphatic
MAT2A	MAT2A	Mat2a	1	endothelial	endothelial	1	lymphatic	lymphatic
COL6A1	COL6A1	Col6a1	1	stromal	stromal	4	nan	FAP, muscle stem, pericyte, tendon
IGFBP5	IGFBP5	Igfbp5	1	stromal	stromal	3	nan	FAP, muscle stem, tendon
COL6A3	COL6A3	Col6a3	1	stromal	stromal	3	nan	FAP, pericyte, tendon
PRELP	PRELP	Prelp	1	stromal	stromal	3	nan	FAP, muscle stem, tendon
FN1	FN1	Fn1	1	stromal	stromal	2	nan	FAP, tendon
KDM6B	KDM6B	Kdm6b	1	stromal	stromal	2	nan	FAP, muscle stem
ECM2	ECM2	Ecm2	1	stromal	stromal	2	nan	pericyte, tendon
ITGBL1	ITGBL1	Itgbl1	1	stromal	stromal	2	nan	FAP, tendon
UBE2V2	UBE2V2	Ube2v2	1	stromal	stromal	2	nan	muscle stem, pericyte
PROS1	PROS1	Pros1	1	stromal	stromal	2	nan	muscle stem, tendon
PTGIS	PTGIS	Ptgis	1	stromal	stromal	2	nan	FAP, tendon
PMEPA1	PMEPA1	Pmepa1	1	stromal	stromal	2	nan	FAP, muscle stem
PKD2	PKD2	Pkd2	1	stromal	stromal	2	nan	FAP, tendon
SERPINE1	SERPINE1	Serpine1	1	stromal	stromal	2	nan	FAP, tendon
COL1A2	COL1A2	Col1a2	1	stromal	stromal	2	nan	pericyte, tendon
ANK1	ANK1	Ank1	1	stromal	stromal	2	nan	fast muscle, muscle stem
LSM4	LSM4	Lsm4	1	stromal	stromal	2	nan	fast muscle, pericyte
RGS2	RGS2	Rgs2	1	stromal	stromal	1	tendon	tendon
PEA15	PEA15	Pea15a	1	stromal	stromal	1	tendon	tendon
LUM	LUM	Lum	1	stromal	stromal	1	tendon	tendon
TNS3	TNS3	Tns3	1	stromal	stromal	1	tendon	tendon
CCT4	CCT4	Cct4	1	stromal	stromal	1	tendon	tendon
ANXA6	ANXA6	Anxa6	1	stromal	stromal	1	tendon	tendon
MFAP4	MFAP4	Mfap4	1	stromal	stromal	1	tendon	tendon
ASPN	ASPN	Aspn	1	stromal	stromal	1	tendon	tendon
TSPO	TSPO	Tspo	1	stromal	stromal	1	tendon	tendon
CHODL	CHODL	Chodl	1	stromal	stromal	1	tendon	tendon
PIGP	PIGP	Pigp	1	stromal	stromal	1	tendon	tendon
EFEMP2	EFEMP2	Efemp2	1	stromal	stromal	1	tendon	tendon
CCDC3	CCDC3	Ccdc3	1	stromal	stromal	1	tendon	tendon
ANGPTL2	ANGPTL2	Angptl2	1	stromal	stromal	1	tendon	tendon
DPP4	DPP4	Dpp4	1	stromal	stromal	1	tendon	tendon
TSC22D2	TSC22D2	Tsc22d2	1	stromal	stromal	1	tendon	tendon
OLFML3	OLFML3	Olfml3	1	stromal	stromal	1	tendon	tendon
HMGN2	HMGN2	Hmgn2	1	stromal	stromal	1	tendon	tendon
EMILIN1	EMILIN1	Emilin1	1	stromal	stromal	1	tendon	tendon
LRPAP1	LRPAP1	Lrpap1	1	stromal	stromal	1	tendon	tendon
FSCN1	FSCN1	Fscn1	1	stromal	stromal	1	tendon	tendon
SGCE	SGCE	Sgce	1	stromal	stromal	1	tendon	tendon
NDUFA5	NDUFA5	Ndufa5	1	stromal	stromal	1	tendon	tendon
KLF13	KLF13	Klf13	1	stromal	stromal	1	tendon	tendon
CILP2	CILP2	Cilp2	1	stromal	stromal	1	tendon	tendon
TPBG	TPBG	Tpbg	1	stromal	stromal	1	tendon	tendon
PCOLCE2	PCOLCE2	Pcolce2	1	stromal	stromal	1	tendon	tendon
UCK2	UCK2	Uck2	1	stromal	stromal	1	muscle stem	muscle stem
STX11	STX11	Stx11	1	stromal	stromal	1	muscle stem	muscle stem
SGK1	SGK1	Sgk1	1	stromal	stromal	1	muscle stem	muscle stem
MPRIP	MPRIP	Mprip	1	stromal	stromal	1	muscle stem	muscle stem
PLK2	PLK2	Plk2	1	stromal	stromal	1	muscle stem	muscle stem
IL6ST	IL6ST	Il6st	1	stromal	stromal	1	muscle stem	muscle stem
ZNF131	ZNF131	Zfp131	1	stromal	stromal	1	muscle stem	muscle stem
SAMD4A	SAMD4A	Samd4	1	stromal	stromal	1	muscle stem	muscle stem
NGDN	NGDN	Ngdn	1	stromal	stromal	1	muscle stem	muscle stem
SLC39A14	SLC39A14	Slc39a14	1	stromal	stromal	1	muscle stem	muscle stem
POLR3D	POLR3D	Polr3d	1	stromal	stromal	1	muscle stem	muscle stem
ATF1	ATF1	Atf1	1	stromal	stromal	1	muscle stem	muscle stem
CCDC50	CCDC50	Ccdc50	1	stromal	stromal	1	muscle stem	muscle stem
LTBP1	LTBP1	Ltbp1	1	stromal	stromal	1	muscle stem	muscle stem
SEH1L	SEH1L	Seh1l	1	stromal	stromal	1	muscle stem	muscle stem
ANKRD1	ANKRD1	Ankrd1	1	stromal	stromal	1	muscle stem	muscle stem
NOLC1	NOLC1	Nolc1	1	stromal	stromal	1	muscle stem	muscle stem
SERPING1	SERPING1	Serping1	1	stromal	stromal	1	muscle stem	muscle stem
SPSB1	SPSB1	Spsb1	1	stromal	stromal	1	muscle stem	muscle stem
PTOV1	PTOV1	Ptov1	1	stromal	stromal	1	muscle stem	muscle stem
FCGRT	FCGRT	Fcgrt	1	stromal	stromal	1	muscle stem	muscle stem
ASB5	ASB5	Asb5	1	stromal	stromal	1	muscle stem	muscle stem
ARMCX2	ARMCX2	Armcx2	1	stromal	stromal	1	muscle stem	muscle stem
PGP	PGP	Pgp	1	stromal	stromal	1	fast muscle	fast muscle
STUB1	STUB1	Stub1	1	stromal	stromal	1	fast muscle	fast muscle
FEM1A	FEM1A	Fem1a	1	stromal	stromal	1	fast muscle	fast muscle
PPP1R3C	PPP1R3C	Ppp1r3c	1	stromal	stromal	1	fast muscle	fast muscle
MLYCD	LOC105859472	Mlycd	1	stromal	stromal	1	fast muscle	fast muscle
CDV3	CDV3	Cdv3	1	stromal	stromal	1	fast muscle	fast muscle
COL3A1	COL3A1	Col3a1	1	stromal	stromal	1	FAP	FAP
FMOD	FMOD	Fmod	1	stromal	stromal	1	FAP	FAP
MYOC	MYOC	Myoc	1	stromal	stromal	1	FAP	FAP
ADAMTS4	ADAMTS4	Adamts4	1	stromal	stromal	1	FAP	FAP
SOBP	SOBP	Sobp	1	stromal	stromal	1	FAP	FAP
RBMS2	RBMS2	Rbms2	1	stromal	stromal	1	FAP	FAP
GAS7	GAS7	Gas7	1	stromal	stromal	1	FAP	FAP
WDR89	WDR89	Wdr89	1	stromal	stromal	1	FAP	FAP
SFRP4	SFRP4	Sfrp4	1	stromal	stromal	1	FAP	FAP
S1PR3	S1PR3	S1pr3	1	stromal	stromal	1	FAP	FAP
CXCL14	CXCL14	Cxcl14	1	stromal	stromal	1	FAP	FAP
NTRK2	LOC105879502	Ntrk2	1	stromal	stromal	1	FAP	FAP
GDF10	GDF10	Gdf10	1	stromal	stromal	1	FAP	FAP
ANGPT1	ANGPT1	Angpt1	1	stromal	stromal	1	FAP	FAP
KHDRBS3	KHDRBS3	Khdrbs3	1	stromal	stromal	1	FAP	FAP
ARC	ARC	Arc	1	stromal	stromal	1	FAP	FAP
IGFBP6	IGFBP6	Igfbp6	1	stromal	stromal	1	FAP	FAP
SMOC2	SMOC2	Smoc2	1	stromal	stromal	1	FAP	FAP
PI16	PI16	Pi16	1	stromal	stromal	1	FAP	FAP
LOX	LOX	Lox	1	stromal	stromal	1	FAP	FAP
FADS3	FADS3	Fads3	1	stromal	stromal	1	FAP	FAP
CAMK1D	CAMK1D	Camk1d	1	stromal	stromal	1	FAP	FAP
IL15RA	IL15RA	Il15ra	1	stromal	stromal	1	FAP	FAP
RXRA	RXRA	Rxra	1	stromal	stromal	1	FAP	FAP
PAMR1	PAMR1	Pamr1	1	stromal	stromal	1	FAP	FAP
MYL9	MYL9	Myl9	1	stromal	stromal	1	FAP	FAP
CP	LOC105881243	Cp	1	stromal	stromal	1	FAP	FAP
PDLIM5	PDLIM5	Pdlim5	1	stromal	stromal	1	FAP	FAP
NEGR1	NEGR1	Negr1	1	stromal	stromal	1	FAP	FAP
PENK	PENK	Penk	1	stromal	stromal	1	FAP	FAP
COL15A1	COL15A1	Col15a1	1	stromal	stromal	1	FAP	FAP
H6PD	H6PD	H6pd	1	stromal	stromal	1	FAP	FAP
STEAP4	STEAP4	Steap4	1	stromal	stromal	1	FAP	FAP
MSX1	MSX1	Msx1	1	stromal	stromal	1	FAP	FAP
ELN	ELN	Eln	1	stromal	stromal	1	FAP	FAP
INMT	INMT	Inmt	1	stromal	stromal	1	FAP	FAP
ITPKC	ITPKC	Itpkc	1	stromal	stromal	1	FAP	FAP
ATF5	ATF5	Atf5	1	stromal	stromal	1	FAP	FAP
EIF4EBP1	EIF4EBP1	Eif4ebp1	1	stromal	stromal	1	FAP	FAP
MAF	LOC105862799	Maf	1	stromal	stromal	1	FAP	FAP
BIRC3	BIRC3	Birc3	1	stromal	stromal	1	FAP	FAP
PANX1	PANX1	Panx1	1	stromal	stromal	1	FAP	FAP
COL5A3	COL5A3	Col5a3	1	stromal	stromal	1	FAP	FAP
LDLR	LDLR	Ldlr	1	stromal	stromal	1	FAP	FAP
KANK2	KANK2	Kank2	1	stromal	stromal	1	FAP	FAP
NNMT	NNMT	Nnmt	1	stromal	stromal	1	FAP	FAP
CILP	CILP	Cilp	1	stromal	stromal	1	FAP	FAP
IL13RA1	IL13RA1	Il13ra1	1	stromal	stromal	1	FAP	FAP
RALB	RALB	Ralb	1	stromal	stromal	1	pericyte	pericyte
TSPAN15	TSPAN15	Tspan15	1	stromal	stromal	1	pericyte	pericyte
GGT5	GGT5	Ggt5	1	stromal	stromal	1	pericyte	pericyte
LIN7A	LIN7A	Lin7a	1	stromal	stromal	1	pericyte	pericyte
RASD1	RASD1	Rasd1	1	stromal	stromal	1	pericyte	pericyte
CCDC47	CCDC47	Ccdc47	1	stromal	stromal	1	pericyte	pericyte
GNL3	GNL3	Gnl3	1	stromal	stromal	1	pericyte	pericyte
LIMA1	LIMA1	Lima1	1	stromal	stromal	1	pericyte	pericyte
CCND3	CCND3	Ccnd3	1	stromal	stromal	1	pericyte	pericyte
CREM	CREM	Crem	1	stromal	stromal	1	pericyte	pericyte
STIP1	STIP1	Stip1	1	stromal	stromal	1	pericyte	pericyte
AK3	AK3	Ak3	1	stromal	stromal	1	pericyte	pericyte
RSU1	RSU1	Rsu1	1	stromal	stromal	1	pericyte	pericyte
GNB4	GNB4	Gnb4	1	stromal	stromal	1	pericyte	pericyte
MLF1	MLF1	Mlf1	1	stromal	stromal	1	pericyte	pericyte
ASPH	ASPH	Asph	1	stromal	stromal	1	pericyte	pericyte
EIF4G3	EIF4G3	Eif4g3	1	stromal	stromal	1	pericyte	pericyte
TBC1D1	TBC1D1	Tbc1d1	1	stromal	stromal	1	pericyte	pericyte
SGCB	SGCB	Sgcb	1	stromal	stromal	1	pericyte	pericyte
BCL3	BCL3	Bcl3	1	stromal	stromal	1	pericyte	pericyte
LRRC32	LRRC32	Lrrc32	1	stromal	stromal	1	pericyte	pericyte
SERPINH1	SERPINH1	Serpinh1	1	stromal	stromal	1	pericyte	pericyte
CPE	CPE	Cpe	1	stromal	stromal	1	pericyte	pericyte
DNAJB1	DNAJB1	Dnajb1	1	stromal	stromal	1	pericyte	pericyte
TOMM20	TOMM20	Tomm20	1	stromal	stromal	1	pericyte	pericyte
RAB6B	RAB6B	Rab6b	1	stromal	stromal	1	pericyte	pericyte
BGN	BGN	Bgn	1	stromal	stromal	1	pericyte	pericyte
DMD	DMD	Dmd	1	stromal	stromal	1	pericyte	pericyte
S1PR4	S1PR4	S1pr4	1	lymphoid	lymphoid	3	nan	B, T CD4, T CD8
PIK3IP1	PIK3IP1	Pik3ip1	1	lymphoid	lymphoid	3	nan	B, T CD4, T CD8
CRLF3	CRLF3	Crlf3	1	lymphoid	lymphoid	3	nan	B, T CD4, T CD8
GCH1	GCH1	Gch1	1	lymphoid	lymphoid	3	nan	B, T CD4, T CD8
ORMDL1	ORMDL1	Ormdl1	1	lymphoid	lymphoid	2	nan	B, T CD4
CTLA4	CTLA4	Ctla4	1	lymphoid	lymphoid	2	nan	T CD4, T CD8
PTPN7	PTPN7	Ptpn7	1	lymphoid	lymphoid	2	nan	T CD4, T CD8
CD84	CD84	Cd84	1	lymphoid	lymphoid	2	nan	B, T CD4
DUSP10	DUSP10	Dusp10	1	lymphoid	lymphoid	2	nan	T CD4, T CD8
RNASEK	RNASEK	Rnasek	1	lymphoid	lymphoid	2	nan	B, T CD8
STAT5A	LOC105859421	Stat5a	1	lymphoid	lymphoid	2	nan	T CD4, T CD8
LGALS8	LGALS8	Lgals8	1	lymphoid	lymphoid	2	nan	T CD4, T CD8
ARHGEF3	ARHGEF3	Arhgef3	1	lymphoid	lymphoid	2	nan	T CD4, T CD8
GXYLT1	GXYLT1	Gxylt1	1	lymphoid	lymphoid	2	nan	B, T CD8
TUBA1A	LOC105869496	Tuba1a	1	lymphoid	lymphoid	2	nan	B, plasma
TFRC	TFRC	Tfrc	1	lymphoid	lymphoid	2	nan	T CD4, T CD8
TRIM26	TRIM26	Trim26	1	lymphoid	lymphoid	2	nan	B, T CD4
CD6	CD6	Cd6	1	lymphoid	lymphoid	2	nan	T CD4, T CD8
ITGA6	ITGA6	Itga6	1	lymphoid	lymphoid	2	nan	T CD4, T CD8
ISG20L2	ISG20L2	Isg20l2	1	lymphoid	lymphoid	2	nan	B, T CD8
RPF1	RPF1	Rpf1	1	lymphoid	lymphoid	2	nan	B, T CD8
LUZP1	LUZP1	Luzp1	1	lymphoid	lymphoid	2	nan	T CD4, T CD8
FOSL2	FOSL2	Fosl2	1	lymphoid	lymphoid	2	nan	T CD4, T CD8
SPARCL1	SPARCL1	Sparcl1	1	lymphoid	lymphoid	2	nan	B, T CD8
ORAI2	ORAI2	Orai2	1	lymphoid	lymphoid	2	nan	T CD4, T CD8
RUVBL1	LOC105864876	Ruvbl1	1	lymphoid	lymphoid	2	nan	T CD4, T CD8
SPINT2	SPINT2	Spint2	1	lymphoid	lymphoid	2	nan	T CD4, plasma
CLNS1A	CLNS1A	Clns1a	1	lymphoid	lymphoid	2	nan	B, T CD4
RNF166	RNF166	Rnf166	1	lymphoid	lymphoid	2	nan	T CD4, T CD8
SC5D	SC5D	Sc5d	1	lymphoid	lymphoid	2	nan	T CD4, T CD8
RDX	RDX	Rdx	1	lymphoid	lymphoid	2	nan	T CD4, T CD8
SRGN	SRGN	Srgn	1	lymphoid	lymphoid	1	B	B
TCP11L2	TCP11L2	Tcp11l2	1	lymphoid	lymphoid	1	B	B
SIPA1L1	SIPA1L1	Sipa1l1	1	lymphoid	lymphoid	1	B	B
RPP14	RPP14	Rpp14	1	lymphoid	lymphoid	1	B	B
SNAP29	SNAP29	Snap29	1	lymphoid	lymphoid	1	B	B
FILIP1L	FILIP1L	Filip1l	1	lymphoid	lymphoid	1	B	B
USP14	USP14	Usp14	1	lymphoid	lymphoid	1	B	B
SLC25A46	SLC25A46	Slc25a46	1	lymphoid	lymphoid	1	B	B
KIN	KIN	Kin	1	lymphoid	lymphoid	1	B	B
TNFAIP6	TNFAIP6	Tnfaip6	1	lymphoid	lymphoid	1	B	B
POLR3K	POLR3K	Polr3k	1	lymphoid	lymphoid	1	B	B
TPD52	TPD52	Tpd52	1	lymphoid	lymphoid	1	B	B
FCRL1	FCRL1	Fcrl1	1	lymphoid	lymphoid	1	B	B
NOM1	NOM1	Nom1	1	lymphoid	lymphoid	1	B	B
HS3ST1	HS3ST1	Hs3st1	1	lymphoid	lymphoid	1	B	B
RASGEF1B	RASGEF1B	Rasgef1b	1	lymphoid	lymphoid	1	B	B
POLE4	POLE4	Pole4	1	lymphoid	lymphoid	1	B	B
OPA3	OPA3	Opa3	1	lymphoid	lymphoid	1	B	B
PDE3B	PDE3B	Pde3b	1	lymphoid	lymphoid	1	B	B
EXOSC6	EXOSC6	Exosc6	1	lymphoid	lymphoid	1	B	B
SLC44A2	SLC44A2	Slc44a2	1	lymphoid	lymphoid	1	B	B
POU2AF1	POU2AF1	Pou2af1	1	lymphoid	lymphoid	1	B	B
CTPS2	CTPS2	Ctps2	1	lymphoid	lymphoid	1	B	B
CDC42SE2	CDC42SE2	Cdc42se2	1	lymphoid	lymphoid	1	plasma	plasma
FUT8	FUT8	Fut8	1	lymphoid	lymphoid	1	plasma	plasma
PTPN1	PTPN1	Ptpn1	1	lymphoid	lymphoid	1	plasma	plasma
RGS10	RGS10	Rgs10	1	lymphoid	lymphoid	1	plasma	plasma
PGAP1	PGAP1	Pgap1	1	lymphoid	lymphoid	1	T CD4	T CD4
ATP1B1	ATP1B1	Atp1b1	1	lymphoid	lymphoid	1	T CD4	T CD4
CD247	CD247	Cd247	1	lymphoid	lymphoid	1	T CD4	T CD4
SLAMF6	SLAMF6	Slamf6	1	lymphoid	lymphoid	1	T CD4	T CD4
TMEM63A	TMEM63A	Tmem63a	1	lymphoid	lymphoid	1	T CD4	T CD4
P4HA1	P4HA1	P4ha1	1	lymphoid	lymphoid	1	T CD4	T CD4
HELB	HELB	Helb	1	lymphoid	lymphoid	1	T CD4	T CD4
TESPA1	TESPA1	Tespa1	1	lymphoid	lymphoid	1	T CD4	T CD4
HS3ST3B1	HS3ST3B1	Hs3st3b1	1	lymphoid	lymphoid	1	T CD4	T CD4
ADI1	ADI1	Adi1	1	lymphoid	lymphoid	1	T CD4	T CD4
HSP90AA1	HSP90AA1	Hsp90aa1	1	lymphoid	lymphoid	1	T CD4	T CD4
IDI1	LOC105877834	Idi1	1	lymphoid	lymphoid	1	T CD4	T CD4
GADD45G	GADD45G	Gadd45g	1	lymphoid	lymphoid	1	T CD4	T CD4
ADK	ADK	Adk	1	lymphoid	lymphoid	1	T CD4	T CD4
PDE12	PDE12	Pde12	1	lymphoid	lymphoid	1	T CD4	T CD4
ERO1A	ERO1A	Ero1l	1	lymphoid	lymphoid	1	T CD4	T CD4
SAMSN1	SAMSN1	Samsn1	1	lymphoid	lymphoid	1	T CD4	T CD4
MPP7	MPP7	Mpp7	1	lymphoid	lymphoid	1	T CD4	T CD4
TTC9C	TTC9C	Ttc9c	1	lymphoid	lymphoid	1	T CD4	T CD4
LMNA	LMNA	Lmna	1	lymphoid	lymphoid	1	T CD4	T CD4
USP53	USP53	Usp53	1	lymphoid	lymphoid	1	T CD4	T CD4
GBP5	GBP5	Gbp5	1	lymphoid	lymphoid	1	T CD4	T CD4
RCAN3	RCAN3	Rcan3	1	lymphoid	lymphoid	1	T CD4	T CD4
AREG	AREG	Areg	1	lymphoid	lymphoid	1	T CD4	T CD4
CNOT3	CNOT3	Cnot3	1	lymphoid	lymphoid	1	T CD4	T CD4
DUSP4	DUSP4	Dusp4	1	lymphoid	lymphoid	1	T CD4	T CD4
CHORDC1	CHORDC1	Chordc1	1	lymphoid	lymphoid	1	T CD4	T CD4
MPZL3	MPZL3	Mpzl3	1	lymphoid	lymphoid	1	T CD4	T CD4
CCR4	CCR4	Ccr4	1	lymphoid	lymphoid	1	T CD4	T CD4
GPM6B	GPM6B	Gpm6b	1	lymphoid	lymphoid	1	T CD4	T CD4
SAMD3	SAMD3	Samd3	1	lymphoid	lymphoid	1	T CD8	T CD8
GPX3	GPX3	Gpx3	1	lymphoid	lymphoid	1	T CD8	T CD8
ZZEF1	ZZEF1	Zzef1	1	lymphoid	lymphoid	1	T CD8	T CD8
LPIN1	LPIN1	Lpin1	1	lymphoid	lymphoid	1	T CD8	T CD8
ZBTB25	ZBTB25	Zbtb25	1	lymphoid	lymphoid	1	T CD8	T CD8
YLPM1	YLPM1	Ylpm1	1	lymphoid	lymphoid	1	T CD8	T CD8
B3GALNT2	B3GALNT2	B3galnt2	1	lymphoid	lymphoid	1	T CD8	T CD8
SH3BP5	SH3BP5	Sh3bp5	1	lymphoid	lymphoid	1	T CD8	T CD8
NDRG1	NDRG1	Ndrg1	1	lymphoid	lymphoid	1	T CD8	T CD8
DGAT1	DGAT1	Dgat1	1	lymphoid	lymphoid	1	T CD8	T CD8
PRR13	PRR13	Prr13	1	lymphoid	lymphoid	1	T CD8	T CD8
KLHL6	KLHL6	Klhl6	1	lymphoid	lymphoid	1	T CD8	T CD8
PLCXD2	PLCXD2	Plcxd2	1	lymphoid	lymphoid	1	T CD8	T CD8
USP25	USP25	Usp25	1	lymphoid	lymphoid	1	T CD8	T CD8
IFNAR1	IFNAR1	Ifnar1	1	lymphoid	lymphoid	1	T CD8	T CD8
AGPAT4	AGPAT4	Agpat4	1	lymphoid	lymphoid	1	T CD8	T CD8
FAM53C	FAM53C	Fam53c	1	lymphoid	lymphoid	1	T CD8	T CD8
ATL3	ATL3	Atl3	1	lymphoid	lymphoid	1	T CD8	T CD8
S1PR1	S1PR1	S1pr1	1	lymphoid	lymphoid	1	T CD8	T CD8
UBE2J2	UBE2J2	Ube2j2	1	lymphoid	lymphoid	1	T CD8	T CD8
CCNG2	CCNG2	Ccng2	1	lymphoid	lymphoid	1	T CD8	T CD8
PLAC8	PLAC8	Plac8	1	lymphoid	lymphoid	1	T CD8	T CD8
PSMD9	PSMD9	Psmd9	1	lymphoid	lymphoid	1	T CD8	T CD8
MAGOHB	MAGOHB	Magohb	1	lymphoid	lymphoid	1	T CD8	T CD8
PIK3C2A	PIK3C2A	Pik3c2a	1	lymphoid	lymphoid	1	T CD8	T CD8
RASA3	RASA3	Rasa3	1	lymphoid	lymphoid	1	T CD8	T CD8
SLC35E1	SLC35E1	Slc35e1	1	lymphoid	lymphoid	1	T CD8	T CD8
E2F4	E2F4	E2f4	1	lymphoid	lymphoid	1	T CD8	T CD8
RGS1	RGS1	Rgs1	1	myeloid	myeloid	1	macrophage	macrophage
ABL2	ABL2	Abl2	1	myeloid	myeloid	1	macrophage	macrophage
CR1	LOC105868175	Cr1l	1	myeloid	myeloid	1	macrophage	macrophage
GAS2L3	GAS2L3	Gas2l3	1	myeloid	myeloid	1	macrophage	macrophage
GLIPR1	GLIPR1	Glipr1	1	myeloid	myeloid	1	macrophage	macrophage
MMP19	MMP19	Mmp19	1	myeloid	myeloid	1	macrophage	macrophage
SERTAD2	SERTAD2	Sertad2	1	myeloid	myeloid	1	macrophage	macrophage
SH3PXD2B	SH3PXD2B	Sh3pxd2b	1	myeloid	myeloid	1	macrophage	macrophage
FLCN	FLCN	Flcn	1	myeloid	myeloid	1	macrophage	macrophage
BASP1	BASP1	Basp1	1	myeloid	myeloid	1	macrophage	macrophage
ACVRL1	ACVRL1	Acvrl1	1	myeloid	myeloid	1	macrophage	macrophage
ST3GAL6	ST3GAL6	St3gal6	1	myeloid	myeloid	1	macrophage	macrophage
EHD1	EHD1	Ehd1	1	myeloid	myeloid	1	macrophage	macrophage
MS4A7	MS4A7	Ms4a7	1	myeloid	myeloid	1	macrophage	macrophage
UAP1L1	UAP1L1	Uap1l1	1	myeloid	myeloid	1	macrophage	macrophage
PTPRJ	PTPRJ	Ptprj	1	myeloid	myeloid	1	macrophage	macrophage
GATM	GATM	Gatm	1	myeloid	myeloid	1	macrophage	macrophage
PLTP	PLTP	Pltp	1	myeloid	myeloid	1	macrophage	macrophage
SLC31A2	SLC31A2	Slc31a2	1	myeloid	myeloid	1	macrophage	macrophage
PLEKHM2	PLEKHM2	Plekhm2	1	myeloid	myeloid	1	macrophage	macrophage
P2RX7	P2RX7	P2rx7	1	myeloid	myeloid	1	macrophage	macrophage
HSPB1	HSPB1	Hspb1	1	myeloid	myeloid	1	macrophage	macrophage
PLOD3	LOC105868206	Plod3	1	myeloid	myeloid	1	macrophage	macrophage
TET3	TET3	Tet3	1	myeloid	myeloid	1	macrophage	macrophage
ALOX5	LOC105860128	Alox5	1	myeloid	myeloid	1	macrophage	macrophage
RASSF4	RASSF4	Rassf4	1	myeloid	myeloid	1	macrophage	macrophage
LAIR1	LAIR1	Lair1	1	myeloid	myeloid	1	macrophage	macrophage
KCNN4	KCNN4	Kcnn4	1	myeloid	myeloid	1	macrophage	macrophage
SCN1B	SCN1B	Scn1b	1	myeloid	myeloid	1	macrophage	macrophage
RAB11FIP1	RAB11FIP1	Rab11fip1	1	myeloid	myeloid	1	macrophage	macrophage
MFHAS1	MFHAS1	Mfhas1	1	myeloid	myeloid	1	macrophage	macrophage
HPGD	HPGD	Hpgd	1	myeloid	myeloid	1	macrophage	macrophage
SAP30	SAP30	Sap30	1	myeloid	myeloid	1	macrophage	macrophage
ELL	ELL	Ell	1	myeloid	myeloid	1	macrophage	macrophage
PHLDB1	PHLDB1	Phldb1	1	myeloid	myeloid	1	macrophage	macrophage
ATP2C1	ATP2C1	Atp2c1	1	myeloid	myeloid	1	macrophage	macrophage
CCRL2	CCRL2	Ccrl2	1	myeloid	myeloid	1	macrophage	macrophage
XIAP	XIAP	Xiap	1	myeloid	myeloid	1	macrophage	macrophage
UQCR10	LOC105870914	Uqcr10	2	nan	stromal, lymphoid	7	nan	B, FAP, T CD4, T CD8, fast muscle, pericyte, tendon
MXRA7	MXRA7	Mxra7	2	nan	endothelial, stromal	5	nan	FAP, capillary, muscle stem, pericyte, tendon
ITM2C	ITM2C	Itm2c	2	nan	stromal, lymphoid	4	nan	FAP, T CD4, pericyte, plasma
SERPINF1	SERPINF1	Serpinf1	2	nan	stromal, myeloid	4	nan	FAP, macrophage, muscle stem, tendon
CDC42EP4	CDC42EP4	Cdc42ep4	2	nan	endothelial, stromal	4	nan	FAP, capillary, pericyte, vein
LSM2	LSM2	Lsm2	2	nan	endothelial, lymphoid	4	nan	B, T CD4, T CD8, capillary
LIMS2	LIMS2	Lims2	2	nan	endothelial, stromal	4	nan	FAP, capillary, pericyte, vein
ATG12	ATG12	Atg12	2	nan	endothelial, lymphoid	4	nan	B, T CD4, T CD8, capillary
CTSS	CTSS	Ctss	2	nan	lymphoid, myeloid	4	nan	T CD4, T CD8, macrophage, plasma
RBBP4	RBBP4	Rbbp4	2	nan	stromal, lymphoid	4	nan	B, FAP, T CD4, muscle stem
SEC31A	SEC31A	Sec31a	2	nan	endothelial, stromal	4	nan	FAP, capillary, muscle stem, tendon
VPS37B	VPS37B	Vps37b	2	nan	lymphoid, myeloid	4	nan	B, T CD4, T CD8, macrophage
EHD2	EHD2	Ehd2	2	nan	endothelial, stromal	4	nan	FAP, capillary, pericyte, vein
COL4A2	COL4A2	Col4a2	2	nan	endothelial, stromal	4	nan	FAP, capillary, tendon, vein
GADD45GIP1	GADD45GIP1	Gadd45gip1	2	nan	endothelial, lymphoid	4	nan	T CD4, T CD8, capillary, plasma
PLEKHB2	PLEKHB2	Plekhb2	2	nan	lymphoid, myeloid	3	nan	B, T CD4, macrophage
NDUFB3	NDUFB3	Ndufb3	2	nan	endothelial, stromal	3	nan	fast muscle, pericyte, vein
REEP3	REEP3	Reep3	2	nan	endothelial, myeloid	3	nan	capillary, macrophage, vein
CNN2	CNN2	Cnn2	2	nan	lymphoid, myeloid	3	nan	T CD4, T CD8, macrophage
PHLDA1	PHLDA1	Phlda1	2	nan	lymphoid, myeloid	3	nan	T CD4, T CD8, macrophage
C1D	C1D	C1d	2	nan	endothelial, stromal	3	nan	FAP, capillary, pericyte
STAT3	STAT3	Stat3	2	nan	endothelial, stromal	3	nan	capillary, pericyte, tendon
PSEN1	PSEN1	Psen1	2	nan	lymphoid, myeloid	3	nan	T CD4, T CD8, macrophage
TNFAIP2	TNFAIP2	Tnfaip2	2	nan	stromal, myeloid	3	nan	FAP, macrophage, pericyte
GPR132	GPR132	Gpr132	2	nan	lymphoid, myeloid	3	nan	T CD4, T CD8, macrophage
GLRX	GLRX	Glrx	2	nan	stromal, lymphoid	3	nan	FAP, T CD4, T CD8
EMB	EMB	Emb	2	nan	lymphoid, myeloid	3	nan	T CD4, T CD8, macrophage
SLC9A3R2	SLC9A3R2	Slc9a3r2	2	nan	endothelial, stromal	3	nan	capillary, pericyte, vein
BMP2	BMP2	Bmp2	2	nan	stromal, myeloid	3	nan	FAP, macrophage, tendon
WWTR1	WWTR1	Wwtr1	2	nan	endothelial, stromal	3	nan	FAP, capillary, vein
PAICS	PAICS	Paics	2	nan	endothelial, stromal	3	nan	FAP, capillary, muscle stem
SLC6A6	LOC105882148	Slc6a6	2	nan	lymphoid, myeloid	3	nan	B, T CD8, macrophage
PVR	PVR	Pvr	2	nan	endothelial, stromal	3	nan	FAP, capillary, muscle stem
ZNF330	ZNF330	Zfp330	2	nan	stromal, lymphoid	3	nan	FAP, T CD4, muscle stem
NIP7	NIP7	Nip7	2	nan	stromal, lymphoid	3	nan	B, FAP, muscle stem
SLC7A5	SLC7A5	Slc7a5	2	nan	stromal, lymphoid	3	nan	T CD4, T CD8, muscle stem
APRT	APRT	Aprt	2	nan	stromal, lymphoid	3	nan	B, T CD8, pericyte
CRTAP	CRTAP	Crtap	2	nan	endothelial, stromal	3	nan	FAP, capillary, tendon
FAM168B	FAM168B	Fam168b	2	nan	lymphoid, myeloid	2	nan	T CD8, macrophage
NOP58	NOP58	Nop58	2	nan	endothelial, stromal	2	nan	muscle stem, vein
KDSR	KDSR	Kdsr	2	nan	endothelial, lymphoid	2	nan	T CD4, capillary
UAP1	UAP1	Uap1	2	nan	endothelial, stromal	2	nan	FAP, vein
IRAK3	IRAK3	Irak3	2	nan	endothelial, stromal	2	nan	FAP, capillary
CTDSP2	CTDSP2	Ctdsp2	2	nan	endothelial, lymphoid	2	nan	T CD8, capillary
G3BP1	G3BP1	G3bp1	2	nan	stromal, lymphoid	2	nan	pericyte, plasma
SPAG9	SPAG9	Spag9	2	nan	endothelial, stromal	2	nan	pericyte, vein
DUSP3	DUSP3	Dusp3	2	nan	stromal, myeloid	2	nan	FAP, macrophage
PECAM1	PECAM1	Pecam1	2	nan	endothelial, myeloid	2	nan	macrophage, vein
KPNA2	KPNA2	Kpna2	2	nan	lymphoid, myeloid	2	nan	T CD4, macrophage
NFIL3	NFIL3	Nfil3	2	nan	endothelial, lymphoid	2	nan	capillary, plasma
F2R	F2R	F2r	2	nan	stromal, lymphoid	2	nan	T CD8, tendon
SNCG	SNCG	Sncg	2	nan	endothelial, stromal	2	nan	pericyte, vein
EDNRB	EDNRB	Ednrb	2	nan	endothelial, stromal	2	nan	capillary, pericyte
PARVB	PARVB	Parvb	2	nan	endothelial, myeloid	2	nan	capillary, macrophage
ADPRH	ADPRH	Adprh	2	nan	stromal, myeloid	2	nan	FAP, macrophage
TNFRSF12A	TNFRSF12A	Tnfrsf12a	2	nan	lymphoid, myeloid	2	nan	T CD4, macrophage
ECI1	ECI1	Eci1	2	nan	stromal, lymphoid	2	nan	B, fast muscle
ERGIC1	ERGIC1	Ergic1	2	nan	stromal, myeloid	2	nan	FAP, macrophage
TNFSF9	TNFSF9	Tnfsf9	2	nan	endothelial, stromal	2	nan	FAP, capillary
FOSL1	FOSL1	Fosl1	2	nan	stromal, myeloid	2	nan	macrophage, muscle stem
LPXN	LPXN	Lpxn	2	nan	lymphoid, myeloid	2	nan	T CD4, macrophage
NRARP	NRARP	Nrarp	2	nan	endothelial, stromal	2	nan	capillary, pericyte
STOM	STOM	Stom	2	nan	endothelial, stromal	2	nan	pericyte, vein
SLC43A3	SLC43A3	Slc43a3	2	nan	endothelial, stromal	2	nan	FAP, capillary
TTPAL	TTPAL	Ttpal	2	nan	stromal, lymphoid	2	nan	B, FAP
NCOA3	NCOA3	Ncoa3	2	nan	lymphoid, myeloid	2	nan	T CD4, macrophage
FABP4	LOC105857556	Fabp4	2	nan	lymphoid, myeloid	2	nan	T CD8, macrophage
TIPARP	TIPARP	Tiparp	2	nan	endothelial, stromal	2	nan	FAP, vein
PTX3	PTX3	Ptx3	2	nan	stromal, myeloid	2	nan	FAP, macrophage
FAM102B	FAM102B	Fam102b	2	nan	stromal, myeloid	2	nan	FAP, macrophage
CPNE3	CPNE3	Cpne3	2	nan	stromal, myeloid	2	nan	macrophage, pericyte
RAB35	LOC105866868	Rab35	2	nan	endothelial, lymphoid	2	nan	T CD8, capillary
LRIG1	LRIG1	Lrig1	2	nan	stromal, lymphoid	2	nan	FAP, T CD4
FRMD4B	FRMD4B	Frmd4b	2	nan	lymphoid, myeloid	2	nan	T CD4, macrophage
MAK16	MAK16	Mak16	2	nan	stromal, lymphoid	2	nan	B, muscle stem
LPL	LPL	Lpl	2	nan	endothelial, stromal	2	nan	capillary, muscle stem
RRAD	RRAD	Rrad	2	nan	stromal, myeloid	2	nan	FAP, macrophage
CBFA2T3	CBFA2T3	Cbfa2t3	2	nan	endothelial, stromal	2	nan	capillary, pericyte
GALNT2	GALNT2	Galnt2	2	nan	stromal, lymphoid	2	nan	FAP, plasma
AMOTL1	AMOTL1	Amotl1	2	nan	endothelial, stromal	2	nan	FAP, capillary
ICAM1	ICAM1	Icam1	2	nan	endothelial, stromal	2	nan	capillary, tendon
PCSK7	PCSK7	Pcsk7	2	nan	stromal, lymphoid	2	nan	FAP, T CD4
SLC25A5	SLC25A5	Slc25a5	2	nan	endothelial, stromal	2	nan	lymphatic, muscle stem
JUND	JUND	Jund	3	nan	endothelial, stromal, lymphoid	9	nan	B, FAP, T CD4, T CD8, capillary, lymphatic, pericyte, plasma, tendon
MGP	MGP	Mgp	3	nan	endothelial, stromal, lymphoid	8	nan	B, FAP, T CD4, T CD8, capillary, muscle stem, pericyte, vein
LSP1	LSP1	Lsp1	3	nan	stromal, lymphoid, myeloid	8	nan	B, FAP, T CD4, T CD8, macrophage, muscle stem, plasma, tendon
IFNGR1	IFNGR1	Ifngr1	3	nan	endothelial, stromal, lymphoid	7	nan	FAP, T CD4, T CD8, capillary, pericyte, tendon, vein
RNPS1	RNPS1	Rnps1	3	nan	endothelial, stromal, lymphoid	6	nan	B, FAP, T CD4, T CD8, capillary, pericyte
LEPROT	LEPROT	Leprot	3	nan	endothelial, stromal, myeloid	6	nan	FAP, capillary, macrophage, pericyte, tendon, vein
YRDC	YRDC	Yrdc	3	nan	endothelial, stromal, lymphoid	6	nan	FAP, T CD4, T CD8, capillary, muscle stem, vein
CAMK2N1	CAMK2N1	Camk2n1	3	nan	endothelial, stromal, lymphoid	6	nan	FAP, T CD4, T CD8, capillary, muscle stem, pericyte
FUNDC2	FUNDC2	Fundc2	3	nan	endothelial, stromal, lymphoid	6	nan	FAP, T CD4, fast muscle, muscle stem, tendon, vein
TIPRL	TIPRL	Tiprl	3	nan	endothelial, stromal, lymphoid	5	nan	B, FAP, T CD8, capillary, pericyte
TSPYL1	TSPYL1	Tspyl1	3	nan	stromal, lymphoid, myeloid	5	nan	B, FAP, T CD4, macrophage, pericyte
TXNRD1	TXNRD1	Txnrd1	3	nan	endothelial, stromal, myeloid	5	nan	FAP, capillary, macrophage, muscle stem, vein
HNRNPA3	HNRNPA3	Hnrnpa3	3	nan	endothelial, stromal, lymphoid	5	nan	FAP, T CD4, capillary, muscle stem, vein
PABPC4	PABPC4	Pabpc4	3	nan	endothelial, stromal, lymphoid	5	nan	FAP, T CD4, T CD8, capillary, fast muscle
IL6	IL6	Il6	3	nan	endothelial, stromal, myeloid	5	nan	FAP, capillary, macrophage, pericyte, vein
ETNK1	ETNK1	Etnk1	3	nan	endothelial, lymphoid, myeloid	5	nan	T CD4, T CD8, capillary, macrophage, vein
STK17B	STK17B	Stk17b	3	nan	stromal, lymphoid, myeloid	4	nan	FAP, T CD4, T CD8, macrophage
CPD	CPD	Cpd	3	nan	endothelial, stromal, lymphoid	4	nan	FAP, T CD4, capillary, vein
KLC1	LOC105861075	Klc1	3	nan	endothelial, stromal, lymphoid	4	nan	B, T CD8, capillary, pericyte
IFNGR2	IFNGR2	Ifngr2	3	nan	stromal, lymphoid, myeloid	4	nan	B, FAP, T CD4, macrophage
PFKFB3	PFKFB3	Pfkfb3	3	nan	endothelial, stromal, myeloid	4	nan	FAP, capillary, macrophage, vein
IGFBP7	IGFBP7	Igfbp7	3	nan	stromal, lymphoid, myeloid	4	nan	FAP, T CD4, macrophage, tendon
HSPH1	HSPH1	Hsph1	3	nan	endothelial, stromal, lymphoid	4	nan	FAP, T CD4, capillary, muscle stem
PLAUR	PLAUR	Plaur	3	nan	endothelial, stromal, lymphoid	4	nan	T CD8, capillary, muscle stem, vein
AKT2	AKT2	Akt2	3	nan	stromal, lymphoid, myeloid	4	nan	FAP, T CD4, T CD8, macrophage
NRP1	NRP1	Nrp1	3	nan	endothelial, stromal, myeloid	4	nan	FAP, capillary, macrophage, pericyte
LYPLA1	LYPLA1	Lypla1	3	nan	endothelial, stromal, myeloid	3	nan	capillary, macrophage, pericyte
IER5	IER5	Ier5	3	nan	endothelial, stromal, lymphoid	3	nan	capillary, pericyte, plasma
MIF4GD	MIF4GD	Mif4gd	3	nan	endothelial, lymphoid, myeloid	3	nan	T CD4, capillary, macrophage
DPH3	DPH3	Dph3	3	nan	stromal, lymphoid, myeloid	3	nan	T CD4, macrophage, muscle stem
LARP4	LARP4	Larp4	3	nan	endothelial, stromal, myeloid	3	nan	FAP, capillary, macrophage
CD40	CD40	Cd40	3	nan	endothelial, lymphoid, myeloid	3	nan	B, capillary, macrophage
B4GALT5	B4GALT5	B4galt5	3	nan	endothelial, stromal, myeloid	3	nan	FAP, capillary, macrophage
PUM1	PUM1	Pum1	3	nan	stromal, lymphoid, myeloid	3	nan	B, macrophage, muscle stem
NUP62	NUP62	Nup62	3	nan	endothelial, stromal, myeloid	3	nan	FAP, capillary, macrophage
ABHD5	ABHD5	Abhd5	3	nan	endothelial, stromal, myeloid	3	nan	FAP, capillary, macrophage
PTMA	PTMA	Ptma	4	nan	endothelial, stromal, lymphoid, myeloid	13	nan	B, FAP, T CD4, T CD8, capillary, fast muscle, lymphatic, macrophage, muscle stem, pericyte, plasma, tendon, vein
CALM2	CALM2	Calm2	4	nan	endothelial, stromal, lymphoid, myeloid	13	nan	B, FAP, T CD4, T CD8, capillary, fast muscle, lymphatic, macrophage, muscle stem, pericyte, plasma, tendon, vein
DNAJA1	DNAJA1	Dnaja1	4	nan	endothelial, stromal, lymphoid, myeloid	12	nan	B, FAP, T CD4, T CD8, capillary, lymphatic, macrophage, muscle stem, pericyte, plasma, tendon, vein
RHEB	RHEB	Rheb	4	nan	endothelial, stromal, lymphoid, myeloid	12	nan	B, FAP, T CD4, T CD8, capillary, fast muscle, macrophage, muscle stem, pericyte, plasma, tendon, vein
DNAJB6	DNAJB6	Dnajb6	4	nan	endothelial, stromal, lymphoid, myeloid	12	nan	B, FAP, T CD4, T CD8, capillary, lymphatic, macrophage, muscle stem, pericyte, plasma, tendon, vein
FKBP8	FKBP8	Fkbp8	4	nan	endothelial, stromal, lymphoid, myeloid	12	nan	B, FAP, T CD4, T CD8, capillary, fast muscle, macrophage, muscle stem, pericyte, plasma, tendon, vein
ARHGDIA	ARHGDIA	Arhgdia	4	nan	endothelial, stromal, lymphoid, myeloid	11	nan	B, FAP, T CD4, T CD8, capillary, macrophage, muscle stem, pericyte, plasma, tendon, vein
CEBPD	CEBPD	Cebpd	4	nan	endothelial, stromal, lymphoid, myeloid	11	nan	FAP, T CD4, T CD8, capillary, fast muscle, lymphatic, macrophage, muscle stem, pericyte, tendon, vein
SAR1A	SAR1A	Sar1a	4	nan	endothelial, stromal, lymphoid, myeloid	10	nan	B, FAP, T CD4, T CD8, capillary, macrophage, muscle stem, pericyte, tendon, vein
LITAF	LITAF	Litaf	4	nan	endothelial, stromal, lymphoid, myeloid	10	nan	B, FAP, T CD4, T CD8, capillary, macrophage, muscle stem, pericyte, plasma, tendon
CDKN1A	CDKN1A	Cdkn1a	4	nan	endothelial, stromal, lymphoid, myeloid	10	nan	FAP, T CD4, T CD8, capillary, lymphatic, macrophage, muscle stem, pericyte, tendon, vein
REEP5	REEP5	Reep5	4	nan	endothelial, stromal, lymphoid, myeloid	10	nan	B, FAP, T CD4, T CD8, capillary, macrophage, muscle stem, pericyte, tendon, vein
TMED5	TMED5	Tmed5	4	nan	endothelial, stromal, lymphoid, myeloid	10	nan	B, FAP, T CD4, T CD8, capillary, macrophage, muscle stem, pericyte, plasma, vein
EMP1	EMP1	Emp1	4	nan	endothelial, stromal, lymphoid, myeloid	10	nan	FAP, T CD4, T CD8, capillary, lymphatic, macrophage, muscle stem, pericyte, tendon, vein
EEF1A1	EEF1A1	Eef1a1	4	nan	endothelial, stromal, lymphoid, myeloid	10	nan	FAP, T CD4, T CD8, capillary, lymphatic, macrophage, muscle stem, pericyte, tendon, vein
SH3BGRL	SH3BGRL	Sh3bgrl	4	nan	endothelial, stromal, lymphoid, myeloid	10	nan	B, FAP, T CD4, T CD8, capillary, macrophage, muscle stem, pericyte, tendon, vein
CYB5R3	LOC105858567	Cyb5r3	4	nan	endothelial, stromal, lymphoid, myeloid	9	nan	B, FAP, capillary, lymphatic, macrophage, muscle stem, pericyte, tendon, vein
CALU	CALU	Calu	4	nan	endothelial, stromal, lymphoid, myeloid	9	nan	B, FAP, T CD4, capillary, macrophage, muscle stem, pericyte, plasma, vein
ACTN4	ACTN4	Actn4	4	nan	endothelial, stromal, lymphoid, myeloid	9	nan	FAP, T CD8, capillary, lymphatic, macrophage, muscle stem, pericyte, tendon, vein
PSAP	PSAP	Psap	4	nan	endothelial, stromal, lymphoid, myeloid	8	nan	B, FAP, T CD8, capillary, macrophage, muscle stem, tendon, vein
RPL7L1	RPL7L1	Rpl7l1	4	nan	endothelial, stromal, lymphoid, myeloid	8	nan	B, FAP, T CD4, T CD8, capillary, macrophage, muscle stem, pericyte
PRDX3	PRDX3	Prdx3	4	nan	endothelial, stromal, lymphoid, myeloid	8	nan	B, FAP, T CD4, T CD8, capillary, fast muscle, macrophage, pericyte
BCL10	BCL10	Bcl10	4	nan	endothelial, stromal, lymphoid, myeloid	8	nan	B, T CD4, T CD8, capillary, macrophage, muscle stem, plasma, vein
HNRNPH2	HNRNPH2	Hnrnph2	4	nan	endothelial, stromal, lymphoid, myeloid	8	nan	FAP, T CD4, capillary, macrophage, muscle stem, pericyte, tendon, vein
MAPKAPK2	MAPKAPK2	Mapkapk2	4	nan	endothelial, stromal, lymphoid, myeloid	7	nan	FAP, T CD4, capillary, macrophage, muscle stem, pericyte, vein
EIF6	EIF6	Eif6	4	nan	endothelial, stromal, lymphoid, myeloid	7	nan	FAP, T CD8, capillary, macrophage, muscle stem, pericyte, vein
SSR3	SSR3	Ssr3	4	nan	endothelial, stromal, lymphoid, myeloid	7	nan	T CD4, capillary, macrophage, muscle stem, pericyte, tendon, vein
STRAP	STRAP	Strap	4	nan	endothelial, stromal, lymphoid, myeloid	7	nan	FAP, T CD4, fast muscle, macrophage, muscle stem, pericyte, vein
SLC1A5	SLC1A5	Slc1a5	4	nan	endothelial, stromal, lymphoid, myeloid	7	nan	FAP, T CD4, T CD8, capillary, macrophage, plasma, vein
ATP6V0D1	ATP6V0D1	Atp6v0d1	4	nan	endothelial, stromal, lymphoid, myeloid	7	nan	B, FAP, T CD4, T CD8, capillary, macrophage, plasma
PSMB6	PSMB6	Psmb6	4	nan	endothelial, stromal, lymphoid, myeloid	6	nan	FAP, T CD4, macrophage, muscle stem, tendon, vein
LASP1	LASP1	Lasp1	4	nan	endothelial, stromal, lymphoid, myeloid	6	nan	FAP, T CD4, T CD8, capillary, macrophage, pericyte
WBP2	WBP2	Wbp2	4	nan	endothelial, stromal, lymphoid, myeloid	6	nan	B, FAP, T CD4, capillary, macrophage, pericyte
SAMHD1	SAMHD1	Samhd1	4	nan	endothelial, stromal, lymphoid, myeloid	6	nan	B, FAP, T CD4, T CD8, capillary, macrophage
GRPEL1	GRPEL1	Grpel1	4	nan	endothelial, stromal, lymphoid, myeloid	6	nan	FAP, T CD4, T CD8, capillary, macrophage, muscle stem
SMC1A	SMC1A	Smc1a	4	nan	endothelial, stromal, lymphoid, myeloid	6	nan	B, FAP, capillary, macrophage, muscle stem, pericyte
MRPL42	MRPL42	Mrpl42	4	nan	endothelial, stromal, lymphoid, myeloid	5	nan	FAP, T CD4, T CD8, capillary, macrophage
AFF4	AFF4	Aff4	4	nan	endothelial, stromal, lymphoid, myeloid	5	nan	B, capillary, macrophage, muscle stem, vein
ZDHHC20	ZDHHC20	Zdhhc20	4	nan	endothelial, stromal, lymphoid, myeloid	5	nan	FAP, T CD4, T CD8, capillary, macrophage
SSBP4	SSBP4	Ssbp4	4	nan	endothelial, stromal, lymphoid, myeloid	5	nan	T CD4, T CD8, capillary, macrophage, pericyte
KLHL21	KLHL21	Klhl21	4	nan	endothelial, stromal, lymphoid, myeloid	4	nan	FAP, T CD8, capillary, macrophage
MDFIC	MDFIC	Mdfic	4	nan	endothelial, stromal, lymphoid, myeloid	4	nan	T CD4, capillary, macrophage, muscle stem
MYD88	MYD88	Myd88	4	nan	endothelial, stromal, lymphoid, myeloid	4	nan	FAP, T CD8, capillary, macrophage

## Sheet: LemurMouse
symbol_human	symbol_lemur	symbol_mouse	Ncompartment	compartment	Compartments	Ncelltype	celltype	Celltypes
PLSCR3	PLSCR3	Plscr3	1	endothelial	endothelial	2	nan	artery, capillary
ST3GAL6	ST3GAL6	St3gal6	1	endothelial	endothelial	2	nan	artery, capillary
RIPPLY3	RIPPLY3	Ripply3	1	endothelial	endothelial	2	nan	capillary, vein
ACER2	ACER2	Acer2	1	endothelial	endothelial	2	nan	artery, vein
RTP3	RTP3	Rtp3	1	endothelial	endothelial	2	nan	capillary, vein
PCP4L1	PCP4L1	Pcp4l1	1	endothelial	endothelial	1	artery	artery
HS3ST1	HS3ST1	Hs3st1	1	endothelial	endothelial	1	artery	artery
EPS8L2	EPS8L2	Eps8l2	1	endothelial	endothelial	1	artery	artery
WFDC1	WFDC1	Wfdc1	1	endothelial	endothelial	1	artery	artery
FMO2	FMO2	Fmo2	1	endothelial	endothelial	1	vein	vein
PSEN2	PSEN2	Psen2	1	endothelial	endothelial	1	vein	vein
PTPRR	PTPRR	Ptprr	1	endothelial	endothelial	1	vein	vein
ACE	ACE	Ace	1	endothelial	endothelial	1	vein	vein
CD200	CD200	Cd200	1	endothelial	endothelial	1	vein	vein
ITPRIPL1	ITPRIPL1	Itpripl1	1	endothelial	endothelial	1	vein	vein
DUSP2	DUSP2	Dusp2	1	endothelial	endothelial	1	vein	vein
PTGFRN	PTGFRN	Ptgfrn	1	endothelial	endothelial	1	vein	vein
SDC3	SDC3	Sdc3	1	endothelial	endothelial	1	vein	vein
TYMS	TYMS	Tyms	1	endothelial	endothelial	1	vein	vein
MGST1	MGST1	Mgst1	1	endothelial	endothelial	1	vein	vein
UCP2	UCP2	Ucp2	1	endothelial	endothelial	1	vein	vein
CASP12	LOC105862473	Casp12	1	endothelial	endothelial	1	vein	vein
LOXL1	LOXL1	Loxl1	1	endothelial	endothelial	1	vein	vein
RBP1	RBP1	Rbp1	1	endothelial	endothelial	1	vein	vein
SP140	LOC105862865	Sp100	1	endothelial	endothelial	1	capillary	capillary
SLC26A10	SLC26A10	Slc26a10	1	endothelial	endothelial	1	capillary	capillary
CXCL16	CXCL16	Cxcl16	1	endothelial	endothelial	1	capillary	capillary
PI16	PI16	Pi16	1	endothelial	endothelial	1	capillary	capillary
ST6GALNAC6	ST6GALNAC6	St6galnac6	1	endothelial	endothelial	1	capillary	capillary
MTMR11	MTMR11	Mtmr11	1	endothelial	endothelial	1	capillary	capillary
GBP5	GBP5	Gbp5	1	endothelial	endothelial	1	capillary	capillary
ABCG2	ABCG2	Abcg2	1	endothelial	endothelial	1	capillary	capillary
LTBP4	LTBP4	Ltbp4	1	endothelial	endothelial	1	capillary	capillary
ALDH3A1	ALDH3A1	Aldh3a1	1	stromal	stromal	2	nan	FAP, muscle stem
PINX1	PINX1	Pinx1	1	stromal	stromal	2	nan	muscle stem, pericyte
TGM2	TGM2	Tgm2	1	stromal	stromal	2	nan	FAP, tendon
LBP	LBP	Lbp	1	stromal	stromal	2	nan	FAP, tendon
FUCA1	FUCA1	Fuca1	1	stromal	stromal	2	nan	FAP, pericyte
SBSN	SBSN	Sbsn	1	stromal	stromal	2	nan	FAP, muscle stem
FXYD1	FXYD1	Fxyd1	1	stromal	stromal	2	nan	FAP, tendon
IFI30	IFI30	Ifi30	1	stromal	stromal	2	nan	FAP, pericyte
PPP2R3B	PPP2R3B	Ppp2r3d	1	stromal	stromal	2	nan	muscle stem, pericyte
NKD2	NKD2	Nkd2	1	stromal	stromal	1	tendon	tendon
RARRES2	RARRES2	Rarres2	1	stromal	stromal	1	tendon	tendon
NPPC	NPPC	Nppc	1	stromal	stromal	1	muscle stem	muscle stem
HSD11B1	HSD11B1	Hsd11b1	1	stromal	stromal	1	muscle stem	muscle stem
SLC16A3	SLC16A3	Slc16a3	1	stromal	stromal	1	muscle stem	muscle stem
TNXB	TNXB	Tnxb	1	stromal	stromal	1	muscle stem	muscle stem
ACTN3	ACTN3	Actn3	1	stromal	stromal	1	muscle stem	muscle stem
PGM5	PGM5	Pgm5	1	stromal	stromal	1	muscle stem	muscle stem
RBM20	RBM20	Rbm20	1	stromal	stromal	1	muscle stem	muscle stem
CDC42EP5	CDC42EP5	Cdc42ep5	1	stromal	stromal	1	muscle stem	muscle stem
MYOD1	MYOD1	Myod1	1	stromal	stromal	1	muscle stem	muscle stem
PLAT	PLAT	Plat	1	stromal	stromal	1	muscle stem	muscle stem
SPOCK3	SPOCK3	Spock3	1	stromal	stromal	1	muscle stem	muscle stem
ITM2A	ITM2A	Itm2a	1	stromal	stromal	1	muscle stem	muscle stem
RANGRF	RANGRF	Rangrf	1	stromal	stromal	1	fast muscle	fast muscle
PHOSPHO1	PHOSPHO1	Phospho1	1	stromal	stromal	1	fast muscle	fast muscle
E2F6	E2F6	E2f6	1	stromal	stromal	1	fast muscle	fast muscle
DUPD1	DUPD1	Dupd1	1	stromal	stromal	1	fast muscle	fast muscle
PVALB	PVALB	Pvalb	1	stromal	stromal	1	fast muscle	fast muscle
CST6	CST6	Cst6	1	stromal	stromal	1	fast muscle	fast muscle
MKKS	MKKS	Mkks	1	stromal	stromal	1	fast muscle	fast muscle
RPL22L1	RPL22L1	Rpl22l1	1	stromal	stromal	1	fast muscle	fast muscle
TMOD4	TMOD4	Tmod4	1	stromal	stromal	1	fast muscle	fast muscle
MLLT11	MLLT11	Mllt11	1	stromal	stromal	1	fast muscle	fast muscle
TCEAL7	TCEAL7	Tceal7	1	stromal	stromal	1	fast muscle	fast muscle
COTL1	COTL1	Cotl1	1	stromal	stromal	1	slow muscle	slow muscle
BCKDHB	BCKDHB	Bckdhb	1	stromal	stromal	1	slow muscle	slow muscle
TMEFF2	TMEFF2	Tmeff2	1	stromal	stromal	1	FAP	FAP
EIF4A1	EIF4A1	Eif4a1	1	stromal	stromal	1	FAP	FAP
DAPK1	DAPK1	Dapk1	1	stromal	stromal	1	FAP	FAP
RBP4	RBP4	Rbp4	1	stromal	stromal	1	FAP	FAP
PTGES	PTGES	Ptges	1	stromal	stromal	1	FAP	FAP
SDC4	SDC4	Sdc4	1	stromal	stromal	1	FAP	FAP
SLC39A1	SLC39A1	Slc39a1	1	stromal	stromal	1	FAP	FAP
ADH7	ADH7	Adh7	1	stromal	stromal	1	FAP	FAP
VAMP8	VAMP8	Vamp8	1	stromal	stromal	1	FAP	FAP
PGLYRP1	PGLYRP1	Pglyrp1	1	stromal	stromal	1	FAP	FAP
DMKN	DMKN	Dmkn	1	stromal	stromal	1	FAP	FAP
LPL	LPL	Lpl	1	stromal	stromal	1	FAP	FAP
DPEP1	DPEP1	Dpep1	1	stromal	stromal	1	FAP	FAP
THY1	THY1	Thy1	1	stromal	stromal	1	FAP	FAP
CMTM7	CMTM7	Cmtm7	1	stromal	stromal	1	FAP	FAP
SERPINE2	SERPINE2	Serpine2	1	stromal	stromal	1	pericyte	pericyte
PID1	PID1	Pid1	1	stromal	stromal	1	pericyte	pericyte
RGS4	RGS4	Rgs4	1	stromal	stromal	1	pericyte	pericyte
ADORA2A	ADORA2A	Adora2a	1	stromal	stromal	1	pericyte	pericyte
RTN4RL1	RTN4RL1	Rtn4rl1	1	stromal	stromal	1	pericyte	pericyte
VAT1	VAT1	Vat1	1	stromal	stromal	1	pericyte	pericyte
SFXN1	SFXN1	Sfxn1	1	stromal	stromal	1	pericyte	pericyte
CDC42EP2	CDC42EP2	Cdc42ep2	1	stromal	stromal	1	pericyte	pericyte
GNA14	GNA14	Gna14	1	stromal	stromal	1	pericyte	pericyte
AVPI1	AVPI1	Avpi1	1	stromal	stromal	1	pericyte	pericyte
SEMA6D	SEMA6D	Sema6d	1	stromal	stromal	1	pericyte	pericyte
FOXS1	FOXS1	Foxs1	1	stromal	stromal	1	pericyte	pericyte
APLP1	APLP1	Aplp1	1	stromal	stromal	1	pericyte	pericyte
SPON1	SPON1	Spon1	1	stromal	stromal	1	pericyte	pericyte
NPY1R	NPY1R	Npy1r	1	stromal	stromal	1	pericyte	pericyte
IL34	IL34	Il34	1	stromal	stromal	1	pericyte	pericyte
USP2	USP2	Usp2	1	stromal	stromal	1	pericyte	pericyte
GPC3	GPC3	Gpc3	1	stromal	stromal	1	pericyte	pericyte
RENBP	RENBP	Renbp	1	stromal	stromal	1	pericyte	pericyte
PTPRCAP	PTPRCAP	Ptprcap	1	lymphoid	lymphoid	2	nan	T CD4, T CD8
LIME1	LIME1	Lime1	1	lymphoid	lymphoid	2	nan	T CD4, T CD8
DAPL1	DAPL1	Dapl1	1	lymphoid	lymphoid	1	T CD8	T CD8
S100A13	S100A13	S100a13	1	lymphoid	lymphoid	1	T CD8	T CD8
LAT	LAT	Lat	1	lymphoid	lymphoid	1	T CD8	T CD8
RAMP1	RAMP1	Ramp1	1	myeloid	myeloid	1	macrophage	macrophage
NUAK2	NUAK2	Nuak2	1	myeloid	myeloid	1	macrophage	macrophage
CD68	CD68	Cd68	1	myeloid	myeloid	1	macrophage	macrophage
ARL5C	ARL5C	Arl5c	1	myeloid	myeloid	1	macrophage	macrophage
TSPAN13	TSPAN13	Tspan13	1	myeloid	myeloid	1	macrophage	macrophage
CKB	CKB	Ckb	1	myeloid	myeloid	1	macrophage	macrophage
PLD4	PLD4	Pld4	1	myeloid	myeloid	1	macrophage	macrophage
SCO2	LOC105885006	Sco2	1	myeloid	myeloid	1	macrophage	macrophage
JAM2	JAM2	Jam2	1	myeloid	myeloid	1	macrophage	macrophage
PPT2	PPT2	Ppt2	1	myeloid	myeloid	1	macrophage	macrophage
CSF2RA	CSF2RA	Csf2ra	1	myeloid	myeloid	1	macrophage	macrophage
DNLZ	DNLZ	Dnlz	1	myeloid	myeloid	1	macrophage	macrophage
LCN2	LCN2	Lcn2	1	myeloid	myeloid	1	macrophage	macrophage
MAP1LC3A	MAP1LC3A	Map1lc3a	1	myeloid	myeloid	1	macrophage	macrophage
VCAM1	VCAM1	Vcam1	1	myeloid	myeloid	1	macrophage	macrophage
PLA2G2D	PLA2G2D	Pla2g2d	1	myeloid	myeloid	1	macrophage	macrophage
CXCL10	CXCL10	Cxcl10	1	myeloid	myeloid	1	macrophage	macrophage
CLEC4D	CLEC4D	Clec4d	1	myeloid	myeloid	1	macrophage	macrophage
PDCD2L	PDCD2L	Pdcd2l	1	myeloid	myeloid	1	macrophage	macrophage
CEBPA	CEBPA	Cebpa	1	myeloid	myeloid	1	macrophage	macrophage
NAPSA	NAPSA	Napsa	1	myeloid	myeloid	1	macrophage	macrophage
ABHD16A	ABHD16A	Abhd16a	2	nan	endothelial, stromal	6	nan	FAP, artery, capillary, muscle stem, pericyte, vein
TMEM176A	TMEM176A	Tmem176a	2	nan	endothelial, stromal	6	nan	artery, capillary, muscle stem, pericyte, tendon, vein
RAB24	RAB24	Rab24	2	nan	stromal, myeloid	4	nan	FAP, macrophage, muscle stem, pericyte
BSCL2	BSCL2	Bscl2	2	nan	stromal, myeloid	4	nan	FAP, macrophage, muscle stem, pericyte
CAPG	CAPG	Capg	2	nan	endothelial, stromal	4	nan	capillary, muscle stem, pericyte, vein
WBP1	WBP1	Wbp1	2	nan	endothelial, stromal	4	nan	FAP, capillary, muscle stem, pericyte
TRAPPC5	TRAPPC5	Trappc5	2	nan	endothelial, stromal	4	nan	FAP, capillary, pericyte, vein
NME1	LOC105885136	Nme1	2	nan	stromal, lymphoid	3	nan	T CD4, T CD8, slow muscle
MRPL38	MRPL38	Mrpl38	2	nan	endothelial, stromal	3	nan	FAP, artery, capillary
HINT2	HINT2	Hint2	2	nan	endothelial, myeloid	3	nan	capillary, macrophage, vein
NAPA	NAPA	Napa	2	nan	endothelial, stromal	3	nan	capillary, fast muscle, muscle stem
CHTF8	CHTF8	Chtf8	2	nan	endothelial, stromal	3	nan	artery, muscle stem, pericyte
LMO7	LMO7	Lmo7	2	nan	endothelial, stromal	2	nan	capillary, pericyte
RPP21	RPP21	Rpp21	2	nan	lymphoid, myeloid	2	nan	T CD8, macrophage
GNG5	GNG5	Gng5	2	nan	lymphoid, myeloid	2	nan	T CD8, macrophage
MRPL53	MRPL53	Mrpl53	2	nan	endothelial, stromal	2	nan	capillary, pericyte
LIN37	LIN37	Lin37	2	nan	endothelial, myeloid	2	nan	capillary, macrophage
P2RY2	P2RY2	P2ry2	2	nan	endothelial, stromal	2	nan	capillary, muscle stem
MAN2B1	MAN2B1	Man2b1	2	nan	endothelial, myeloid	2	nan	artery, macrophage
ST3GAL4	ST3GAL4	St3gal4	2	nan	endothelial, myeloid	2	nan	macrophage, vein
TOMM6	TOMM6	Tomm6	3	nan	endothelial, stromal, myeloid	10	nan	FAP, artery, capillary, fast muscle, macrophage, muscle stem, pericyte, slow muscle, tendon, vein
MRPS24	MRPS24	Mrps24	3	nan	endothelial, stromal, myeloid	8	nan	FAP, artery, capillary, fast muscle, macrophage, muscle stem, pericyte, vein
U2AF1	U2AF1	U2af1	3	nan	endothelial, stromal, myeloid	8	nan	FAP, capillary, fast muscle, macrophage, muscle stem, pericyte, tendon, vein
GNG10	GNG10	Gng10	3	nan	endothelial, stromal, myeloid	7	nan	FAP, capillary, macrophage, muscle stem, pericyte, slow muscle, tendon
TMEM176B	TMEM176B	Tmem176b	3	nan	endothelial, stromal, myeloid	7	nan	artery, capillary, macrophage, muscle stem, pericyte, tendon, vein
TREX1	TREX1	Trex1	3	nan	endothelial, stromal, myeloid	5	nan	FAP, capillary, macrophage, pericyte, vein
ACADL	ACADL	Acadl	3	nan	endothelial, stromal, myeloid	4	nan	capillary, fast muscle, macrophage, pericyte
RGPD4	RGPD4	Ranbp2	3	nan	endothelial, stromal, myeloid	4	nan	artery, capillary, macrophage, muscle stem
EGLN2	EGLN2	Egln2	3	nan	endothelial, stromal, myeloid	4	nan	FAP, macrophage, muscle stem, vein
DBNDD2	DBNDD2	Dbndd2	3	nan	endothelial, stromal, myeloid	3	nan	artery, macrophage, pericyte
DHRSX	DHRSX	Dhrsx	3	nan	endothelial, stromal, myeloid	3	nan	capillary, macrophage, muscle stem
EEF1G	EEF1G	Eef1g	4	nan	endothelial, stromal, lymphoid, myeloid	13	nan	FAP, T CD4, T CD8, artery, capillary, fast muscle, lymphatic, macrophage, muscle stem, pericyte, slow muscle, tendon, vein
NME2	LOC105880652	Nme2	4	nan	endothelial, stromal, lymphoid, myeloid	12	nan	FAP, T CD4, T CD8, capillary, fast muscle, lymphatic, macrophage, muscle stem, pericyte, slow muscle, tendon, vein
GABARAP	GABARAP	Gabarap	4	nan	endothelial, stromal, lymphoid, myeloid	10	nan	FAP, T CD8, capillary, fast muscle, macrophage, muscle stem, pericyte, slow muscle, tendon, vein
RPS17	RPS17	Rps17	4	nan	endothelial, stromal, lymphoid, myeloid	8	nan	T CD4, T CD8, capillary, fast muscle, lymphatic, macrophage, muscle stem, tendon

## Sheet: Human
symbol_human	symbol_lemur	symbol_mouse	Ncompartment	compartment	Compartments	Ncelltype	celltype	Celltypes
TMEM70	TMEM70	Tmem70	1	endothelial	endothelial	2	nan	lymphatic, vein
RAMP3	RAMP3	Ramp3	1	endothelial	endothelial	2	nan	lymphatic, vein
TPO	TPO	Tpo	1	endothelial	endothelial	2	nan	capillary, vein
IDI1	LOC105877834	Idi1	1	endothelial	endothelial	2	nan	capillary, vein
NRN1	NRN1	Nrn1	1	endothelial	endothelial	2	nan	capillary, vein
NEURL1B	NEURL1B	Neurl1b	1	endothelial	endothelial	2	nan	capillary, vein
MALT1	MALT1	Malt1	1	endothelial	endothelial	2	nan	capillary, vein
TRIM69	TRIM69	Trim69	1	endothelial	endothelial	2	nan	capillary, vein
INMT	INMT	Inmt	1	endothelial	endothelial	2	nan	capillary, vein
MYO5C	MYO5C	Myo5c	1	endothelial	endothelial	2	nan	capillary, vein
F8	F8	F8	1	endothelial	endothelial	2	nan	capillary, vein
HSPD1	HSPD1	Hspd1	1	endothelial	endothelial	1	vein	vein
MLPH	MLPH	Mlph	1	endothelial	endothelial	1	vein	vein
MTRF1L	MTRF1L	Mtrf1l	1	endothelial	endothelial	1	vein	vein
CKS2	CKS2	Cks2	1	endothelial	endothelial	1	vein	vein
TTC37	TTC37	Ttc37	1	endothelial	endothelial	1	vein	vein
DNASE1L3	DNASE1L3	Dnase1l3	1	endothelial	endothelial	1	vein	vein
STC1	STC1	Stc1	1	endothelial	endothelial	1	vein	vein
DIS3	DIS3	Dis3	1	endothelial	endothelial	1	vein	vein
PLCXD3	PLCXD3	Plcxd3	1	endothelial	endothelial	1	vein	vein
RPS6KA2	RPS6KA2	Rps6ka2	1	endothelial	endothelial	1	vein	vein
PLXDC2	PLXDC2	Plxdc2	1	endothelial	endothelial	1	vein	vein
OLFM1	OLFM1	Olfm1	1	endothelial	endothelial	1	vein	vein
POSTN	LOC105862085	Postn	1	endothelial	endothelial	1	vein	vein
NES	NES	Nes	1	endothelial	endothelial	1	vein	vein
POLE3	POLE3	Pole3	1	endothelial	endothelial	1	vein	vein
H6PD	H6PD	H6pd	1	endothelial	endothelial	1	vein	vein
OAS2	OAS2	Oas2	1	endothelial	endothelial	1	vein	vein
MET	MET	Met	1	endothelial	endothelial	1	vein	vein
LYRM1	LYRM1	Lyrm1	1	endothelial	endothelial	1	vein	vein
CPXM2	CPXM2	Cpxm2	1	endothelial	endothelial	1	vein	vein
EFNB2	EFNB2	Efnb2	1	endothelial	endothelial	1	vein	vein
PLAT	PLAT	Plat	1	endothelial	endothelial	1	vein	vein
MPZL2	MPZL2	Mpzl2	1	endothelial	endothelial	1	vein	vein
IL1RL1	IL1RL1	Il1rl1	1	endothelial	endothelial	1	capillary	capillary
INHBB	INHBB	Inhbb	1	endothelial	endothelial	1	capillary	capillary
RGS5	RGS5	Rgs5	1	endothelial	endothelial	1	capillary	capillary
PLAGL1	PLAGL1	Plagl1	1	endothelial	endothelial	1	capillary	capillary
MIER2	MIER2	Mier2	1	endothelial	endothelial	1	capillary	capillary
SHC2	SHC2	Shc2	1	endothelial	endothelial	1	capillary	capillary
BTNL9	BTNL9	Btnl9	1	endothelial	endothelial	1	capillary	capillary
TLCD2	TLCD2	Tlcd2	1	endothelial	endothelial	1	capillary	capillary
KRT10	KRT10	Krt10	1	endothelial	endothelial	1	capillary	capillary
WDR60	WDR60	Wdr60	1	endothelial	endothelial	1	capillary	capillary
CD83	CD83	Cd83	1	endothelial	endothelial	1	capillary	capillary
DBN1	DBN1	Dbn1	1	endothelial	endothelial	1	capillary	capillary
BAALC	BAALC	Baalc	1	endothelial	endothelial	1	capillary	capillary
FGF12	FGF12	Fgf12	1	endothelial	endothelial	1	capillary	capillary
HSPA1L	LOC105858168	Hspa1l	1	endothelial	endothelial	1	capillary	capillary
DSG2	DSG2	Dsg2	1	endothelial	endothelial	1	capillary	capillary
REEP2	LOC105862591	Reep2	1	endothelial	endothelial	1	capillary	capillary
SLC14A1	SLC14A1	Slc14a1	1	endothelial	endothelial	1	capillary	capillary
DUSP5	DUSP5	Dusp5	1	endothelial	endothelial	1	capillary	capillary
AIF1L	AIF1L	Aif1l	1	endothelial	endothelial	1	capillary	capillary
SULF2	SULF2	Sulf2	1	endothelial	endothelial	1	capillary	capillary
B4GALT5	B4GALT5	B4galt5	1	endothelial	endothelial	1	capillary	capillary
CA2	CA2	Car2	1	endothelial	endothelial	1	capillary	capillary
AQP3	AQP3	Aqp3	1	endothelial	endothelial	1	capillary	capillary
TLR4	TLR4	Tlr4	1	endothelial	endothelial	1	capillary	capillary
TNFRSF4	TNFRSF4	Tnfrsf4	1	endothelial	endothelial	1	capillary	capillary
CABP1	CABP1	Cabp1	1	endothelial	endothelial	1	capillary	capillary
IQCK	IQCK	Iqck	1	endothelial	endothelial	1	capillary	capillary
TUSC3	TUSC3	Tusc3	1	endothelial	endothelial	1	capillary	capillary
CTSH	CTSH	Ctsh	1	endothelial	endothelial	1	capillary	capillary
PROX1	PROX1	Prox1	1	endothelial	endothelial	1	lymphatic	lymphatic
UACA	UACA	Uaca	1	endothelial	endothelial	1	lymphatic	lymphatic
RHOBTB3	RHOBTB3	Rhobtb3	1	stromal	stromal	4	nan	FAP, muscle stem, pericyte, tendon
SLC19A2	SLC19A2	Slc19a2	1	stromal	stromal	3	nan	FAP, muscle stem, tendon
IGFBP5	IGFBP5	Igfbp5	1	stromal	stromal	2	nan	muscle stem, pericyte
LTBP2	LTBP2	Ltbp2	1	stromal	stromal	2	nan	FAP, tendon
SPOCK1	SPOCK1	Spock1	1	stromal	stromal	2	nan	FAP, muscle stem
IRX2	IRX2	Irx2	1	stromal	stromal	2	nan	muscle stem, pericyte
FAM107A	FAM107A	Fam107a	1	stromal	stromal	2	nan	FAP, pericyte
EDNRB	EDNRB	Ednrb	1	stromal	stromal	2	nan	FAP, muscle stem
KHDRBS3	KHDRBS3	Khdrbs3	1	stromal	stromal	2	nan	muscle stem, pericyte
XRCC6	XRCC6	Xrcc6	1	stromal	stromal	2	nan	muscle stem, tendon
TNFSF10	TNFSF10	Tnfsf10	1	stromal	stromal	2	nan	FAP, tendon
PPM1L	PPM1L	Ppm1l	1	stromal	stromal	2	nan	FAP, muscle stem
SFRP2	SFRP2	Sfrp2	1	stromal	stromal	2	nan	pericyte, tendon
CNR1	CNR1	Cnr1	1	stromal	stromal	2	nan	muscle stem, pericyte
WASF3	WASF3	Wasf3	1	stromal	stromal	2	nan	FAP, muscle stem
RASSF4	RASSF4	Rassf4	1	stromal	stromal	2	nan	FAP, muscle stem
SSPN	SSPN	Sspn	1	stromal	stromal	2	nan	fast muscle, tendon
HSPB6	HSPB6	Hspb6	1	stromal	stromal	2	nan	FAP, pericyte
SYTL4	SYTL4	Sytl4	1	stromal	stromal	2	nan	FAP, muscle stem
EN1	EN1	En1	1	stromal	stromal	1	tendon	tendon
GCC2	GCC2	Gcc2	1	stromal	stromal	1	tendon	tendon
POLR2A	POLR2A	Polr2a	1	stromal	stromal	1	tendon	tendon
TMEM98	TMEM98	Tmem98	1	stromal	stromal	1	tendon	tendon
BCAP29	BCAP29	Bcap29	1	stromal	stromal	1	tendon	tendon
CLEC14A	CLEC14A	Clec14a	1	stromal	stromal	1	tendon	tendon
NTRK2	LOC105879502	Ntrk2	1	stromal	stromal	1	tendon	tendon
LETMD1	LETMD1	Letmd1	1	stromal	stromal	1	tendon	tendon
CBR3	LOC105881309	Cbr3	1	stromal	stromal	1	tendon	tendon
CDO1	CDO1	Cdo1	1	stromal	stromal	1	tendon	tendon
METTL15	METTL15	Mettl15	1	stromal	stromal	1	tendon	tendon
FGF7	FGF7	Fgf7	1	stromal	stromal	1	tendon	tendon
LXN	LXN	Lxn	1	stromal	stromal	1	tendon	tendon
RARRES1	RARRES1	Rarres1	1	stromal	stromal	1	tendon	tendon
ITGA10	ITGA10	Itga10	1	stromal	stromal	1	tendon	tendon
ANKRD35	ANKRD35	Ankrd35	1	stromal	stromal	1	tendon	tendon
SYNPO2	SYNPO2	Synpo2	1	stromal	stromal	1	tendon	tendon
ARMC10	ARMC10	Armc10	1	stromal	stromal	1	tendon	tendon
PHKG1	PHKG1	Phkg1	1	stromal	stromal	1	tendon	tendon
PTN	PTN	Ptn	1	stromal	stromal	1	tendon	tendon
JAZF1	JAZF1	Jazf1	1	stromal	stromal	1	tendon	tendon
MGMT	MGMT	Mgmt	1	stromal	stromal	1	tendon	tendon
DCTD	DCTD	Dctd	1	stromal	stromal	1	tendon	tendon
HHIP	HHIP	Hhip	1	stromal	stromal	1	tendon	tendon
FN1	FN1	Fn1	1	stromal	stromal	1	muscle stem	muscle stem
PPP1R12B	PPP1R12B	Ppp1r12b	1	stromal	stromal	1	muscle stem	muscle stem
RALGPS2	RALGPS2	Ralgps2	1	stromal	stromal	1	muscle stem	muscle stem
TSTD1	TSTD1	Tstd1	1	stromal	stromal	1	muscle stem	muscle stem
PPP1R14C	PPP1R14C	Ppp1r14c	1	stromal	stromal	1	muscle stem	muscle stem
AKAP12	AKAP12	Akap12	1	stromal	stromal	1	muscle stem	muscle stem
COL6A2	COL6A2	Col6a2	1	stromal	stromal	1	muscle stem	muscle stem
COL18A1	COL18A1	Col18a1	1	stromal	stromal	1	muscle stem	muscle stem
PAWR	PAWR	Pawr	1	stromal	stromal	1	muscle stem	muscle stem
TRHDE	TRHDE	Trhde	1	stromal	stromal	1	muscle stem	muscle stem
LPIN1	LPIN1	Lpin1	1	stromal	stromal	1	muscle stem	muscle stem
SERPINA5	SERPINA5	Serpina5	1	stromal	stromal	1	muscle stem	muscle stem
NET1	NET1	Net1	1	stromal	stromal	1	muscle stem	muscle stem
FOXC1	FOXC1	Foxc1	1	stromal	stromal	1	muscle stem	muscle stem
CXCL14	CXCL14	Cxcl14	1	stromal	stromal	1	muscle stem	muscle stem
TGFBI	TGFBI	Tgfbi	1	stromal	stromal	1	muscle stem	muscle stem
GPC6	GPC6	Gpc6	1	stromal	stromal	1	muscle stem	muscle stem
LPP	LPP	Lpp	1	stromal	stromal	1	muscle stem	muscle stem
CRYBG3	CRYBG3	Crybg3	1	stromal	stromal	1	muscle stem	muscle stem
CADM2	CADM2	Cadm2	1	stromal	stromal	1	muscle stem	muscle stem
NRIP1	NRIP1	Nrip1	1	stromal	stromal	1	muscle stem	muscle stem
ENPP5	ENPP5	Enpp5	1	stromal	stromal	1	muscle stem	muscle stem
PLIN5	PLIN5	Plin5	1	stromal	stromal	1	muscle stem	muscle stem
VIT	VIT	Vit	1	stromal	stromal	1	muscle stem	muscle stem
EIF2AK2	EIF2AK2	Eif2ak2	1	stromal	stromal	1	muscle stem	muscle stem
LRPPRC	LRPPRC	Lrpprc	1	stromal	stromal	1	muscle stem	muscle stem
ATL3	ATL3	Atl3	1	stromal	stromal	1	muscle stem	muscle stem
PTAR1	PTAR1	Ptar1	1	stromal	stromal	1	muscle stem	muscle stem
ABLIM1	ABLIM1	Ablim1	1	stromal	stromal	1	muscle stem	muscle stem
HNMT	HNMT	Hnmt	1	stromal	stromal	1	muscle stem	muscle stem
TFPI	TFPI	Tfpi	1	stromal	stromal	1	muscle stem	muscle stem
RYR3	RYR3	Ryr3	1	stromal	stromal	1	muscle stem	muscle stem
GREM1	GREM1	Grem1	1	stromal	stromal	1	muscle stem	muscle stem
JAG1	JAG1	Jag1	1	stromal	stromal	1	muscle stem	muscle stem
CDH4	CDH4	Cdh4	1	stromal	stromal	1	muscle stem	muscle stem
MLF1	MLF1	Mlf1	1	stromal	stromal	1	muscle stem	muscle stem
IL6R	IL6R	Il6ra	1	stromal	stromal	1	muscle stem	muscle stem
GPSM2	GPSM2	Gpsm2	1	stromal	stromal	1	muscle stem	muscle stem
TYW3	TYW3	Tyw3	1	stromal	stromal	1	muscle stem	muscle stem
B4GALT1	B4GALT1	B4galt1	1	stromal	stromal	1	muscle stem	muscle stem
LEPR	LEPR	Lepr	1	stromal	stromal	1	muscle stem	muscle stem
ECHDC2	ECHDC2	Echdc2	1	stromal	stromal	1	muscle stem	muscle stem
PDGFRA	PDGFRA	Pdgfra	1	stromal	stromal	1	muscle stem	muscle stem
SPARCL1	SPARCL1	Sparcl1	1	stromal	stromal	1	muscle stem	muscle stem
ALKBH2	ALKBH2	Alkbh2	1	stromal	stromal	1	muscle stem	muscle stem
DYNC1I1	DYNC1I1	Dync1i1	1	stromal	stromal	1	muscle stem	muscle stem
MGP	MGP	Mgp	1	stromal	stromal	1	muscle stem	muscle stem
ABHD2	ABHD2	Abhd2	1	stromal	stromal	1	muscle stem	muscle stem
ALPK3	ALPK3	Alpk3	1	stromal	stromal	1	muscle stem	muscle stem
IPO7	IPO7	Ipo7	1	stromal	stromal	1	muscle stem	muscle stem
TEAD1	TEAD1	Tead1	1	stromal	stromal	1	muscle stem	muscle stem
TRIM72	TRIM72	Trim72	1	stromal	stromal	1	muscle stem	muscle stem
SH3RF1	SH3RF1	Sh3rf1	1	stromal	stromal	1	muscle stem	muscle stem
SESN3	SESN3	Sesn3	1	stromal	stromal	1	muscle stem	muscle stem
ZIC1	ZIC1	Zic1	1	stromal	stromal	1	muscle stem	muscle stem
LRRC2	LRRC2	Lrrc2	1	stromal	stromal	1	muscle stem	muscle stem
CLCN5	CLCN5	Clcn5	1	stromal	stromal	1	muscle stem	muscle stem
PLN	PLN	Pln	1	stromal	stromal	1	fast muscle	fast muscle
HK1	HK1	Hk1	1	stromal	stromal	1	fast muscle	fast muscle
GAMT	GAMT	Gamt	1	stromal	stromal	1	fast muscle	fast muscle
TRIM7	TRIM7	Trim7	1	stromal	stromal	1	fast muscle	fast muscle
NXN	NXN	Nxn	1	stromal	stromal	1	fast muscle	fast muscle
PITX1	PITX1	Pitx1	1	stromal	stromal	1	fast muscle	fast muscle
PEBP4	PEBP4	Pebp4	1	stromal	stromal	1	fast muscle	fast muscle
DEPTOR	DEPTOR	Deptor	1	stromal	stromal	1	fast muscle	fast muscle
SYNPO	SYNPO	Synpo	1	stromal	stromal	1	fast muscle	fast muscle
CHMP1B	CHMP1B	Chmp1b	1	stromal	stromal	1	fast muscle	fast muscle
IMPA2	IMPA2	Impa2	1	stromal	stromal	1	fast muscle	fast muscle
RXRA	RXRA	Rxra	1	stromal	stromal	1	fast muscle	fast muscle
PALMD	PALMD	Palmd	1	stromal	stromal	1	fast muscle	fast muscle
FAM166B	FAM166B	Fam166b	1	stromal	stromal	1	fast muscle	fast muscle
LSM10	LSM10	Lsm10	1	stromal	stromal	1	fast muscle	fast muscle
N4BP2L2	N4BP2L2	N4bp2l2	1	stromal	stromal	1	fast muscle	fast muscle
ARRDC2	ARRDC2	Arrdc2	1	stromal	stromal	1	fast muscle	fast muscle
AOX1	LOC105856981	Aox1	1	stromal	stromal	1	FAP	FAP
RGS2	RGS2	Rgs2	1	stromal	stromal	1	FAP	FAP
GLIPR1	GLIPR1	Glipr1	1	stromal	stromal	1	FAP	FAP
WNT5A	WNT5A	Wnt5a	1	stromal	stromal	1	FAP	FAP
PCDH9	PCDH9	Pcdh9	1	stromal	stromal	1	FAP	FAP
TBC1D4	TBC1D4	Tbc1d4	1	stromal	stromal	1	FAP	FAP
UGGT2	UGGT2	Uggt2	1	stromal	stromal	1	FAP	FAP
MAMDC2	MAMDC2	Mamdc2	1	stromal	stromal	1	FAP	FAP
KIAA1217	KIAA1217	Etl4	1	stromal	stromal	1	FAP	FAP
LRP1B	LRP1B	Lrp1b	1	stromal	stromal	1	FAP	FAP
SLPI	SLPI	Slpi	1	stromal	stromal	1	FAP	FAP
KCNB1	KCNB1	Kcnb1	1	stromal	stromal	1	FAP	FAP
NEGR1	NEGR1	Negr1	1	stromal	stromal	1	FAP	FAP
PLA2G2A	PLA2G2A	Pla2g2a	1	stromal	stromal	1	FAP	FAP
LMCD1	LMCD1	Lmcd1	1	stromal	stromal	1	FAP	FAP
TIMP4	TIMP4	Timp4	1	stromal	stromal	1	FAP	FAP
GPRC5A	GPRC5A	Gprc5a	1	stromal	stromal	1	FAP	FAP
RERG	RERG	Rerg	1	stromal	stromal	1	FAP	FAP
F10	LOC105871911	F10	1	stromal	stromal	1	FAP	FAP
IGFBP2	IGFBP2	Igfbp2	1	stromal	stromal	1	pericyte	pericyte
CEP350	CEP350	Cep350	1	stromal	stromal	1	pericyte	pericyte
FMO2	FMO2	Fmo2	1	stromal	stromal	1	pericyte	pericyte
FAM162B	FAM162B	Fam162b	1	stromal	stromal	1	pericyte	pericyte
NGFR	NGFR	Ngfr	1	stromal	stromal	1	pericyte	pericyte
SSTR2	SSTR2	Sstr2	1	stromal	stromal	1	pericyte	pericyte
CLMN	CLMN	Clmn	1	stromal	stromal	1	pericyte	pericyte
RAPGEF5	RAPGEF5	Rapgef5	1	stromal	stromal	1	pericyte	pericyte
ERO1B	ERO1B	Ero1lb	1	stromal	stromal	1	pericyte	pericyte
THBS4	THBS4	Thbs4	1	stromal	stromal	1	pericyte	pericyte
RNF180	RNF180	Rnf180	1	stromal	stromal	1	pericyte	pericyte
LDB3	LDB3	Ldb3	1	stromal	stromal	1	pericyte	pericyte
DGKH	DGKH	Dgkh	1	stromal	stromal	1	pericyte	pericyte
PCDH17	PCDH17	Pcdh17	1	stromal	stromal	1	pericyte	pericyte
CDH6	CDH6	Cdh6	1	stromal	stromal	1	pericyte	pericyte
DENND3	DENND3	Dennd3	1	stromal	stromal	1	pericyte	pericyte
FBLN1	FBLN1	Fbln1	1	stromal	stromal	1	pericyte	pericyte
HTR1F	HTR1F	Htr1f	1	stromal	stromal	1	pericyte	pericyte
EZR	EZR	Ezr	1	stromal	stromal	1	pericyte	pericyte
MSH6	MSH6	Msh6	1	stromal	stromal	1	pericyte	pericyte
MCC	MCC	Mcc	1	stromal	stromal	1	pericyte	pericyte
SETBP1	SETBP1	Setbp1	1	stromal	stromal	1	pericyte	pericyte
EMX2	EMX2	Emx2	1	stromal	stromal	1	pericyte	pericyte
ARL5B	ARL5B	Arl5b	1	stromal	stromal	1	pericyte	pericyte
SCN7A	SCN7A	Scn7a	1	stromal	stromal	1	pericyte	pericyte
TP53I11	TP53I11	Trp53i11	1	stromal	stromal	1	pericyte	pericyte
GPAT2	GPAT2	Gpat2	1	stromal	stromal	1	pericyte	pericyte
PMEPA1	PMEPA1	Pmepa1	1	stromal	stromal	1	pericyte	pericyte
NMD3	NMD3	Nmd3	1	stromal	stromal	1	pericyte	pericyte
HAPLN2	HAPLN2	Hapln2	1	stromal	stromal	1	pericyte	pericyte
FHL5	FHL5	Fhl5	1	stromal	stromal	1	pericyte	pericyte
UGCG	UGCG	Ugcg	1	stromal	stromal	1	pericyte	pericyte
TRNP1	TRNP1	Trnp1	1	stromal	stromal	1	pericyte	pericyte
TNFRSF1B	TNFRSF1B	Tnfrsf1b	1	stromal	stromal	1	pericyte	pericyte
HGF	HGF	Hgf	1	stromal	stromal	1	pericyte	pericyte
CNGA1	CNGA1	Cnga1	1	stromal	stromal	1	pericyte	pericyte
LRRC8B	LRRC8B	Lrrc8b	1	stromal	stromal	1	pericyte	pericyte
CCDC92	CCDC92	Ccdc92	1	stromal	stromal	1	pericyte	pericyte
PDK4	PDK4	Pdk4	1	stromal	stromal	1	pericyte	pericyte
HIPK2	HIPK2	Hipk2	1	stromal	stromal	1	pericyte	pericyte
MTHFD2	MTHFD2	Mthfd2	1	stromal	stromal	1	pericyte	pericyte
ZNF428	ZNF428	Zfp428	1	stromal	stromal	1	pericyte	pericyte
LGI4	LGI4	Lgi4	1	stromal	stromal	1	pericyte	pericyte
ADAMTSL3	ADAMTSL3	Adamtsl3	1	stromal	stromal	1	pericyte	pericyte
DKK3	DKK3	Dkk3	1	stromal	stromal	1	pericyte	pericyte
LONRF1	LONRF1	Lonrf1	1	stromal	stromal	1	pericyte	pericyte
LZTS1	LZTS1	Lzts1	1	stromal	stromal	1	pericyte	pericyte
CRISPLD2	CRISPLD2	Crispld2	1	stromal	stromal	1	pericyte	pericyte
RGL3	RGL3	Rgl3	1	stromal	stromal	1	pericyte	pericyte
SCN4B	SCN4B	Scn4b	1	stromal	stromal	1	pericyte	pericyte
TBC1D2B	TBC1D2B	Tbc1d2b	1	stromal	stromal	1	pericyte	pericyte
SMARCA1	SMARCA1	Smarca1	1	stromal	stromal	1	pericyte	pericyte
RAB11FIP1	RAB11FIP1	Rab11fip1	1	lymphoid	lymphoid	4	nan	B, T CD4, T CD8, plasma
ABHD3	ABHD3	Abhd3	1	lymphoid	lymphoid	3	nan	B, T CD8, plasma
STK4	STK4	Stk4	1	lymphoid	lymphoid	3	nan	T CD4, T CD8, plasma
ADAR	ADAR	Adar	1	lymphoid	lymphoid	3	nan	B, T CD4, T CD8
GNB5	GNB5	Gnb5	1	lymphoid	lymphoid	3	nan	B, T CD4, T CD8
MYBL1	MYBL1	Mybl1	1	lymphoid	lymphoid	2	nan	T CD4, T CD8
MGAT4A	MGAT4A	Mgat4a	1	lymphoid	lymphoid	2	nan	T CD4, T CD8
ELK4	ELK4	Elk4	1	lymphoid	lymphoid	2	nan	B, T CD8
AKT3	AKT3	Akt3	1	lymphoid	lymphoid	2	nan	T CD4, T CD8
PRMT2	PRMT2	Prmt2	1	lymphoid	lymphoid	2	nan	T CD4, T CD8
MIS18BP1	MIS18BP1	Mis18bp1	1	lymphoid	lymphoid	2	nan	B, T CD8
TC2N	TC2N	Tc2n	1	lymphoid	lymphoid	2	nan	T CD4, T CD8
PPP2R5C	PPP2R5C	Ppp2r5c	1	lymphoid	lymphoid	2	nan	T CD4, T CD8
AMN	AMN	Amn	1	lymphoid	lymphoid	2	nan	B, plasma
CCNH	CCNH	Ccnh	1	lymphoid	lymphoid	2	nan	B, T CD8
PARP8	PARP8	Parp8	1	lymphoid	lymphoid	2	nan	T CD4, T CD8
KIF13B	KIF13B	Kif13b	1	lymphoid	lymphoid	2	nan	T CD4, T CD8
KIF21A	KIF21A	Kif21a	1	lymphoid	lymphoid	2	nan	T CD4, T CD8
FKBP11	FKBP11	Fkbp11	1	lymphoid	lymphoid	2	nan	T CD4, T CD8
SYTL3	SYTL3	Sytl3	1	lymphoid	lymphoid	2	nan	T CD4, T CD8
ANXA1	ANXA1	Anxa1	1	lymphoid	lymphoid	2	nan	T CD4, T CD8
ZNF831	ZNF831	Zfp831	1	lymphoid	lymphoid	2	nan	T CD4, T CD8
PAG1	PAG1	Pag1	1	lymphoid	lymphoid	2	nan	T CD4, T CD8
PDE7A	PDE7A	Pde7a	1	lymphoid	lymphoid	2	nan	B, T CD4
THEM4	THEM4	Them4	1	lymphoid	lymphoid	2	nan	T CD4, T CD8
DECR1	DECR1	Decr1	1	lymphoid	lymphoid	2	nan	B, plasma
RCAN3	RCAN3	Rcan3	1	lymphoid	lymphoid	2	nan	T CD4, T CD8
SPON2	SPON2	Spon2	1	lymphoid	lymphoid	2	nan	T CD8, plasma
CNOT6L	CNOT6L	Cnot6l	1	lymphoid	lymphoid	2	nan	T CD4, T CD8
MRPL1	LOC105876477	Mrpl1	1	lymphoid	lymphoid	2	nan	T CD4, T CD8
ALOX5AP	ALOX5AP	Alox5ap	1	lymphoid	lymphoid	2	nan	T CD4, T CD8
GPRIN3	GPRIN3	Gprin3	1	lymphoid	lymphoid	2	nan	T CD4, T CD8
SVIP	SVIP	Svip	1	lymphoid	lymphoid	2	nan	B, T CD4
SYTL2	SYTL2	Sytl2	1	lymphoid	lymphoid	2	nan	T CD4, T CD8
AP3M2	AP3M2	Ap3m2	1	lymphoid	lymphoid	2	nan	T CD4, T CD8
SC5D	SC5D	Sc5d	1	lymphoid	lymphoid	2	nan	T CD4, T CD8
SIK3	SIK3	Sik3	1	lymphoid	lymphoid	2	nan	B, T CD8
ATM	ATM	Atm	1	lymphoid	lymphoid	2	nan	T CD4, T CD8
ALG13	ALG13	Alg13	1	lymphoid	lymphoid	2	nan	B, T CD8
CA5B	CA5B	Car5b	1	lymphoid	lymphoid	2	nan	T CD4, T CD8
COL5A2	COL5A2	Col5a2	1	lymphoid	lymphoid	1	B	B
IDH1	IDH1	Idh1	1	lymphoid	lymphoid	1	B	B
IKZF2	IKZF2	Ikzf2	1	lymphoid	lymphoid	1	B	B
EPHA4	EPHA4	Epha4	1	lymphoid	lymphoid	1	B	B
SGPP2	SGPP2	Sgpp2	1	lymphoid	lymphoid	1	B	B
COL4A4	LOC105862840	Col4a4	1	lymphoid	lymphoid	1	B	B
SLC35F5	SLC35F5	Slc35f5	1	lymphoid	lymphoid	1	B	B
PRRX1	PRRX1	Prrx1	1	lymphoid	lymphoid	1	B	B
HSD17B7	HSD17B7	Hsd17b7	1	lymphoid	lymphoid	1	B	B
SDCCAG8	SDCCAG8	Sdccag8	1	lymphoid	lymphoid	1	B	B
ENAH	ENAH	Enah	1	lymphoid	lymphoid	1	B	B
PTPRK	PTPRK	Ptprk	1	lymphoid	lymphoid	1	B	B
SMPD2	SMPD2	Smpd2	1	lymphoid	lymphoid	1	B	B
P4HA1	P4HA1	P4ha1	1	lymphoid	lymphoid	1	B	B
TDG	TDG	Tdg	1	lymphoid	lymphoid	1	B	B
MSRB3	MSRB3	Msrb3	1	lymphoid	lymphoid	1	B	B
HUS1	HUS1	Hus1	1	lymphoid	lymphoid	1	B	B
SAT2	SAT2	Sat2	1	lymphoid	lymphoid	1	B	B
P2RX5	P2RX5	P2rx5	1	lymphoid	lymphoid	1	B	B
PPM1E	PPM1E	Ppm1e	1	lymphoid	lymphoid	1	B	B
C17orf67	C16H17orf67	Gm525	1	lymphoid	lymphoid	1	B	B
TMC8	TMC8	Tmc8	1	lymphoid	lymphoid	1	B	B
PNMA1	PNMA1	Pnma1	1	lymphoid	lymphoid	1	B	B
ZNF184	ZNF184	Zfp184	1	lymphoid	lymphoid	1	B	B
THRB	THRB	Thrb	1	lymphoid	lymphoid	1	B	B
ADAM28	ADAM28	Adam28	1	lymphoid	lymphoid	1	B	B
FARP1	FARP1	Farp1	1	lymphoid	lymphoid	1	B	B
BASP1	BASP1	Basp1	1	lymphoid	lymphoid	1	B	B
TATDN1	TATDN1	Tatdn1	1	lymphoid	lymphoid	1	B	B
TONSL	TONSL	Tonsl	1	lymphoid	lymphoid	1	B	B
TMEM117	TMEM117	Tmem117	1	lymphoid	lymphoid	1	B	B
SLC4A8	SLC4A8	Slc4a8	1	lymphoid	lymphoid	1	B	B
FAM131A	FAM131A	Fam131a	1	lymphoid	lymphoid	1	B	B
POLQ	POLQ	Polq	1	lymphoid	lymphoid	1	B	B
SENP7	SENP7	Senp7	1	lymphoid	lymphoid	1	B	B
BACH1	BACH1	Bach1	1	lymphoid	lymphoid	1	B	B
CLIC6	CLIC6	Clic6	1	lymphoid	lymphoid	1	B	B
DNAJC18	DNAJC18	Dnajc18	1	lymphoid	lymphoid	1	B	B
PCDHB1	PCDHB1	Pcdhb1	1	lymphoid	lymphoid	1	B	B
ZNF532	ZNF532	Zfp532	1	lymphoid	lymphoid	1	B	B
NETO1	NETO1	Neto1	1	lymphoid	lymphoid	1	B	B
CARNS1	CARNS1	Carns1	1	lymphoid	lymphoid	1	B	B
SLC29A2	SLC29A2	Slc29a2	1	lymphoid	lymphoid	1	B	B
TIGD3	TIGD3	Tigd3	1	lymphoid	lymphoid	1	B	B
KIF11	KIF11	Kif11	1	lymphoid	lymphoid	1	B	B
ENTPD1	ENTPD1	Entpd1	1	lymphoid	lymphoid	1	B	B
DHTKD1	DHTKD1	Dhtkd1	1	lymphoid	lymphoid	1	B	B
TTF1	TTF1	Ttf1	1	lymphoid	lymphoid	1	B	B
SCRN3	SCRN3	Scrn3	1	lymphoid	lymphoid	1	B	B
SESTD1	SESTD1	Sestd1	1	lymphoid	lymphoid	1	B	B
DDB2	DDB2	Ddb2	1	lymphoid	lymphoid	1	B	B
KIF18A	KIF18A	Kif18a	1	lymphoid	lymphoid	1	B	B
TTBK2	TTBK2	Ttbk2	1	lymphoid	lymphoid	1	B	B
PPIP5K1	PPIP5K1	Ppip5k1	1	lymphoid	lymphoid	1	B	B
COL9A3	COL9A3	Col9a3	1	lymphoid	lymphoid	1	B	B
FCRL5	FCRL5	Fcrl5	1	lymphoid	lymphoid	1	B	B
POGZ	POGZ	Pogz	1	lymphoid	lymphoid	1	B	B
SLC25A24	LOC105864043	Slc25a24	1	lymphoid	lymphoid	1	B	B
PDP1	PDP1	Pdp1	1	lymphoid	lymphoid	1	B	B
RARS2	RARS2	Rars2	1	lymphoid	lymphoid	1	B	B
UBIAD1	UBIAD1	Ubiad1	1	lymphoid	lymphoid	1	B	B
FZD1	FZD1	Fzd1	1	lymphoid	lymphoid	1	B	B
ARHGAP24	ARHGAP24	Arhgap24	1	lymphoid	lymphoid	1	B	B
KLHL8	KLHL8	Klhl8	1	lymphoid	lymphoid	1	B	B
TCTN1	TCTN1	Tctn1	1	lymphoid	lymphoid	1	B	B
STYXL1	STYXL1	Styxl1	1	lymphoid	lymphoid	1	B	B
STAG3	STAG3	Stag3	1	lymphoid	lymphoid	1	B	B
ZFAND2A	ZFAND2A	Zfand2a	1	lymphoid	lymphoid	1	B	B
MDFIC	MDFIC	Mdfic	1	lymphoid	lymphoid	1	B	B
GSTK1	GSTK1	Gstk1	1	lymphoid	lymphoid	1	B	B
PPM1K	PPM1K	Ppm1k	1	lymphoid	lymphoid	1	B	B
CHL1	LOC105857794	Chl1	1	lymphoid	lymphoid	1	B	B
BICD1	BICD1	Bicd1	1	lymphoid	lymphoid	1	B	B
ZNF235	ZNF235	Zfp235	1	lymphoid	lymphoid	1	B	B
SPRED3	SPRED3	Spred3	1	lymphoid	lymphoid	1	B	B
ZFP30	ZFP30	Zfp30	1	lymphoid	lymphoid	1	B	B
PTOV1	PTOV1	Ptov1	1	lymphoid	lymphoid	1	B	B
RIC3	RIC3	Ric3	1	lymphoid	lymphoid	1	B	B
ERICH1	ERICH1	Erich1	1	lymphoid	lymphoid	1	B	B
NEK1	NEK1	Nek1	1	lymphoid	lymphoid	1	B	B
NETO2	NETO2	Neto2	1	lymphoid	lymphoid	1	B	B
LONP2	LONP2	Lonp2	1	lymphoid	lymphoid	1	B	B
CSNK2A2	CSNK2A2	Csnk2a2	1	lymphoid	lymphoid	1	B	B
TERF2IP	TERF2IP	Terf2ip	1	lymphoid	lymphoid	1	B	B
EXOC8	EXOC8	Exoc8	1	lymphoid	lymphoid	1	B	B
KANK2	KANK2	Kank2	1	lymphoid	lymphoid	1	B	B
JAM3	JAM3	Jam3	1	lymphoid	lymphoid	1	B	B
SLC35F2	LOC105876109	Slc35f2	1	lymphoid	lymphoid	1	B	B
DAPK2	DAPK2	Dapk2	1	lymphoid	lymphoid	1	B	B
TLN2	TLN2	Tln2	1	lymphoid	lymphoid	1	B	B
LRRC1	LRRC1	Lrrc1	1	lymphoid	lymphoid	1	B	B
COL12A1	COL12A1	Col12a1	1	lymphoid	lymphoid	1	B	B
OSBPL10	OSBPL10	Osbpl10	1	lymphoid	lymphoid	1	B	B
ACVR2B	ACVR2B	Acvr2b	1	lymphoid	lymphoid	1	B	B
TMEM158	TMEM158	Tmem158	1	lymphoid	lymphoid	1	B	B
MBNL3	MBNL3	Mbnl3	1	lymphoid	lymphoid	1	B	B
VSIG4	VSIG4	Vsig4	1	lymphoid	lymphoid	1	B	B
ARMCX6	ARMCX6	Armcx6	1	lymphoid	lymphoid	1	B	B
RBM41	RBM41	Rbm41	1	lymphoid	lymphoid	1	B	B
USP51	USP51	Usp51	1	lymphoid	lymphoid	1	B	B
MAGEH1	MAGEH1	Mageh1	1	lymphoid	lymphoid	1	B	B
OFD1	OFD1	Ofd1	1	lymphoid	lymphoid	1	B	B
COL6A3	COL6A3	Col6a3	1	lymphoid	lymphoid	1	plasma	plasma
MARCKS	MARCKS	Marcks	1	lymphoid	lymphoid	1	plasma	plasma
JSRP1	JSRP1	Jsrp1	1	lymphoid	lymphoid	1	plasma	plasma
PIK3IP1	PIK3IP1	Pik3ip1	1	lymphoid	lymphoid	1	plasma	plasma
RASD1	RASD1	Rasd1	1	lymphoid	lymphoid	1	plasma	plasma
P2RX1	P2RX1	P2rx1	1	lymphoid	lymphoid	1	plasma	plasma
FMNL1	FMNL1	Fmnl1	1	lymphoid	lymphoid	1	plasma	plasma
SH3YL1	SH3YL1	Sh3yl1	1	lymphoid	lymphoid	1	plasma	plasma
SENP5	SENP5	Senp5	1	lymphoid	lymphoid	1	plasma	plasma
LYPD6B	LYPD6B	Lypd6b	1	lymphoid	lymphoid	1	plasma	plasma
SPAG4	SPAG4	Spag4	1	lymphoid	lymphoid	1	plasma	plasma
STX2	STX2	Stx2	1	lymphoid	lymphoid	1	plasma	plasma
CSGALNACT1	CSGALNACT1	Csgalnact1	1	lymphoid	lymphoid	1	plasma	plasma
ZNF317	ZNF317	Zfp317	1	lymphoid	lymphoid	1	plasma	plasma
RBM6	RBM6	Rbm6	1	lymphoid	lymphoid	1	plasma	plasma
ARHGEF9	ARHGEF9	Arhgef9	1	lymphoid	lymphoid	1	plasma	plasma
PGAP1	PGAP1	Pgap1	1	lymphoid	lymphoid	1	T CD4	T CD4
SAMD3	SAMD3	Samd3	1	lymphoid	lymphoid	1	T CD4	T CD4
PRDM1	PRDM1	Prdm1	1	lymphoid	lymphoid	1	T CD4	T CD4
ANK3	ANK3	Ank3	1	lymphoid	lymphoid	1	T CD4	T CD4
OSBPL8	OSBPL8	Osbpl8	1	lymphoid	lymphoid	1	T CD4	T CD4
RPS6KA5	RPS6KA5	Rps6ka5	1	lymphoid	lymphoid	1	T CD4	T CD4
GZMA	GZMA	Gzma	1	lymphoid	lymphoid	1	T CD4	T CD4
OXNAD1	OXNAD1	Oxnad1	1	lymphoid	lymphoid	1	T CD4	T CD4
IL7R	IL7R	Il7r	1	lymphoid	lymphoid	1	T CD4	T CD4
SNX9	SNX9	Snx9	1	lymphoid	lymphoid	1	T CD4	T CD4
PKNOX1	PKNOX1	Pknox1	1	lymphoid	lymphoid	1	T CD4	T CD4
ANKRD13D	ANKRD13D	Ankrd13d	1	lymphoid	lymphoid	1	T CD4	T CD4
LUZP1	LUZP1	Luzp1	1	lymphoid	lymphoid	1	T CD4	T CD4
MYADM	MYADM	Myadm	1	lymphoid	lymphoid	1	T CD4	T CD4
CBL	CBL	Cbl	1	lymphoid	lymphoid	1	T CD4	T CD4
TERF1	TERF1	Terf1	1	lymphoid	lymphoid	1	T CD8	T CD8
OGFRL1	OGFRL1	Ogfrl1	1	lymphoid	lymphoid	1	T CD8	T CD8
CFLAR	CFLAR	Cflar	1	lymphoid	lymphoid	1	T CD8	T CD8
ZDBF2	ZDBF2	Zdbf2	1	lymphoid	lymphoid	1	T CD8	T CD8
RAB3GAP2	RAB3GAP2	Rab3gap2	1	lymphoid	lymphoid	1	T CD8	T CD8
NCOA7	NCOA7	Ncoa7	1	lymphoid	lymphoid	1	T CD8	T CD8
RAB21	RAB21	Rab21	1	lymphoid	lymphoid	1	T CD8	T CD8
HELB	HELB	Helb	1	lymphoid	lymphoid	1	T CD8	T CD8
GDF11	GDF11	Gdf11	1	lymphoid	lymphoid	1	T CD8	T CD8
REL	REL	Rel	1	lymphoid	lymphoid	1	T CD8	T CD8
PSME4	PSME4	Psme4	1	lymphoid	lymphoid	1	T CD8	T CD8
CPD	CPD	Cpd	1	lymphoid	lymphoid	1	T CD8	T CD8
SLFN5	LOC105884466	Slfn5	1	lymphoid	lymphoid	1	T CD8	T CD8
PTCH1	PTCH1	Ptch1	1	lymphoid	lymphoid	1	T CD8	T CD8
ELL2	ELL2	Ell2	1	lymphoid	lymphoid	1	T CD8	T CD8
IQGAP2	IQGAP2	Iqgap2	1	lymphoid	lymphoid	1	T CD8	T CD8
ENC1	ENC1	Enc1	1	lymphoid	lymphoid	1	T CD8	T CD8
PIK3R1	PIK3R1	Pik3r1	1	lymphoid	lymphoid	1	T CD8	T CD8
NDRG1	NDRG1	Ndrg1	1	lymphoid	lymphoid	1	T CD8	T CD8
JOSD1	JOSD1	Josd1	1	lymphoid	lymphoid	1	T CD8	T CD8
BRD1	BRD1	Brd1	1	lymphoid	lymphoid	1	T CD8	T CD8
SLC38A1	SLC38A1	Slc38a1	1	lymphoid	lymphoid	1	T CD8	T CD8
LITAF	LITAF	Litaf	1	lymphoid	lymphoid	1	T CD8	T CD8
PDXDC1	PDXDC1	Pdxdc1	1	lymphoid	lymphoid	1	T CD8	T CD8
YPEL1	YPEL1	Ypel1	1	lymphoid	lymphoid	1	T CD8	T CD8
FAM43A	FAM43A	Fam43a	1	lymphoid	lymphoid	1	T CD8	T CD8
SYNJ2	SYNJ2	Synj2	1	lymphoid	lymphoid	1	T CD8	T CD8
MAP3K4	MAP3K4	Map3k4	1	lymphoid	lymphoid	1	T CD8	T CD8
LNPEP	LNPEP	Lnpep	1	lymphoid	lymphoid	1	T CD8	T CD8
GALM	GALM	Galm	1	lymphoid	lymphoid	1	T CD8	T CD8
METTL4	METTL4	Mettl4	1	lymphoid	lymphoid	1	T CD8	T CD8
RPRD1A	RPRD1A	Rprd1a	1	lymphoid	lymphoid	1	T CD8	T CD8
FADS3	FADS3	Fads3	1	lymphoid	lymphoid	1	T CD8	T CD8
OSBP	OSBP	Osbp	1	lymphoid	lymphoid	1	T CD8	T CD8
SFMBT2	SFMBT2	Sfmbt2	1	lymphoid	lymphoid	1	T CD8	T CD8
ZEB2	ZEB2	Zeb2	1	lymphoid	lymphoid	1	T CD8	T CD8
GPR155	GPR155	Gpr155	1	lymphoid	lymphoid	1	T CD8	T CD8
PTPRJ	PTPRJ	Ptprj	1	lymphoid	lymphoid	1	T CD8	T CD8
PRR5L	PRR5L	Prr5l	1	lymphoid	lymphoid	1	T CD8	T CD8
RASGRP1	RASGRP1	Rasgrp1	1	lymphoid	lymphoid	1	T CD8	T CD8
GCHFR	GCHFR	Gchfr	1	lymphoid	lymphoid	1	T CD8	T CD8
ZC3H8	ZC3H8	Zc3h8	1	lymphoid	lymphoid	1	T CD8	T CD8
TTL	TTL	Ttl	1	lymphoid	lymphoid	1	T CD8	T CD8
CASS4	CASS4	Cass4	1	lymphoid	lymphoid	1	T CD8	T CD8
PLEKHO1	PLEKHO1	Plekho1	1	lymphoid	lymphoid	1	T CD8	T CD8
LIX1L	LIX1L	Lix1l	1	lymphoid	lymphoid	1	T CD8	T CD8
FAM102B	FAM102B	Fam102b	1	lymphoid	lymphoid	1	T CD8	T CD8
CDC14A	CDC14A	Cdc14a	1	lymphoid	lymphoid	1	T CD8	T CD8
GBP5	GBP5	Gbp5	1	lymphoid	lymphoid	1	T CD8	T CD8
SNX30	SNX30	Snx30	1	lymphoid	lymphoid	1	T CD8	T CD8
AKNA	AKNA	Akna	1	lymphoid	lymphoid	1	T CD8	T CD8
PHACTR4	PHACTR4	Phactr4	1	lymphoid	lymphoid	1	T CD8	T CD8
CASZ1	CASZ1	Casz1	1	lymphoid	lymphoid	1	T CD8	T CD8
TNFRSF14	TNFRSF14	Tnfrsf14	1	lymphoid	lymphoid	1	T CD8	T CD8
GALNT11	GALNT11	Galnt11	1	lymphoid	lymphoid	1	T CD8	T CD8
MXD4	MXD4	Mxd4	1	lymphoid	lymphoid	1	T CD8	T CD8
SEL1L3	SEL1L3	Sel1l3	1	lymphoid	lymphoid	1	T CD8	T CD8
TBC1D19	TBC1D19	Tbc1d19	1	lymphoid	lymphoid	1	T CD8	T CD8
TGFBR3	TGFBR3	Tgfbr3	1	lymphoid	lymphoid	1	T CD8	T CD8
OASL	OASL	Oasl1	1	lymphoid	lymphoid	1	T CD8	T CD8
TMEM120B	TMEM120B	Tmem120b	1	lymphoid	lymphoid	1	T CD8	T CD8
CRCP	CRCP	Crcp	1	lymphoid	lymphoid	1	T CD8	T CD8
AUTS2	AUTS2	Auts2	1	lymphoid	lymphoid	1	T CD8	T CD8
OSBPL3	OSBPL3	Osbpl3	1	lymphoid	lymphoid	1	T CD8	T CD8
FRMD4B	FRMD4B	Frmd4b	1	lymphoid	lymphoid	1	T CD8	T CD8
MBD4	MBD4	Mbd4	1	lymphoid	lymphoid	1	T CD8	T CD8
KLRG1	KLRG1	Klrg1	1	lymphoid	lymphoid	1	T CD8	T CD8
CLSTN3	CLSTN3	Clstn3	1	lymphoid	lymphoid	1	T CD8	T CD8
DMWD	DMWD	Dmwd	1	lymphoid	lymphoid	1	T CD8	T CD8
LSR	LSR	Lsr	1	lymphoid	lymphoid	1	T CD8	T CD8
POLR3E	POLR3E	Polr3e	1	lymphoid	lymphoid	1	T CD8	T CD8
GGA2	GGA2	Gga2	1	lymphoid	lymphoid	1	T CD8	T CD8
ADAM8	ADAM8	Adam8	1	lymphoid	lymphoid	1	T CD8	T CD8
TFDP1	TFDP1	Tfdp1	1	lymphoid	lymphoid	1	T CD8	T CD8
CKAP2	CKAP2	Ckap2	1	lymphoid	lymphoid	1	T CD8	T CD8
HPGD	HPGD	Hpgd	1	lymphoid	lymphoid	1	T CD8	T CD8
WDR59	WDR59	Wdr59	1	lymphoid	lymphoid	1	T CD8	T CD8
ADAT1	ADAT1	Adat1	1	lymphoid	lymphoid	1	T CD8	T CD8
BANP	BANP	Banp	1	lymphoid	lymphoid	1	T CD8	T CD8
ACSF3	ACSF3	Acsf3	1	lymphoid	lymphoid	1	T CD8	T CD8
ZNF276	ZNF276	Zfp276	1	lymphoid	lymphoid	1	T CD8	T CD8
S1PR5	S1PR5	S1pr5	1	lymphoid	lymphoid	1	T CD8	T CD8
MPZL3	MPZL3	Mpzl3	1	lymphoid	lymphoid	1	T CD8	T CD8
RORA	RORA	Rora	1	lymphoid	lymphoid	1	T CD8	T CD8
GK5	GK5	Gk5	1	lymphoid	lymphoid	1	T CD8	T CD8
PRKAR2A	PRKAR2A	Prkar2a	1	lymphoid	lymphoid	1	T CD8	T CD8
CASK	CASK	Cask	1	lymphoid	lymphoid	1	T CD8	T CD8
SYAP1	SYAP1	Syap1	1	lymphoid	lymphoid	1	T CD8	T CD8
IL1R1	IL1R1	Il1r1	1	myeloid	myeloid	1	macrophage	macrophage
ABI2	ABI2	Abi2	1	myeloid	myeloid	1	macrophage	macrophage
CCL20	CCL20	Ccl20	1	myeloid	myeloid	1	macrophage	macrophage
MARCO	MARCO	Marco	1	myeloid	myeloid	1	macrophage	macrophage
ATP1B1	ATP1B1	Atp1b1	1	myeloid	myeloid	1	macrophage	macrophage
TRAF5	TRAF5	Traf5	1	myeloid	myeloid	1	macrophage	macrophage
REV3L	REV3L	Rev3l	1	myeloid	myeloid	1	macrophage	macrophage
THAP2	THAP2	Thap2	1	myeloid	myeloid	1	macrophage	macrophage
CPM	CPM	Cpm	1	myeloid	myeloid	1	macrophage	macrophage
IRAK3	IRAK3	Irak3	1	myeloid	myeloid	1	macrophage	macrophage
TTC19	TTC19	Ttc19	1	myeloid	myeloid	1	macrophage	macrophage
SIPA1L1	SIPA1L1	Sipa1l1	1	myeloid	myeloid	1	macrophage	macrophage
NUMB	NUMB	Numb	1	myeloid	myeloid	1	macrophage	macrophage
PHACTR1	PHACTR1	Phactr1	1	myeloid	myeloid	1	macrophage	macrophage
TBC1D7	TBC1D7	Tbc1d7	1	myeloid	myeloid	1	macrophage	macrophage
FBP1	FBP1	Fbp1	1	myeloid	myeloid	1	macrophage	macrophage
VCAN	VCAN	Vcan	1	myeloid	myeloid	1	macrophage	macrophage
LHFPL2	LHFPL2	Lhfpl2	1	myeloid	myeloid	1	macrophage	macrophage
SGTB	SGTB	Sgtb	1	myeloid	myeloid	1	macrophage	macrophage
PPIF	PPIF	Ppif	1	myeloid	myeloid	1	macrophage	macrophage
GJB2	GJB2	Gjb2	1	myeloid	myeloid	1	macrophage	macrophage
SPRY2	SPRY2	Spry2	1	myeloid	myeloid	1	macrophage	macrophage
GPR183	GPR183	Gpr183	1	myeloid	myeloid	1	macrophage	macrophage
CCDC152	CCDC152	Ccdc152	1	myeloid	myeloid	1	macrophage	macrophage
SLC1A3	SLC1A3	Slc1a3	1	myeloid	myeloid	1	macrophage	macrophage
SLC5A3	SLC5A3	Slc5a3	1	myeloid	myeloid	1	macrophage	macrophage
ENPP4	ENPP4	Enpp4	1	myeloid	myeloid	1	macrophage	macrophage
DAAM2	DAAM2	Daam2	1	myeloid	myeloid	1	macrophage	macrophage
DSC2	DSC2	Dsc2	1	myeloid	myeloid	1	macrophage	macrophage
STARD4	STARD4	Stard4	1	myeloid	myeloid	1	macrophage	macrophage
YTHDC2	YTHDC2	Ythdc2	1	myeloid	myeloid	1	macrophage	macrophage
BEST1	BEST1	Best1	1	myeloid	myeloid	1	macrophage	macrophage
GCA	GCA	Gca	1	myeloid	myeloid	1	macrophage	macrophage
SCN9A	SCN9A	Scn9a	1	myeloid	myeloid	1	macrophage	macrophage
CCDC141	CCDC141	Ccdc141	1	myeloid	myeloid	1	macrophage	macrophage
THBS1	THBS1	Thbs1	1	myeloid	myeloid	1	macrophage	macrophage
PRNP	PRNP	Prnp	1	myeloid	myeloid	1	macrophage	macrophage
THBD	THBD	Thbd	1	myeloid	myeloid	1	macrophage	macrophage
SHE	LOC105873203	She	1	myeloid	myeloid	1	macrophage	macrophage
SGMS2	SGMS2	Sgms2	1	myeloid	myeloid	1	macrophage	macrophage
IFI44	IFI44	Ifi44	1	myeloid	myeloid	1	macrophage	macrophage
PPCS	PPCS	Ppcs	1	myeloid	myeloid	1	macrophage	macrophage
MFSD2A	MFSD2A	Mfsd2a	1	myeloid	myeloid	1	macrophage	macrophage
PABPC4	PABPC4	Pabpc4	1	myeloid	myeloid	1	macrophage	macrophage
LGI2	LGI2	Lgi2	1	myeloid	myeloid	1	macrophage	macrophage
EREG	EREG	Ereg	1	myeloid	myeloid	1	macrophage	macrophage
SDS	SDS	Sds	1	myeloid	myeloid	1	macrophage	macrophage
TRIM56	TRIM56	Trim56	1	myeloid	myeloid	1	macrophage	macrophage
SNCA	SNCA	Snca	1	myeloid	myeloid	1	macrophage	macrophage
OLR1	OLR1	Olr1	1	myeloid	myeloid	1	macrophage	macrophage
CREBL2	CREBL2	Crebl2	1	myeloid	myeloid	1	macrophage	macrophage
BCAT1	BCAT1	Bcat1	1	myeloid	myeloid	1	macrophage	macrophage
RNF141	RNF141	Rnf141	1	myeloid	myeloid	1	macrophage	macrophage
HTRA1	HTRA1	Htra1	1	myeloid	myeloid	1	macrophage	macrophage
ANKRD37	ANKRD37	Ankrd37	1	myeloid	myeloid	1	macrophage	macrophage
RHOU	RHOU	Rhou	1	myeloid	myeloid	1	macrophage	macrophage
DNAJA4	DNAJA4	Dnaja4	1	myeloid	myeloid	1	macrophage	macrophage
AQP9	AQP9	Aqp9	1	myeloid	myeloid	1	macrophage	macrophage
CRTAP	CRTAP	Crtap	1	myeloid	myeloid	1	macrophage	macrophage
ARHGAP4	ARHGAP4	Arhgap4	1	myeloid	myeloid	1	macrophage	macrophage
AASS	AASS	Aass	2	nan	endothelial, stromal	6	nan	FAP, capillary, muscle stem, pericyte, tendon, vein
ADI1	ADI1	Adi1	2	nan	stromal, myeloid	5	nan	FAP, macrophage, muscle stem, pericyte, tendon
NNMT	NNMT	Nnmt	2	nan	endothelial, stromal	5	nan	FAP, capillary, lymphatic, muscle stem, vein
SLC25A36	SLC25A36	Slc25a36	2	nan	endothelial, stromal	5	nan	FAP, capillary, muscle stem, pericyte, tendon
DCXR	LOC105878068	Dcxr	2	nan	stromal, lymphoid	4	nan	T CD4, T CD8, plasma, tendon
ANKRD28	ANKRD28	Ankrd28	2	nan	stromal, lymphoid	4	nan	B, T CD4, T CD8, muscle stem
INTS6	INTS6	Ints6	2	nan	endothelial, stromal	4	nan	FAP, capillary, pericyte, tendon
TFRC	TFRC	Tfrc	2	nan	stromal, myeloid	4	nan	FAP, macrophage, muscle stem, pericyte
PFKFB3	PFKFB3	Pfkfb3	2	nan	stromal, lymphoid	4	nan	FAP, T CD4, T CD8, fast muscle
USP53	USP53	Usp53	2	nan	stromal, myeloid	4	nan	FAP, fast muscle, macrophage, tendon
NR4A3	NR4A3	Nr4a3	2	nan	lymphoid, myeloid	4	nan	B, T CD4, T CD8, macrophage
SNRPN	SNRPN	Snrpn	2	nan	stromal, lymphoid	4	nan	T CD8, fast muscle, muscle stem, tendon
WEE1	WEE1	Wee1	2	nan	stromal, lymphoid	4	nan	B, T CD4, T CD8, muscle stem
TMEM170A	TMEM170A	Tmem170	2	nan	endothelial, lymphoid	4	nan	B, T CD4, T CD8, capillary
SLC16A7	SLC16A7	Slc16a7	2	nan	endothelial, stromal	3	nan	muscle stem, tendon, vein
CCDC69	CCDC69	Ccdc69	2	nan	endothelial, stromal	3	nan	FAP, fast muscle, vein
SYNE2	SYNE2	Syne2	2	nan	stromal, lymphoid	3	nan	T CD4, T CD8, fast muscle
MCTP1	MCTP1	Mctp1	2	nan	endothelial, myeloid	3	nan	capillary, macrophage, vein
FGD4	FGD4	Fgd4	2	nan	stromal, myeloid	3	nan	FAP, macrophage, pericyte
IER5L	IER5L	Ier5l	2	nan	endothelial, stromal	3	nan	capillary, pericyte, tendon
FGF2	FGF2	Fgf2	2	nan	endothelial, stromal	3	nan	FAP, capillary, vein
MGST2	MGST2	Mgst2	2	nan	endothelial, myeloid	3	nan	capillary, macrophage, vein
KLHL21	KLHL21	Klhl21	2	nan	endothelial, stromal	3	nan	FAP, muscle stem, vein
AREG	AREG	Areg	2	nan	lymphoid, myeloid	3	nan	B, T CD8, macrophage
HSPH1	HSPH1	Hsph1	2	nan	endothelial, myeloid	3	nan	lymphatic, macrophage, vein
HIF3A	HIF3A	Hif3a	2	nan	endothelial, stromal	3	nan	FAP, capillary, vein
COX7A1	LOC105876884	Cox7a1	2	nan	endothelial, stromal	3	nan	capillary, muscle stem, vein
CHSY1	CHSY1	Chsy1	2	nan	endothelial, stromal	3	nan	capillary, pericyte, vein
INSR	LOC105869687	Insr	2	nan	stromal, lymphoid	3	nan	FAP, muscle stem, plasma
ICAM4	ICAM4	Icam4	2	nan	endothelial, myeloid	3	nan	capillary, macrophage, vein
LDLR	LDLR	Ldlr	2	nan	endothelial, lymphoid	3	nan	T CD8, capillary, vein
PCSK7	PCSK7	Pcsk7	2	nan	stromal, lymphoid	3	nan	T CD4, T CD8, muscle stem
CD109	CD109	Cd109	2	nan	endothelial, myeloid	3	nan	capillary, macrophage, vein
RPGR	RPGR	Rpgr	2	nan	endothelial, lymphoid	3	nan	T CD8, capillary, vein
AGFG1	AGFG1	Agfg1	2	nan	stromal, myeloid	2	nan	macrophage, muscle stem
ZCCHC2	ZCCHC2	Zcchc2	2	nan	stromal, lymphoid	2	nan	T CD8, muscle stem
KDSR	KDSR	Kdsr	2	nan	endothelial, stromal	2	nan	lymphatic, muscle stem
ABL2	ABL2	Abl2	2	nan	stromal, myeloid	2	nan	FAP, macrophage
G0S2	G0S2	G0s2	2	nan	stromal, myeloid	2	nan	fast muscle, macrophage
GGT5	GGT5	Ggt5	2	nan	endothelial, stromal	2	nan	capillary, muscle stem
SRGAP1	SRGAP1	Srgap1	2	nan	stromal, myeloid	2	nan	macrophage, muscle stem
ERN1	ERN1	Ern1	2	nan	endothelial, lymphoid	2	nan	T CD4, capillary
METRNL	METRNL	Metrnl	2	nan	stromal, lymphoid	2	nan	T CD8, muscle stem
NAMPT	NAMPT	Nampt	2	nan	stromal, lymphoid	2	nan	T CD8, muscle stem
TNFAIP2	TNFAIP2	Tnfaip2	2	nan	endothelial, lymphoid	2	nan	capillary, plasma
SOX4	SOX4	Sox4	2	nan	endothelial, stromal	2	nan	lymphatic, tendon
GLRX	GLRX	Glrx	2	nan	endothelial, stromal	2	nan	capillary, fast muscle
DCP1A	DCP1A	Dcp1a	2	nan	endothelial, stromal	2	nan	capillary, pericyte
DOCK5	DOCK5	Dock5	2	nan	stromal, lymphoid	2	nan	FAP, T CD8
EGR3	EGR3	Egr3	2	nan	endothelial, stromal	2	nan	pericyte, vein
ARC	ARC	Arc	2	nan	stromal, myeloid	2	nan	macrophage, muscle stem
B3GNT5	B3GNT5	B3gnt5	2	nan	endothelial, myeloid	2	nan	capillary, macrophage
TPRG1	TPRG1	Tprg	2	nan	stromal, lymphoid	2	nan	T CD8, muscle stem
IL1RAP	IL1RAP	Il1rap	2	nan	stromal, lymphoid	2	nan	B, muscle stem
CBLB	CBLB	Cblb	2	nan	endothelial, stromal	2	nan	muscle stem, vein
VEGFA	VEGFA	Vegfa	2	nan	endothelial, myeloid	2	nan	capillary, macrophage
ELP2	ELP2	Elp2	2	nan	stromal, lymphoid	2	nan	T CD8, tendon
ZBTB43	ZBTB43	Zbtb43	2	nan	lymphoid, myeloid	2	nan	T CD4, macrophage
KYNU	KYNU	Kynu	2	nan	lymphoid, myeloid	2	nan	B, macrophage
NR4A2	NR4A2	Nr4a2	2	nan	lymphoid, myeloid	2	nan	macrophage, plasma
CD40	CD40	Cd40	2	nan	endothelial, stromal	2	nan	pericyte, vein
NFATC2	NFATC2	Nfatc2	2	nan	endothelial, stromal	2	nan	FAP, vein
SLCO4A1	SLCO4A1	Slco4a1	2	nan	endothelial, myeloid	2	nan	capillary, macrophage
DNAJB14	DNAJB14	Dnajb14	2	nan	endothelial, lymphoid	2	nan	B, vein
PM20D2	PM20D2	Pm20d2	2	nan	stromal, lymphoid	2	nan	B, muscle stem
INSIG1	INSIG1	Insig1	2	nan	endothelial, myeloid	2	nan	macrophage, vein
CD38	CD38	Cd38	2	nan	stromal, lymphoid	2	nan	pericyte, plasma
TMEM150C	TMEM150C	Tmem150c	2	nan	endothelial, stromal	2	nan	FAP, capillary
NPTX2	NPTX2	Nptx2	2	nan	endothelial, stromal	2	nan	capillary, muscle stem
PEG10	PEG10	Peg10	2	nan	stromal, lymphoid	2	nan	B, muscle stem
ZC3HAV1	ZC3HAV1	Zc3hav1	2	nan	endothelial, stromal	2	nan	capillary, muscle stem
LDHB	LDHB	Ldhb	2	nan	lymphoid, myeloid	2	nan	T CD8, macrophage
TMTC1	TMTC1	Tmtc1	2	nan	endothelial, stromal	2	nan	capillary, muscle stem
APOC1	APOC1	Apoc1	2	nan	stromal, myeloid	2	nan	macrophage, muscle stem
SIGIRR	SIGIRR	Sigirr	2	nan	stromal, lymphoid	2	nan	plasma, tendon
ADPRHL1	ADPRHL1	Adprhl1	2	nan	stromal, lymphoid	2	nan	B, muscle stem
DUSP4	DUSP4	Dusp4	2	nan	lymphoid, myeloid	2	nan	T CD8, macrophage
CASP3	CASP3	Casp3	2	nan	endothelial, lymphoid	2	nan	B, vein
SUGP2	SUGP2	Sugp2	2	nan	stromal, lymphoid	2	nan	T CD8, muscle stem
CHORDC1	CHORDC1	Chordc1	2	nan	endothelial, myeloid	2	nan	macrophage, vein
ALDH1A2	ALDH1A2	Aldh1a2	2	nan	endothelial, stromal	2	nan	muscle stem, vein
RBMS3	RBMS3	Rbms3	2	nan	endothelial, lymphoid	2	nan	B, capillary
STOM	STOM	Stom	3	nan	endothelial, stromal, lymphoid	7	nan	FAP, T CD4, T CD8, capillary, lymphatic, muscle stem, tendon
ORMDL1	ORMDL1	Ormdl1	3	nan	endothelial, stromal, myeloid	6	nan	FAP, capillary, macrophage, muscle stem, tendon, vein
HIBCH	HIBCH	Hibch	3	nan	endothelial, lymphoid, myeloid	5	nan	B, T CD8, capillary, macrophage, vein
C1orf56	C2H1orf56	Gm128	3	nan	endothelial, stromal, lymphoid	5	nan	B, T CD4, T CD8, pericyte, vein
ODF2L	ODF2L	Odf2l	3	nan	endothelial, stromal, lymphoid	5	nan	FAP, T CD4, T CD8, tendon, vein
A2M	LOC105878288	A2m	3	nan	endothelial, stromal, myeloid	5	nan	capillary, macrophage, pericyte, tendon, vein
CD46	CD46	Cd46	3	nan	endothelial, stromal, lymphoid	4	nan	FAP, plasma, tendon, vein
AMD1	AMD1	Amd1	3	nan	endothelial, stromal, lymphoid	4	nan	FAP, T CD4, capillary, lymphatic
RNASE1	RNASE1	Rnase1	3	nan	endothelial, stromal, myeloid	4	nan	capillary, macrophage, pericyte, vein
APOL6	LOC105883698	Apol6	3	nan	endothelial, stromal, lymphoid	4	nan	FAP, T CD8, muscle stem, vein
ATF7IP2	ATF7IP2	Atf7ip2	3	nan	endothelial, lymphoid, myeloid	4	nan	T CD4, T CD8, capillary, macrophage
MLXIP	MLXIP	Mlxip	3	nan	endothelial, stromal, lymphoid	4	nan	T CD4, fast muscle, lymphatic, muscle stem
GGCX	GGCX	Ggcx	3	nan	endothelial, stromal, myeloid	4	nan	capillary, macrophage, muscle stem, vein
SERINC5	SERINC5	Serinc5	3	nan	stromal, lymphoid, myeloid	3	nan	T CD4, macrophage, pericyte
MAP3K13	MAP3K13	Map3k13	3	nan	endothelial, lymphoid, myeloid	3	nan	T CD8, macrophage, vein
TTN	TTN	Ttn	3	nan	endothelial, lymphoid, myeloid	3	nan	T CD8, lymphatic, macrophage
SLC25A44	SLC25A44	Slc25a44	3	nan	endothelial, stromal, myeloid	3	nan	FAP, macrophage, vein
PDS5A	PDS5A	Pds5a	3	nan	endothelial, lymphoid, myeloid	3	nan	T CD4, macrophage, vein
XRCC5	XRCC5	Xrcc5	4	nan	endothelial, stromal, lymphoid, myeloid	8	nan	FAP, T CD4, T CD8, macrophage, pericyte, plasma, tendon, vein
HECA	HECA	Heca	4	nan	endothelial, stromal, lymphoid, myeloid	8	nan	B, T CD4, T CD8, capillary, macrophage, muscle stem, pericyte, plasma
MDM4	MDM4	Mdm4	4	nan	endothelial, stromal, lymphoid, myeloid	7	nan	B, FAP, T CD8, macrophage, pericyte, tendon, vein
PRKDC	PRKDC	Prkdc	4	nan	endothelial, stromal, lymphoid, myeloid	7	nan	B, FAP, macrophage, muscle stem, pericyte, plasma, vein
RECQL	RECQL	Recql	4	nan	endothelial, stromal, lymphoid, myeloid	6	nan	FAP, T CD8, capillary, macrophage, muscle stem, vein

## Sheet: Lemur
symbol_human	symbol_lemur	symbol_mouse	Ncompartment	compartment	Compartments	Ncelltype	celltype	Celltypes
RETN	RETN	Retn	1	endothelial	endothelial	3	nan	artery, capillary, vein
DUSP9	DUSP9	Dusp9	1	endothelial	endothelial	3	nan	artery, capillary, vein
QSOX1	QSOX1	Qsox1	1	endothelial	endothelial	2	nan	capillary, vein
FMO3	FMO3	Fmo3	1	endothelial	endothelial	2	nan	capillary, vein
CHCHD10	CHCHD10	Chchd10	1	endothelial	endothelial	2	nan	capillary, vein
TMEM92	TMEM92	Tmem92	1	endothelial	endothelial	2	nan	capillary, vein
NMRAL1	NMRAL1	Nmral1	1	endothelial	endothelial	2	nan	capillary, vein
ALDH3B1	ALDH3B1	Aldh3b1	1	endothelial	endothelial	2	nan	capillary, vein
RND3	RND3	Rnd3	1	endothelial	endothelial	2	nan	capillary, vein
PAQR6	PAQR6	Paqr6	1	endothelial	endothelial	2	nan	capillary, vein
SMPDL3B	SMPDL3B	Smpdl3b	1	endothelial	endothelial	2	nan	artery, vein
RARRES2	RARRES2	Rarres2	1	endothelial	endothelial	2	nan	capillary, lymphatic
CLEC12A	CLEC12A	Clec12a	1	endothelial	endothelial	2	nan	capillary, vein
WFDC1	WFDC1	Wfdc1	1	endothelial	endothelial	2	nan	capillary, vein
EPOR	EPOR	Epor	1	endothelial	endothelial	2	nan	capillary, vein
LOXL1	LOXL1	Loxl1	1	endothelial	endothelial	2	nan	capillary, vein
RTP3	RTP3	Rtp3	1	endothelial	endothelial	2	nan	capillary, vein
RGS20	RGS20	Rgs20	1	endothelial	endothelial	1	artery	artery
STAT1	STAT1	Stat1	1	endothelial	endothelial	1	artery	artery
PECR	PECR	Pecr	1	endothelial	endothelial	1	artery	artery
CADM3	CADM3	Cadm3	1	endothelial	endothelial	1	artery	artery
NRBF2	NRBF2	Nrbf2	1	endothelial	endothelial	1	artery	artery
MMP11	MMP11	Mmp11	1	endothelial	endothelial	1	artery	artery
GCK	GCK	Gck	1	endothelial	endothelial	1	artery	artery
ZFP2	ZFP2	Zfp2	1	endothelial	endothelial	1	artery	artery
KLHL11	KLHL11	Klhl11	1	endothelial	endothelial	1	artery	artery
RAC3	RAC3	Rac3	1	endothelial	endothelial	1	artery	artery
FAM193B	FAM193B	Fam193b	1	endothelial	endothelial	1	artery	artery
KCNMA1	KCNMA1	Kcnma1	1	endothelial	endothelial	1	artery	artery
SLC7A8	SLC7A8	Slc7a8	1	endothelial	endothelial	1	artery	artery
NEFL	NEFL	Nefl	1	endothelial	endothelial	1	artery	artery
NEFM	NEFM	Nefm	1	endothelial	endothelial	1	artery	artery
GRM4	GRM4	Grm4	1	endothelial	endothelial	1	artery	artery
CCHCR1	CCHCR1	Cchcr1	1	endothelial	endothelial	1	artery	artery
ABCC10	ABCC10	Abcc10	1	endothelial	endothelial	1	artery	artery
EMILIN2	EMILIN2	Emilin2	1	endothelial	endothelial	1	artery	artery
NRXN2	NRXN2	Nrxn2	1	endothelial	endothelial	1	artery	artery
USP20	USP20	Usp20	1	endothelial	endothelial	1	artery	artery
ST6GALNAC4	ST6GALNAC4	St6galnac4	1	endothelial	endothelial	1	artery	artery
CYTIP	CYTIP	Cytip	1	endothelial	endothelial	1	artery	artery
ABCB11	ABCB11	Abcb11	1	endothelial	endothelial	1	artery	artery
ZNF2	ZNF2	Zfp661	1	endothelial	endothelial	1	artery	artery
LPAR1	LPAR1	Lpar1	1	endothelial	endothelial	1	artery	artery
COL27A1	COL27A1	Col27a1	1	endothelial	endothelial	1	artery	artery
LRRC17	LRRC17	Lrrc17	1	endothelial	endothelial	1	artery	artery
RHOH	RHOH	Rhoh	1	endothelial	endothelial	1	artery	artery
ALB	ALB	Alb	1	endothelial	endothelial	1	artery	artery
IL16	IL16	Il16	1	endothelial	endothelial	1	artery	artery
ACSM5	ACSM5	Acsm5	1	endothelial	endothelial	1	artery	artery
SPATA2L	SPATA2L	Spata2l	1	endothelial	endothelial	1	artery	artery
GPR62	GPR62	Gpr62	1	endothelial	endothelial	1	artery	artery
FGF13	FGF13	Fgf13	1	endothelial	endothelial	1	artery	artery
TREX2	TREX2	Trex2	1	endothelial	endothelial	1	artery	artery
SEC16B	SEC16B	Sec16b	1	endothelial	endothelial	1	vein	vein
LIMD2	LIMD2	Limd2	1	endothelial	endothelial	1	vein	vein
RNF144A	RNF144A	Rnf144a	1	endothelial	endothelial	1	vein	vein
NOVA1	NOVA1	Nova1	1	endothelial	endothelial	1	vein	vein
BPHL	BPHL	Bphl	1	endothelial	endothelial	1	vein	vein
USP54	USP54	Usp54	1	endothelial	endothelial	1	vein	vein
PKHD1L1	PKHD1L1	Pkhd1l1	1	endothelial	endothelial	1	vein	vein
KIFC2	KIFC2	Kifc2	1	endothelial	endothelial	1	vein	vein
MASP1	MASP1	Masp1	1	endothelial	endothelial	1	vein	vein
CRY2	CRY2	Cry2	1	endothelial	endothelial	1	vein	vein
C15orf62	C3H15orf62	Gm14137	1	endothelial	endothelial	1	vein	vein
BHLHE22	BHLHE22	Bhlhe22	1	endothelial	endothelial	1	vein	vein
PLEKHO1	PLEKHO1	Plekho1	1	endothelial	endothelial	1	vein	vein
DPYD	DPYD	Dpyd	1	endothelial	endothelial	1	vein	vein
TMOD1	TMOD1	Tmod1	1	endothelial	endothelial	1	vein	vein
IGSF21	IGSF21	Igsf21	1	endothelial	endothelial	1	vein	vein
SLC35E2B	LOC105877660	Slc35e2	1	endothelial	endothelial	1	vein	vein
FNDC4	FNDC4	Fndc4	1	endothelial	endothelial	1	vein	vein
THNSL2	THNSL2	Thnsl2	1	endothelial	endothelial	1	vein	vein
IQSEC1	IQSEC1	Iqsec1	1	endothelial	endothelial	1	vein	vein
LRMP	LRMP	Lrmp	1	endothelial	endothelial	1	vein	vein
SFRP1	SFRP1	Sfrp1	1	endothelial	endothelial	1	vein	vein
CCDC102A	CCDC102A	Ccdc102a	1	endothelial	endothelial	1	vein	vein
NCAM1	NCAM1	Ncam1	1	endothelial	endothelial	1	vein	vein
PTCHD1	PTCHD1	Ptchd1	1	endothelial	endothelial	1	vein	vein
AOX1	LOC105856981	Aox1	1	endothelial	endothelial	1	capillary	capillary
ENPP1	ENPP1	Enpp1	1	endothelial	endothelial	1	capillary	capillary
SEC14L2	SEC14L2	Sec14l2	1	endothelial	endothelial	1	capillary	capillary
EPN3	EPN3	Epn3	1	endothelial	endothelial	1	capillary	capillary
MYCBPAP	MYCBPAP	Mycbpap	1	endothelial	endothelial	1	capillary	capillary
CLU	CLU	Clu	1	endothelial	endothelial	1	capillary	capillary
RTN4R	RTN4R	Rtn4r	1	endothelial	endothelial	1	capillary	capillary
KCNE1	KCNE1	Kcne1	1	endothelial	endothelial	1	capillary	capillary
RIPPLY3	RIPPLY3	Ripply3	1	endothelial	endothelial	1	capillary	capillary
POLI	POLI	Poli	1	endothelial	endothelial	1	capillary	capillary
IL33	IL33	Il33	1	endothelial	endothelial	1	capillary	capillary
DAPL1	DAPL1	Dapl1	1	endothelial	endothelial	1	capillary	capillary
SLC27A2	SLC27A2	Slc27a2	1	endothelial	endothelial	1	capillary	capillary
MAL	MAL	Mal	1	endothelial	endothelial	1	capillary	capillary
ADA	ADA	Ada	1	endothelial	endothelial	1	capillary	capillary
P2RY1	P2RY1	P2ry1	1	endothelial	endothelial	1	capillary	capillary
ACER2	ACER2	Acer2	1	endothelial	endothelial	1	capillary	capillary
ABLIM2	ABLIM2	Ablim2	1	endothelial	endothelial	1	capillary	capillary
HSPB8	HSPB8	Hspb8	1	endothelial	endothelial	1	capillary	capillary
BHLHE41	BHLHE41	Bhlhe41	1	endothelial	endothelial	1	capillary	capillary
BCAT2	BCAT2	Bcat2	1	endothelial	endothelial	1	capillary	capillary
NDN	NDN	Ndn	1	endothelial	endothelial	1	capillary	capillary
IFI30	IFI30	Ifi30	1	endothelial	endothelial	1	capillary	capillary
RGL3	RGL3	Rgl3	1	endothelial	endothelial	1	capillary	capillary
MST1R	MST1R	Mst1r	1	endothelial	endothelial	1	capillary	capillary
IGF1	IGF1	Igf1	1	endothelial	endothelial	1	lymphatic	lymphatic
ALDH3A1	ALDH3A1	Aldh3a1	1	stromal	stromal	2	nan	FAP, muscle stem
SURF2	SURF2	Surf2	1	stromal	stromal	2	nan	FAP, fast muscle
ACSS1	ACSS1	Acss1	1	stromal	stromal	2	nan	fast muscle, muscle stem
NNAT	NNAT	Nnat	1	stromal	stromal	2	nan	muscle stem, pericyte
ADH7	ADH7	Adh7	1	stromal	stromal	2	nan	FAP, muscle stem
LRRC66	LRRC66	Lrrc66	1	stromal	stromal	2	nan	muscle stem, pericyte
CLDN4	CLDN4	Cldn4	1	stromal	stromal	2	nan	FAP, muscle stem
AGT	AGT	Agt	1	stromal	stromal	2	nan	FAP, tendon
RBP4	RBP4	Rbp4	1	stromal	stromal	1	tendon	tendon
C11orf96	C5H11orf96	Gm13889	1	stromal	stromal	1	tendon	tendon
SPSB2	SPSB2	Spsb2	1	stromal	stromal	1	tendon	tendon
IL18	IL18	Il18	1	stromal	stromal	1	tendon	tendon
MYOC	MYOC	Myoc	1	stromal	stromal	1	muscle stem	muscle stem
ZNF365	ZNF365	Zfp365	1	stromal	stromal	1	muscle stem	muscle stem
CFD	CFD	Cfd	1	stromal	stromal	1	muscle stem	muscle stem
SP6	SP6	Sp6	1	stromal	stromal	1	muscle stem	muscle stem
PPP1R1B	PPP1R1B	Ppp1r1b	1	stromal	stromal	1	muscle stem	muscle stem
TCAP	TCAP	Tcap	1	stromal	stromal	1	muscle stem	muscle stem
ETV4	ETV4	Etv4	1	stromal	stromal	1	muscle stem	muscle stem
FMNL1	FMNL1	Fmnl1	1	stromal	stromal	1	muscle stem	muscle stem
CYGB	CYGB	Cygb	1	stromal	stromal	1	muscle stem	muscle stem
PRIMA1	PRIMA1	Prima1	1	stromal	stromal	1	muscle stem	muscle stem
BMP6	BMP6	Bmp6	1	stromal	stromal	1	muscle stem	muscle stem
JARID2	JARID2	Jarid2	1	stromal	stromal	1	muscle stem	muscle stem
EXTL3	EXTL3	Extl3	1	stromal	stromal	1	muscle stem	muscle stem
POLR3H	POLR3H	Polr3h	1	stromal	stromal	1	muscle stem	muscle stem
RUNX2	RUNX2	Runx2	1	stromal	stromal	1	muscle stem	muscle stem
AVPI1	AVPI1	Avpi1	1	stromal	stromal	1	muscle stem	muscle stem
CRTAC1	CRTAC1	Crtac1	1	stromal	stromal	1	muscle stem	muscle stem
LYPD6B	LYPD6B	Lypd6b	1	stromal	stromal	1	muscle stem	muscle stem
FGF7	FGF7	Fgf7	1	stromal	stromal	1	muscle stem	muscle stem
BCL2L1	BCL2L1	Bcl2l1	1	stromal	stromal	1	muscle stem	muscle stem
MYLK2	MYLK2	Mylk2	1	stromal	stromal	1	muscle stem	muscle stem
SNAI1	SNAI1	Snai1	1	stromal	stromal	1	muscle stem	muscle stem
FAM20C	FAM20C	Fam20c	1	stromal	stromal	1	muscle stem	muscle stem
CHST12	CHST12	Chst12	1	stromal	stromal	1	muscle stem	muscle stem
LMOD2	LMOD2	Lmod2	1	stromal	stromal	1	muscle stem	muscle stem
HOXA9	HOXA9	Hoxa9	1	stromal	stromal	1	muscle stem	muscle stem
SFTPB	SFTPB	Sftpb	1	stromal	stromal	1	muscle stem	muscle stem
BHLHE40	BHLHE40	Bhlhe40	1	stromal	stromal	1	muscle stem	muscle stem
HCST	HCST	Hcst	1	stromal	stromal	1	muscle stem	muscle stem
ALDH1A3	ALDH1A3	Aldh1a3	1	stromal	stromal	1	muscle stem	muscle stem
SYNM	SYNM	Synm	1	stromal	stromal	1	muscle stem	muscle stem
P2RY2	P2RY2	P2ry2	1	stromal	stromal	1	muscle stem	muscle stem
MMP3	LOC105874563	Mmp3	1	stromal	stromal	1	muscle stem	muscle stem
GPX1	GPX1	Gpx1	1	stromal	stromal	1	muscle stem	muscle stem
NME1	LOC105885136	Nme1	1	stromal	stromal	1	fast muscle	fast muscle
NME4	NME4	Nme4	1	stromal	stromal	1	fast muscle	fast muscle
GNG10	GNG10	Gng10	1	stromal	stromal	1	fast muscle	fast muscle
UCHL1	UCHL1	Uchl1	1	stromal	stromal	1	fast muscle	fast muscle
DNER	DNER	Dner	1	stromal	stromal	1	FAP	FAP
DUSP23	DUSP23	Dusp23	1	stromal	stromal	1	FAP	FAP
AVPR1A	AVPR1A	Avpr1a	1	stromal	stromal	1	FAP	FAP
IGFBP3	IGFBP3	Igfbp3	1	stromal	stromal	1	FAP	FAP
CD68	CD68	Cd68	1	stromal	stromal	1	FAP	FAP
ARG2	ARG2	Arg2	1	stromal	stromal	1	FAP	FAP
HHIPL1	HHIPL1	Hhipl1	1	stromal	stromal	1	FAP	FAP
F2RL2	F2RL2	F2rl2	1	stromal	stromal	1	FAP	FAP
PDSS1	PDSS1	Pdss1	1	stromal	stromal	1	FAP	FAP
DUOX2	DUOX2	Duox2	1	stromal	stromal	1	FAP	FAP
WFDC2	WFDC2	Wfdc2	1	stromal	stromal	1	FAP	FAP
SFRP2	SFRP2	Sfrp2	1	stromal	stromal	1	FAP	FAP
STMN1	STMN1	Stmn1	1	stromal	stromal	1	FAP	FAP
CD36	LOC105879342	Cd36	1	stromal	stromal	1	FAP	FAP
HDAC11	HDAC11	Hdac11	1	stromal	stromal	1	FAP	FAP
CKM	CKM	Ckm	1	stromal	stromal	1	FAP	FAP
PLD5	PLD5	Pld5	1	stromal	stromal	1	pericyte	pericyte
KCNMB1	KCNMB1	Kcnmb1	1	stromal	stromal	1	pericyte	pericyte
SOX15	SOX15	Sox15	1	stromal	stromal	1	pericyte	pericyte
KSR1	KSR1	Ksr1	1	stromal	stromal	1	pericyte	pericyte
SDK2	SDK2	Sdk2	1	stromal	stromal	1	pericyte	pericyte
NR2F1	NR2F1	Nr2f1	1	stromal	stromal	1	pericyte	pericyte
PLAU	PLAU	Plau	1	stromal	stromal	1	pericyte	pericyte
PTGER2	PTGER2	Ptger2	1	stromal	stromal	1	pericyte	pericyte
BMP1	BMP1	Bmp1	1	stromal	stromal	1	pericyte	pericyte
CLDN10	CLDN10	Cldn10	1	stromal	stromal	1	pericyte	pericyte
ENDOU	ENDOU	Endou	1	stromal	stromal	1	pericyte	pericyte
SOCS1	SOCS1	Socs1	1	stromal	stromal	1	pericyte	pericyte
SLITRK3	SLITRK3	Slitrk3	1	stromal	stromal	1	pericyte	pericyte
BCHE	BCHE	Bche	1	stromal	stromal	1	pericyte	pericyte
NTNG1	NTNG1	Ntng1	1	stromal	stromal	1	pericyte	pericyte
PODN	PODN	Podn	1	stromal	stromal	1	pericyte	pericyte
HTRA3	HTRA3	Htra3	1	stromal	stromal	1	pericyte	pericyte
TRIL	TRIL	Tril	1	stromal	stromal	1	pericyte	pericyte
SNCA	SNCA	Snca	1	stromal	stromal	1	pericyte	pericyte
SMYD1	SMYD1	Smyd1	1	stromal	stromal	1	pericyte	pericyte
LMO3	LMO3	Lmo3	1	stromal	stromal	1	pericyte	pericyte
CBLC	CBLC	Cblc	1	stromal	stromal	1	pericyte	pericyte
TNNI2	TNNI2	Tnni2	1	stromal	stromal	1	pericyte	pericyte
NPY5R	NPY5R	Npy5r	1	stromal	stromal	1	pericyte	pericyte
NRN1L	NRN1L	Nrn1l	1	stromal	stromal	1	pericyte	pericyte
ENTPD3	ENTPD3	Entpd3	1	stromal	stromal	1	pericyte	pericyte
CISD3	CISD3	Cisd3	1	lymphoid	lymphoid	2	nan	T CD4, T CD8
PIGC	PIGC	Pigc	1	lymphoid	lymphoid	1	T CD8	T CD8
SCG5	SCG5	Scg5	1	lymphoid	lymphoid	1	T CD8	T CD8
MYBPHL	MYBPHL	Mybphl	1	lymphoid	lymphoid	1	T CD8	T CD8
VAMP5	VAMP5	Vamp5	1	lymphoid	lymphoid	1	T CD8	T CD8
ANGPT2	ANGPT2	Angpt2	1	lymphoid	lymphoid	1	T CD8	T CD8
IL1R2	IL1R2	Il1r2	1	myeloid	myeloid	1	macrophage	macrophage
UPB1	UPB1	Upb1	1	myeloid	myeloid	1	macrophage	macrophage
ABCA8	ABCA8	Abca8b	1	myeloid	myeloid	1	macrophage	macrophage
LAPTM4B	LAPTM4B	Laptm4b	1	myeloid	myeloid	1	macrophage	macrophage
MAPK11	MAPK11	Mapk11	1	myeloid	myeloid	1	macrophage	macrophage
GPR84	GPR84	Gpr84	1	myeloid	myeloid	1	macrophage	macrophage
JAM2	JAM2	Jam2	1	myeloid	myeloid	1	macrophage	macrophage
NOTCH4	NOTCH4	Notch4	1	myeloid	myeloid	1	macrophage	macrophage
TREM1	TREM1	Trem1	1	myeloid	myeloid	1	macrophage	macrophage
APOBEC2	APOBEC2	Apobec2	1	myeloid	myeloid	1	macrophage	macrophage
ACY3	ACY3	Acy3	1	myeloid	myeloid	1	macrophage	macrophage
BATF2	BATF2	Batf2	1	myeloid	myeloid	1	macrophage	macrophage
FCN2	FCN2	Fcnb	1	myeloid	myeloid	1	macrophage	macrophage
LCN2	LCN2	Lcn2	1	myeloid	myeloid	1	macrophage	macrophage
STXBP1	STXBP1	Stxbp1	1	myeloid	myeloid	1	macrophage	macrophage
CST7	CST7	Cst7	1	myeloid	myeloid	1	macrophage	macrophage
COL9A2	COL9A2	Col9a2	1	myeloid	myeloid	1	macrophage	macrophage
CXCL11	CXCL11	Cxcl11	1	myeloid	myeloid	1	macrophage	macrophage
POLR1A	POLR1A	Polr1a	1	myeloid	myeloid	1	macrophage	macrophage
CHCHD6	CHCHD6	Chchd6	1	myeloid	myeloid	1	macrophage	macrophage
IL18BP	IL18BP	Il18bp	1	myeloid	myeloid	1	macrophage	macrophage
GPRC5B	GPRC5B	Gprc5b	1	myeloid	myeloid	1	macrophage	macrophage
IDO1	IDO1	Ido1	1	myeloid	myeloid	1	macrophage	macrophage
LCAT	LCAT	Lcat	1	myeloid	myeloid	1	macrophage	macrophage
PTH1R	PTH1R	Pth1r	1	myeloid	myeloid	1	macrophage	macrophage
GPM6B	GPM6B	Gpm6b	1	myeloid	myeloid	1	macrophage	macrophage
TRAPPC2	TRAPPC2	Trappc2	1	myeloid	myeloid	1	macrophage	macrophage
SERPINA5	SERPINA5	Serpina5	2	nan	endothelial, stromal	4	nan	artery, capillary, tendon, vein
DPYS	DPYS	Dpys	2	nan	stromal, myeloid	4	nan	FAP, macrophage, muscle stem, tendon
C1QTNF5	C1QTNF5	C1qtnf5	2	nan	endothelial, stromal	4	nan	FAP, pericyte, tendon, vein
TMSB15A	TMSB15A	Tmsb15a	2	nan	endothelial, stromal	4	nan	FAP, artery, capillary, muscle stem
SPOCK2	SPOCK2	Spock2	2	nan	endothelial, myeloid	3	nan	artery, macrophage, vein
PHYHD1	PHYHD1	Phyhd1	2	nan	endothelial, myeloid	3	nan	capillary, macrophage, vein
HMGCS2	HMGCS2	Hmgcs2	2	nan	endothelial, myeloid	3	nan	artery, capillary, macrophage
CDA	CDA	Cda	2	nan	endothelial, myeloid	3	nan	capillary, macrophage, vein
ZG16	ZG16	Zg16	2	nan	lymphoid, myeloid	3	nan	T CD4, T CD8, macrophage
NAP1L3	NAP1L3	Nap1l3	2	nan	endothelial, stromal	3	nan	artery, capillary, muscle stem
PERP	PERP	Perp	2	nan	endothelial, stromal	2	nan	capillary, pericyte
SCML4	SCML4	Scml4	2	nan	stromal, lymphoid	2	nan	T CD4, pericyte
UPP1	UPP1	Upp1	2	nan	endothelial, stromal	2	nan	lymphatic, tendon
C1QTNF2	C1QTNF2	C1qtnf2	2	nan	endothelial, stromal	2	nan	artery, muscle stem
NKD2	NKD2	Nkd2	2	nan	endothelial, myeloid	2	nan	artery, macrophage
TYMP	TYMP	Tymp	2	nan	endothelial, stromal	2	nan	tendon, vein
TTC34	TTC34	Ttc34	2	nan	endothelial, myeloid	2	nan	artery, macrophage
TMEM52	TMEM52	Tmem52	2	nan	endothelial, stromal	2	nan	lymphatic, muscle stem
TMEM176B	TMEM176B	Tmem176b	2	nan	endothelial, lymphoid	2	nan	T CD8, lymphatic
PGLYRP1	PGLYRP1	Pglyrp1	2	nan	stromal, myeloid	2	nan	FAP, macrophage
PCDHGA4	LOC105862535	Pcdhga4	3	nan	endothelial, stromal, myeloid	8	nan	FAP, artery, capillary, macrophage, muscle stem, pericyte, tendon, vein
AVIL	AVIL	Avil	3	nan	endothelial, stromal, myeloid	6	nan	FAP, capillary, macrophage, muscle stem, pericyte, vein
CHIT1	CHIT1	Chit1	3	nan	endothelial, stromal, myeloid	5	nan	FAP, artery, lymphatic, macrophage, muscle stem
TSSK4	TSSK4	Tssk4	3	nan	endothelial, stromal, myeloid	5	nan	FAP, capillary, fast muscle, macrophage, vein
ZC3H10	ZC3H10	Zc3h10	4	nan	endothelial, stromal, lymphoid, myeloid	12	nan	FAP, T CD4, T CD8, artery, capillary, fast muscle, lymphatic, macrophage, muscle stem, pericyte, tendon, vein
ATP6V0C	ATP6V0C	Atp6v0c	4	nan	endothelial, stromal, lymphoid, myeloid	11	nan	FAP, T CD4, T CD8, capillary, fast muscle, lymphatic, macrophage, muscle stem, pericyte, tendon, vein
MAMDC4	MAMDC4	Mamdc4	4	nan	endothelial, stromal, lymphoid, myeloid	11	nan	FAP, T CD4, T CD8, artery, capillary, fast muscle, macrophage, muscle stem, pericyte, tendon, vein
MRPS25	LOC105862333	Mrps25	4	nan	endothelial, stromal, lymphoid, myeloid	5	nan	T CD8, capillary, macrophage, pericyte, tendon

## Sheet: Mouse
symbol_human	symbol_lemur	symbol_mouse	Ncompartment	compartment	Compartments	Ncelltype	celltype	Celltypes
FMO1	FMO1	Fmo1	1	endothelial	endothelial	2	nan	capillary, vein
UNC45B	UNC45B	Unc45b	1	endothelial	endothelial	2	nan	capillary, vein
PRR13	PRR13	Prr13	1	endothelial	endothelial	2	nan	capillary, vein
LBP	LBP	Lbp	1	endothelial	endothelial	2	nan	lymphatic, vein
PLTP	PLTP	Pltp	1	endothelial	endothelial	2	nan	capillary, vein
STMN2	STMN2	Stmn2	1	endothelial	endothelial	2	nan	capillary, vein
GEM	GEM	Gem	1	endothelial	endothelial	2	nan	capillary, vein
CXCL9	CXCL9	Cxcl9	1	endothelial	endothelial	2	nan	capillary, vein
ABCG2	ABCG2	Abcg2	1	endothelial	endothelial	2	nan	capillary, vein
LMO1	LMO1	Lmo1	1	endothelial	endothelial	2	nan	capillary, vein
SELP	SELP	Selp	1	endothelial	endothelial	1	vein	vein
CD300LG	CD300LG	Cd300lg	1	endothelial	endothelial	1	vein	vein
CH25H	CH25H	Ch25h	1	endothelial	endothelial	1	vein	vein
AVPI1	AVPI1	Avpi1	1	endothelial	endothelial	1	vein	vein
PTGS1	PTGS1	Ptgs1	1	endothelial	endothelial	1	vein	vein
GBP5	GBP5	Gbp5	1	endothelial	endothelial	1	vein	vein
SLC2A1	SLC2A1	Slc2a1	1	endothelial	endothelial	1	vein	vein
ZNF436	ZNF436	Zfp46	1	endothelial	endothelial	1	vein	vein
TMEM51	TMEM51	Tmem51	1	endothelial	endothelial	1	vein	vein
ISG15	ISG15	Isg15	1	endothelial	endothelial	1	vein	vein
CYTL1	CYTL1	Cytl1	1	endothelial	endothelial	1	vein	vein
SPINT2	SPINT2	Spint2	1	endothelial	endothelial	1	vein	vein
ZNF703	ZNF703	Zfp703	1	endothelial	endothelial	1	vein	vein
TREX1	TREX1	Trex1	1	endothelial	endothelial	1	vein	vein
NUAK2	NUAK2	Nuak2	1	endothelial	endothelial	1	capillary	capillary
PRG4	PRG4	Prg4	1	endothelial	endothelial	1	capillary	capillary
PCP4L1	PCP4L1	Pcp4l1	1	endothelial	endothelial	1	capillary	capillary
CNN2	CNN2	Cnn2	1	endothelial	endothelial	1	capillary	capillary
TIMELESS	TIMELESS	Timeless	1	endothelial	endothelial	1	capillary	capillary
NOS2	NOS2	Nos2	1	endothelial	endothelial	1	capillary	capillary
DUSP3	DUSP3	Dusp3	1	endothelial	endothelial	1	capillary	capillary
ECM2	ECM2	Ecm2	1	endothelial	endothelial	1	capillary	capillary
PDE12	PDE12	Pde12	1	endothelial	endothelial	1	capillary	capillary
BIK	BIK	Bik	1	endothelial	endothelial	1	capillary	capillary
TNFRSF21	TNFRSF21	Tnfrsf21	1	endothelial	endothelial	1	capillary	capillary
KTI12	KTI12	Kti12	1	endothelial	endothelial	1	capillary	capillary
ALPL	ALPL	Alpl	1	endothelial	endothelial	1	capillary	capillary
PCOLCE	PCOLCE	Pcolce	1	endothelial	endothelial	1	capillary	capillary
SNX10	SNX10	Snx10	1	endothelial	endothelial	1	capillary	capillary
NTF3	NTF3	Ntf3	1	endothelial	endothelial	1	capillary	capillary
FAM181B	FAM181B	Fam181b	1	endothelial	endothelial	1	capillary	capillary
THRSP	THRSP	Thrsp	1	endothelial	endothelial	1	capillary	capillary
HMOX1	HMOX1	Hmox1	1	endothelial	endothelial	1	capillary	capillary
PRELP	PRELP	Prelp	1	endothelial	endothelial	1	lymphatic	lymphatic
NTS	NTS	Nts	1	endothelial	endothelial	1	lymphatic	lymphatic
FBLN5	FBLN5	Fbln5	1	endothelial	endothelial	1	lymphatic	lymphatic
LITAF	LITAF	Litaf	1	endothelial	endothelial	1	lymphatic	lymphatic
LRG1	LRG1	Lrg1	1	endothelial	endothelial	1	lymphatic	lymphatic
LCN2	LCN2	Lcn2	1	endothelial	endothelial	1	lymphatic	lymphatic
CEBPB	CEBPB	Cebpb	1	endothelial	endothelial	1	lymphatic	lymphatic
PLAUR	PLAUR	Plaur	1	endothelial	endothelial	1	lymphatic	lymphatic
IL6	IL6	Il6	1	stromal	stromal	4	nan	FAP, muscle stem, pericyte, tendon
MYD88	MYD88	Myd88	1	stromal	stromal	4	nan	FAP, muscle stem, pericyte, tendon
VTN	VTN	Vtn	1	stromal	stromal	3	nan	FAP, muscle stem, pericyte
IFRD1	IFRD1	Ifrd1	1	stromal	stromal	2	nan	FAP, muscle stem
RHOJ	RHOJ	Rhoj	1	stromal	stromal	2	nan	FAP, tendon
TXNDC5	TXNDC5	Txndc5	1	stromal	stromal	2	nan	pericyte, tendon
ASPN	ASPN	Aspn	1	stromal	stromal	2	nan	FAP, pericyte
OGN	OGN	Ogn	1	stromal	stromal	2	nan	muscle stem, tendon
PLA1A	PLA1A	Pla1a	1	stromal	stromal	2	nan	FAP, pericyte
ADPRH	ADPRH	Adprh	1	stromal	stromal	2	nan	FAP, pericyte
HAS1	HAS1	Has1	1	stromal	stromal	2	nan	FAP, muscle stem
TNFSF9	TNFSF9	Tnfsf9	1	stromal	stromal	2	nan	FAP, pericyte
FBLN7	FBLN7	Fbln7	1	stromal	stromal	2	nan	FAP, tendon
CPXM1	CPXM1	Cpxm1	1	stromal	stromal	2	nan	FAP, tendon
FGL2	FGL2	Fgl2	1	stromal	stromal	2	nan	FAP, tendon
TFPI2	TFPI2	Tfpi2	1	stromal	stromal	2	nan	FAP, muscle stem
IGF2BP3	IGF2BP3	Igf2bp3	1	stromal	stromal	2	nan	FAP, pericyte
NOP58	NOP58	Nop58	1	stromal	stromal	1	tendon	tendon
STX11	STX11	Stx11	1	stromal	stromal	1	tendon	tendon
GJA1	GJA1	Gja1	1	stromal	stromal	1	tendon	tendon
SBNO2	SBNO2	Sbno2	1	stromal	stromal	1	tendon	tendon
TXNRD1	TXNRD1	Txnrd1	1	stromal	stromal	1	tendon	tendon
KERA	KERA	Kera	1	stromal	stromal	1	tendon	tendon
WIF1	WIF1	Wif1	1	stromal	stromal	1	tendon	tendon
SLC35E4	SLC35E4	Slc35e4	1	stromal	stromal	1	tendon	tendon
SPARC	SPARC	Sparc	1	stromal	stromal	1	tendon	tendon
CHAD	CHAD	Chad	1	stromal	stromal	1	tendon	tendon
SPHK1	SPHK1	Sphk1	1	stromal	stromal	1	tendon	tendon
CXCL14	CXCL14	Cxcl14	1	stromal	stromal	1	tendon	tendon
EMB	EMB	Emb	1	stromal	stromal	1	tendon	tendon
DPH3	DPH3	Dph3	1	stromal	stromal	1	tendon	tendon
LOXL2	LOXL2	Loxl2	1	stromal	stromal	1	tendon	tendon
ABI3BP	ABI3BP	Abi3bp	1	stromal	stromal	1	tendon	tendon
THBS2	THBS2	Thbs2	1	stromal	stromal	1	tendon	tendon
PTX4	PTX4	Ptx4	1	stromal	stromal	1	tendon	tendon
C3	C3	C3	1	stromal	stromal	1	tendon	tendon
VIT	VIT	Vit	1	stromal	stromal	1	tendon	tendon
KCTD1	KCTD1	Kctd1	1	stromal	stromal	1	tendon	tendon
PPIC	PPIC	Ppic	1	stromal	stromal	1	tendon	tendon
TUBB6	TUBB6	Tubb6	1	stromal	stromal	1	tendon	tendon
CREB3L1	CREB3L1	Creb3l1	1	stromal	stromal	1	tendon	tendon
BCL10	BCL10	Bcl10	1	stromal	stromal	1	tendon	tendon
MGST1	MGST1	Mgst1	1	stromal	stromal	1	tendon	tendon
MRPL48	MRPL48	Mrpl48	1	stromal	stromal	1	tendon	tendon
CPXM2	CPXM2	Cpxm2	1	stromal	stromal	1	tendon	tendon
PLAT	PLAT	Plat	1	stromal	stromal	1	tendon	tendon
CYBA	LOC105855896	Cyba	1	stromal	stromal	1	tendon	tendon
BIRC3	BIRC3	Birc3	1	stromal	stromal	1	tendon	tendon
MAGED1	MAGED1	Maged1	1	stromal	stromal	1	tendon	tendon
SULF1	SULF1	Sulf1	1	stromal	stromal	1	muscle stem	muscle stem
INSIG2	INSIG2	Insig2	1	stromal	stromal	1	muscle stem	muscle stem
DPT	DPT	Dpt	1	stromal	stromal	1	muscle stem	muscle stem
CD34	CD34	Cd34	1	stromal	stromal	1	muscle stem	muscle stem
CLMN	CLMN	Clmn	1	stromal	stromal	1	muscle stem	muscle stem
BDKRB1	BDKRB1	Bdkrb1	1	stromal	stromal	1	muscle stem	muscle stem
DEPTOR	DEPTOR	Deptor	1	stromal	stromal	1	muscle stem	muscle stem
CHODL	CHODL	Chodl	1	stromal	stromal	1	muscle stem	muscle stem
RCAN2	RCAN2	Rcan2	1	stromal	stromal	1	muscle stem	muscle stem
NFKBIE	NFKBIE	Nfkbie	1	stromal	stromal	1	muscle stem	muscle stem
GAL	GAL	Gal	1	stromal	stromal	1	muscle stem	muscle stem
DEFB124	DEFB124	Defb25	1	stromal	stromal	1	muscle stem	muscle stem
SDC4	SDC4	Sdc4	1	stromal	stromal	1	muscle stem	muscle stem
VCAM1	VCAM1	Vcam1	1	stromal	stromal	1	muscle stem	muscle stem
PDPN	PDPN	Pdpn	1	stromal	stromal	1	muscle stem	muscle stem
RHOH	RHOH	Rhoh	1	stromal	stromal	1	muscle stem	muscle stem
RELB	RELB	Relb	1	stromal	stromal	1	muscle stem	muscle stem
NTN5	NTN5	Ntn5	1	stromal	stromal	1	muscle stem	muscle stem
SYTL2	SYTL2	Sytl2	1	stromal	stromal	1	muscle stem	muscle stem
IGF2	IGF2	Igf2	1	stromal	stromal	1	muscle stem	muscle stem
EIF4EBP1	EIF4EBP1	Eif4ebp1	1	stromal	stromal	1	muscle stem	muscle stem
DRP2	DRP2	Drp2	1	stromal	stromal	1	muscle stem	muscle stem
MRPL42	MRPL42	Mrpl42	1	stromal	stromal	1	fast muscle	fast muscle
PVALB	PVALB	Pvalb	1	stromal	stromal	1	fast muscle	fast muscle
IFNGR2	IFNGR2	Ifngr2	1	stromal	stromal	1	fast muscle	fast muscle
SMOX	SMOX	Smox	1	stromal	stromal	1	fast muscle	fast muscle
PLA2G12A	PLA2G12A	Pla2g12a	1	stromal	stromal	1	fast muscle	fast muscle
PGM2	PGM2	Pgm2	1	stromal	stromal	1	fast muscle	fast muscle
RAB28	RAB28	Rab28	1	stromal	stromal	1	fast muscle	fast muscle
UBE2S	UBE2S	Ube2s	1	stromal	stromal	1	fast muscle	fast muscle
ART1	ART1	Art1	1	stromal	stromal	1	fast muscle	fast muscle
ME1	ME1	Me1	1	stromal	stromal	1	fast muscle	fast muscle
RAMP1	RAMP1	Ramp1	1	stromal	stromal	1	FAP	FAP
WDR92	WDR92	Wdr92	1	stromal	stromal	1	FAP	FAP
MEOX1	MEOX1	Meox1	1	stromal	stromal	1	FAP	FAP
ACE	ACE	Ace	1	stromal	stromal	1	FAP	FAP
STMN4	STMN4	Stmn4	1	stromal	stromal	1	FAP	FAP
PI16	PI16	Pi16	1	stromal	stromal	1	FAP	FAP
TSLP	TSLP	Tslp	1	stromal	stromal	1	FAP	FAP
ENTPD2	ENTPD2	Entpd2	1	stromal	stromal	1	FAP	FAP
PENK	PENK	Penk	1	stromal	stromal	1	FAP	FAP
MMP23B	MMP23B	Mmp23	1	stromal	stromal	1	FAP	FAP
CXCL13	CXCL13	Cxcl13	1	stromal	stromal	1	FAP	FAP
PLAC8	PLAC8	Plac8	1	stromal	stromal	1	FAP	FAP
TAC1	TAC1	Tac1	1	stromal	stromal	1	FAP	FAP
INMT	INMT	Inmt	1	stromal	stromal	1	FAP	FAP
KRTDAP	KRTDAP	Krtdap	1	stromal	stromal	1	FAP	FAP
NMB	NMB	Nmb	1	stromal	stromal	1	FAP	FAP
DPEP1	DPEP1	Dpep1	1	stromal	stromal	1	FAP	FAP
ICAM1	ICAM1	Icam1	1	stromal	stromal	1	FAP	FAP
USP2	USP2	Usp2	1	stromal	stromal	1	FAP	FAP
NEDD4	NEDD4	Nedd4	1	stromal	stromal	1	FAP	FAP
CLEC3B	CLEC3B	Clec3b	1	stromal	stromal	1	FAP	FAP
OLFML2B	OLFML2B	Olfml2b	1	stromal	stromal	1	pericyte	pericyte
USP21	USP21	Usp21	1	stromal	stromal	1	pericyte	pericyte
LAMA2	LAMA2	Lama2	1	stromal	stromal	1	pericyte	pericyte
BCR	BCR	Bcr	1	stromal	stromal	1	pericyte	pericyte
RDH5	RDH5	Rdh5	1	stromal	stromal	1	pericyte	pericyte
EMID1	EMID1	Emid1	1	stromal	stromal	1	pericyte	pericyte
CCDC85A	CCDC85A	Ccdc85a	1	stromal	stromal	1	pericyte	pericyte
PLXDC1	PLXDC1	Plxdc1	1	stromal	stromal	1	pericyte	pericyte
SLC16A3	SLC16A3	Slc16a3	1	stromal	stromal	1	pericyte	pericyte
CYS1	CYS1	Cys1	1	stromal	stromal	1	pericyte	pericyte
GAS1	GAS1	Gas1	1	stromal	stromal	1	pericyte	pericyte
GPX8	GPX8	Gpx8	1	stromal	stromal	1	pericyte	pericyte
SLC4A8	SLC4A8	Slc4a8	1	stromal	stromal	1	pericyte	pericyte
PARP9	PARP9	Parp9	1	stromal	stromal	1	pericyte	pericyte
CD200	CD200	Cd200	1	stromal	stromal	1	pericyte	pericyte
EPHX3	EPHX3	Ephx3	1	stromal	stromal	1	pericyte	pericyte
IL15RA	IL15RA	Il15ra	1	stromal	stromal	1	pericyte	pericyte
FAP	FAP	Fap	1	stromal	stromal	1	pericyte	pericyte
CHN1	CHN1	Chn1	1	stromal	stromal	1	pericyte	pericyte
BDNF	BDNF	Bdnf	1	stromal	stromal	1	pericyte	pericyte
FIBIN	FIBIN	Fibin	1	stromal	stromal	1	pericyte	pericyte
TRPC3	TRPC3	Trpc3	1	stromal	stromal	1	pericyte	pericyte
MND1	MND1	Mnd1	1	stromal	stromal	1	pericyte	pericyte
GABRR1	GABRR1	Gabrr1	1	stromal	stromal	1	pericyte	pericyte
HRCT1	HRCT1	Hrct1	1	stromal	stromal	1	pericyte	pericyte
TMEM38B	TMEM38B	Tmem38b	1	stromal	stromal	1	pericyte	pericyte
ERRFI1	ERRFI1	Errfi1	1	stromal	stromal	1	pericyte	pericyte
ARAP2	ARAP2	Arap2	1	stromal	stromal	1	pericyte	pericyte
RASL11B	RASL11B	Rasl11b	1	stromal	stromal	1	pericyte	pericyte
TSPAN12	TSPAN12	Tspan12	1	stromal	stromal	1	pericyte	pericyte
ZNF467	ZNF467	Zfp467	1	stromal	stromal	1	pericyte	pericyte
KCNA5	KCNA5	Kcna5	1	stromal	stromal	1	pericyte	pericyte
GPR19	GPR19	Gpr19	1	stromal	stromal	1	pericyte	pericyte
COG7	COG7	Cog7	1	stromal	stromal	1	pericyte	pericyte
HTRA1	HTRA1	Htra1	1	stromal	stromal	1	pericyte	pericyte
CEND1	CEND1	Cend1	1	stromal	stromal	1	pericyte	pericyte
RAB3A	RAB3A	Rab3a	1	stromal	stromal	1	pericyte	pericyte
NAALAD2	NAALAD2	Naalad2	1	stromal	stromal	1	pericyte	pericyte
PCDH19	PCDH19	Pcdh19	1	stromal	stromal	1	pericyte	pericyte
SMPDL3A	SMPDL3A	Smpdl3a	1	lymphoid	lymphoid	2	nan	T CD4, T CD8
RAMP3	RAMP3	Ramp3	1	lymphoid	lymphoid	2	nan	T CD4, T CD8
IGFBP4	IGFBP4	Igfbp4	1	lymphoid	lymphoid	2	nan	T CD4, T CD8
ARHGAP31	ARHGAP31	Arhgap31	1	lymphoid	lymphoid	2	nan	T CD4, T CD8
THY1	THY1	Thy1	1	lymphoid	lymphoid	2	nan	T CD4, T CD8
MIF4GD	MIF4GD	Mif4gd	1	lymphoid	lymphoid	1	T CD4	T CD4
TSPAN13	TSPAN13	Tspan13	1	lymphoid	lymphoid	1	T CD4	T CD4
PKP3	PKP3	Pkp3	1	lymphoid	lymphoid	1	T CD4	T CD4
USE1	USE1	Use1	1	lymphoid	lymphoid	1	T CD4	T CD4
SGK1	SGK1	Sgk1	1	lymphoid	lymphoid	1	T CD8	T CD8
TCP11L2	TCP11L2	Tcp11l2	1	lymphoid	lymphoid	1	T CD8	T CD8
FAM189B	FAM189B	Fam189b	1	lymphoid	lymphoid	1	T CD8	T CD8
ID3	ID3	Id3	1	lymphoid	lymphoid	1	T CD8	T CD8
KBTBD11	KBTBD11	Kbtbd11	1	lymphoid	lymphoid	1	T CD8	T CD8
PDLIM4	PDLIM4	Pdlim4	1	myeloid	myeloid	1	macrophage	macrophage
RSAD2	RSAD2	Rsad2	1	myeloid	myeloid	1	macrophage	macrophage
PLD4	PLD4	Pld4	1	myeloid	myeloid	1	macrophage	macrophage
OXCT1	OXCT1	Oxct1	1	myeloid	myeloid	1	macrophage	macrophage
LY6E	LY6E	Ly6e	1	myeloid	myeloid	1	macrophage	macrophage
B4GALT6	B4GALT6	B4galt6	1	myeloid	myeloid	1	macrophage	macrophage
BLNK	BLNK	Blnk	1	myeloid	myeloid	1	macrophage	macrophage
FLRT3	FLRT3	Flrt3	1	myeloid	myeloid	1	macrophage	macrophage
PKIG	PKIG	Pkig	1	myeloid	myeloid	1	macrophage	macrophage
CD2	CD2	Cd2	1	myeloid	myeloid	1	macrophage	macrophage
MARCKSL1	MARCKSL1	Marcksl1	1	myeloid	myeloid	1	macrophage	macrophage
PF4	LOC105860501	Pf4	1	myeloid	myeloid	1	macrophage	macrophage
OASL	OASL	Oasl1	1	myeloid	myeloid	1	macrophage	macrophage
NCF1	NCF1	Ncf1	1	myeloid	myeloid	1	macrophage	macrophage
MPP6	MPP6	Mpp6	1	myeloid	myeloid	1	macrophage	macrophage
RAB11FIP5	RAB11FIP5	Rab11fip5	1	myeloid	myeloid	1	macrophage	macrophage
APOBEC1	APOBEC1	Apobec1	1	myeloid	myeloid	1	macrophage	macrophage
CLEC4A	LOC105868980	Clec4a1	1	myeloid	myeloid	1	macrophage	macrophage
CLEC6A	CLEC6A	Clec4n	1	myeloid	myeloid	1	macrophage	macrophage
LSP1	LSP1	Lsp1	1	myeloid	myeloid	1	macrophage	macrophage
CFP	CFP	Cfp	1	myeloid	myeloid	1	macrophage	macrophage
SFR1	SFR1	Sfr1	2	nan	endothelial, stromal	8	nan	FAP, capillary, fast muscle, lymphatic, muscle stem, pericyte, tendon, vein
RNASEK	RNASEK	Rnasek	2	nan	stromal, myeloid	6	nan	FAP, fast muscle, macrophage, muscle stem, pericyte, tendon
SLC10A6	SLC10A6	Slc10a6	2	nan	endothelial, stromal	6	nan	FAP, capillary, lymphatic, muscle stem, tendon, vein
CR1	LOC105868175	Cr1l	2	nan	endothelial, stromal	4	nan	FAP, capillary, pericyte, vein
TNFAIP6	TNFAIP6	Tnfaip6	2	nan	endothelial, stromal	4	nan	capillary, muscle stem, pericyte, tendon
SRXN1	SRXN1	Srxn1	2	nan	stromal, myeloid	4	nan	FAP, macrophage, muscle stem, tendon
PDE4B	PDE4B	Pde4b	2	nan	endothelial, stromal	4	nan	FAP, capillary, tendon, vein
GCNT2	GCNT2	Gcnt2	2	nan	endothelial, stromal	3	nan	capillary, pericyte, vein
ANKRD33B	ANKRD33B	Ankrd33b	2	nan	endothelial, myeloid	3	nan	capillary, macrophage, vein
GPIHBP1	GPIHBP1	Gpihbp1	2	nan	endothelial, myeloid	3	nan	lymphatic, macrophage, vein
GDA	GDA	Gda	2	nan	endothelial, myeloid	3	nan	capillary, macrophage, vein
CP	LOC105881243	Cp	2	nan	endothelial, stromal	3	nan	lymphatic, muscle stem, pericyte
GGH	GGH	Ggh	2	nan	stromal, myeloid	3	nan	FAP, macrophage, pericyte
CXCL10	CXCL10	Cxcl10	2	nan	endothelial, stromal	3	nan	FAP, capillary, vein
HK2	HK2	Hk2	2	nan	stromal, myeloid	3	nan	FAP, macrophage, tendon
APOE	APOE	Apoe	2	nan	endothelial, myeloid	3	nan	capillary, macrophage, vein
TPPP3	TPPP3	Tppp3	2	nan	stromal, myeloid	3	nan	FAP, macrophage, tendon
IRF8	IRF8	Irf8	2	nan	endothelial, stromal	3	nan	capillary, pericyte, vein
TF	LOC105872655	Trf	2	nan	stromal, myeloid	3	nan	FAP, macrophage, muscle stem
SERPINE2	SERPINE2	Serpine2	2	nan	endothelial, stromal	2	nan	FAP, lymphatic
FMOD	FMOD	Fmod	2	nan	stromal, myeloid	2	nan	macrophage, tendon
NTN1	NTN1	Ntn1	2	nan	endothelial, stromal	2	nan	FAP, lymphatic
ARL4D	ARL4D	Arl4d	2	nan	endothelial, stromal	2	nan	capillary, muscle stem
CKB	CKB	Ckb	2	nan	endothelial, stromal	2	nan	capillary, tendon
TNFRSF12A	TNFRSF12A	Tnfrsf12a	2	nan	endothelial, stromal	2	nan	capillary, tendon
BAMBI	BAMBI	Bambi	2	nan	endothelial, stromal	2	nan	FAP, capillary
GOT1	GOT1	Got1	2	nan	lymphoid, myeloid	2	nan	T CD4, macrophage
SLC43A3	SLC43A3	Slc43a3	2	nan	endothelial, stromal	2	nan	capillary, muscle stem
FAM110A	FAM110A	Fam110a	2	nan	endothelial, stromal	2	nan	capillary, pericyte
ART3	ART3	Art3	2	nan	endothelial, stromal	2	nan	capillary, pericyte
HILPDA	HILPDA	Hilpda	2	nan	stromal, myeloid	2	nan	macrophage, pericyte
KLK8	KLK8	Klk8	2	nan	endothelial, lymphoid	2	nan	T CD8, vein
RRAD	RRAD	Rrad	2	nan	stromal, lymphoid	2	nan	T CD8, tendon
GADD45G	GADD45G	Gadd45g	3	nan	endothelial, stromal, lymphoid	7	nan	FAP, T CD8, capillary, lymphatic, pericyte, tendon, vein
RND1	RND1	Rnd1	3	nan	endothelial, stromal, myeloid	6	nan	FAP, capillary, lymphatic, macrophage, muscle stem, tendon
NEURL3	NEURL3	Neurl3	3	nan	endothelial, lymphoid, myeloid	5	nan	T CD4, T CD8, capillary, macrophage, vein
GNGT2	GNGT2	Gngt2	3	nan	endothelial, stromal, myeloid	5	nan	FAP, capillary, lymphatic, macrophage, vein
S100A1	S100A1	S100a1	3	nan	endothelial, stromal, myeloid	5	nan	FAP, capillary, macrophage, pericyte, tendon
BGN	BGN	Bgn	3	nan	endothelial, stromal, myeloid	5	nan	FAP, macrophage, muscle stem, tendon, vein
ITM2C	ITM2C	Itm2c	3	nan	endothelial, stromal, myeloid	4	nan	capillary, macrophage, tendon, vein
RTP4	RTP4	Rtp4	3	nan	endothelial, stromal, myeloid	4	nan	FAP, capillary, macrophage, vein
XDH	XDH	Xdh	3	nan	endothelial, stromal, myeloid	4	nan	FAP, capillary, macrophage, vein
CRLF2	CRLF2	Crlf2	3	nan	endothelial, lymphoid, myeloid	4	nan	T CD8, capillary, macrophage, vein
PROCR	PROCR	Procr	3	nan	endothelial, stromal, myeloid	3	nan	macrophage, pericyte, vein
WDR89	WDR89	Wdr89	4	nan	endothelial, stromal, lymphoid, myeloid	8	nan	FAP, T CD4, T CD8, capillary, fast muscle, macrophage, muscle stem, tendon
