# Supplementary material for: In vivo self-renewal and expansion of quiescent stem cells from a non-human primate
Source: Nat Commun. 2025 Jun 24;16:5370. doi: 10.1038/s41467-025-58897-x (PMC12187938; doi:10.1038/s41467-025-58897-x)
Supplement: Supplementary file 6 — Supplementary Data 4 [file 41467_2025_58897_MOESM6_ESM.xlsx]

## Sheet: MuSC expression differences
	Genes lower in primate MuSCs						Genes higher in primate MuSCs
	fold change		p-value				fold change		p-value
Symbol	Human	Lemur	Human	Lemur		Symbol	Human	Lemur	Human	Lemur
TOMM6	0	0.495638	0	6.54913e-10		HNRNPA1	4398.64	654.894	0	1.03417e-68
GAL	0.000368933	0	4.60208e-207	1.19051e-12		RPL26	129.575	237.758	0	5.39753e-141
SLC10A6	0.000376575	0.0157031	2.09001e-271	5.25411e-16		RPL30	111.27	102.053	0	4.15466e-101
RHOH	0.000901904	0.0270915	5.2582e-223	2.36226e-12		SPARCL1	102.643	8.07933	0	5.35724e-10
DEFB124	0.00119739	0	4.49374e-129	8.44337e-08		RPL34	64.7481	64.5798	0	9.38847e-76
CP	0.00357692	0.0240065	1.83789e-163	1.87927e-09		NDUFS5	47.9598	24.3673	0	1.95955e-27
BDKRB1	0.00395767	0	3.78566e-131	5.20203e-08		S100A4	12.4058	22.8441	0	8.43031e-54
VCAM1	0.00537904	0.0402474	2.41525e-305	1.95317e-18		CIRBP	9.31299	21.2876	0	3.35947e-63
VTN	0.00653056	0	7.21584e-136	2.3394e-08		S100A6	4.94182	9.21408	0	1.7332e-48
ARL4D	0.00868816	0	0	8.8404e-27		C11orf96	17.9033	10.539	9.75258e-294	6.93445e-26
SRXN1	0.0111332	0	3.93807e-214	9.57554e-15		CYBRD1	1355	1103.36	9.81659e-294	6.79892e-75
BGN	0.0130811	0.0803385	9.23995e-180	2.75191e-10		CHCHD10	17.0943	27.4069	3.80687e-279	6.85401e-63
CHODL	0.0165574	0.0128261	0	2.69898e-38		DLK1	230.354	99.6929	7.62655e-279	1.77146e-43
CD34	0.0175291	0	2.19642e-232	1.03029e-15		PDLIM3	30.4062	16.7723	5.41407e-270	9.2343e-16
OGN	0.0218784	0	1.14502e-121	2.99637e-08		LGALS3	6.07906	24.0488	7.98518e-252	1.36675e-73
CD200	0.0242752	0.164938	0	1.20019e-18		HNRNPA0	5.56001	6.4859	7.16375e-248	1.69598e-18
SFR1	0.0266963	0.026055	0	1.15954e-24		IRF2BP2	41.3846	29.5999	5.13391e-245	1.53267e-32
RHOJ	0.0314746	0.103206	0	1.19269e-22		RPS27	1.64778	3.10272	1.30248e-234	1.69634e-46
U2AF1	0.0324257	0.586952	0	1.24288e-08		MGST3	17.3734	26.291	4.83422e-219	1.15213e-33
SDC4	0.0369204	0.0800542	0	1.96626e-38		NCKAP1	22.0044	15.8921	1.9015e-208	7.54533e-13
CRLF1	0.0384413	0.147813	0	2.67579e-29		TXNIP	8.15789	22.7514	1.47813e-194	3.08527e-83
DPT	0.0391618	0.052389	1.73083e-224	1.80358e-15		GLIS3	22.8174	12.7289	1.80399e-188	2.98653e-11
IGFBP4	0.0414104	0.269152	8.57978e-147	1.4175e-08		ANKRD12	7.21879	5.73544	8.06077e-187	2.22542e-11
SLC43A3	0.0520217	0	0	1.95858e-33		TYMP	Inf	Inf	4.19545e-177	3.54146e-38
INSIG2	0.0642429	0.0316271	3.5711e-217	2.58644e-18		DUSP1	3.50802	7.98418	7.32218e-175	2.13847e-39
RELB	0.0643073	0	5.91652e-207	6.09248e-19		S100A13	3.51039	8.0308	5.20578e-174	8.61303e-26
EIF4A1	0.0644118	0.438797	0	1.14586e-15		USP53	100.407	76.844	4.40202e-172	1.02132e-20
USE1	0.0655256	0.11493	0	1.00828e-25		LRP1	4.18125	9.72439	9.84571e-169	4.90188e-32
PDPN	0.0658764	0.0612957	5.59361e-280	3.11542e-26		SGCA	7.3783	7.09166	1.13023e-165	2.97324e-09
WDR89	0.0682033	0	4.31136e-237	3.64669e-21		VPS13C	15.6562	11.7915	2.02314e-156	1.67805e-10
ARPC1B	0.0706202	0.473169	8.49562e-173	1.57542e-09		SAT2	42.1271	34.2163	3.87485e-147	4.65865e-11
SYTL2	0.0739587	0.0313167	9.82741e-109	8.63844e-10		NFIX	5.24077	6.07715	7.37737e-142	9.66105e-11
TNFAIP6	0.0761959	0	5.07583e-148	7.04103e-17		CD46	Inf	Inf	1.94193e-140	6.1351e-17
MYD88	0.0773696	0	9.63741e-107	2.57978e-10		TSC22D3	4.38248	9.24245	3.97809e-139	4.80999e-40
IFRD1	0.0859312	0.0602355	3.93954e-286	6.16871e-34		ZNF146	67.9743	43.0773	1.92932e-137	1.04363e-14
IL17RA	0.0893683	0.234511	1.25824e-105	8.92212e-08		MIDN	3.46986	5.26767	2.69085e-136	1.13875e-14
ARF5	0.0978053	0.121443	1.6224e-291	2.76419e-25		RASD1	38.1347	58.1695	2.59472e-134	3.03609e-45
RNASEK	0.097995	0.0385351	2.14366e-114	7.9696e-11		CCNI	2.54027	2.69396	6.10948e-131	9.09098e-08
NBL1	0.105426	0.25592	6.81267e-113	4.57458e-09		PXDN	8.11732	25.8045	1.7717e-126	2.0953e-45
TCP11L2	0.10633	0	6.27797e-91	2.76317e-10		CLCF1	190.445	364.695	4.00347e-125	1.81353e-47
FAS	0.108972	0	3.06614e-154	1.66984e-19		S100A11	2.1182	2.3409	1.88891e-119	6.77593e-12
GPX3	0.109768	0.0780369	0	9.97694e-49		CFD	528.456	10847	8.05134e-116	2.08332e-147
RPL22L1	0.116402	0.237993	0	4.68119e-34		HNRNPUL1	10.2484	15.9791	1.01751e-115	6.56485e-17
SLC25A4	0.116911	0.445605	2.77121e-248	5.27928e-11		BCL6	25.0798	35.3142	1.14866e-115	7.68513e-21
F2R	0.118165	0.0283318	2.29342e-156	2.37991e-18		NTN4	9.23454	15.0749	3.59308e-115	2.16911e-21
PKIG	0.120994	0	1.27852e-70	8.03847e-09		SNX9	14.7403	11.1184	2.42797e-114	4.90662e-09
PDE4B	0.122745	0.195261	2.95028e-228	2.73888e-19		MEF2D	15.0039	18.734	5.39736e-111	9.31852e-17
NFKBIB	0.126961	0	4.776e-117	1.58217e-14		PER2	13.4706	11.2757	1.94157e-110	3.67455e-10
DUSP10	0.128377	0	2.91529e-59	4.07457e-08		MKNK2	4.78191	10.874	4.65999e-110	7.74303e-21
FLNC	0.131061	0.188212	8.48487e-154	3.94144e-13		AKR1B1	292.43	251.841	7.22602e-106	5.13245e-23
ASB5	0.131633	0.00419699	5.06133e-133	2.21081e-30		HDDC2	12.6564	19.8999	1.65206e-104	2.32456e-13
TMSB4X	0.134053	0.454751	0	2.51461e-18		PPDPF	3.86354	9.31087	1.71924e-101	1.49037e-16
IER5	0.134812	0.162228	2.37186e-143	2.2887e-17		SPRY1	4.21717	3.97053	5.1948e-99	2.66175e-09
TPPP3	0.139509	0.00824377	1.21538e-122	3.32238e-17		BEX4	Inf	Inf	6.94717e-98	4.67212e-78
GNG5	0.139982	0.628449	4.883e-275	5.66449e-08		LARP1	4.69319	6.73262	1.02457e-96	5.48701e-08
TP53	0.140636	0.212818	1.43509e-98	3.05751e-09		CALCOCO2	Inf	Inf	1.9698e-95	7.36224e-11
LPAR1	0.142407	0.0869995	7.77411e-81	2.76604e-10		CCNB1IP1	Inf	Inf	1.4636e-94	8.50028e-08
CRIP2	0.143016	0.0959743	2.27331e-199	6.59017e-24		PIK3R1	5.8332	8.33703	8.32748e-92	6.98579e-08
MAP1LC3A	0.143638	0.442924	5.55741e-249	3.80047e-10		HSPB7	146.559	47.9387	2.15878e-89	5.48873e-08
MAGED1	0.144992	0	5.86731e-81	2.71167e-11		SAT1	1.62934	2.01869	3.66086e-88	1.68488e-10
SWI5	0.145906	0.141351	2.52608e-171	4.71964e-17		TNKS1BP1	7.0098	10.6332	2.34614e-85	9.85919e-10
FRMD6	0.146727	0.0524463	6.98597e-112	3.92043e-14		ZNF451	14.1355	20.3214	3.07747e-85	1.45834e-15
NEDD4	0.147836	0.0408111	5.61584e-155	5.55082e-19		MLLT6	5.02434	7.42093	1.99086e-79	1.4462e-08
SBNO2	0.154385	0.0407024	1.59673e-149	1.61622e-22		RAB4A	48.3117	54.207	4.89776e-79	2.15709e-14
MANF	0.155541	0.171133	3.41212e-142	2.02821e-17		ECHDC1	10.5219	14.6473	1.14977e-78	4.57902e-09
UBB	0.15809	0.209485	0	4.25479e-30		UHMK1	63.1276	43.9281	2.71103e-78	2.5942e-09
AKR1A1	0.159509	0.377968	8.33336e-157	2.33328e-10		ESYT2	3.93676	8.2047	1.90666e-77	8.33457e-11
HK2	0.163552	0.0359071	5.34868e-52	5.52464e-11		HEBP2	151.748	317.098	8.76585e-76	6.60416e-45
CD82	0.16752	0.312501	2.99439e-247	5.54244e-18		RHOB	2.84335	10.3209	2.66069e-75	4.58438e-34
RAB18	0.17019	0.100741	4.87321e-191	8.76501e-24		CORO6	Inf	Inf	5.83093e-73	4.94631e-26
ITM2C	0.170408	0	1.64882e-71	2.40831e-10		EGR3	284.973	220.582	1.16069e-71	3.79298e-11
PLAUR	0.177046	0	2.07968e-60	2.1362e-13		PNMT	102.23	279.115	1.43193e-71	1.94366e-44
DES	0.177342	0.0254644	1.75276e-235	4.9709e-40		ABL1	7.83992	13.7453	1.07271e-70	8.58894e-12
NFKB2	0.177584	0.0817556	9.58765e-104	8.43485e-14		ACSM5	Inf	Inf	9.3131e-70	5.70245e-20
UBE2V1	0.182078	0	1.18899e-83	1.19051e-12		GPX1	2.41765	25.3574	1.34433e-69	2.843e-73
ATF5	0.18497	0	3.75437e-46	4.07457e-08		MRPS25	4.15909	21.7643	4.18462e-69	3.75536e-41
PIM1	0.185592	0.165445	4.70563e-133	1.04155e-16		MYF6	43.6372	46.3721	7.19612e-65	1.00693e-14
HSPA5	0.189163	0.0715548	1.10248e-239	1.69281e-38		TUSC1	29.7546	44.3792	2.10617e-64	1.86825e-17
ERRFI1	0.190233	0.0806531	1.17833e-195	3.83414e-32		DVL3	38.3409	33.7019	1.61589e-63	2.66051e-09
GSN	0.192894	0.52221	7.26872e-298	2.10051e-11		MSRB3	13.7865	27.0598	1.87031e-61	1.94712e-13
CHMP4B	0.193546	0.420877	1.08661e-132	1.63415e-09		SIVA1	2.48408	5.61653	3.43497e-61	2.94758e-09
CAMK2N1	0.195148	0	8.4978e-107	1.00821e-19		ZNF791	Inf	Inf	3.22487e-60	3.88682e-35
SGK1	0.204877	0	2.05234e-115	8.48717e-21		SREK1IP1	24.3824	31.1744	6.04454e-59	1.18915e-11
CDC42SE2	0.207032	0.0744095	6.65284e-56	3.87791e-09		NDUFAF3	4.53848	11.662	1.04072e-58	2.18311e-10
NFKB1	0.212663	0.235649	2.95241e-90	1.39823e-11		CRKL	19.9011	25.3184	4.7614e-58	6.26316e-11
ARF4	0.215659	0.1221	2.08268e-230	1.35663e-30		TMEM126B	26.5829	32.6337	9.43942e-58	4.71565e-11
IGFBP7	0.219392	0.156409	2.45891e-78	2.26755e-10		LYST	21.9754	26.9442	8.07686e-57	2.86888e-10
RAB6A	0.226524	0.119378	1.06065e-119	7.13701e-20		ZNF292	11.3686	19.6267	4.0177e-55	7.38301e-09
BIRC3	0.226617	0.0418418	6.63362e-75	1.84401e-12		ASS1	11.7673	46.9605	2.21122e-51	5.03859e-18
MVP	0.227882	0.160516	3.43113e-60	2.18322e-09		UBXN1	1.96306	3.36328	1.31186e-50	7.74857e-08
BSG	0.229344	0.223524	5.5494e-150	5.32153e-17		NDFIP1	2.37328	6.80272	5.72861e-49	4.01226e-13
PPP1CC	0.230371	0.135674	9.47305e-100	2.67615e-17		LGALS1	1.22903	1.79702	3.1657e-48	1.00953e-08
BCL10	0.233563	0	8.80176e-98	4.46216e-20		MYO18B	156.563	167.546	3.92723e-47	3.79298e-11
LSM4	0.233637	0	5.15816e-65	2.93185e-13		GNA12	Inf	Inf	4.99816e-46	6.65633e-14
CFL2	0.233991	0.403356	1.23209e-113	4.94474e-10		OAZ1	1.39428	2.40282	7.55127e-46	1.76893e-15
DHCR24	0.235712	0.0430902	1.19396e-49	7.02009e-10		NTRK3	Inf	Inf	1.40311e-44	3.20226e-41
PELI1	0.236452	0.0419422	5.55829e-42	7.5222e-08		DIO3	53.3483	101.543	3.43401e-44	2.02694e-26
PTOV1	0.241918	0	1.36184e-75	2.06501e-15		MRPL41	2.46826	12.8902	1.34695e-43	4.48214e-33
OAZ2	0.244253	0.385563	4.7011e-80	2.94768e-09		PPARGC1A	14.9911	21.0735	5.35575e-42	2.03941e-08
OSMR	0.245167	0.205111	1.48656e-80	3.3848e-13		DIXDC1	5.13016	14.6956	7.65964e-41	1.37979e-14
COL3A1	0.255593	0.0949238	1.44116e-46	7.67251e-10		ZBTB16	2.16017	7.28497	1.03797e-40	1.90452e-17
ARPC3	0.25585	0.337538	3.2741e-98	5.76125e-12		SDR39U1	18.7344	45.2524	1.15931e-40	2.09535e-14
RALY	0.256799	0.258213	6.13634e-101	1.0458e-12		DDX23	7.75993	15.9491	2.64394e-40	3.3264e-09
HPRT1	0.258447	0.084877	8.22486e-62	8.01616e-12		HMBOX1	8.0361	14.9117	4.32017e-40	4.75306e-08
RPLP0	0.262111	0.693089	0	1.757e-11		NIN	8.90771	21.063	8.26257e-40	3.34137e-11
CREM	0.269752	0.158735	5.71989e-52	1.32537e-11		MTUS1	7.08258	21.1843	1.27774e-39	1.48443e-18
SUMO1	0.270007	0.227113	4.23262e-121	1.16356e-16		TMEM179B	4.7416	12.3525	3.03467e-39	9.04993e-08
EMG1	0.271585	0.375219	1.47502e-57	2.49251e-08		GFRA1	3.9799	9.93294	4.27438e-39	4.79219e-12
NUP62	0.273368	0	5.23344e-30	7.04568e-08		EFCAB2	6.64776	14.4514	1.12916e-38	6.86826e-09
TXNRD1	0.275656	0.0268459	1.44203e-69	7.74191e-22		CDC25B	6.03607	43.8239	1.31256e-38	1.38887e-44
RELA	0.277985	0.392307	1.51889e-85	9.21878e-10		CXXC5	3.44846	16.2344	3.30918e-38	9.0548e-28
FKBP7	0.278842	0.136336	2.29482e-45	8.24423e-10		SIX4	54.9613	56.8952	5.92118e-38	5.48873e-08
GNAS	0.281881	0.123122	0	5.74305e-50		NDUFB7	1.7159	7.18876	8.86893e-38	2.92038e-20
LITAF	0.285226	0	5.39108e-146	4.06131e-35		XYLT1	Inf	Inf	2.53406e-37	6.65633e-14
COX8A	0.286454	0.541074	1.54512e-291	3.78145e-13		CHST15	44.3197	352.366	1.17241e-36	3.29388e-69
PSMA3	0.289998	0.225871	1.1874e-129	1.94279e-17		DPYD	8.65877	42.3622	1.27887e-36	7.27884e-34
COQ10B	0.295534	0.163179	3.45891e-77	1.07141e-15		S100A2	Inf	Inf	1.75213e-36	1.35946e-93
RPL4	0.299747	0.279481	0	6.47016e-45		HES1	1.85748	14.5664	6.65818e-36	2.39548e-31
SEC61G	0.305007	0.404969	1.16712e-199	8.08933e-15		CXXC4	Inf	Inf	3.14609e-35	7.36224e-11
NDRG1	0.306206	0.312222	5.62284e-48	3.7923e-11		MYL2	223.779	224.764	3.36449e-35	4.80461e-17
SERPINH1	0.308063	0.181199	3.57934e-28	1.31106e-09		LDOC1	Inf	Inf	5.96494e-35	6.65633e-14
DCN	0.309255	0.122311	3.09669e-90	1.94045e-14		SH3BP5	4.81991	21.2031	2.67677e-34	9.7539e-22
AAMP	0.313387	0.366578	4.87532e-49	4.42109e-08		ITGAE	Inf	Inf	2.94308e-34	6.1351e-17
NDUFA6	0.318851	0.459918	3.4211e-98	7.15755e-11		KIAA1217	5.2091	37.6885	3.7496e-34	2.42058e-41
RPL31	0.323608	0.627821	0	8.14536e-17		DPYSL2	1.77604	6.32811	2.53345e-33	2.98346e-18
HSPA8	0.328231	0.235659	1.9038e-231	2.48226e-34		CLEC11A	21.9216	59.0579	3.39092e-33	2.33919e-13
PHLDA1	0.334306	0.0786539	8.45526e-29	2.56009e-13		ANXA2	1.2594	2.95335	3.70466e-33	6.04534e-16
MYL12A	0.337398	0.29278	5.06336e-268	7.29519e-30		GPAA1	2.97422	10.8314	3.82945e-33	3.64681e-10
EIF3H	0.338254	0.368488	2.5877e-187	4.87345e-17		BTBD6	39.5129	65.562	2.53146e-32	2.63545e-09
UBE2S	0.339128	0.221518	4.86099e-126	1.42327e-19		STRN	31.0832	54.3023	5.44249e-32	1.65866e-10
EIF2S2	0.340683	0.208463	3.24738e-129	2.22849e-22		SCAPER	4.45499	12.8759	5.65834e-32	2.21169e-08
RPSA	0.341175	0.401376	0	1.74732e-32		TRAM2	20.327	42.4597	1.20561e-31	1.18945e-10
CHIC2	0.341698	0.159981	4.37724e-52	2.72864e-13		RIMKLB	Inf	Inf	1.21613e-31	8.50028e-08
TUBB6	0.344717	0.0793176	1.40156e-77	4.46997e-24		TRIM23	Inf	Inf	4.28713e-31	8.50028e-08
PSMB2	0.346219	0.310343	3.10571e-55	5.44176e-12		DPYSL3	13.9491	87.2431	1.66999e-30	7.08236e-34
OAT	0.346801	0.27453	1.4448e-62	1.4737e-13		ADAM10	2.96576	17.1356	2.62222e-30	4.41689e-26
RPS29	0.348168	0.331884	0	4.89084e-49		TRIM55	Inf	Inf	5.28238e-30	8.50028e-08
HMGN1	0.352736	0.289559	1.33476e-111	3.57624e-17		ZNF316	30.1813	50.3138	1.37114e-29	2.5942e-09
STK40	0.357442	0.0964662	1.65098e-43	5.27913e-13		MTIF3	14.4746	60.4093	2.76204e-29	2.95234e-20
NFKBIA	0.357957	0.292772	3.24246e-115	3.24953e-20		CEP68	8.18072	24.0213	6.63976e-29	5.25527e-15
PMEPA1	0.358592	0.0226028	5.54974e-72	9.0702e-23		NME4	5.85723	21.2847	1.04187e-28	2.83813e-11
SRSF5	0.367056	0.425012	3.13124e-121	1.54928e-12		MCPH1	37.287	54.5101	2.31029e-28	5.48873e-08
NOP58	0.372025	0	1.34092e-53	6.98752e-28		TIMP3	1.44325	10.8286	8.26852e-28	1.99714e-40
CLTB	0.375496	0.243334	1.99634e-70	2.65132e-15		RRAGB	80.3859	257.395	1.69882e-27	5.04013e-20
FABP4	0.378834	0.187514	1.37289e-60	6.97274e-11		IER5L	23.1876	41.7374	1.84857e-27	8.58456e-16
UBN1	0.379933	0.186563	1.56988e-21	9.34371e-09		BHLHE41	25.4286	94.6342	3.22789e-27	4.88747e-22
PTPN2	0.381869	0.23187	2.53418e-25	4.02355e-09		KCNQ5	284.96	734.114	1.72745e-26	4.80461e-17
GNB2	0.38534	0.512881	1.6219e-67	8.47696e-09		ST8SIA1	Inf	Inf	2.33283e-26	6.65633e-14
TXNL4A	0.386096	0.180061	7.11487e-33	1.23127e-10		BCAT1	394.767	511.666	2.34716e-26	3.79298e-11
MARCKS	0.387441	0.213673	1.31454e-27	3.98948e-08		ZNF652	12.1043	42.5416	3.08131e-26	1.88278e-12
RPL18A	0.389583	0.597242	0	2.15106e-23		DUSP23	7.20818	23.15	5.66086e-26	1.80932e-10
ACBD6	0.3907	0	2.85944e-21	6.63886e-09		MDC1	3.88001	12.4426	6.16682e-25	5.11664e-08
CAPNS1	0.390789	0.489708	1.7344e-58	5.46713e-08		ALMS1	9.00895	36.2648	1.47979e-24	3.40356e-15
RIPK1	0.391282	0.193176	2.59383e-21	4.92362e-09		BMP6	9.81946	133.043	2.17826e-23	7.31365e-72
FOSL1	0.395215	0.0171394	2.41461e-34	8.28625e-20		RNF5	2.63473	13.9192	2.20483e-23	4.08574e-13
ID3	0.395596	0.267734	4.56871e-68	4.99878e-18		SMAD9	Inf	Inf	2.69334e-23	6.65633e-14
RPS19	0.396109	0.363104	0	4.27876e-48		PSMG1	2.52837	10.0326	1.27833e-22	7.70479e-11
ZC3H12A	0.397789	0.0605894	8.29895e-15	2.06285e-08		FRMD3	Inf	Inf	1.67075e-22	6.65633e-14
ACTG1	0.398385	0.29489	1.74615e-124	9.10162e-23		PIGG	47.0053	79.0438	3.68558e-22	3.86475e-11
TNFRSF12A	0.399284	0.119512	2.65498e-123	2.08318e-34		FOXK1	3.14606	14.1462	8.62823e-22	8.70803e-11
CEBPB	0.402667	0.162849	2.07472e-97	8.74306e-30		MAD2L1BP	3.79028	13.5698	9.00946e-22	1.15414e-09
TBRG1	0.403709	0.141361	1.31109e-24	4.86034e-10		GCHFR	Inf	Inf	1.88708e-21	8.50028e-08
AKT2	0.408672	0.0778791	2.48852e-16	2.47019e-09		IP6K3	99.631	228.1	5.13088e-21	3.79298e-11
CSNK1A1	0.41528	0.437031	2.67962e-55	3.58139e-09		METTL17	12.5184	32.5073	5.31192e-21	6.29812e-09
SLC25A5	0.416015	0.0409879	1.97157e-86	1.37159e-32		DUSP22	2.73198	14.0965	7.93952e-21	1.37104e-14
PSMB6	0.416243	0.0308948	2.61597e-63	2.81199e-22		TXNDC15	2.21793	8.32548	2.85949e-20	2.16983e-08
RPL23	0.424794	0.733018	0	1.60231e-10		SIPA1L2	7.63165	27.5714	4.58682e-20	5.82131e-09
YRDC	0.426313	0	1.63393e-14	2.20953e-09		MRPL34	4.09057	19.0212	7.53177e-20	9.33903e-13
EIF6	0.43417	0	1.11302e-18	4.8673e-15		MPPE1	Inf	Inf	1.72996e-19	5.70245e-20
SMC1A	0.443795	0	1.34676e-12	1.02076e-12		AGPAT2	Inf	Inf	5.73767e-19	6.1351e-17
CSRNP1	0.446752	0.209937	3.44043e-49	3.87353e-17		ZNF827	10.1169	30.9048	8.72556e-19	2.75225e-10
GLRX3	0.448014	0.313159	6.62496e-25	1.87447e-08		TRIB2	37.0726	52.8353	1.24517e-18	3.01231e-08
MRPL54	0.453678	0.0957946	1.40796e-15	9.1555e-10		YIPF2	6.39439	22.023	1.44292e-18	1.03132e-09
DPH3	0.45474	0.0399316	3.71176e-26	1.08917e-14		TRIOBP	2.26601	11.061	1.71326e-18	9.04767e-12
ARID5A	0.458129	0.267717	3.09616e-17	2.74353e-09		TTC38	8.34515	50.7594	2.53184e-18	2.85007e-20
PRELP	0.462941	0	1.69763e-25	1.32382e-13		GNPTAB	6.05263	32.5181	4.20153e-18	2.24318e-14
MAFK	0.467664	0.508383	4.43563e-37	4.65219e-08		ACSS1	23.9757	472.65	2.06667e-17	1.74425e-78
DNAJC3	0.469709	0.0626332	1.27863e-20	2.93122e-15		CLCN6	24.5206	145.386	6.3404e-17	1.61939e-23
DNAJB9	0.481214	0.258064	9.986e-11	3.84071e-08		PLCG1	13.3315	61.093	7.84797e-17	5.74516e-17
AZIN1	0.487244	0.355526	1.87282e-17	8.45002e-08		PDE7A	5.04999	19.6912	1.35914e-16	5.32737e-10
RPS16	0.493464	0.693099	0	5.47565e-14		ITPR3	6.134	30.432	2.33105e-16	1.18915e-11
CDC42	0.499486	0.103257	1.19302e-62	5.76972e-28		ABCA1	2.84294	8.88077	2.60641e-16	8.18067e-08
RPLP2	0.499639	0.726539	0	4.63909e-11		AVIL	95.2933	1380.1	3.25798e-16	1.78118e-59
SPARC	0.500017	0.216012	1.84246e-20	1.16011e-14		RBP4	9.85768	44.65	6.3484e-16	3.58655e-22
SAR1A	0.50988	0	1.29214e-34	7.39441e-24		CHST12	6.80283	149.228	1.28744e-15	5.15873e-69
SLC3A2	0.511481	0.276974	4.2497e-24	1.59143e-12		GPC3	2.65441	27.1743	1.62781e-15	2.46583e-19
PIM3	0.514027	0.598436	2.87645e-20	6.33195e-08		RNF144A	5.05506	38.4003	2.08584e-15	4.46579e-23
CSNK1D	0.514993	0.133532	2.05097e-25	1.41983e-17		ZNF551	Inf	Inf	3.18524e-15	6.1351e-17
GLUL	0.516818	0.407551	5.22172e-11	2.99636e-08		ZNF558	174.303	492.053	3.42762e-15	3.79298e-11
EEF2	0.524315	0.597864	1.02438e-139	1.60376e-10		ZNF583	7.86451	44.0679	6.44576e-15	7.60415e-17
GEM	0.527169	0.175335	1.31166e-35	3.15727e-18		CKLF	2.95734	23.0068	1.06655e-14	6.60096e-20
SNRPF	0.529499	0.363059	3.22885e-69	2.18495e-14		RCOR3	3.85934	21.8911	1.14782e-14	4.21782e-12
PPP1R15A	0.533103	0.511538	4.19424e-36	4.03748e-09		TNNI1	Inf	Inf	1.86847e-14	8.50028e-08
ERGIC3	0.533177	0.426219	4.47273e-18	6.00648e-08		CHRD	3.952	36.2032	2.98826e-14	3.26374e-22
RPL38	0.53638	0.715188	1.49109e-275	1.34366e-10		NAV3	16.3786	68.5658	3.31104e-14	2.5942e-09
TGIF1	0.538468	0.35031	5.84644e-30	6.57184e-12		TNS1	1.89487	13.152	4.4471e-14	2.66973e-11
RPS26	0.539978	0.671383	1.3425e-239	6.04659e-13		TCAP	5.57693	76.826	8.65874e-14	2.89699e-49
CEBPD	0.540298	0	1.8716e-37	1.95992e-50		EBF3	1.96345	8.42967	1.20076e-13	1.88771e-08
CALR	0.540988	0.382666	2.69104e-42	1.25286e-11		TRAPPC2	7.51436	53.8458	2.58384e-13	4.37419e-17
ARF1	0.542001	0.431163	2.24574e-57	5.02668e-12		AGT	56.5983	238.866	9.64392e-13	3.79298e-11
GAR1	0.550566	0.198082	4.821e-08	7.6596e-08		LRRC23	Inf	Inf	1.13929e-12	8.50028e-08
MDH2	0.551036	0.367362	5.38616e-26	3.66877e-11		GMNN	14.037	58.687	4.47983e-12	2.3455e-08
RPS23	0.551392	0.732374	0	6.07044e-15		POLI	10.4579	95.8058	5.07337e-12	1.92853e-22
MRFAP1	0.554333	0.577679	6.28985e-66	2.04289e-08		BCL2	1.26512	6.81582	1.30066e-11	6.48255e-12
PDIA3	0.556914	0.244821	3.42711e-11	3.58929e-11		STAT1	1.85894	9.60992	2.28193e-11	8.21037e-08
RPS4X	0.557667	0.476949	1.28272e-246	5.93761e-32		STEAP2	2.09388	14.8402	2.72541e-11	8.48423e-13
MAFF	0.561239	0.257156	1.16971e-20	7.63508e-18		CADM3	2.3829	23.0728	3.044e-11	2.42405e-16
SSR3	0.565291	0	1.96785e-12	2.31256e-13		KIF20B	11.2978	107.735	4.94155e-11	1.71478e-23
CCT7	0.572834	0.254034	1.39616e-19	2.01885e-12		BCL9	Inf	Inf	6.79642e-11	6.65633e-14
PGAM1	0.57685	0.0632948	8.23965e-08	6.48552e-10		ZNF580	2.2024	13.5784	1.12757e-10	1.43707e-10
FTH1	0.593992	0.33287	3.1479e-93	4.57941e-31		RCCD1	5.13029	30.069	1.28749e-10	1.24963e-10
RPL22	0.605793	0.230055	3.04709e-125	5.8367e-39		B4GALT7	24.0112	173.083	1.49292e-10	4.852e-12
SNRPB	0.607075	0.571012	9.99943e-42	7.98116e-08		CHAF1A	17.7594	76.5489	2.77021e-10	5.48873e-08
RPL35A	0.612084	0.0913134	1.69571e-276	2.9352e-54		SHISA2	17.2923	47.3418	4.98891e-10	5.48873e-08
UBE2L3	0.614961	0.274587	4.38415e-09	1.72544e-08		APCDD1	28.1477	71.5401	6.07854e-10	3.86475e-11
COPS8	0.628261	0.171613	2.17222e-09	1.64429e-10		CDKN2AIPNL	2.42306	20.3988	8.53866e-10	1.36737e-14
MORF4L2	0.632345	0.244842	4.52049e-25	2.93858e-16		CPA4	36.3677	99.3949	1.07514e-09	2.95973e-08
SH3GLB1	0.640388	0.247132	3.96788e-25	7.43339e-18		ALDH1A3	10.2647	119.668	5.11252e-09	3.42318e-27
GNL3	0.644324	0.0681959	5.33969e-10	1.9249e-19		UPRT	Inf	Inf	1.27345e-08	8.50028e-08
UBE2D3	0.650071	0.153856	1.9513e-49	7.56e-34		KLF6	1.44724	5.89514	1.80402e-08	7.77101e-22
UQCR10	0.652361	0.105228	8.91038e-11	6.41029e-16		MON1A	3.47066	23.2921	1.93404e-08	6.06295e-08
RPS8	0.666195	0.530411	5.5679e-175	2.08763e-31		MRPL45	1.39493	7.82933	2.08476e-08	1.89631e-10
MAPRE1	0.666953	0.337931	4.01514e-10	2.09938e-12		OSBPL10	38.9515	193.739	2.65513e-08	2.63545e-09
TOMM20	0.668257	0.0914132	4.33525e-32	1.11525e-28		ERBB4	Inf	Inf	3.04179e-08	8.50028e-08
NOP10	0.680093	0.48146	1.33327e-09	5.19657e-08		PDE7B	1.60949	9.01474	4.0098e-08	1.0588e-10
RPS21	0.681114	0.563428	1.04315e-108	8.27955e-21		BCL2L1	2.24982	55.1372	4.64572e-08	7.85486e-48
RPS13	0.681299	0.681463	6.27242e-149	2.97811e-14		YPEL4	6.67811	55.0361	5.35095e-08	1.65866e-10
STRAP	0.683554	0	2.59053e-11	6.53138e-22		TBC1D14	3.17074	27.6983	5.40838e-08	2.14036e-14
COX6C	0.701917	0.406927	1.07963e-24	1.87011e-14		CCDC40	Inf	Inf	9.71122e-08	8.50028e-08
RAP1B	0.70867	0.318632	5.61903e-09	1.75826e-12
RPL13	0.715873	0.630395	9.80361e-140	2.64126e-22
UBE2N	0.718658	0.309578	6.44428e-08	2.62848e-12
EIF1	0.730936	0.664483	5.46824e-71	1.99244e-12
PRDX1	0.732448	0.274742	2.72205e-16	6.56784e-19
LMNA	0.771831	0.140302	2.37117e-11	8.94682e-34
TPT1	0.785067	0.543871	2.95319e-22	5.10297e-19

## Sheet: FAP expression differences
	Genes lower in primate FAPs						Genes higher in primate FAPs
	fold change		p-value				fold change		p-value
Symbol	Human	Lemur	Human	Lemur		Symbol	Human	Lemur	Human	Lemur
CLEC3B	0.00725775	0.0181983	0	1.02421e-297		TYMP	Inf	Inf	0	0
ENTPD2	0.000246904	0.00272428	0	7.8238e-224		CFD	127946	23112.8	0	0
GADD45G	0.0298309	0.0215008	0	1.4043e-220		AGTR1	12843.3	12410.5	0	0
HK2	0.0124172	0.00125608	0	1.64574e-211		CYBRD1	2618.24	1192.92	0	0
RHOJ	0.0571213	0.0206343	0	1.9463e-210		RPL26	244.541	649.607	0	0
DPEP1	0	0.0537196	0	5.34826e-207		HNRNPA1	827.764	275.084	0	0
IFRD1	0.0841305	0.0734029	0	6.91937e-205		UPP1	42.7617	171.48	0	0
TPPP3	0.0531986	0.00599125	0	3.51924e-204		RPL30	144.144	130.846	0	0
BGN	0.0924374	0.00990819	0	6.59354e-198		RPL34	80.7262	112.499	0	0
SERPINE2	0.0521389	0.0746264	0	8.023e-194		PDGFD	10.2025	99.1554	1.72637e-190	0
ACE	0.0227449	0.00935131	0	3.82883e-165		AVIL	23.7008	437.855	9.57154e-167	0
RNASEK	0.0494628	0.0164091	0	3.47492e-164		HHIPL1	11.7514	699.512	5.69795e-27	0
NEDD4	0.0534361	0.0771599	0	5.43331e-160		DPYS	Inf	Inf	1.81476e-20	0
IL6	0.0712811	0.00078639	0	2.67174e-158		TMSB15A	Inf	Inf	2.80662e-08	0
HAS1	0.0318533	0.0579615	0	3.44295e-155		DNER	43.5111	1787.28	2.35015e-53	2.86773e-300
FGL2	0.0206794	0.0442068	0	3.45915e-154		BEX4	Inf	Inf	0	7.08059e-293
SFR1	0.0401247	0.0718353	0	1.03826e-148		VAMP5	12.272	28.3865	0	1.66643e-263
ICAM1	0.0977524	0.0600306	0	1.60928e-144		ZNF791	385.154	867.025	0	7.35689e-239
INMT	0.0690339	0	0	6.2804e-134		HNRNPUL1	10.5172	19.7269	0	5.03537e-199
PI16	0.0642166	0.00435102	0	2.83585e-117		REV3L	12.1783	22.0201	0	1.47727e-183
MYD88	0.0514305	0.00456727	0	1.13706e-107		BTG3	75.382	47.9059	0	3.56845e-172
PLA1A	0.000527099	0	0	3.0251e-101		SCUBE2	25.466	200.475	2.81995e-115	1.90148e-169
SLC10A6	0.0264783	0.0296368	0	9.39265e-101		LRRC66	14.9995	1264.45	2.49481e-08	2.39353e-167
ASPN	0.0230368	0.0820424	0	2.1036e-91		UPB1	11.7452	332.087	2.02102e-19	5.94708e-167
GGH	0.0809635	0.0153407	0	1.90596e-80		NME4	12.2382	32.2732	0	6.51601e-147
WDR89	0.0731819	0	0	1.37021e-79		KSR1	11.9307	128.775	8.96674e-52	3.71842e-144
ADPRH	0.0436869	0	0	6.04203e-76		PLCG1	29.3191	154.621	3.36656e-116	1.60143e-137
SRXN1	0.00353652	0.00624881	0	2.54214e-75		DIXDC1	24.6144	53.8042	0	1.31164e-133
XDH	0.00189521	0.0112414	0	2.27492e-73		B4GALT7	17.9549	79.1733	2.1153e-137	7.72927e-131
PENK	0.047828	0	0	1.51637e-72		RRAGB	Inf	Inf	1.44934e-174	1.17916e-130
TNFSF9	0.0768446	0	1.16939e-287	4.43452e-69		RIMKLB	628.814	721.348	0	6.93603e-125
NTN1	0.0173161	0	0	9.26539e-61		NOVA1	13.6188	10.9193	0	1.52227e-124
RAMP1	0.00623814	0.0124518	0	1.38158e-57		SERPINA5	Inf	Inf	0	9.60202e-123
S100A1	0.0157452	0.0519614	0	7.295e-57		NDUFS5	31.0935	14.5136	0	1.44543e-115
CR1	0.00184556	0	0	4.49905e-56		MEF2D	13.6489	22.9072	0	4.06767e-114
PDE4B	0.0537934	0.0756668	0	9.58011e-53		PCBD1	21.8933	31.8634	0	2.57205e-107
VTN	0.00173318	0	0	4.8907e-47		SSH1	19.5962	46.7119	1.07975e-240	1.56791e-105
MMP23B	0.0052484	0	0	2.57225e-43		ITGAE	430.603	325.67	0	5.65833e-104
RTP4	0.0128347	0.0403036	0	4.81487e-43		TC2N	206.91	70.4896	0	9.79233e-103
WDR92	0.0384121	0.0283873	1.50864e-295	1.45256e-42		GNA12	325.702	199.808	0	1.32194e-101
IGF2BP3	0.00533299	0	0	6.45995e-42		CHRNA5	33.6859	1433.54	3.27101e-10	2.24658e-101
CPXM1	0.0125794	0.0550305	0	5.61933e-41		MFSD12	117.065	416.112	5.53381e-114	3.69556e-101
RND1	0.0770344	0.0079302	5.96323e-217	8.09091e-41		C11orf96	172.53	20.8405	0	8.86219e-99
GNGT2	0.0011823	0	0	1.2712e-40		VPS13C	11.4062	12.2326	0	5.40378e-96
TF	0.00417184	0	0	1.77932e-40		AGPAT2	127.505	169.591	2.87219e-308	8.3164e-94
FBLN7	0.0337909	0.0213613	4.92979e-306	2.16014e-40		DYNLRB2	10.244	472.121	1.77785e-09	2.61042e-93
TSLP	0.0837548	0.0333201	4.94367e-230	6.28817e-37		XYLT1	22.812	32.8158	0	2.65854e-91
TEK	0.0396137	0	1.9658e-290	3.4506e-36		DVL3	111.929	110.38	0	1.62466e-90
BAMBI	0.0690684	0.0184174	3.84239e-250	3.85032e-35		EGR3	224.232	136.723	0	6.609e-90
RTN1	0.0183432	0	9.27221e-305	6.02113e-34		RAB27A	19.4449	53.4753	3.03296e-134	8.29819e-90
VLDLR	0.0252489	0.0396417	1.21363e-305	2.0448e-33		CLCN6	62.8881	161.158	6.3658e-125	2.44359e-88
USP2	0.034524	0.0683266	6.27477e-289	1.07536e-32		AKR1B1	2871.97	1128.48	0	3.15353e-88
TFPI2	0.010688	0.0661546	0	3.66499e-32		PDE3A	21.6642	73.9368	1.07426e-119	1.38381e-86
PLAC8	0.00269408	0.00623877	6.14123e-277	1.1974e-28		APCDD1	1058.54	213.702	0	9.14289e-86
UAP1L1	0.0634781	0.0528666	2.58201e-222	8.36497e-28		GLIS3	86.8884	45.1106	0	1.34602e-83
SNX10	0.0101602	0.0308396	3.80573e-263	3.91839e-27		PDK4	288.111	31.9532	0	1.19129e-82
TMEM158	0.0939605	0.0394928	9.91329e-152	9.30083e-27		MPPE1	39.6386	71.0219	2.13935e-272	8.49009e-81
CRLF2	0	0	5.3405e-258	2.53802e-26		RCCD1	47.1075	223.587	1.84303e-71	2.26177e-80
MEOX1	0.0134852	0.0162705	1.82275e-238	3.66145e-26		SYNGR1	16.031	56.5849	2.40653e-119	1.02493e-77
NDUFA4L2	0.0849188	0.0192274	5.48307e-181	3.41741e-25		ACSS1	10.4643	29.1393	5.70217e-151	1.32072e-71
CA8	0.0162992	0	9.57494e-217	1.20465e-24		LMO3	Inf	Inf	0	3.81146e-70
LMO1	0	0	1.21238e-236	3.76114e-24		ZNF146	41.401	46.8795	0	1.33355e-69
LRRC17	0.025752	0.0498877	2.60194e-220	1.85246e-23		EIF4EBP2	16.8385	13.978	0	4.11333e-69
STMN4	0	0	1.19671e-227	3.04058e-23		SACS	529.981	213.642	0	3.35192e-67
GDA	0.000987308	0	1.80233e-219	1.72335e-22		NCKAP1	13.5302	11.911	0	5.48947e-67
CALML4	0.0367318	0	6.04551e-187	2.0368e-22		TAGLN	71.1611	26.5137	0	6.48603e-66
RDM1	0	0	1.41335e-209	1.97184e-21		PLXDC1	19.4508	24.3798	0	4.58594e-65
E2F5	0.0444876	0	4.86524e-160	3.3856e-20		PRR16	13.8368	34.6914	3.20885e-146	4.45573e-64
PTPRJ	0.0235768	0	3.9155e-168	1.45865e-19		TMOD1	19.6252	42.524	3.65006e-187	1.39146e-63
CYS1	0.0787909	0	1.27093e-133	1.90947e-19		UHMK1	55.3859	42.4416	0	4.99461e-63
IGSF10	0.0629455	0	1.16282e-145	2.01505e-19		SOX15	Inf	Inf	1.91938e-24	2.83865e-62
SMPD3	0.00564817	0.0704627	1.11056e-199	2.98431e-18		CALCOCO2	Inf	Inf	0	1.19233e-59
CD200	0.0429691	0.0946049	1.92411e-152	5.85576e-18		PER2	15.8259	17.3773	0	1.35611e-59
NGF	0.0137055	0.027206	7.09427e-147	2.0571e-16		HMBOX1	11.3122	22.6294	1.4396e-246	4.86775e-58
PRR7	0.0451772	0.0990116	5.77994e-136	2.81403e-16		HOXD1	Inf	Inf	2.80662e-08	5.00474e-57
PRSS12	0.0415711	0.0735873	3.4383e-143	5.30361e-16		TRIM23	118.699	122.54	3.75986e-250	5.51555e-56
TAC1	0.00775026	0	9.85219e-130	7.55664e-15		ZNF652	11.1338	20.0456	3.96454e-273	5.24987e-55
TUBB4A	0.00102062	0	1.20993e-139	1.25794e-14		PALLD	23.1778	11.9522	0	1.17337e-54
CXCL13	0.000398008	0	8.21698e-138	1.25794e-14		SLC16A5	Inf	Inf	3.62363e-53	2.09946e-54
EMB	0.04197	0.0260115	3.18373e-106	1.53152e-14		ZSCAN18	127.286	116.02	1.13209e-232	1.74346e-53
ISLR2	0.026693	0	4.6465e-117	3.65263e-14		ACVR1B	71.8899	47.8309	0	3.24445e-52
ILDR2	0.00790743	0.0276566	1.53102e-130	8.19636e-14		CLSTN1	24.9414	20.1649	0	3.79015e-52
RPGRIP1	0.00756331	0	1.68498e-124	1.57706e-13		GREM1	114.904	220.659	7.01496e-50	1.6774e-51
TTYH2	0.0856197	0.0283558	1.96728e-90	2.87724e-13		PEBP4	99.0094	327.718	1.80633e-63	1.68357e-51
TSPAN11	0.0341365	0	4.08252e-104	6.40897e-13		ANGPT4	39.0117	317.528	5.00372e-21	1.68925e-51
LSAMP	0.0368796	0	2.76232e-103	8.64412e-13		DDX23	18.2378	21.0896	0	1.59799e-50
MEST	0.0588905	0	3.7189e-74	9.08568e-13		TLL2	20.0192	147.497	6.4029e-31	2.15349e-50
ZBP1	0.00735851	0	4.80629e-116	1.16536e-12		SAT2	21.0918	12.9492	0	8.85097e-49
SAMD14	0.00521681	0	5.01523e-116	1.35287e-12		ZNF394	27.2696	35.0196	5.73568e-276	4.12193e-48
TRNP1	0.0805756	0.0723035	8.53684e-86	1.65001e-12		ODF3B	133.933	173.727	8.53379e-161	7.41021e-47
HPSE	0.026048	0	1.94337e-101	2.84789e-12		MLXIPL	46.4245	28.0978	0	1.45986e-46
P2RY14	0.0149444	0	4.59091e-107	3.30395e-12		PPP1R36	29.8032	400.986	5.86545e-14	2.7458e-46
RASL11B	0.0128228	0.0398969	9.90904e-112	3.53136e-12		GMNN	23.1294	38.8769	1.65592e-135	1.26383e-45
IL1R2	0.0678056	0.0429883	1.89522e-69	3.78258e-12		LDHD	11.4484	200.74	1.07783e-11	1.07752e-43
MTCP1	0.0624604	0	3.07064e-85	3.83263e-12		AMT	60.1363	216.641	3.79745e-45	1.15924e-43
BOK	0.0715907	0.0412701	3.64675e-83	6.72342e-12		NUAK1	40.7544	20.2435	0	1.31113e-43
TIGD2	0.0585302	0.0883429	9.88093e-97	8.36748e-12		CRKL	13.7905	22.4267	6.03983e-208	1.17621e-42
TLR2	0.0816374	0.0616741	9.4589e-88	8.71858e-12		ABHD2	19.6531	17.457	0	9.36702e-42
BRDT	0.0028967	0	5.5283e-104	2.88272e-11		TRAM2	41.6062	20.8416	0	1.3663e-41
ANGPTL7	0.0348466	0.0341454	5.54618e-100	5.2803e-11		RGN	Inf	Inf	3.11987e-105	2.71591e-41
ALPL	0.0274776	0	7.47484e-87	8.04134e-11		BCL9	27.0742	57.3138	8.1957e-76	1.75075e-39
CRISPLD1	0.0769889	0.0349668	8.44776e-69	1.44056e-10		LPCAT1	19.8123	40.0406	3.22962e-102	3.26754e-39
UBASH3B	0.0654146	0.0880367	6.53105e-69	1.88998e-10		DHX29	12.3346	15.1166	0	6.30229e-39
PI15	0.057267	0	7.85166e-67	1.15343e-09		YPEL4	61.3856	394.333	1.21489e-26	1.604e-38
AS3MT	0.00858687	0	3.94427e-84	1.46702e-09		SLC40A1	15.8707	13.7443	3.95564e-297	4.51466e-38
LRRTM3	0	0	2.67291e-85	2.26022e-09		SNED1	30.2329	18.4039	0	1.84345e-37
KRTDAP	0	0	5.59651e-84	3.01364e-09		BHLHE41	12.9254	17.5589	7.79274e-208	7.24672e-37
APOBEC1	0	0	1.54157e-83	3.31668e-09		SLN	20.0147	128.646	2.50297e-21	3.04094e-36
TMEM51	0.0284802	0	3.71334e-69	4.01674e-09		TCEAL7	Inf	Inf	1.07749e-168	4.7797e-36
NUAK2	0.0575719	0.0413885	5.56952e-66	6.19228e-09		LMOD2	Inf	Inf	1.07684e-09	4.7797e-36
ZNF467	0.0536215	0	3.6482e-62	6.47877e-09		ANKRD52	11.1288	40.8291	1.94367e-54	6.49e-36
SCG3	0.00983493	0.0880728	6.7795e-83	9.75228e-09		SLC16A4	1074.11	594.956	3.37406e-237	7.79931e-36
RSPH9	0.0410894	0	6.7373e-64	9.95365e-09		TDG	15.2723	23.8023	7.58394e-187	1.01033e-34
WNT2	0.0380476	0.0686176	8.6056e-74	1.09269e-08		TMEM87A	15.3785	11.3575	0	3.17702e-34
PF4	0.00117296	0	5.55267e-77	1.20436e-08		PLXNB1	83.7544	113.565	1.49501e-111	3.30709e-34
CCRL2	0.0411242	0	1.41715e-59	1.84823e-08		SNX29	23.2969	20.6577	1.57186e-295	3.91996e-34
ASB4	0.0170126	0	1.2258e-67	2.13148e-08		CPVL	Inf	Inf	1.35539e-64	2.00831e-33
SLC24A5	0.0119306	0	1.01059e-70	2.70278e-08		CCDC14	39.4428	33.1984	2.09526e-286	7.02172e-33
						SREK1IP1	11.5564	11.6294	0	2.25665e-32
						FN3KRP	64.9574	105.57	3.61495e-97	2.30974e-32
						PCID2	19.4264	17.0178	0	1.2369e-31
						MYL2	24.6794	32.6821	1.40734e-164	1.38263e-31
						CPB1	166.737	39.8998	0	5.94242e-31
						ACSM5	Inf	Inf	3.44895e-28	8.4526e-31
						BEND7	10.2546	20.5968	7.38222e-124	8.59861e-31
						TCFL5	124.952	190.587	4.31917e-72	8.90571e-31
						NRG4	12.8872	105.876	6.32084e-12	8.99128e-31
						PNMA1	167.376	81.8392	0	1.1149e-30
						VWCE	27.7823	53.0934	1.8871e-74	1.14761e-30
						RARRES1	18.0088	14.6019	5.24649e-225	1.58003e-30
						ACTN2	22.8285	79.343	4.74782e-36	4.71523e-30
						PDPR	41.8375	33.2768	3.61503e-218	1.3939e-29
						MEGF6	28.4473	75.2287	2.39038e-29	3.25285e-29
						ERN1	23.6605	18.9701	1.57086e-220	8.07186e-29
						TTLL7	27.3876	41.8215	8.15292e-97	1.72685e-28
						SMAD9	30.6861	48.067	8.76351e-100	1.96307e-28
						MXD3	12.3634	127.37	1.47337e-13	3.31587e-28
						FAM122C	Inf	Inf	3.63266e-36	3.56581e-28
						KCNMB3	Inf	Inf	9.115e-31	3.56581e-28
						CNKSR2	543.028	299.679	2.34383e-184	5.22916e-28
						CHDH	14.9784	153.96	9.67496e-10	5.30056e-28
						ZNF383	28.0352	52.3208	8.74142e-71	9.52313e-28
						PLXNA4	17.0277	18.7987	4.02369e-156	7.26086e-27
						IPO7	45.7548	11.5734	0	2.10151e-26
						SPATA5L1	65.5047	104.874	3.83016e-66	4.00573e-26
						LDOC1	Inf	Inf	2.74993e-173	1.50904e-25
						HSD17B1	84.4014	249.356	2.49584e-30	2.1052e-25
						MYL6B	18.3352	12.7563	0	2.54311e-25
						CD276	12.1751	10.9569	0	5.53866e-25
						GPR161	27.4919	48.6642	9.88484e-70	1.70142e-24
						ACSL1	16.3609	11.8945	0	1.77352e-24
						PIGG	25.9192	31.1556	2.17621e-133	2.14227e-24
						ZNF551	17.625	55.5018	1.27424e-39	3.07783e-24
						LTBP2	288.063	12.1722	0	5.52793e-24
						SPOCK1	2749.68	89.9773	0	4.35096e-23
						ZDHHC23	Inf	Inf	1.34621e-18	6.4136e-23
						GAST	24.879	361.37	4.28469e-08	8.4204e-23
						TMEM154	14.5033	22.9154	6.7524e-90	1.63837e-22
						AMD1	104.382	10.2744	0	2.13175e-22
						POLR2A	60.8617	14.8199	0	2.54011e-22
						KIF22	36.7082	30.3205	2.68114e-275	4.25655e-22
						ZDHHC12	11.9374	12.8378	5.25127e-206	5.64003e-22
						FHL3	13.8286	15.5441	7.6464e-195	6.89351e-22
						TNNI1	51.9384	75.4824	4.2299e-63	7.22626e-22
						ANKRD49	12.248	19.2052	5.54891e-116	4.7759e-21
						ZDHHC24	11.1045	14.3987	5.13638e-182	1.06022e-20
						REC8	52.7775	160.809	5.91917e-33	1.4863e-20
						MORN4	Inf	Inf	5.91448e-28	2.74189e-20
						DGKI	39.2308	468.647	8.38704e-09	3.33926e-20
						GBGT1	405.092	328.667	4.46815e-85	3.35026e-20
						SLC7A8	15.5212	16.4791	3.06409e-259	3.36423e-20
						SLIT2	37.6862	18.4122	0	5.4112e-20
						SYCP2	18.854	70.4265	3.31456e-24	1.82913e-19
						TCEA2	14.7158	10.0005	0	2.37852e-18
						ZNF558	19.3114	36.0806	2.6125e-60	3.11131e-18
						GCHFR	203.282	41.1953	0	8.71605e-18
						HOXA6	21.7839	31.3951	1.39242e-52	8.92672e-18
						UCN	Inf	Inf	1.10049e-13	1.18178e-17
						NUMB	24.1926	10.7567	0	1.4677e-17
						TNNC1	11.9771	16.0229	1.68716e-88	1.7226e-17
						BCAT1	11.0374	11.4607	1.02539e-205	3.11337e-17
						TMEM91	23.9588	15.7957	3.12262e-294	3.18439e-17
						BBS10	38.1086	34.4124	1.74543e-126	4.07874e-17
						NHS	96.4679	90.0937	2.10884e-81	4.24621e-17
						CCDC18	21.8122	24.3442	2.96754e-101	4.31342e-17
						TSKS	20.7266	36.2963	5.49306e-42	4.36458e-17
						ZNF184	18.3279	41.0977	6.58499e-41	7.48287e-17
						UPRT	22.917	42.2224	1.88275e-56	1.0321e-16
						SPECC1	39.7213	13.0827	0	8.1697e-16
						NR4A3	107.303	12.591	0	1.63994e-15
						FAM13A	42.5384	11.5068	0	1.74625e-15
						KIF20B	12.6868	22.2489	2.29689e-58	2.07893e-15
						GPAM	11.2909	21.5143	7.4328e-57	2.34082e-15
						PLD6	46.1885	151.973	3.05706e-24	5.04256e-15
						FAM43B	182.608	168.292	2.07884e-75	5.05858e-15
						KCNMB4	226.613	123.938	3.80611e-90	5.09078e-15
						RMND1	Inf	Inf	9.67185e-121	5.15331e-15
						SPTLC3	Inf	Inf	9.27794e-43	5.15331e-15
						SEMA4F	Inf	Inf	2.57624e-26	5.15331e-15
						TNFSF10	303.464	16.2317	0	8.3436e-15
						ANKRD2	14.1022	21.1959	2.94344e-54	2.69697e-14
						NEK5	26.7262	55.461	2.34019e-24	7.36748e-14
						ELOVL2	87.1902	44.3314	4.27667e-106	7.44268e-14
						CCNJ	15.8776	29.8695	2.55697e-53	8.18523e-14
						MYBPC1	18.9263	42.8915	1.4788e-27	1.63982e-13
						TMEM54	32.2659	16.0509	1.00374e-166	2.42835e-13
						USP51	110.431	95.2451	5.40598e-49	4.74277e-13
						TLR5	87.4699	99.4874	1.74344e-40	4.74277e-13
						CCDC8	130.16	72.1974	6.32018e-83	4.7558e-13
						L3MBTL4	24.4125	51.1171	3.6931e-26	4.7558e-13
						RWDD2B	15.4294	13.7933	1.45194e-137	1.10723e-12
						DOCK4	11.5847	10.364	3.07958e-191	1.37107e-12
						NAP1L2	50.0038	50.5978	5.24206e-60	1.70105e-12
						CLCF1	24.2417	31.2399	6.62645e-52	1.72847e-12
						TRANK1	399.79	176.209	1.46976e-103	1.89305e-12
						TNFSF13	17.7891	72.2576	1.28627e-11	1.89891e-12
						SEC31B	18.1747	38.0197	1.3383e-31	1.90494e-12
						LMLN	62.7756	30.731	3.54233e-92	1.92429e-12
						SEMA6C	32.1423	27.1735	2.9318e-63	1.93599e-12
						CIDEC	Inf	Inf	2.32713e-245	2.28677e-12
						SPAG16	Inf	Inf	1.12933e-219	2.28677e-12
						RPH3AL	Inf	Inf	1.28186e-69	2.28677e-12
						SLC45A1	Inf	Inf	2.4105e-41	2.28677e-12
						CLDND2	Inf	Inf	1.01421e-27	2.28677e-12
						FANCA	Inf	Inf	1.56305e-19	2.28677e-12
						PPP1R26	Inf	Inf	1.47613e-15	2.28677e-12
						BTN2A2	Inf	Inf	3.74346e-14	2.28677e-12
						RBM44	Inf	Inf	1.62831e-08	2.28677e-12
						DGKE	11.3463	15.2131	1.87842e-98	4.73531e-12
						ZNF354B	22.0037	36.4219	4.24787e-65	7.97787e-12
						POLH	21.3459	27.8212	2.61212e-62	1.62667e-11
						FAR2	34.5457	45.6621	5.34214e-37	1.63404e-11
						STIL	11.17	35.067	1.6769e-21	2.32491e-11
						GRIN2D	28.748	109.534	1.453e-13	1.29181e-10
						WDR27	101.092	49.94	1.65856e-80	1.29519e-10
						LRRC23	27.0572	43.2635	1.19136e-59	2.1304e-10
						TBC1D2	12.2709	38.9267	3.15788e-14	2.74939e-10
						CORO6	750.37	83.7864	2.73699e-290	6.81057e-10
						SERPINF2	891.677	132.99	1.88341e-201	6.81057e-10
						ARL9	33.981	68.8951	1.06922e-17	6.85111e-10
						RGS14	16.0281	49.1566	2.00069e-14	6.85111e-10
						ETV2	14.2292	49.9891	8.68121e-13	6.85111e-10
						CD46	393.199	25.161	0	6.96476e-10
						MICALL2	10.2725	10.9976	8.69693e-94	7.92109e-10
						CCNB1IP1	Inf	Inf	0	1.04373e-09
						SPATA20	Inf	Inf	3.57275e-129	1.04373e-09
						PCDHB2	Inf	Inf	2.49703e-91	1.04373e-09
						PSTPIP2	Inf	Inf	2.60171e-65	1.04373e-09
						SLC2A5	Inf	Inf	5.11259e-27	1.04373e-09
						ANKFN1	Inf	Inf	4.33573e-15	1.04373e-09
						LMX1B	Inf	Inf	8.25595e-12	1.04373e-09
						LRRC39	Inf	Inf	2.11887e-10	1.04373e-09
						CYB5R2	32.5497	22.3449	8.80023e-97	1.42296e-09
						LMOD1	50.1485	16.7061	5.25115e-273	1.82425e-09
						NSUN3	170.219	44.5444	1.34471e-141	3.08087e-09
						GNB3	13.2256	36.6435	8.24126e-15	3.0948e-09
						NR3C2	17.902	16.5691	6.74017e-128	6.55799e-09
						KCND3	12.3072	13.4226	9.72889e-54	7.35921e-09
						AASDH	14.0364	14.3157	6.54366e-134	1.25232e-08
						KIF27	66.8811	25.852	1.75286e-125	1.90768e-08
						SIX4	19.7259	22.5678	7.05952e-39	1.92779e-08
						FOXRED2	33.4068	20.4548	6.19811e-97	1.93454e-08
						CTTNBP2	30.0527	11.3053	1.60635e-270	2.22715e-08
						CAPNS2	72.8728	67.6676	4.52762e-39	3.06302e-08
						TMEM233	74.864	44.4904	1.17399e-37	3.06302e-08
						LRRC24	63.3116	124.432	4.17842e-20	3.06302e-08
						ERC2	19.2073	56.1346	1.84533e-11	3.06302e-08
						MYH7B	14.4892	37.5895	2.94255e-14	3.08548e-08
						TTN	125.93	21.6581	6.91759e-188	3.65628e-08
						FRMD3	44.8663	32.4337	2.91224e-99	9.74386e-08

## Sheet: Myofiber expression differences
	lower in primate myofibers						Higher in primate myofibers
	fold change		p-value				fold change		p-value
Symbol	Human	Lemur	Human	Lemur		Symbol	Human	Lemur	Human	Lemur
PGM2	0	0	1.99257e-43	9.20575e-18		CORO6	Inf	Inf	5.38092e-25	4.97279e-26
RNASEK	0.0319111	0	6.69513e-19	1.08189e-08		FRMD3	Inf	Inf	6.60269e-10	2.47004e-21
SFR1	0.0383522	0	7.07159e-22	1.03187e-09		TEAD4	Inf	Inf	1.8943e-10	1.57274e-08
PLA2G12A	0.0646795	0	8.12311e-16	2.82316e-08		PDLIM2	Inf	Inf	1.21974e-15	6.07973e-07
ME1	0.0804646	0	7.14745e-15	5.26958e-08		TNNI1	Inf	Inf	4.92418e-15	6.07973e-07
KLHL31	0.110148	0	4.63664e-16	5.11693e-10		FHL2	Inf	Inf	4.92418e-15	3.72375e-06
CIB2	0.128228	0	2.27411e-13	4.03004e-09		RNF144B	Inf	Inf	5.35375e-11	2.26699e-05
EEPD1	0.17526	0	7.02774e-10	9.71933e-08		AHCYL1	Inf	Inf	2.45618e-15	0.000137882
AKR1A1	0.191865	0	2.50255e-10	7.16729e-08		IPO7	Inf	Inf	3.54315e-10	0.000137882
MRPL42	0.0220081	0.0210307	6.14117e-50	7.49812e-22		AP1S2	Inf	Inf	1.92814e-20	0.000845421
ANAPC5	0.166414	0.0246065	7.17215e-23	9.72629e-16		TNNT1	Inf	Inf	7.68033e-09	0.000845421
ART1	0.00338564	0.0292631	1.68151e-34	4.7652e-13		UHMK1	Inf	Inf	8.45494e-08	0.000845421
UQCR10	0.508819	0.0326264	1.72278e-18	9.14127e-24		TNNC1	632.021	355.175	1.39149e-21	2.41071e-08
DCUN1D5	0.168013	0.0412624	1.48462e-13	3.43291e-09		HNRNPA1	320.358	143.513	3.69755e-37	2.41071e-08
DPH3	0.254654	0.0438734	3.28096e-10	6.93031e-09		RPL26	289.869	432.816	4.16157e-53	2.25094e-37
IMMP1L	0.103234	0.0557932	4.04631e-20	7.5944e-10		MYL2	214.64	44.2947	4.4073e-27	0.000224799
PIGP	0.142697	0.0563493	1.02039e-23	8.07483e-14		RPL30	196.412	185.656	2.99899e-54	2.57887e-35
GEMIN7	0.120662	0.061631	1.38424e-14	6.01534e-08		HEBP2	177.304	218.282	3.54929e-30	1.11225e-17
COQ10A	0.213379	0.0618567	8.48071e-19	2.88193e-14		ALDH9A1	172	135.148	1.0675e-10	0.000208205
APOO	0.136935	0.0630861	1.7976e-21	1.35265e-11		FHL3	105.098	40.2381	2.28122e-50	1.20851e-19
GPX3	0.233204	0.0650871	4.01606e-12	3.50254e-08		SLN	84.7685	63.0723	1.75142e-52	1.46087e-23
MRPL54	0.282009	0.0699103	2.61742e-08	3.4274e-08		HMGN3	65.9129	75.948	3.184e-18	1.59856e-07
TCEA3	0.63172	0.0730241	7.8469e-08	1.0772e-19		RPL34	41.7436	78.0192	1.09214e-52	1.27485e-29
AKT1S1	0.235137	0.0767763	8.62243e-10	6.88298e-08		PCBD1	37.093	129.589	2.67679e-10	1.96268e-12
PVALB	3.30697e-05	0.0891002	2.49495e-53	1.36391e-18		SESN1	34.0399	69.8466	3.69504e-13	2.16842e-10
DNAJC15	0.314203	0.0949328	1.22335e-09	1.50493e-09		BLVRB	33.9268	47.917	3.69219e-19	1.24179e-11
CYCS	0.206029	0.101002	7.35389e-42	3.0311e-21		PSMF1	33.6155	64.8712	8.32103e-11	1.59529e-07
TOMM20	0.377918	0.114996	3.11958e-11	7.54006e-12		TTN	32.782	6.08618	1.11292e-28	1.77207e-07
ISCA1	0.334165	0.119654	8.00753e-13	4.668e-12		ARPP21	29.342	26.6583	1.70449e-10	0.000216353
BOLA3	0.147826	0.119727	1.38295e-29	5.91044e-15		GPRC5C	27.7632	57.5697	1.19751e-08	3.38068e-05
MRPL18	0.260779	0.126546	6.21648e-13	6.94314e-10		SSH2	23.7639	18.9471	2.19523e-08	0.000224799
PFDN1	0.327597	0.128341	3.91684e-10	6.251e-09		PAIP1	20.5912	8.81099	1.55676e-18	0.000703445
CHCHD3	0.382445	0.129494	7.70212e-12	1.8812e-12		SYNPO2	18.3698	24.8125	3.9447e-23	1.02971e-14
NDUFA5	0.203809	0.133326	3.86721e-36	3.00062e-19		CMYA5	17.4648	8.70003	4.99615e-41	5.32019e-15
PHLDA3	0.135123	0.135216	1.62203e-22	3.30379e-10		ANKRD12	16.9092	14.2179	7.95573e-10	4.47242e-05
UBB	0.45688	0.140983	3.81166e-18	4.44501e-18		FLNC	15.7039	41.405	2.6233e-23	3.07377e-22
TPI1	0.362856	0.157345	3.17946e-34	2.28169e-22		CCNI	15.2141	8.31847	2.46544e-32	5.5211e-07
HSBP1	0.294403	0.164283	9.9789e-10	3.26471e-08		SAP18	12.6721	13.9511	1.3384e-27	3.48944e-11
NDUFA3	0.323567	0.174899	8.16335e-27	3.47215e-17		NDUFS5	12.4466	7.94836	3.40428e-38	1.26127e-12
MLLT3	0.0115637	0.18017	4.99008e-27	6.33716e-08		TMEM182	12.3296	55.2184	7.31795e-10	5.13809e-15
SWI5	0.0436417	0.186613	2.96334e-28	5.57359e-09		PSTPIP2	11.5359	51.2683	5.85976e-08	5.89548e-15
FTH1	0.509304	0.201779	1.88866e-24	5.8947e-23		NDFIP1	11.1987	36.5934	5.67299e-09	8.6197e-11
ACTN3	0.156321	0.212715	5.80085e-31	4.33609e-14		PRKRA	10.6805	65.7564	3.14527e-14	5.3698e-26
LDHA	0.343527	0.213974	3.71269e-37	7.01704e-21		GYPC	10.0818	14.6192	4.09068e-14	2.68872e-09
NDUFA8	0.202876	0.217437	4.12928e-23	7.84474e-11		BLCAP	9.85576	24.0215	3.17087e-20	8.2489e-13
SDHC	0.179651	0.247403	1.0651e-22	1.96111e-10		NAA38	8.87487	7.85313	7.5412e-18	2.2502e-05
DRAP1	0.247287	0.255045	6.00353e-20	1.27588e-09		MSRB3	8.15383	37.0946	5.90242e-12	4.0565e-19
PARK7	0.290305	0.259075	1.20208e-30	3.47534e-15		SRM	8.09504	7.28874	2.18317e-13	0.000206742
LAMP1	0.11436	0.272146	3.59771e-25	5.73466e-08		PDLIM3	8.0657	6.1473	1.25038e-46	5.59657e-17
SDHB	0.204707	0.290423	9.46795e-27	2.48651e-09		CUL3	7.7079	11.9961	4.87945e-10	3.14518e-07
BSG	0.148693	0.296169	7.01297e-33	2.80603e-10		ZBTB16	7.58705	9.85167	2.08948e-11	0.000441565
GNG5	0.0371103	0.310316	6.72668e-48	7.49806e-13		NRAP	7.54064	11.9122	5.38765e-23	2.48996e-13
CISD1	0.240332	0.321688	1.00868e-22	2.65582e-09		DUSP26	7.52797	23.2026	2.13604e-26	1.39417e-24
PGK1	0.51043	0.324277	8.58812e-08	8.69493e-08		CYB5R1	7.13764	8.17405	4.55573e-18	5.8003e-07
SEC61G	0.176003	0.337737	6.32948e-29	9.84952e-09		ANKRD2	7.01043	22.5335	2.97066e-22	2.38033e-18
COX7B	0.476192	0.359452	9.86936e-16	3.4653e-11		CSRP3	6.936	36.0642	2.30351e-37	1.38782e-25
RPL36AL	0.521681	0.365101	4.91048e-09	5.98829e-08		CCT6A	6.87223	6.75641	1.74262e-11	0.000134691
MYBPC2	0.554871	0.366683	3.74311e-09	1.31702e-09		MKNK2	6.28317	7.24805	1.95131e-19	1.82538e-06
NDUFV2	0.21015	0.37506	3.93194e-36	1.03859e-10		CIRBP	6.21219	11.9436	7.35576e-21	9.58478e-13
SERF2	0.515522	0.377947	1.72303e-13	5.68198e-10		ACTN2	6.19249	7.11545	1.06845e-38	4.61459e-17
COX6C	0.244012	0.378967	4.90862e-38	4.35662e-12		MYBPC1	6.04188	2.63853	9.04486e-41	0.000366025
TNNT3	0.521224	0.38685	1.18239e-36	1.98237e-21		RAD23A	5.92736	2.12739	1.51378e-37	0.00094322
GPX4	0.359277	0.429889	4.2346e-23	7.59955e-08		CAST	5.89213	13.3958	8.6516e-14	7.8956e-13
NDUFB8	0.102012	0.437157	2.82844e-43	3.30384e-08		IDH2	5.69227	3.24139	1.60558e-30	0.000101741
NDUFA2	0.146289	0.461753	1.35267e-40	3.30376e-08		MYL6B	5.60148	12.7948	1.26503e-09	1.9477e-05
MYLPF	0.647204	0.463588	3.81249e-14	6.73198e-15		ART3	4.82229	10.7447	1.28903e-11	2.90032e-10
MYL1	0.319053	0.465416	2.65888e-45	1.65828e-16		TUBB	4.23761	6.70264	3.69864e-08	6.55167e-05
NDUFS3	0.329215	0.477729	5.9618e-22	8.65834e-08		NEXN	3.82481	2.88926	2.19306e-17	0.000123211
RPL4	0.52251	0.484419	1.29215e-15	3.26776e-08		MYF6	3.55847	4.46068	9.33386e-18	3.56921e-06
UQCRB	0.586462	0.500342	2.69293e-13	1.90307e-08		RPLP1	3.55037	3.11212	8.01519e-43	1.12681e-20
RPS29	0.662858	0.56691	9.48353e-11	4.1507e-09		KIF1C	3.53361	6.48282	6.80827e-10	2.51613e-07
TPM1	0.444	0.576251	1.55601e-32	3.08831e-11		PPP1R1A	3.36579	2.36447	1.99733e-20	0.000262937
						ANXA7	3.2712	4.60633	7.65078e-10	0.000484467
						LMOD2	3.24242	2.80352	1.23992e-15	1.24984e-05
						PPDPF	3.15216	28.1615	2.6292e-12	2.72158e-25
						TPT1	3.01805	1.44827	2.57818e-40	1.47938e-07
						TMEM52	2.92786	6.05202	2.11135e-16	1.1713e-10
						RPS27	2.8941	3.68351	3.11323e-35	3.64651e-17
						EIF3G	2.86851	4.32972	3.29191e-11	4.2337e-06
						EIF3K	2.6875	2.75782	1.12933e-14	8.11776e-05
						RPS12	2.6485	3.46132	1.89032e-31	2.0929e-15
						ENO3	2.49251	1.63852	3.74296e-29	4.05066e-07
						MYL12A	2.47014	3.14599	6.52e-21	9.0118e-08
						PSMA7	2.45914	6.5378	1.6179e-14	2.24827e-19
						NACA	2.43729	3.79713	4.17116e-09	0.000176675
						RPL37A	2.32704	2.55738	1.90263e-33	2.81408e-17
						RPL12	2.18016	3.63013	4.34354e-22	3.16789e-19
						RPS15A	2.17382	2.96572	4.20552e-26	7.41382e-14
						RPS28	2.13442	3.23544	2.10803e-21	1.10064e-15
						EEF1D	2.10064	3.03855	1.55688e-13	1.37121e-10
						GLUL	2.0994	4.1273	6.16146e-08	2.37096e-06
						CRYAB	2.04936	3.55568	3.17629e-19	7.82553e-16
						RPS16	2.04187	2.83912	1.25534e-22	1.55247e-16
						TCAP	1.97026	1.49235	4.89603e-23	7.19688e-07
						MB	1.92196	1.70588	3.68325e-16	0.000142061
						RPL7A	1.86472	2.05466	2.66018e-19	1.27998e-08
						RPS18	1.80414	6.12299	2.17264e-17	5.72316e-24
						HSPB1	1.80068	9.65929	2.09423e-14	3.2945e-23
						RPS13	1.76797	1.67333	2.12088e-17	0.000246087
						RPL19	1.76014	3.24426	1.29291e-16	1.42349e-17
						RPS21	1.74348	3.31047	8.72871e-11	9.20842e-16
						RPL27	1.67454	1.81577	2.51838e-15	2.54675e-08
						OAZ1	1.65423	2.99077	1.44783e-10	1.69887e-12
						RPS23	1.60419	1.85452	2.80617e-17	4.58644e-09
						HSPB7	1.54589	14.9857	8.18252e-10	1.52233e-25
						RPL8	1.54071	1.90119	9.03659e-12	8.81281e-10
						RPL37	1.52966	3.79765	2.94419e-13	1.78081e-20
						RPS15	1.52503	2.77337	1.02452e-13	5.4173e-15
						RPL39	1.40078	1.93162	1.67632e-08	4.25243e-08
						RPL13	1.3167	1.40655	4.24004e-08	0.00064638
