# Supplementary material for: In vivo self-renewal and expansion of quiescent stem cells from a non-human primate
Source: Nat Commun. 2025 Jun 24;16:5370. doi: 10.1038/s41467-025-58897-x (PMC12187938; doi:10.1038/s41467-025-58897-x)
Supplement: Supplementary file 7 — Supplementary Data 5 [file 41467_2025_58897_MOESM7_ESM.xlsx]

## Sheet: Macaque cell type markers
MuSC		Myofiber		FAP		Tenocyte		Pericyte		Smooth muscle cell		Capillary endothelial cell		Vein endothelial cell		Lymphe endothelial cell		Artery endothelial cell		Macrophage			Unique capillary cell		Unique smooth muscle
high	low	high	low	high	low	high	low	high	low	high	low	high	low	high	low	high	low	high	low	high	low		high	low	high	low
ENSMFAG00000061550	BCAM	LMOD1	RFTN1	PLA2G2A	RFLNB	DCN	MCAM	RGS5	STC1	ENSMFAG00000043390	CD82	ENSMFAG00000060351	ENSMFAG00000034166	TNFRSF1B	ENSMFAG00000060950	TFPI	MCAM	PRSS23	TAGLN	ENSMFAG00000048014	PLPP1		TNFSF10	UPP1	C1orf21	NPY1R
MYF6	FAM107A	BCAM	SOX17	ENSMFAG00000027741	MEF2C	THBS4	BCAM	TAGLN	HLA-DMA	ENSMFAG00000039460	HLA-DMA	RBP7	ANP32B	ACKR1	FHL1	CAVIN2	CD93	ARL15	NR2F2	FCER1G	BCAM		LAMA2	ARL6IP1	PTGR1	PGM5
ENSMFAG00000003980	MEF2C	ACTN4	STC1	LRP1	STC1	MYOC	TNFRSF1B	COX4I2	PITPNC1	MYL9	ITM2A	SLC9A3R2	CYSTM1	SCN1B	APOD	TIMP1	ENSMFAG00000062658	HEY1	LPL	LCP1	GINM1		CTNNAL1	RPS15A	FHL2	KANK1
TGFBR3	STC1	TAGLN	ANXA3	ENSMFAG00000061550	BCAM	APOD	ENSMFAG00000059968	PDGFRB	CD82	TIMP1	FAM107A	CLEC14A	NDUFA12	RPL22L1	PDXP	ENSMFAG00000000196	BCAM	TMEM100	NBL1	ATP1B3	CSRP2		YEATS2	IFRD1	AGT	DOCK8
BCAT1	MCAM	OAZ2	S100A16	MYOC	MCAM	ENSMFAG00000027741	GARRE1	EPS8	FAM107A	MAP1B	STC1	RFLNB	NTN4	TNFRSF6B	TPM2	TBX1	MGP	ALPL	ENSMFAG00000003980	ENSMFAG00000038721	PDLIM1		BOD1L1	IER3	FAM89A	WDR1
PID1	CSGALNACT1	RBPMS2	CD93	DCN	FAM107A	ARID5B	ARHGDIB	ECRG4	CD93	NR2F2	PITPNC1	LIMS2	SLIRP	TUBB	RGCC	MMRN1	FAM107A	GPR146	ACTA2	S100A4	TAGLN		TTC19	RPL22L1	CST3	ADAP2
POLA2	ICAM1	MAP3K20	CSGALNACT1	LAMA2	SYNGR2	PIK3R1	GIMAP7	PPP1R14A	TNFRSF10A	FHL1	CLU	EPB41L2	AIMP1	HYAL2	ACTA2	ARL4A	ARHGDIB	FBLN5	TIMP1	LAPTM5	GARRE1		USP22	ARHGAP18	ASPH	SPECC1
ENSMFAG00000065465	LDB2	PALLD	SEMA3G	ENSMFAG00000040641	GARRE1	FBLN1	TNFRSF6B	MYL9	ITM2A	CTSD	RFLNB	F8	TALDO1	TSPO	MYL9	ENSMFAG00000027741	CDC42EP3	FBLN2	RGCC	ENSMFAG00000036870	HSPG2		EGLN1	TSPAN7	MLF1	ITGA8
DDIT4	RASAL2	GJA4	HLA-DMA	C1S	CMIP	PRELP	STC1	PELO	ENSMFAG00000035853	SOD3	ENSMFAG00000035853	TRIML2	ENSMFAG00000059302	TESC	CD82	GGT5	ITGB5	CLU	ENSMFAG00000027741	TNFAIP3	ENSMFAG00000062658		TARS1	KLF12	FABP4	WFDC1
APOE	PITPNC1	SOD3	ENSMFAG00000060950	SERPINF1	CD82	ASPN	PDLIM1	MFGE8	SEMA3G	RGS5	GIMAP7	ENSMFAG00000051250	STING1	ENSMFAG00000035853	MUSTN1	TGFBR2	HLA-DMA	SEMA3G	MUSTN1	COTL1	MGP		BMPR2	CYBA	PELO	ITPK1
CYBRD1	ENSMFAG00000042071	MAGED2	PSMB9	ADH1B	CD93	CTSK	ELK3	MCAM	GIMAP7	TIMP2	SOX17	RGCC	TPM2	CMIP	TIMP2	ENSMFAG00000003980	CD82	SLC9A3R2	TGFBR3	CYBB	RND3		MAN1A1	CD38	IL1R1	SPEG
SLC39A14	ENSMFAG00000036911	ARID5B	F11R	APOD	HLA-DMA	ABCA6	ICAM1	MAP1B	CLU	PDXP	DUSP6	SETX	CCDC107	IL1R1	PDGFRB	LYVE1	PLEKHO1	IGFBP3	ACKR1	CORO1A	ITM2A		STC1	SPECC1	KCNE4	DES
CORO6	TNFRSF1B	DES	GIMAP7	LRRN4CL	PSMB9	SERPINF1	MGLL	ARHGAP10	SOX17	LHFPL6	SEMA3G	MCF2L	LMO4	RPL36	ECRG4	FGL2	SEMA3G	CLEC3B	IL1R1	AIF1	FGFR1		IL13RA1	CD274	NPC2	PDZRN3
MYF5	HLA-DMA	FILIP1L	SLFN5	ARID5B	SEMA3G	LRP1	ICAM2	HES1	S100A16	SELENOM	SNCG	EMCN	STOML2	ANKRD37	MFGE8	ENSMFAG00000039551	ACTA2	GJA4	EPS8	SERPINA1	SOX17		WSB1	PICALM	PLTP	RPL31
TIMP2	ITM2A	FHL1	ENSMFAG00000042071	FBLN1	LDB2	ENSMFAG00000040641	ENSMFAG00000043676	ACTA2	RGCC	PDGFRB	PTPRB	RALA	DAAM2	ENSMFAG00000050001	FLNA	ENSMFAG00000029793	CD52	FAM107A	EDNRB	GRK2	SNCG		C11orf91	RPL39	TNFRSF21	ABR
APOC1	CD93	SYNM	FGL2	ENSMFAG00000043390	SOX17	LAMA2	PRSS23	LGI4	ENSMFAG00000060950	ARID5B	CD52	ENSMFAG00000054901	RNH1	ENSMFAG00000043390	SOD3	PLPP1	ENSMFAG00000035853	SMAD7	PDGFRB	TKT	PITPNC1		ITGA1	DNAJA4	WNT11	RPL23A
ENSMFAG00000058181	RFLNB	APOD	CD82	FSTL1	GIMAP7	NRP2	ENSMFAG00000060950	CALD1	DUSP6	MUSTN1	SGK1	SYNE1	TGFB1I1	STC1	PTGER4	RGS16	ITM2A	ENSMFAG00000050001	MYL9	GPSM3	STC1		CPD	PODXL	RPL10A	VTN
ENSMFAG00000027741	SEMA3G	NET1	FMO2	PRELP	TAGLN	FIBIN	PITPNC1	LHFPL6	TNFRSF6B	EPS8	FMO2	S1PR1	HINT2	SH3BGRL3	IGFBP5	ARID5B	ENSMFAG00000060950	ECE1	APOD	CSTB	CSGALNACT1		MYO18A	DLC1	PIM1	SPARC
LRP1	ENSMFAG00000062658	ZYX	CD52	ENSMFAG00000057756	ICAM1	CCN1	ADAMTS9	EGFLAM	RFLNB	TAGLN	ELK3	MEF2A	GLO1	PLEKHO1	FADS3	PPFIBP1	SOX17	PPP1CB	SOD3	C5AR1	NCKAP1		A4GALT	ZNF704	PMP22	NET1
GLUL	DUSP6	ITGA8	ENSMFAG00000051250	PEBP4	TNFRSF10A	FSTL1	ENSMFAG00000035972	EDNRB	FMO2	PELO	FBLN2	ICAM2	NR2F2	SSR4	PELO	ENSMFAG00000053149	ENSMFAG00000042071	CAVIN2	FHL1	CD53	CTTN		DDX17	RPL31	TNFAIP3	IL17B
MEDAG	GIMAP7	THBS1	FXYD5	ENSMFAG00000031222	PRKCH	SLPI	RFTN1	MYO1B	PLPP1	ENSMFAG00000040641	S100A16	FMO2	TRIB1	FAM167B	GJA4	HYAL2	CLEC3B	DUSP6	IGFBP5	ENSMFAG00000039856	ENSMFAG00000051972		ACSL3	RPL23A	TIMP1	LGALS1
ENSMFAG00000062722	SOX17	AEBP1	LPL	TMEM165	ENSMFAG00000051250	LEPR	SEMA3G	COL4A2	SGK1	C1S	RGCC	ADGRF5	DDIT3	FBLN2	AEBP1	RELN	DAXX	LPCAT2	TPM2	PLAC8	ELK3		UTRN	CRK	VCAM1	PGF
LRRN4CL	ENSMFAG00000002669	BAG5	LDB2	BNIP3	PITPNC1	C1S	NPR1	NR2F2	PTPRB	IGFBP5	ENSMFAG00000060950	CDH5	RBFA	ENSMFAG00000003639	ENSMFAG00000045266	AKAP12	PITPNC1	DOCK9	TIMP2	CTSS	PELO		NCOA3	PFKFB3	GGT5	ZFHX3
LAMA2	FXYD5	ACTA2	ITM2A	CYBRD1	CD52	ABCA8	MEF2C	SELENOM	CD52	COL14A1	TNFRSF10A	ENSMFAG00000060950	ARHGAP10	CNN3	ITGB5	CCL21	CSRP2	ITSN2	MYLK	ARPC5	ZMYND11		SRRM2	ADRB2	SERPING1	TPPP3
BNIP3	PRKCH	SH3BGRL	SGK1	TGFBR3	SNCG	ENSMFAG00000056289	SYNE1	RNASET2	CTNNAL1	CD44	PRKCH	UGCG	EDNRA	NPDC1	ICAM2	TIMP2	FMO2	SYNPO	AEBP1	AZU1	NR2F2		NDRG4	ATF4	CHRDL1	RRAD
PRELP	GAS6	JAG1	ENSMFAG00000035853	PID1	PLAAT3	AEBP1	ENSMFAG00000054377	TPM2	FGL2	AEBP1	ENSMFAG00000051250	ITGA6	NDUFS8	DUSP23	PPP1R14A	ABHD17B	TNFRSF1B	EDN1	ABCA1	CFP	TNFAIP1		IGF2	LGALS1	RPL28	FILIP1
LPL	ENSMFAG00000051250	CNN1	PTPRB	SFRP1	RASAL2	TGFBR3	DUSP6	GJA4	ICAM1	LGI4	F11R	ENSMFAG00000042071	TTLL13	TGFBR3	ENSMFAG00000027741	JUP	PTGER4	EFNB2	LMOD1	PYCARD	ENSMFAG00000054377		SETX	MEOX2	PAWR	RASL11A
CELF2	TRIM22	ENSMFAG00000051758	RFLNB	PROCR	ENSMFAG00000002669	RNASE4	PLCB4	MEF2C	ENSMFAG00000042071	RGS16	CFLAR	FLT1	CRTC3	NPR1	HEY1	ENSMFAG00000036870	LRRC32	SOX17	BNIP3	CTSB	S100A16		TTF1	FOS	GSTM3	CXCL10
NSA2	SNCG	GUCY1B1	CLEC3B	ABCA6	ENSMFAG00000060950	ABCA9	PALMD	ITGA7	F11R	ENSMFAG00000036911	IL4R	ADGRG1	RGMA	PRSS23	ENSMFAG00000065734	NSA2	ALPK1	ENSMFAG00000043316	LHFPL6	VCAN	CTNNAL1		PRSS23	PSMB10	FHL1	CSRP1
CYRIA	CLEC3B	CCDC107	FBLN2	CD44	DAXX	ENSMFAG00000031222	PRKCH	SOD3	ELK3	PEBP1	NCOA3	PHACTR2	MRGPRF	PLVAP	EDNRB	S100A16	PKP4	ICAM2	ENSMFAG00000040641	BCL2A1	LDB2		PKP4	CBFB	MMP14	LMOD1
ENSMFAG00000017407	CD52	TPM2	ICAM1	CTSL	ENSMFAG00000059968	LGALS3	HLA-DMA	STEAP4	NPR1	ID4	ANXA3	CD82	WFDC1	RPL36A	CSRP1	LYN	EPS8	SH3BGRL3	ENSMFAG00000065734	EMP3	PLAAT3		GOLGA4	CDH13	CD63	LPP
CHST7	PSMB9	ENSMFAG00000054059	TNFRSF1B	MFAP5	PTPRB	COLEC12	ENSMFAG00000044905	HIGD1B	SAMHD1	MAP7D3	SH3BP5	CXCL12	NDFIP1	ENSMFAG00000030002	MAP1B	RAB11FIP1	PALMD	PIK3R3	HSPB8	PTPRC	FADS3		ANKRD12	HSP90AB1	ID4	MIDN
NPM1	GARRE1	CALD1	CFLAR	SDC2	F11R	TIMP2	CMIP	SUCNR1	ENSMFAG00000051250	ENSMFAG00000038427	TSPO	ENSMFAG00000059114	HSBP1	MGP	LMOD1	ENSMFAG00000044905	MYL9	ARHGDIB	PDXP	CD163	TCEAL4		DUS4L	ATP6V0C	COL14A1	ROCK1
ENSMFAG00000043427	PDLIM1	IGFBP5	HLA-F	TIMP1	CRIM1	TNMD	F8	PDXP	LDB2	JMJD6	FGL2	NCOA3	ENSMFAG00000051888	ENSMFAG00000028034	LPL	CYB5R3	ECRG4	ATP6V0E1	CNN3	ITGB2	TJP1		ITPR3	TNFRSF12A	DCN	TUBB6
INSIG1	ENSMFAG00000060950	ENSMFAG00000065734	ENSMFAG00000002669	GAS6	FMO2	XG	LPL	ENSMFAG00000054059	CDC42EP3	ENSMFAG00000065734	APOD	ENSMFAG00000030667	SARAF	CPE	COL14A1	ADGRG3	NDRG4	ENSMFAG00000031222	SELENOM	BLOC1S1	WASL		PECAM1	CXCL9	CLEC11A	CRIP2
ENSMFAG00000058576	PTPRB	NDRG2	PLIN2	FAP	NCOA3	GSTM5	LRRC32	COL4A1	SH3BP5	PROCR	CTNNAL1	ARGLU1	GSTM5	RND3	EPB41L2	SEMA3A	SLFN5	CD86	PPP1R14A	HCK	FMO2		ICAM2	CXCL10	RPL18	MRPS6
HERPUD1	ENSMFAG00000059968	SELENOM	FAM107A	GLUL	PLCB4	PEBP4	TMEM205	IGFBP5	CLEC3B	RAMP1	ENSMFAG00000032783	TRIM22	ZFHX3	ARHGDIB	UACA	ADD3	PRSS23	SPOCK2	C1S	CD48	TNFRSF6B		PMP22	GPX4	SAMHD1	OGN
ENSMFAG00000048160	CMIP	ENSMFAG00000039855	PDLIM1	NBL1	CSRP2	LSP1	CD93	ABCC9	TEK	KCNE4	ERG	SLCO1B3	MSRB3	ENSMFAG00000034487	ROCK2	SIPA1L2	CD300LG	CD34	MINDY4	LYN	ENSMFAG00000060950		ZBTB16	TUBB6	CD44	KCNMA1
SAT2	NAA38	SMTN	TEK	PDGFD	NET1	ENSMFAG00000003980	RASAL2	FLNA	ENSMFAG00000043676	AGT	CD300LG	NDRG4	BCL7C	RAB13	ENSMFAG00000003504	PLCXD3	PDGFRB	HEG1	CSRP2	GRN	ENSMFAG00000033274		DCAF8	CRIP2	RAMP1	CACNB2
ZYX	HSPG2	VCL	ENSMFAG00000043676	FBLN2	ACTA2	SPRY1	PELO	COL5A3	TNFRSF1B	ACTA2	LDB2	MAP3K6	ENSMFAG00000036911	ENSMFAG00000043676	PPP1CB	SNTB2	RFLNB	ADAM15	PELO	ENSMFAG00000041299	LMAN1		STEAP3	NAMPT	ADM	EGR1
FOXO1	LUZP1	SSBP3	CMIP	ANXA1	ENSMFAG00000043676	CYBRD1	ENSMFAG00000039007	FHL1	CMIP	SDC2	TEK	IFIT3	DCTN3	PLAT	CD44	RAB11A	SOD3	ENSMFAG00000053844	MYH11	CTSD	ENSMFAG00000035853		INHBB	HSPH1	TIMP2	CSRP2
ENSMFAG00000028034	FMO2	WFDC1	ERG	POLA2	NPR1	ITGA10	PIK3C2A	GUCY1B1	ANXA3	OAZ2	PTPRM	PDGFB	ANXA1	SCARB1	COL4A1	HERPUD1	SERPINH1	LRRC32	RERGL	ENSMFAG00000034487	AKAP1		SERPING1	CDKN1A	FST	PHLDA1
ENSMFAG00000060753	FHL1	MUSTN1	PTPRM	KIAA0040	ANXA3	MFAP4	CD34	DPYSL2	RALA	ENSMFAG00000054059	ENSMFAG00000003639	SEC14L1	TESC	SUB1	LAMA2	RALGDS	PLPP3	EPAS1	DOCK11	TSPO	LUZP1		MAP3K6	BCL10	SSR4	CLIC4
ST3GAL5	ASAP1	PLS3	STX11	UGP2	CSGALNACT1	FN1	ENSMFAG00000002669	JMJD6	PSMB9	PALLD	CD93	CFLAR	EFHD1	ETS1	NDRG2	TUBB	SMAD7	FLNB	CD44	LYZ	PLCB4		AKAP1	UBB	LGALS3	ID3
BANF1	FBLN2	ENSMFAG00000059302	TRIB2	MMP2	CSRP1	BCL6	PKP4	DLC1	ERG	GPX4	SYNE1	TNFSF10	BTF3L4	PKP4	PLA2G2A	PKHD1L1	FBLN2	BMX	EGLN1	ENSMFAG00000058263	CD82		ARGLU1	CITED2	RPS5	CXCL12
ENSMFAG00000042637	F11R	NRIP2	SRI	CD55	ERG	THBS2	SLC25A5	PMEPA1	ENSMFAG00000003639	GGT5	HSPG2	F11R	TCEAL4	ARF3	EHD1	PALD1	CRYBG3	DHRS3	SYNE1	ITGAM	MCAM		RALA	PERP	TMEM165	PTP4A3
ENSMFAG00000040831	PELO	ZFHX3	CD300LG	MEDAG	ENSMFAG00000054377	ATP1B1	PALM2AKAP2	SPRY1	PKP4	GSTM5	CLEC3B	DAXX	ITM2C	ENSMFAG00000049080	RERGL	FAM174B	ENSMFAG00000041365	S1PR1	ENSMFAG00000003161	IFNGR2	ATN1		PHACTR2	MYCT1	HOPX	RAB20
DHRS7	ENSMFAG00000043676	FLNA	ACKR1	CTSK	RFTN1	ENSMFAG00000035452	PSMB9	PTEN	CEMIP2	STOM	ENSMFAG00000062658	ENSMFAG00000002669	CTSL	ENSMFAG00000043066	SDC2	LMO2	PIK3C2A	VEGFA	ENSMFAG00000003504	ENSMFAG00000041667	NBL1		PLAGL1	DENND5B	PTGER1	ARHGEF7
ENSMFAG00000057611	FILIP1	MYL9	NDRG4	TIMP2	TEK	DSE	LDB2	TIMP1	DAXX	TPM2	ACKR1	EGLN1	ACKR3	PLCXD3	MYH11	SOCS2	RFTN1	ENSMFAG00000063680	PLVAP	IL1B	FBLN2		RNASE1	PTPRG	CILP	ZC3H10
FSCN1	ANXA3	STOM	HYAL2	DAB2	ENSMFAG00000032783	TNNT3	ACKR1	ROCK2	TSPO	DCN	ENSMFAG00000042071	ENSMFAG00000049192	HCFC1R1	C11orf91	CDC42BPA	ENSMFAG00000002535	FADS3	IFI27L2	FAM167B	STXBP2	TRIOBP		GPR155	NSUN6	LACTB	PHACTR1
SUN2	ELK3	CSRP1	CCM2L	MAN1A1	ELK3	CD44	CAVIN2	FERMT2	CD300LG	HOPX	HYAL2	MGLL	SRSF9	ENSMFAG00000044484	AKAP12	GABARAPL2	LIMA1	SERPINE2	ENSMFAG00000031907	VSIR	SLFN5		DUSP6	ARL5B	SLC39A4	KIF13A
PEBP1	NR2F2	MCAM	ENSMFAG00000003639	ADAMTS5	NOTCH1	DEPP1	DAXX	LPL	LRRC32	FGF7	LMO2	BACE2	APEX1	ARL4A	ENSMFAG00000048292	NRP2	JAM2	TNFSF10	MAPRE2	FGR	ARID5B		SAMHD1	SPRY4	CLSTN3	CAP2
ENSMFAG00000049319	CRIM1	NTN4	ENSMFAG00000034487	LAMB1	CD300LG	FMOD	GPR146	NBEAL1	ITGA5	ENSMFAG00000048169	RND3	SEMA3G	DYNLL1	ENSMFAG00000039551	NIBAN1	PIEZO2	PALLD	RNF144B	HIPK3	PLIN2	FSTL1		TBC1D20	EGR1	MSC	RPL9
IFI27L2	CEMIP2	SORBS2	ENSMFAG00000049192	PRG4	ACKR1	LRRN4CL	UGCG	RERGL	PRKCH	CHCHD10	EFNB2	CASKIN2	ENSMFAG00000048049	FKBP1A	KANK2	SFRP1	KIAA0040	LDB2	RASAL2	BIN2	FILIP1		NLRC5	HBEGF	RPL30	MAP1LC3A
GALNT15	PTPRM	PDLIM3	PRKCH	LAMC1	TNFAIP1	PEBP1	FRY	LMOD1	ANKRD37	FSTL1	PIK3C2A	TIMP4	DIABLO	LRRC32	DES	DEPDC5	PPP1R14A	ENSMFAG00000041110	NDRG2	RNF149	HDGFL3		TINF2	PEA15	ARID5B	MYL9
SPSB1	TEK	ENSMFAG00000051888	SAMHD1	SELENOM	ENSMFAG00000060553	SCARA5	HLA-F	ITM2C	SPOCK2	ENSMFAG00000045028	CPD	ITM2A	ENSMFAG00000036786	ADAM15	TBX3	FLT4	PALM2AKAP2	ENPP2	RGS16	PRDX6	OAZ2		C1QTNF1	TLE4	UBE2D1	TGM2
TOMM20	MFGE8	MSRB3	CFH	ENSMFAG00000003504	ENSMFAG00000062658	SPON2	PLVAP	TFPI	ENSMFAG00000034487	PMEPA1	SPOCK2	UACA	KCNE4	ENSMFAG00000062310	ACTG2	EPB41L2	STC1	PLAT	ADM	ZEB2	CD300LG		TBC1D16	PCDH17	EPHA2	EPAS1
REV3L	ADAMTS9	ROCK2	CTNNAL1	PLXDC2	ENSMFAG00000045266	SOD2	FADS3	NDRG2	MAP3K6	NT5DC2	ENSMFAG00000049192	VPS37B	NFIL3	ENSMFAG00000065465	PGF	TC2N	AIFM2	DLL4	PGM5	S100P	ENSMFAG00000036911		UNC119B	SLC43A3	FGF7	SOCS3
MUSTN1	ERG	UBA2	PLPP1	ENSMFAG00000051235	SYNE1	STXBP6	TEK	ENSMFAG00000048169	CPD	ZEB2	CMIP	FADS3	IMPDH2	ENSMFAG00000060553	ENSMFAG00000047387	ANXA1	ACKR1	GARRE1	MAOA	TYMP	CRIM1		ARL15	SLC38A2	UGP2	RCAN2
ABCA8	TNFRSF10A	NEXN	ELK3	ENSMFAG00000056708	ENSMFAG00000003639	GZMB	ADAM10	ARID5B	GPR146	SMDT1	TRIM22	N4BP1	ACAD10	ENSMFAG00000042637	ENSMFAG00000061550	BRI3	ENSMFAG00000045266	THSD7A	CALD1	CD52	FHL1		PUM1	UBE2S	PAPPA2	COX6A1
GPM6B	OSBPL1A	PELO	IFIT3	CTTNBP2	PTBP3	ENSMFAG00000060787	RAB11A	SLC12A2	SLFN5	MYC	RALA	NKTR	SSBP3	FAM110D	NES	FRMD4B	HLA-F	AIF1L	CNN1	TRAPPC5	ERG		LAPTM5	EXT1	SERINC2	CALM2
EIF3E	ECRG4	WDR1	DAXX	AOX1	CTNNAL1	SPTSSA	F11R	RASL11A	ENSMFAG00000043316	ROCK2	JAM2	ANXA3	NEXN	ENSMFAG00000002373	ZYX	ENSMFAG00000041110	HLA-DQA1	SLC6A6	ACTG2	SERPINB1	TGFBR3		NEMF	FAM155A	GAS6	DMD
EIF3F	SHC1	PDGFRB	CPD	XG	ADAMTS9	EGLN3	ENSMFAG00000045266	CSRP1	TRIOBP	FLNA	DAXX	TBX3	ARL4A	PTTG1IP	WFDC1	MAN1A1	STOM	COL8A1	ITGA7	HSBP1	ADAMTS9		AKAP8	COL4A1	B2M	NDUFA4
PABPC1	EDNRB	PPP1R14A	LMO2	UAP1	TRIM22	SNX6	HYAL2	TNFRSF21	HYAL2	SSBP3	MAP3K6	CD46	TSC22D3	GLO1	SLIT3	TGFBR3	HSPG2	TNNI2	KCNE4	RIPOR2	MSRB3		TPM1	SLC10A6	RFTN1	PDK4
ENSMFAG00000058497	LAP3	NIBAN1	JAM2	ABCA8	UACA	SDR39U1	ANXA3	DAAM2	TGM2	SLC7A2	ARHGEF15	USP22	COL14A1	SYNGR2	ITGA7	CLTA	ENSMFAG00000002669	ENSMFAG00000032545	NRP2	CAPG	ASH1L		CD46	STXBP6	CTSK	FLNA
ARID5B	PLPP1	EFHD1	CPNE8	FBLN5	ENSMFAG00000033274	EAPP	FOSL2	SLIT3	SYNE1	CNN3	ADAMTS9	ARL15	ENSMFAG00000044782	ENSMFAG00000032659	CNN1	PABPC1	LMOD1	BAG3	KIAA0040	FCAR	NBEAL1		C7orf50	GPIHBP1	S100A10	DNAJB1
SBDS	ACTA2	PDLIM7	ENSMFAG00000060553	SEC61B	CCM2L	KHNYN	FILIP1	TLN1	JAM2	ARHGAP10	TNFAIP1	RFTN1	ENSMFAG00000027741	TOMM20	RBPMS2	SCN1B	LAP3	TSPO	SLIT3	COPE	CDC42BPA		RAC1	ZC3H10	OLFML2B	RBPMS2
CLU	MYL9	ENSMFAG00000056858	SPOCK2	SSR4	TRIB2	CBLN3	IL4R	COL14A1	ARHGEF15	NSA2	GPR146	PIK3C2A	ENSMFAG00000041930	CTSC	PLS3	NPM1	PLTP	ITGA5	ARHGAP10	C19orf38	NPR1		IGF2R	NUS1	RGS5	TPM1
PGF	PLS3	EPS8	NCOA3	LEPR	ENSMFAG00000049192	ENSMFAG00000061901	EDNRB	GUCY1A2	SULF2	ITGA7	ENSMFAG00000042464	ENSMFAG00000044958	GADD45A	LHX6	ADM	ANP32B	ENSMFAG00000059968	ATP2A3	RBPMS2	ENSMFAG00000003194	ENSMFAG00000034417		C12orf57	RPL9	PLIN2	RPS27L
OLFML2B	IL4R	KANK2	DUSP6	COLEC12	EFNB2	NYNRIN	RAN	ITIH5	CSGALNACT1	CSRP1	ENSMFAG00000032659	DOCK9	RRAGA	LIFR	KCNE4	ENSMFAG00000060553	TAGLN	PALMD	DES	FCN1	ENSMFAG00000052163		VWF	RASIP1	NT5DC2	BTG2
CHIC2	NCOA3	MYH11	PTBP3	CYP1B1	ADCY4	ENSMFAG00000062650	ASAP1	ISYNA1	PIK3R3	MCAM	PIK3R3	FAM107A	ENSMFAG00000038322	EIF3L	FOXN3	DAB2	TPM2	PTPRB	EDNRA	ENSMFAG00000000159	ENSMFAG00000053870		ATP1A1	MAP1LC3A	PRRX2	ATP2B4
FBN1	ENSMFAG00000060553	PLAAT3	ARHGEF15	ENSMFAG00000031451	SSBP3	CFL2	RALA	ENSMFAG00000040641	EFNB2	ISYNA1	ENSMFAG00000059968	ENSMFAG00000045551	METTL9	DOCK11	NBEAL1	ENSMFAG00000003504	ICAM1	VEGFC	LITAF	MYO1F	BUD13		TXNIP	PRNP	VEGFA	ACTB
NFIC	DAXX	MYLK	ADCY4	PTGDS	MAP3K11	NFATC4	ACTA2	PACSIN2	LMO2	ADGRL3	PTBP3	ENSMFAG00000042325	ENSMFAG00000030041	NOP10	ATP2B4	ENSMFAG00000048014	ENSMFAG00000039526	ARHGAP4	PRELP	PTPN6	PCSK7		AIFM2	PCNA	TMSB10	HSPB1
XG	NOTCH1	RERGL	ENSMFAG00000065768	THBS2	LMO2	ENSMFAG00000051536	SH2D3C	MYLK	CPNE8	CDKN1A	HLA-DQA1	CD34	ATP2A2	ENSMFAG00000017407	THBS1	GIMAP4	ARL15	EGFL8	LRP1	IFI30	BACE1		IQGAP1	TCF15	EIF3K	MAFK
EIF4B	ENSMFAG00000051972	MAPRE2	LAP3	SCARA5	ENSMFAG00000042464	ENSMFAG00000059942	FLNA	RASD1	ALDH1A3	NDRG2	NDRG4	PTBP3	ENSMFAG00000042056	TAP1	ARID5B	HES1	PLVAP	DHRS7B	PGF	SERP1	ZPR1		IGFBP6	SOCS3	LGI4	DSTN
PCBD1	CD300LG	ENSMFAG00000036911	SH2D3C	CCDC86	FRY	NOVA1	FKBP9	ENSMFAG00000065734	PTPRM	MGST3	PLCB4	TMEM88	ENSMFAG00000035972	LDB2	RHOQ	CEMIP2	MINDY4	SMC6	ITM2C	BRI3	CADM1		RAMP3	CLIC5	FXYD5	SLC22A3
MLPH	STING1	SLIT3	ENSMFAG00000042464	ANTXR2	IFIT3	ENSMFAG00000032637	SSBP1	ZYX	IL4R	ITM2C	SPTLC2	BTN3A2	MYH11	ADAM10	LRP1	SCG3	JAG1	SGK1	REV3L	PGD	ARCN1		ALDH1A3	RPLP0	MYH10	RPL8
EIF3H	PIK3C2A	ARHGEF7	RALGDS	ADH5	SPOCK2	ENSMFAG00000052000	CD82	UBA2	PTBP3	PARK7	IFNGR1	CD52	PGM5	ENSMFAG00000001491	LUC7L3	ENSMFAG00000015002	CFLAR	SULF2	EFHD1	DHRS7	PHLDB1		ACTA2	COX6A1	DPYSL2	CAMK2G
UBXN1	ENSMFAG00000003639	MFGE8	GPR146	ENSMFAG00000044731	RALA	NUBPL	SOX17	KCNJ8	CFLAR	PLPP3	SULF2	CDC42BPA	GUCY1A1	CEMIP2	EFHD1	PLBD1	FLNA	ENSMFAG00000043066	MFGE8	C20orf27	TMEM25		MCF2L	CALM2	PTCH2	AXL
CHRNA1	NRP2	ROCK1	ALDH1A3	ACAD10	PELO	RIPK3	S100A16	TIMP2	RAVER1	ENSMFAG00000058181	ENSMFAG00000060553	TTYH2	CUTA	NOSTRIN	PLPP3	ENY2	CD44	POMP	SDC2	RNASE6	IFT46		PCGF2	KITLG	PODN	ITPR1
ENSMFAG00000062310	HYAL2	PPP1CB	PITPNC1	SDC4	FILIP1	ENSMFAG00000054026	NDUFS6	FILIP1L	CDA	IRAG1	ENSMFAG00000033274	AFAP1L1	GUCY1B1	ENSMFAG00000002478	ENSMFAG00000039526	AKR1C8	COL14A1	TMOD3	COL4A1	SRI	ENSMFAG00000061432		ALPK1	GCH1	SAT2	TUBA1A
RNASE4	CSRP1	ACTG2	MGLL	EIF4EBP1	PDLIM5	ENSMFAG00000062632	KALRN	SEPTIN7	CCM2L	HES1	CDC42EP3	ARHGEF15	LRP1	MYC	ENSMFAG00000003117	COL4A2	MYLK	MAP2K3	EBF1	ACAD10	IL10RA		MGST2	ARF6	MIF	BCAM
PDK4	ENSMFAG00000045266	CAP1	CRYBG3	ECM1	ARHGEF15	DTD2	ENSMFAG00000040740	IL34	ARL15	TCEAL4	ENSMFAG00000043316	CD300LG	HRH2	NUCB1	AMOTL2	ABI3BP	DHRS3	ICAM1	SCN1B	RHOG	SCN4B		CLEC14A	DNAJB1	NCOA7	APOE
MYC	CCM2L	RGS16	PIK3C2A	GLRX	ENSMFAG00000041365	HEATR5A	NPDC1	ANGPTL4	ACKR1	MPRIP	NOTCH1	BTN3A3	MRI1	ENSMFAG00000030041	PRELP	ENSMFAG00000042179	SLCO1B3	ASNS	MRGPRF	ENSMFAG00000044507	FXYD6		CTSS	RPS27L	CYGB	FOSB
PIK3R1	PLCB4	NENF	ANKRD37	PCOLCE	HYAL2	HECTD1	CSRP2	GLT8D2	ENSMFAG00000042464	ENSMFAG00000032800	USHBP1	ENSMFAG00000032783	SIVA1	MCTP1	NKTR	LITAF	ALDH1A3	TM6SF1	MAP7D3	SYK	SCN2B		EFNA4	RND1	TFPI	TMBIM6
IP6K3	EPB41L2	EDNRA	SSR4	APOC1	CEMIP2	AKAP6	CEMIP2	PIK3R1	HLA-DQA1	LMOD1	PDGFB	PITPNC1	ARF3	ENSMFAG00000059968	ID4	ABCA1	ICAM2	CDK19	FLNA	TNFSF13B	JAML		ADAR	ACTB	STEAP4	CASQ2
COX4I1	FKBP9	CRYAB	CEMIP2	PRKAG2	EHD1	ENSMFAG00000031652	FXYD5	PEBP1	ADAM10	COPS9	KIAA1217	HSPA12B	GADD45GIP1	JAM2	DCN	UBTD1	MGLL	LAPTM5	MAP3K8	COX8A	ENSMFAG00000049386		PRPF4B	HSPB1	GYPC	RPS24
CXCR4	SLFN5	ENSMFAG00000045266	STIM2	PODN	TPM2	STRN3	NOTCH1	JAG1	RAB11A	RASL11A	SLCO1B3	ENSMFAG00000039526	ENSMFAG00000046111	HEG1	SORBS2	KDELR1	NAA38	SNRK	MYO1B	TLR2	SIDT2		UHMK1	MAFK	PTTG1IP	PRKG1
ENSMFAG00000032415	ADCY4	CHCHD10	HLA-DQA1	COL4A1	EPB41L2	COCH	EPAS1	CD48	ENSMFAG00000049192	PAWR	GIMAP6	SHROOM4	CNN1	COMMD6	DHRS3	KIF2A	RND3	ITPRID2	CRYAB	NPC2	CD3E		UGCG	CA8	TRIB2	TMEM51
ABCA6	ENSMFAG00000049192	LPP	ABLIM1	MTARC2	SH2D3C	SCFD1	ENSMFAG00000036911	EBF1	PIK3C2A	ZYX	MINDY4	MACF1	NDUFB7	LMO2	SDC4	PSEN2	FILIP1L	IL20RB	MCAM	ANXA1	MPZL2		NKTR	OSTF1	ETS2	RPS17
ENSMFAG00000030041	TNFAIP1	ENSMFAG00000037751	SULF2	APOE	NR2F2	NPAS3	NAA10	BGN	FADS3	ENSMFAG00000040831	GIMAP4	PALMD	ARL2	ENSMFAG00000063837	SLC39A14	ELK3	NIBAN1	ITGB4	EMILIN1	ADGRE5	CD3D		SEMA3G	RPL8	NME2	PCBP2
TBC1D15	SPOCK2	ENSMFAG00000048292	SPTLC2	ENSMFAG00000003980	PTK2	ARHGAP5	USHBP1	STOM	INHBB	ENSMFAG00000003802	ARHGAP31	HLA-DMA	GUK1	NUCB2	PDLIM3	DENND2A	NUAK1	TNFRSF10A	IRAG1	ARHGAP45	RNF214		GSN	LMCD1	CYBRD1	SMTN
PPP1R14B	SPTLC2	ATP2A2	NBL1	PCSK5	PDLIM1	G2E3	SKAP2	TGFB1I1	NCK1	TNFRSF21	INHBB	CRYBG3	EIF3G	ENSMFAG00000044507	IRAG1	FCER2	FAM167B	HLA-DMA	RASL11A	ENSMFAG00000032800	DSCAML1		STMN3	TNFRSF1A	HEXB	ADAMTS1
ERRFI1	RALA	TGFB1I1	BTN3A2	ENSMFAG00000031860	CTNND1	ENSMFAG00000057891	CD300LG	ENSMFAG00000003504	UGCG	FST	TMEM150C	ENSMFAG00000058947	PIN1	CLU	IGFBP3	TNFAIP8L1	HLA-DMB	ENSMFAG00000035836	ENSMFAG00000050837	LAMTOR4	UBE4A		TAGLN	TGFB1	SPRY1	SYNM
ENSMFAG00000041149	NDRG4	PEBP1	ENSMFAG00000060226	AP2S1	ANXA11	PRKD1	GBP3	RRAS	SLCO1B3	TNC	GATA2	ENSMFAG00000060880	RNASEH2C	NSUN4	NDRG4	PGRMC1	ENSMFAG00000031907	CC2D2B	MYC	CD68	ENSMFAG00000050007		LENG8	PLAUR	SLC7A2	CRISPLD2
ENSMFAG00000048049	ENSMFAG00000042464	ENSMFAG00000064145	PREX2	MGST1	SIK1	CYTB	SPTLC2	EBF2	GIT1	SPCS1	TRIOBP	HLA-DQA1	UFC1	PLCB4	EDNRA	ANXA5	NES	IFI6	TFPI	PRR13	ENSMFAG00000003981		NSUN4	TUBA1A	CSGALNACT1	ACTA2
RBMS3	ERO1A	RASL11A	NCK1	GFPT2	MYL9	IPO4	FAM107A	RAPGEF2	GBP3	TMEM165	EPB41L2	BMPR2	PFDN2	TMA7	RGS5	TSPO	SCARB1	PTPRM	CD55	MAN2B1	ENSMFAG00000049016		HIF1A	BCL3	LPL	GJA4
RPL22L1	SYNGR2	EDNRB	HSPA12B	CCDC80	RIPOR1	ADCY4	TNFRSF10A	ENSMFAG00000048292	IFNGR1	PRRX1	TRIML2	ADAM15	CYC1	CD93	VCL	PROS1	NOSTRIN	TMEM88	GSTM5	AP2S1	ENSMFAG00000051964		SYNE2	BCAM	TNFRSF1B	CREM
BCL6	GPR146	NDUFB10	USHBP1	SVEP1	NDRG4	AJUBA	ENSMFAG00000033208	RHOBTB3	NET1	PODN	FAM110D	IGF2R	CRYAB	ENSMFAG00000058181	CRYAB	SPSB1	CDC42EP1	STMN1	NIBAN1	CTSA	SIK3		FADS3	APOE	ABCC9	CCDC3
EIF1AX	ARHGEF15	FRZB	GIMAP6	VCAN	MINDY2	SLC22A17	PIK3R3	PRDX4	SPTLC2	NDUFB10	HSPA12B	ENSMFAG00000042470	MAP7D3	ENSMFAG00000045023	ARHGAP10	DDIT4	ACTG2	MGST2	TESC	PFN1	ENSMFAG00000042160		TTYH2	FOSB	RARRES2	RPL23
EIF3G	EPS8	COX8A	CDA	CELF2	GPR146	ENSMFAG00000032183	ENSMFAG00000032783	PLXNB2	EVA1C	CLTA	EDN1	EHD2	MRPS6	PALMD	ATP13A3	ENSMFAG00000034487	FOSL2	FN1	ZEB2	GRB2	ENSMFAG00000003682		CASKIN2	TMBIM6	MYH9	CEBPB
TRMT112	CPNE8	KCNAB1	ENSMFAG00000062658	FIBIN	RAVER1	PPP1R3E	UBA2	VCL	PLTP	SMIM4	ALDH1A3	EPAS1	PRDX5	ICAM1	CYBRD1	PTX3	SHROOM4	SYT8	ITGA8	SMAP2	ABCG4		APOD	LNX1	PDXP	RPL34
ENSMFAG00000035836	LMO2	SOD1	SPCS3	SLC39A14	RESF1	ENSMFAG00000065284	LMO2	C1S	PLIN2	SYTL2	RAVER1	CTNNAL1	PDCD5	ACE	OAZ2	TMBIM4	TRIML2	HERPUD1	CAMK2N1	ARHGDIB	DDX6		ITGB5	PABPC1	COL1A1	PLCE1
NAP1L1	RFTN1	ITPK1	PLVAP	MMP14	PIK3R3	ENSMFAG00000063150	PTBP1	COBLL1	USHBP1	LDHB	ADCY4	ELK3	NHP2	EPHB4	CDKN1C	SH3BGRL3	MFGE8	SPTAN1	PDLIM3	GLUL	CLMP		CD86	RPS24	RPS28	THBS1
ENSMFAG00000034475	CFH	PHC2	ITPR3	CPXM1	HLA-DQA1	HOMEZ	ERG	HMOX2	PTGER4	ENSMFAG00000003504	ZEB1	PTPRB	SLC39A4	MAN1A1	ZEB2	DOCK5	SRARP	ENSMFAG00000054082	PMEPA1	APBB1IP	GRAMD1B		TRIB2	SMAGP	TAP1	SORBS1
KIAA1217	JAM2	CSRP2	NOTCH1	EFEMP1	SPTLC2	SLC7A8	STIM2	ENSMFAG00000058391	DDIT4	SDC4	AFAP1L1	NES	SYTL2	ATP6V0E1	PALLD	UGP2	TNKS1BP1	RND3	ENSMFAG00000056858	EIF3L	ENSMFAG00000061129		VPS37B	SRGN	PSMB9	GADD45A
PA2G4	ACKR1	MRGPRF	TRIML2	ADH7	GJA4	ENSMFAG00000051446	PSMA4	CERS6	ABLIM1	NPM1	GIT1	RESF1	CD55	ENSMFAG00000001022	ENSMFAG00000051972	MYC	ENSMFAG00000030191	SKIL	ROCK2	CTSZ	SCN3B		VPS36	ACVRL1		ADAMTS4
MUSK	CAVIN2	ITIH3	SLCO1B3	ENSMFAG00000003345	ENSMFAG00000032659	ENSMFAG00000063199	ATP5PB	FHL5	GIMAP4	PARM1	DDIT4	RASAL2	COPE	KRTCAP2	UGCG	PAK2	SAMHD1	PCSK5	HRH2	RNASET2	ZNF202		SWAP70	SGMS1		RGS3
CREBRF	ENSMFAG00000033207	ITGA7	GIMAP4	AEBP1	LAP3	ACIN1	NDUFA12	ENSMFAG00000036911	IER3	ENSMFAG00000002856	ITGA5	SNRK	PDLIM7	HSD17B11	MYLK	RCAN1	SSBP3	AKR1B1	ENSMFAG00000061550	ENSMFAG00000032315	VWA5A		SREK1	RPS17		SUSD5
SMDT1	ANXA11	MAP1B	PLTP	BMP1	SMAD7	PSMB5	A4GALT	NENF	ITPR3	LGALS3	CDA	USHBP1	SEC61G	RAN	ABR	DYNLRB1	IL6	USP22	PLCXD3	RILPL2	TBRG1		MTUS1	RSAD2		TLN1
NIBAN2	PTK2	NR2F2	NECTIN2	ENSMFAG00000053747	ASAP1	ENSMFAG00000035808	CSGALNACT1	RCSD1	STX11	EIF3E	EVA1C	CAV2	REX1BD	SMDT1	RASGRP2	LAYN	LIFR	AMD1	CCDC80	RGS19	SIAE		XRCC5	ARPP19		CCDC107
ENSMFAG00000033615	EFNB2	CRTC3	RAVER1	LRPAP1	GIMAP6	C14orf93	LAP3	CHCHD10	TMEM150C	ENSMFAG00000041299	ENSMFAG00000034487	ENSMFAG00000056844	ISYNA1	ITGA5	MRGPRF	ENSMFAG00000058181	RERGL	ALDH1A3	ENSMFAG00000052224	IDO1	SPA17		IGFBP2	PCBP2		ENTPD3
SERPINA3	APOD	AOPEP	PIK3R3	WIPI1	PDGFB	HAUS4	ENSMFAG00000003639	ENSMFAG00000003294	VPS37B	OLFML2B	FAM167B	TNFAIP1	LSM4	CSRP2	DGKD	TMEM123	AKAP1	SLC44A2	OSBPL1A	PTPN2	NRGN		TNFRSF1B	SEMA6A		TBC1D1
ENSMFAG00000048959	SYNE1	HRH2	INHBB	HEXB	ANKRD37	CMTM5	ENSMFAG00000049192	GPRIN3	NDRG4	GEM	NKTR	GPRC5B	TRMT112	PLTP	ENSMFAG00000031451	ENSMFAG00000058576	NTN4	CD93	FADS3	ATP6V1FNB	VSIG2		PRKAG2	PYCARD		ITIH3
SPCS1	HDAC7	ENSMFAG00000033916	FKBP9	LGALS3	SLCO1B3	PRMT5	MGST2	COX5B	SPCS3	ENSMFAG00000030002	ENSMFAG00000043676	ENSMFAG00000044905	CWC15	NFKBIZ	EMILIN1	ENSMFAG00000041299	SLIT3	ENSMFAG00000034487	ENSMFAG00000047066	ARRB2	ESAM		PLA2G2A	MAPK3		UQCRB
CD44	IFNGR1	NBEAL1	ENSMFAG00000032659	ENSMFAG00000041299	KALRN	RBM23	CPEB4	MTHFD2	GIMAP6	SLC25A5	MFNG	ENSMFAG00000042464	PLVAP	EIF4B	ILK	CHST15	ENSMFAG00000054377	S100A16	STING1	DPH2	MSANTD2		NBL1	ACTA1		IL6
UBL3	LIMA1	ILK	TMEM150C	APBB1IP	BTN3A2	REM2	ENSMFAG00000060226	FBLIM1	ENSMFAG00000032659	ENSMFAG00000027741	STIM2	CLIC5	NENF	PRCP	HES1	ENSMFAG00000002790	MYH11	ENSMFAG00000042160	STOM	BAZ1A	ENSMFAG00000043395		SRSF11	JAM2		AKAP6
PAX7	PKP4	MAFF	SELENOH	CTSF	EGLN1	LRP10	DES	MYOF	CFH	LITAF	HLA-DMB	ITPR3	ENSMFAG00000044117	ENSMFAG00000045028	PHIP	ENSMFAG00000035459	DES	ENSMFAG00000062658	SAT2	CASP1	ENSMFAG00000049192		CD109	ADAMTS5		COCH
SOX9	RGS16	CCN1	FAM110D	GSDME	ANGPT2	MMP14	IFNGR1	PDE3A	EPHB4	EBF1	FLI1	SPTAN1	FKBP8	BCR	EPB41L1	ENSMFAG00000065465	EGFR	ENSMFAG00000030667	NEXN	WAS	ENSMFAG00000041428		N4BP1	KLF13		MCAM
EGFR	SH2D3C	ENSMFAG00000027741	IFNGR1	SURF4	STIM2	MRPL52	STK25	CCDC80	TMOD3	COX6B1	MAP3K11	TNFRSF10A	CSTB	CDC42EP3	KIAA1217	ACKR3	MUSTN1	CD52	UBA2	SH3BGRL	HEPACAM		FAM107A	IRF8		S1PR3
TOR1A	IFIT3	IRAG1	NUCB1	FDX1	BACE2	SLC7A7	TMOD3	KCNE4	NCOA3	ECRG4	RGS3	TEK	SLIT3	MATN2	MYADM	NAP1L1	PSMB9	ATP1B3	CORO6	ENSMFAG00000051758	ENSMFAG00000059820		PJA2	SERTAD2		ELL2
CHRNB1	CDC42BPA	GUCY1A1	QKI	IGFBP3	APOL2	OXA1L	STING1	ATP1B2	DHRS3	ENSMFAG00000060753	N4BP1	IL10RB	ENSMFAG00000056858	ENSMFAG00000003981	ENSMFAG00000056858	NR2F2	PPP1CB	NAA10	THBS1	ENSMFAG00000047263	CCDC15		FCER2	FMO1		SPARCL1
HSBP1	ARL4A	ANGPT2	DDIT4	IGF1	EVA1C	ENSMFAG00000001529	STMN3	EDNRA	GJA1	MGP	SLFN5	ENSMFAG00000056519	PDLIM3	RAB11A	NEXN	ENSMFAG00000036805	ACTN4	FLT1	ECRG4	C1orf162	SLC37A2		CD320	EIF1		TBX2
SIPA1L2	SCP2	ENSMFAG00000037480	PARP14	ENSMFAG00000000830	APOLD1	DAD1	PLAAT3	NR4A1	EDN1	EIF3H	PRSS23	LAP3	BLOC1S1	CSGALNACT1	JAG1	TMOD3	EDN1	DDIT4	DCN	NDUFA2	TMEM218		CD74	RPL23		APOLD1
FAM13C	ENSMFAG00000041365	ENSMFAG00000047359	EDN1	LARP6	SLFN5	ENSMFAG00000050231	CD320	PDE4C	PXN	BNIP3L	GARRE1	SWAP70	ENSMFAG00000039855	RAB5C	BCL2L1	ENSMFAG00000035972	IL1R1	IFNGR1	AKR1C1	ENSMFAG00000037586	PKNOX2		DAXX	CEBPB		RPS16
GADD45A	ENSMFAG00000062426	PDXP	GATA2	TMED9	PER1	ENSMFAG00000000512	IFIT3	SLC6A1	ERO1A	STEAP4	GJA1	TMEM150C	SLC25A4	SH3BP5	MCAM	TNFAIP8L3	TMEM47	CCN1	NRP1	PLEK	FEZ1		RBP7	RPL34		PPP1R14A
GSTM5	SULF2	TIMP2	NKTR	RHOBTB3	MINDY4	SALL2	ENSMFAG00000002373	ENSMFAG00000056858	ENPP4	EIF1B	PLVAP	RAPGEF5	MRPL11	PDIA5	PMEPA1	ADM	PRELP	NEBL	RHOBTB3	PRDX5	ENSMFAG00000042989		RAB3GAP2	PDLIM1		NTN4
ZBTB21	PIK3R3	PGM5	ENSMFAG00000051006	CD302	SYNPO	EFS	ENSMFAG00000043066	FRMD3	NPDC1	BLVRB	ENSMFAG00000043066	CARS1	RAB13	STX11	F8	VAV3	EFHD1	NSG1	ADCY3	ENSMFAG00000050643	STT3A			SORBS1		CLU
CLTA	CTNNAL1	PLPP3	EPHB4	COL14A1	GIMAP4	MYH7	ENSMFAG00000000196	MAP7D3	ENSMFAG00000053844	ENSMFAG00000044686	CSRP2	KRBA2	JTB	CYSLTR1	RGMA	ENSMFAG00000031222	SORBS2	ERG	CD302	TLR4	CHEK1			UBR1		RERGL
WTAP	SOD3	ARHGAP10	ENG	TGFBI	ATP2B4	ENSMFAG00000048536	EFNB2	EFHD1	IL1R1	RPL36A	GPRC5B	ENSMFAG00000039190	SORBS2	BZW2	ACTN4	ENSMFAG00000061953	LRRC8C	ENSMFAG00000063271	RHOQ	CD55	HYLS1			PDE4B		EIF4A1
ANP32B	FLNA	NR4A1	EVA1C	BANF1	JAM2	RNF31	PTPRB	OAZ2	GATA2	LPL	ARAP3	ENSMFAG00000047225	ATOX1	ENSMFAG00000058576	PHLDB2	RAB3IL1	ITGA7	MECOM	SLC39A14	ARHGAP4	ENSMFAG00000038633			C1orf54		ISG15
CECR2	ENSMFAG00000032659	IK	ARHGAP31	CD164	USHBP1	ENSMFAG00000054760	SH3GLB1	RBPMS2	AFAP1L1	NENF	FILIP1	NRP1	CTSF	RND1	DAAM2	ANXA7	FGFR1	PTPRJ	DAAM2	ENSMFAG00000032972	ENSMFAG00000047396			PAQR6		NDUFA4L2
ANTXR2	PDGFRB	BANF1	FLI1	C2	KLF7	CIDEB	GIMAP4	COX7B	ENSMFAG00000059968	ENSMFAG00000058576	ENSMFAG00000058947	CDKN1C	ENSMFAG00000061550	PLK2	ITGA8	ENSMFAG00000002373	TIMP4	RAVER1	ENSMFAG00000039526	PMVK	ENSMFAG00000058090			LMNA		RHOJ
IRX3	EBF1	TNS1	NRP2	RRBP1	HEY1	NOP9	BTN3A3	ENSMFAG00000033912	LAPTM5	SEC61B	LAPTM5	CPD	ENSMFAG00000032415	TNFSF10	RAMP1	ADAM10	RASL11A	LYZ	ENSMFAG00000058391	SLC11A1	ENSMFAG00000052419			ADAMTS4		AHNAK
ENSMFAG00000002373	ANKRD37	SARAF	FAM167B	CORO6	PPP2R5A	DHRS1	HLA-DMB	SYDE1	ENSMFAG00000030191	RHOQ	IFIT3	ABLIM1	MAPRE2	ENSMFAG00000029998	EPAS1	ENSMFAG00000043316	DGKD	CDC42EP3	MCF2L	ENSMFAG00000044835	BCL9L			RGS5		RAP1A
FBXO32	PLTP	IL13RA1	SVIP	CLEC11A	LUZP1	RABGGTA	MYH11	ENSMFAG00000053567	FAM167B	SLC38A2	NOSTRIN	IFNGR1	PALLD	ENSMFAG00000035330	S100A4	ETFB	MECOM	MGP	LGI4	ENSMFAG00000044522	RPS25			CMTM8		GPRC5C
IDS	DNAJB4	ATP5F1A	TSPAN4	CFB	ENSMFAG00000036911	TGM1	TRIML2	ENSMFAG00000003117	SMAD7	ENSMFAG00000002790	ENSMFAG00000030191	CTNND1	CPE	MIF	ZFHX3	ATXN3	NCOA3	LMO2	CD200	TUBA4A	SLC37A4			RPLP2		RPL24
ENSMFAG00000002213	RRBP1	NPY1R	ICA1	ADM	GATA2	GMPR2	SRI	B3GNT2	ENSMFAG00000054082	FILIP1L	ICAM1	EPB41L1	PDGFRB	AKR1C8	CORO6	PDPN	RNF213	SPECC1	GGT5	ENSMFAG00000058576	HYOU1			GPC6		HEYL
PCNP	CPE	LHFPL6	ENSMFAG00000054082	PLXDC1	ENSMFAG00000062426	TINF2	WDR1	GPAT2	TNFAIP1	EIF3F	ENSMFAG00000063680	ENSMFAG00000047387	S100A4	ENSMFAG00000035836	SYTL2	ENSMFAG00000045028	CMIP	KIAA1671	RGMA	PTX3	VPS11			DNAJA1		TNFAIP6
ND4L	HLA-DQA1	EMILIN1	MAP3K6	CAMK2N1	PKN2	ENSMFAG00000003053	CD52	GRK5	MFNG	CCDC9	MAN1A1	CCM2L	ITGA7	DNAJA1	TGFBI	EIF3E	KCNE4	NR4A1	SYTL2	CREG1	HMBS			SFR1		RND3
PRNP	TGM2	ENSMFAG00000002790	GJA1	GAS7	TRIML2	TSSK4	SIK1	ACTN4	ENSMFAG00000043066	COL1A1	CTNND1	SLFN5	GPX4	VEGFC	HRH2	KRTCAP2	PTPRB	LMNA	FGF7	BID	H2AX			MYADM		APOD
RGMA	ALDH1A3	MRPS6	SH3BP5	NFIL3	FAM110D	BAZ1A	RIPOR1	MAGED2	NUCB1	RWDD1	FLNB	NECTIN2	PSMA2	SELP	CCDC80	LIMK2	IFIT5	GATA2	KCNAB1	FXYD5	DPAGT1			IMPDH2		MYLK
ENSMFAG00000051299	NUCB2	ENSMFAG00000025927	EGLN1	CYB5A	PLEKHO1	REC8	ENSMFAG00000002535	LRP1	LIFR	ATP5IF1	ITPR3	PARP14	AEBP1	HNRNPA1	ITM2C	EIF4B	LPCAT2	FXYD5	ITIH5	CNPY3	C2CD2L			RAB14		JAG1
HNRNPA1	UACA	ABR	TNFAIP1	ACKR3	ARHGAP31	IRF9	SH3BGRL3	ENSMFAG00000065763	ENSMFAG00000002669	RAB13	WARS1	ENSMFAG00000049357	ALKBH7	ARPC3	DAXX	VGLL4	PDGFB	CD2AP	FAM110D	RGS18	HINFP			HSPA5		SLIT3
DNAJB6	VASP	MGST3	TIMP4	CTHRC1	NKTR	PSME2	ENSMFAG00000034487	ENSMFAG00000053222	FKBP5	TMEM176B	PREX2	SGK1	FHL1	COX4I1	PRNP	MYZAP	PELO	ENSMFAG00000035330	BNIP3L	ENSMFAG00000055572	NLRX1			ENG		ACTN1
KLF9	STIM2	ENSMFAG00000031285	APOL2	SMOC2	JAG1	NGDN	DNAJA1	ENSMFAG00000052534	TRIML2	PABPC1	CEMIP2	MCC	DUSP23	SNRPB	SLC7A2	DMTN	SPOCK2	ENSMFAG00000037950	PID1	ENSMFAG00000039551	CCDC153			UQCRB		TACC2
EDF1	BCR	ENSMFAG00000003654	SHROOM4	ENSMFAG00000047256	ICA1	ENSMFAG00000042583	AIFM2	ENSMFAG00000065742	RALB	SAT2	CPNE8	HLA-DMB	ACKR1	SPTLC2	SEMA3G	GJA1	ENSMFAG00000042464	PSMB9	ABCA5	ADGRE1	CBL			GEM		PPP2R5A
PRDX5	CAPG	ATP5IF1	AFAP1L1	CCN5	PLVAP	PSME1	GRK5	CPM	ENSMFAG00000060553	ENSMFAG00000004020	ENSMFAG00000033401	CD109	MICOS13	ADCY4	GAS6	ENSMFAG00000049458	LRP1	DAXX	BEX4	TALDO1	TREH			SOX18		VPS37B
PTGDS	RIPOR1	HSPB8	FAM89A	COL4A2	CPD	FITM1	NOP10	PACSIN3	MAP3K11	ENSMFAG00000047066	ARHGDIB	ARAP3	MYDGF	MYOF	ANKRD10	CAMKK2	THBS1	ENSMFAG00000001491	SLC7A2	LRRC25	THY1			TOMM6		ATP2A2
PPIB	GPRC5B	ENSMFAG00000054084	TSPAN14	FBN1	SULF2	DCAF11	BACE2	PHLDB2	FLI1	ENSMFAG00000002535	TIE1	IFIT2	MCAM	SELENOH	LGI4	ENSMFAG00000052532	DOCK11	ENSMFAG00000059968	TNC	NCF2	C1QTNF5			IL6		MAPRE2
