# Supplementary material for: In vivo self-renewal and expansion of quiescent stem cells from a non-human primate
Source: Nat Commun. 2025 Jun 24;16:5370. doi: 10.1038/s41467-025-58897-x (PMC12187938; doi:10.1038/s41467-025-58897-x)
Supplement: Supplementary file 8 — Supplementary Data 6 [file 41467_2025_58897_MOESM8_ESM.xlsx]

## Sheet: Cell types
compartment	free_annotation_unified	ncells_human	ncells_macaque	ncells_lemur	ncells_mouse
epithelial	unknown_epithelial_stromal (KRT5+)	0	0	0	5
endothelial	artery cell	248	979	155	1046
endothelial	capillary cell	939	5775	2351	2498
endothelial	capillary cell (CXCL10+)	0	0	9	0
endothelial	lymphatic cell	19	155	68	264
endothelial	vein cell	1186	2045	141	766
endothelial	unknown_endothelial (COL13A1+)	0	0	0	49
stromal	skeletal muscle satellite stem cell	2120	545	733	1170
stromal	skeletal muscle satellite stem cell (PF)	7	0	0	0
stromal	fast muscle cell	145	0	237	146
stromal	slow muscle cell	87	0	70	2
stromal	vascular associated smooth muscle cell	259	1160	98	235
stromal	smooth muscle cell	0	716	0	0
stromal	pericyte	321	383	450	155
stromal	pericyte_vascular associated smooth muscle cell	0	0	0	184
stromal	fibroadipogenic progenitor cell	5912	474	4206	6441
stromal	fibroadipogenic progenitor cell_tendon cell (SFRP2+)	0	0	0	274
stromal	adipocyte	0	0	18	0
stromal	reticular cell	0	0	18	0
stromal	tendon cell	84	82	671	1924
stromal	tendon cell_chondrocyte (COL2A1+)	0	0	0	2
stromal	tendon cell_osteoblast (BGLAP+)	0	0	0	7
stromal	unknown_stromal (ADGRL3+)	84	0	0	0
stromal	unknown_stromal (CLDN1+)	18	0	0	152
stromal	unknown_stromal (CLDN1- COL9A2+)	0	0	0	181
lymphoid	B cell	4	0	215	818
lymphoid	plasma cell	3	0	32	49
lymphoid	plasma cell (PF)	0	0	2	0
lymphoid	innate lymphoid cell	0	0	0	24
lymphoid	natural killer cell	44	1	0	14
lymphoid	natural killer T cell	0	0	38	0
lymphoid	T cell (CD4+)	51	1	1004	97
lymphoid	T cell regulatory (CD4+)	0	0	0	54
lymphoid	T cell (CD8+)	58	7	428	230
lymphoid	T cell (CD4- CD8- TMEM176A+)	0	0	0	181
lymphoid	T cell (CD3D CXCR4)	0	0	13	0
lymphoid	T cell	0	0	16	0
lymphoid	natural killer cell_T cell (PF)	0	0	13	11
lymphoid	B cell (PF)	0	0	12	6
lymphoid	unknown_lymphoid (FCER1G+)	0	0	0	5
megakaryocyte-erythroid	erythroid lineage cell	8	0	10	13
myeloid	neutrophil	0	0	126	106
myeloid	neutrophil (PF)	0	0	0	27
myeloid	basophil	14	0	121	6
myeloid	monocyte	100	0	0	304
myeloid	neutrophil_monocyte	0	0	0	14
myeloid	macrophage	657	22	656	792
myeloid	conventional dendritic cell	8	0	0	107
myeloid	mature conventional dendritic cell	0	0	0	26
myeloid	conventional dendritic cell (PF)	0	0	0	15
myeloid	plasmacytoid dendritic cell	0	0	0	10
myeloid	unknown_myeloid (CD209A+)	0	0	0	227
myeloid	unknown_myeloid (PF CD209A+)	0	0	0	16
neural	myelinating Schwann cell	0	0	0	28
neural	terminal Schwann cell	0	0	0	90
neural	Schwann cell (NGFR+)	0	0	0	52

## Sheet: Mean Human
	unknown_epithelial_stromal (KRT5+)	artery cell	capillary cell	capillary cell (CXCL10+)	lymphatic cell	vein cell	unknown_endothelial (COL13A1+)	skeletal muscle satellite stem cell	skeletal muscle satellite stem cell (PF)	fast muscle cell	slow muscle cell	vascular associated smooth muscle cell	smooth muscle cell	pericyte	pericyte_vascular associated smooth muscle cell	fibroadipogenic progenitor cell	fibroadipogenic progenitor cell_tendon cell (SFRP2+)	adipocyte	reticular cell	tendon cell	tendon cell_chondrocyte (COL2A1+)	tendon cell_osteoblast (BGLAP+)	unknown_stromal (ADGRL3+)	unknown_stromal (CLDN1+)	unknown_stromal (CLDN1- COL9A2+)	B cell	plasma cell	plasma cell (PF)	innate lymphoid cell	natural killer cell	natural killer T cell	T cell (CD4+)	T cell regulatory (CD4+)	T cell (CD8+)	T cell (CD4- CD8- TMEM176A+)	T cell (CD3D CXCR4)	T cell	natural killer cell_T cell (PF)	B cell (PF)	unknown_lymphoid (FCER1G+)	erythroid lineage cell	neutrophil	neutrophil (PF)	basophil	monocyte	neutrophil_monocyte	macrophage	conventional dendritic cell	mature conventional dendritic cell
n cells	0	248	939	0	19	1186	0	2120	7	145	87	259	0	321	0	5912	0	0	0	84	0	0	84	18	0	4	3	0	0	44	0	51	0	58	0	0	0	0	0	0	8	0	0	14	100	0	657	8	0
PDE6D		0.237569	0.180743		0.208764	0.151836		0.104436	0.150057	0.0424735	0.0664471	0.188317		0.181349		0.116581				0.052857			0.103722	0.0375958		0	0			0		0.0715387		0.181202							0			0	0.0665863		0.128795	0.210684
NUDT12		0.0856596	0.0743476		0	0.10142		0.0841931	0.264466	0.12177	0.0793795	0.0800317		0.0750061		0.106577				0.137106			0.154461	0.0610121		0	0			0		0		0							0			0	0		0.132342	0
PI15		0	0		0	0		0.00160695	0	0	0	0.0219349		0		0.0119362				0			0.145924	0.0378675		0	0			0		0		0							0			0	0		0.00423668	0
GDAP1		0.0830679	0.0351029		0	0.148296		0.130554	0.0952935	0.00706944	0.0984917	0.0105088		0.0611149		0.0305374				0			0.230221	0.0740913		0	0			0		0		0							0			0	0.0216071		0.113644	0
JPH1		0.00635538	0.0232586		0	0.00880537		0.124349	0.416526	1.20486	1.07728	0.0163543		0.0100119		0.0156987				0			0	0		0	0			0		0		0							0			0	0.045822		0.00953468	0
LY96		0.133008	0.379128		0.648609	0.855639		0.213511	0	0	0	0.077332		0.099341		0.28905				0.206785			0.1477	0		0	0.873635			0.23015		0.266749		0.0640875							0			0.626693	0.886943		1.02474	0.525334
TMEM70		1.19762	1.65576		2.14792	2.43048		0.650083	1.02854	2.16453	2.09158	0.85438		0.525304		0.591984				0.561298			1.01522	0.193859		0.383774	0.706822			0.335113		0.497456		0.977217							1.89554			0.958297	0.394607		0.745068	0.486691
TMEM98		0.0676354	0.0189766		0.729562	0.00536337		0.123753	0.620153	0	0	0.337669		0.291839		0.480516				0.816346			0.321185	1.06055		0	0			0		0		0							0			0.280168	0.00955939		0.0244043	0
XPR1		0.519793	0.497506		0.305658	0.300501		0.210548	0.176215	0.0647152	0	0.202406		0.147122		0.168975				0.0603737			0.211266	0.0133559		0	0.632247			0.130098		0.167528		0.468566							0			0	0.341621		0.344089	0.334574
STAU2		0.55296	0.470171		0.379909	0.429297		0.210221	0.236637	0.357977	0.223704	0.317354		0.314073		0.172031				0.167654			0.244371	0.433447		0	0.632247			0.552342		0.390162		0.331214							0			0.421626	0.206981		0.372159	0.155962
LRRTM4		0	0		0	0		0.0033364	0	0	0	0		0		0.278941				0			0	0		0	0			0		0		0							0			0	0.00955939		0.0102642	0
PTPN9		0.154288	0.160474		0.141387	0.0908265		0.136119	0.310885	0.0326187	0	0.231396		0.58128		0.326442				0.13671			0.150079	0.34094		0	0			0.301911		0.0656447		0.362518							0			0	0.0935835		0.22582	0.150852
STX6		0.253534	0.18499		0.475111	0.292361		0.182053	0.241069	0.0269573	0	0.126272		0.103793		0.121179				0.0257107			0.165544	0.0245618		0.974622	0			0.403251		0.202481		0.248106							0			0	0.207253		0.41905	0.215294
CYP1A2		0	0		0	0.00423021		0	0	0	0	0		0		0.000297908				0			0	0		0	0			0		0		0							0			0	0		0	0
HMG20A		0.315003	0.223743		0.527868	0.230018		0.11051	0.158926	0.0918711	0.139587	0.16867		0.227319		0.180758				0.346422			0.0622293	0.349066		0	0			0.0737362		0.0678019		0.0598587							0			0	0.137029		0.253402	0
LINGO1		0	0		0	0.00350355		0	0	0	0	0.706878		0.0338169		0.00262182				0			0.0155834	0.183395		0	0			0		0		0							0			0	0.00518082		0	0
ODF3L1		0	0		0	0		0.015381	0	0	0	0.0280064		0		0.0131857				0			0	0		0	0			0		0		0							0			0	0		0.0114501	0
CSPG4		0.0357465	0.0166462		0	0.00425574		0.0630191	0.286882	0.0290454	0.0173884	0.750678		1.28366		0.0169631				0			0.0100765	0		0	0			0		0		0							0			0	0.0171055		0.0496398	0
SIN3A		0.748705	0.66749		0.819952	0.394597		0.469503	0.450974	0.133676	0.0877115	0.448058		0.539989		0.357043				0.479764			0.35094	0.263507		0	0			0.549229		0.440854		0.546101							0			0.620838	0.253676		0.307379	0
MR1		0.0964699	0.0638701		0	0.109185		0.140321	0.0177211	0	0	0.232674		0.0874544		0.230521				0.139117			0.0775922	0.0943393		0	0			0.378462		0.0531065		0.123115							0			0.506492	0.106983		0.297424	0.210684
MAN2C1		0.325776	0.349915		0.246184	0.304063		0.274077	0.149853	0.25525	0.129411	0.175841		0.276521		0.290334				0.416045			0.291385	0.392405		0	0			0.446953		0.319779		0							0			0.442077	0.224944		0.373292	0.150852
SNX33		0.0923217	0.141261		0.0656805	0.0752476		0.124596	0.0517596	0	0	0.260158		0.35786		0.200396				0.188281			0.173397	0.182945		0	0			0		0.0531065		0							0			0	0.0271084		0.260028	0.237336
SNUPN		0.0994405	0.138886		0	0.0882148		0.139552	0.236306	0.318652	0.447621	0.194049		0.156959		0.181618				0.416426			0.0941984	0.427564		0	0			0		0.145079		0.223127							0			0.421626	0.184657		0.249708	0
NEIL1		0.420609	0.347598		0.346553	0.20228		0.131131	0	0	0	0.0773915		0.0679122		0.0682138				0.27601			0.0780489	0.140336		0	0			0.281033		0.226002		0.215659							0			0.236827	0.0404954		0.115725	0
COMMD4		0.364734	0.470657		0.603441	0.417631		0.393116	1.17019	0.191642	0.535893	0.592724		0.531998		0.505076				0.47886			0.369065	0.437995		0	0			0.330649		0.18517		0							0			0.567783	0.247134		0.490849	0.236064
C15orf39		0.0600807	0.206446		0	0.0819603		0.150788	0.0979693	0.0175736	0	0.327514		0.450879		0.0915778				0.035209			0.321339	0		0	0			0.986382		0		0.107045							0			0.575857	0.340535		0.17503	0.59131
CACNA1E		0	0		0	0		0	0	0	0	0		0		0				0			0	0		0	0			0		0		0							0			0	0		0	0
SCAMP5		0.0266614	0		0.0317062	0.0441971		0.00599256	0	0	0	0.0128432		0		0.00605988				0			0	0		0	0			0		0		0							0			0	0		0.0527924	0
COX5A		0.781034	0.697262		0.772555	0.717711		1.13492	1.4345	2.57985	2.89061	0.864148		0.680966		0.631756				0.676395			0.538638	0.98155		0.383774	1.1168			1.24964		0.764253		1.00485							0			1.26057	0.94494		0.968774	1.50026
CYP1A1		0.597479	0.345956		0	0.015284		0	0	0	0	0		0.0128436		0.000233893				0			0	0		0	0			0		0		0							0			0	0		0	0
CLK3		0.494994	0.456611		0.359389	0.363835		0.303217	0.181307	0.149699	0.170303	0.360402		0.268044		0.279861				0.470859			0.271278	0.252645		0	0			0.600963		0.251649		0.452406							0			1.03362	0.49792		0.428695	0.382223
ARID3B		0.0756942	0.0940888		0	0.0429636		0.0464281	0	0.0227923	0.0175049	0.0152553		0.0443616		0.037441				0			0	0.183395		0	0			0.4193		0.395241		0.346472							0			0.323659	0.595856		0.190527	0.185455
EDC3		0.115959	0.118669		0.0656805	0.0662078		0.09281	0.0852387	0.0717625	0.0504579	0.128878		0.0703119		0.0748123				0.0520311			0.00678046	0.128647		0.383774	0			0		0.0501195		0.162617							0			0.330303	0.0157792		0.0752957	0
MEGF10		0.00712018	0.00760821		0	0.00733289		0.740245	0.456251	0.176597	0.0984917	0.030836		0		0.00400397				0.0193783			0	0		0	0			0		0		0.0501715							0			0	0		0.0270992	0
LMNB1		0.0853645	0.0879642		0	0.283097		0.102622	1.05939	0.0271625	0	0.027257		0.0750342		0.0510601				0.0695263			0.157877	0		0	0			1.09491		0.626642		0.893682							0			0.421626	0.346435		0.0939307	0.449479
C5orf63		0.0694647	0.0206022		0.152093	0.0276008		0.106799	0.0811499	0.125356	0.0345781	0.0104091		0		0.0592818				0.0148524			0	0.101842		0	0			0.127522		0.0531065		0.0733004							0			0	0		0.0178515	0
PHAX		0.453655	0.451207		0.640554	0.250883		0.624632	0.898363	0.462264	0.727534	0.513471		0.476875		0.388031				0.736834			0.398511	0.772615		0.383774	0			0.606561		0.420533		0.719729							0			0	0.223061		0.267967	0.150852
SLC6A5		0	0		0	0		0	0	0	0	0		0		0				0			0	0		0	0			0		0		0							0			0	0		0	0
NELL1		0	0		0	0		0	0	0	0	0		0		0				0			0	0		0	0			0		0		0							0			0	0		0	0
ANO5		0.0218577	0.00358534		0	0.00606641		0.0768447	0	0.206186	0.108516	0.01938		0		0.00203671				0			0.0187496	0.357302		0	0			0.10835		0		0							0			0	0		0.0168601	0
MYO1D		0.222923	0.221393		0.0810389	0.0794377		0.415942	0.207889	0.0242551	0	0.715568		0.550944		0.544816				0.995719			0.302897	0.0404043		0	0.722159			0		0.19687		0.0640875							0			0	0.00955939		0.0943782	0.0930107
SLC17A6		0	0		0	0		0	0	0	0	0		0		0.00033878				0			0	0		0	0			0		0		0							0			0	0		0	0
FANCF		0.0705487	0.0425573		0.092221	0.00895255		0.0213763	0	0	0.0541683	0.0984835		0.0319159		0.020282				0			0	0.0507303		0.563805	0			0.105874		0.0678019		0.250777							0			0	0.123943		0.0305844	0
GAS2		0.0573961	0.048533		0	0.02901		0.00971233	0	0.0229552	0	0.00730658		0.0848195		0.0128786				0.296425			0	0.101842		0	0			0.173206		0.116082		0							0			0	0.014059		0.012241	0
SVIP		0.685939	0.746729		0.941521	0.547333		0.333502	0.822429	0.278412	0.312211	0.418956		0.41169		0.0684394				0.578139			0.333125	0.577984		1.31901	1.12701			0.446848		1.19283		0.48388							0			0.964146	0.182939		0.150741	0.334574
HHIPL2		0	0		0	0		0.000917994	0	0	0	0.00505083		0		0.000179223				0			0	0		0	0			0		0		0							0			0	0		0	0
DISP1		0.0265444	0.182306		0	0.038768		0.0346408	0.104112	0.01175	0	0.0496029		0.033781		0.023988				0			0	0.0699733		0	0			0		0		0							0			0	0		0.211971	0
BROX		0.474631	0.469251		0.348559	0.33548		0.419316	0.409434	0.148058	0.18904	0.427605		0.453763		0.409102				0.447014			0.345527	0.610269		0	0.632247			1.16813		0.738987		0.869162							1.89939			0.441199	0.4532		0.762337	0.440007
MIA3		0.64104	0.624896		0.35237	0.521161		0.613333	0.662613	0.200387	0.247371	0.665627		0.760666		0.71901				0.685617			0.657903	0.359508		0.799829	1.23967			0.96533		1.09171		1.30917							0			0.280168	0.258134		0.512602	0.790873
ZNF648		0	0		0	0		0	0	0	0	0		0		0				0			0	0		0	0			0		0		0							0			0	0		0	0
TAF1A		0.089469	0.0682239		0	0.0147942		0.101445	0.142409	0.0162372	0.0504579	0.106639		0.0764947		0.0539955				0			0.158957	0.0133559		0	0			0.0997796		0		0.132991							0			0	0.00955939		0.0479704	0
DUSP10		0.146872	0.128744		0.0656805	0.0746074		0.170065	0.79056	0.297469	0.28812	0.037692		0.0226525		0.161714				0			0.0118699	0		0	0			0.983627		0.915781		1.04084							0			1.68425	0.205108		0.305626	0.421005
HLX		0.583281	0.530105		0	0.275674		0.211715	0.100221	0.100209	0.0599756	0.308857		0.443963		0.256342				0.51078			0.327748	0.177709		0.862832	0			0		0		0							0			0.230756	0.584012		0.351572	0.226638
GLUL		1.69271	1.09123		2.13725	1.39913		2.62496	1.1796	2.14598	1.96346	1.60597		1.17471		2.65215				1.81299			2.32541	2.1579		0	0.632247			0.83411		0.530772		0.93854							2.56643			3.12928	2.64271		2.33655	1.13859
TKTL2		0	0		0	0		0.00100226	0	0	0	0		0		0				0			0	0		0	0			0		0		0							0			0	0		0	0
NPY5R		0	0		0	0		0.00117914	0	0	0	0.0354042		0		0.00291906				0			0.102497	0		0	0			0		0		0							0			0	0		0	0
NPY1R		0.0778705	0.00263453		0.141218	0.00135444		0.00128236	0	0.00797157	0	0.823136		0.319255		0.0426398				0			0.826737	0		0	0			0		0		0							0			0	0.0103349		0.00548378	0
NAF1		0.28217	0.157543		0.490884	0.291409		0.857256	0.381229	0.08885	0.091086	0.607958		0.42748		0.292223				0.273885			0.493765	0.240837		0	0			0		0.157209		0.238962							0			0.323659	0.395144		0.285156	0
FSTL5		0	0		0	0		0.00385679	0	0	0	0		0		0				0			0	0		0	0			0		0		0							0			0	0		0	0
RAPGEF2		0.962694	1.01549		0.526805	0.512075		0.605496	0.367689	0.11562	0.134486	0.561137		1.1331		0.250172				0.165113			0.598984	0.165249		0	1.23056			0.214447		0.442053		0.708409							0			0.851859	0.685094		0.83195	0.311404
C4orf45		0	0		0	0		0.00305625	0	0	0	0		0		0.000847854				0			0	0		0	0			0		0		0							0			0	0		0.0087965	0
HOMER3		0.181744	0.146426		0.891454	0.115366		0.244129	0.468987	0.857525	1.07804	0.120397		0.0993522		0.304806				0.589875			0.119598	0.0634298		0	0.722159			0		0.0907537		0.0855661							0			0.323659	0.761944		0.630852	0
DDX49		0.111468	0.1403		0	0.149497		0.241975	0.463203	0.179436	0.376719	0.324867		0.213041		0.195216				0.317935			0.243716	0.219754		0	0			0.372339		0.340656		0.388473							0			0	0.168081		0.2379	0.461826
COMP		0.016696	0.0198916		0	0.00966109		0.0159973	0	0	0	0.0210956		0.0102323		0.430808				4.4332			0	0		0.563805	0			0		0		0.107045							0			0	0.0114248		0.0931307	0
CRTC1		0.118533	0.0692915		0.194924	0.0516626		0.192417	0.0920053	0.0656371	0	0.108487		0.150331		0.175854				0.133567			0.171624	0.128995		0	0			0		0.0678019		0.0985339							0			0	0.046641		0.0961111	0.150852
TMEM59L		0.00835159	0		0	0.00191664		0.00742867	0	0	0	0.00635658		0.0227475		0.268943				0			0.0587924	0		0	0			0		0		0							1.90716			0	0		0.00782559	0
FKBP8		0.743725	0.769417		1.1513	0.644025		0.651056	0.742986	1.07215	1.00178	1.30915		1.22138		1.03766				1.6747			1.00442	1.61312		0.383774	0.706822			0.594932		0.820195		0.811189							4.53961			0.947314	0.690279		0.76342	0.992057
ELL		0.306267	0.313917		0.062438	0.247218		0.482898	0.0851152	0.0332103	0.198966	0.323925		0.270944		0.367004				0.158665			0.565026	0.157334		0	0			0.320229		0.367654		0.673914							0			0	0.297906		0.604321	0.461826
RGSL1		0	0		0	0		0.0011818	0	0	0	0		0		0.00155318				0			0	0		0	0			0		0		0							0			0	0		0	0
SSBP4		0.49872	0.332867		0.456483	0.331954		0.283091	0.884314	0.237534	0.162279	0.622022		0.63368		0.393788				0.495048			0.731295	0.495779		0	0.414603			0.585433		0.668873		0.962348							0			0.52963	0.14492		0.333044	0
PGPEP1		0.336844	0.213507		0.0317062	0.0497137		0.075411	0.0686843	0.03548	0.109908	0.183161		0.19185		0.129964				0.260616			0.0568932	0.135369		0	0.632247			0.61698		0.260472		0.536353							0			0.558923	0.155596		0.157204	0
ARRDC2		0.693155	0.77101		0.498627	0.214871		0.266471	0.157439	1.46282	1.24617	0.501563		0.462103		0.211158				0.592879			0.223576	0.0133559		0	0			0.788101		0.43326		0.609905							0			0.330303	0.25104		0.324861	0.54431
SLC5A5		0.0250083	0		0	0.00650916		0.00437074	0	0	0	0		0.0165307		0.00139679				0			0	0		0	0			0		0		0							0			0	0		0.00935301	0
RNASEL		0.0108477	0.0697005		0	0.0440996		0.0277511	0.0983062	0.0242551	0	0.117771		0.0437401		0.100011				0.0790807			0.0348949	0		0	0			0		0.107601		0.0469852							0			0	0.132343		0.101811	0
JAK3		0	0.0560243		0.112455	0.0985269		0.00481186	0	0	0	0.0130874		0.0714332		0.00758168				0			0.141165	0		0	0			0.615475		0.340095		0.68041							0			0	0.245324		0.0771535	0
UNC13A		0	0.0217943		0	0.0400529		0.00116631	0.0517596	0	0	0.0158564		0		0.00135929				0			0	0		0	0			0		0		0							0			0	0.0233819		0.00959011	0
LRRC25		0.0158619	0		0	0.00453823		0.0165123	0	0.026952	0	0		0		0.00529496				0			0	0		0	0			0		0		0							0			0	0.735577		0.418447	0.590277
ANKFN1		0	0		0	0		0.00160095	0	0	0	0		0		0.0160839				0			0	0		0	0			0		0		0							0			0	0		0	0
CDK5R1		0.0382208	0.0384188		0	0.0330138		0.0486131	0	0	0	0.024576		0.12087		0.0249426				0			0	0		0.383774	0			0.299269		0.192119		0.258724							0			0	0.0196857		0.0304382	0
RGS16		0.272348	1.86763		2.42451	2.31617		0.141706	0.980628	0	0.0671047	2.81087		2.53474		0.827427				2.19712			2.77453	2.1609		0	0			0.232593		0.13201		0.110431							0			0	0.243124		0.359568	0
KLHL26		0.0604259	0.0693871		0	0.0663319		0.261785	0.140266	0.0663751	0.127167	0.122741		0.213472		0.23058				0.128559			0.318719	0.248053		0	0			0		0		0							0			0	0.0166609		0.0533752	0
CRLF1		0.0845716	0.0410804		0	0.0587486		0.423114	0.104233	0	0.0874013	0.0697176		0.169265		1.9851				0			1.14717	0.228516		0	0			0.109447		0		0.264756							0			0	0.112306		0.0861017	0
ISYNA1		0.197568	0.210792		0.795899	0.0848192		0.0697327	0.178843	0	0	1.76866		1.64963		0.0902866				0.279606			1.56384	0.984462		0	0			0.123902		0.221617		0.117216							0			0	0.0718941		0.118626	0
LSM4		0.585444	0.520791		0.546341	0.468935		0.401255	1.76299	0.926953	1.22153	0.580696		0.552972		0.440973				0.276984			0.20017	0.754085		1.31901	0.414603			0.526254		0.840331		0.783966							0			0.988978	0.546454		0.834407	0.807714
RGS8		0	0		0	0.00439015		0	0	0	0	0		0		0.00128008				0			0	0		0	0			0		0		0							0			0	0		0	0
RAB3A		0.051989	0.0290432		0	0.0520165		0.0114231	0	0.0453594	0.0233849	0.407016		0.0535091		0.0418048				0.0303366			0.0910316	0.0433291		0	0			0		0		0							0			0	0		0.0259359	0.0930107
MPV17L2		0.134671	0.217903		0.112455	0.126846		0.0637491	0.187924	0.0421145	0	0.136761		0.19556		0.0456596				0.0594206			0.0429735	0.0404043		0	0			0		0		0							0			0	0.0430971		0.223063	0.101014
KCNN1		0.0160513	0.0170164		0	0.00641984		0.00532012	0	0	0	0.0211342		0.0178881		0.00297072				0.0500469			0	0		0	0			0.15491		0		0							0			0	0		0.00919681	0
CCDC124		0.391385	0.40347		0.286956	0.419563		0.503391	1.075	0.779646	0.769642	0.612501		0.477365		0.456639				0.379333			0.38365	0.15748		0	0.722159			0.450431		0.320702		0.424186							0			0.398264	0.296675		0.489768	0.462071
FCHO1		0	0.00993735		0	0.00164836		0.000153581	0.0327839	0	0	0		0		0.0012158				0			0	0		0	0			0.204612		0		0.121563							0			0	0.0487336		0.0430063	0.101014
TANK		0.425709	0.526969		0.479787	0.547301		0.968197	0.954533	0.335427	0.604207	0.57412		0.606212		1.1616				0.701003			0.719321	0.564623		1.35701	1.50007			0.779139		0.620226		0.583417							0			1.18897	1.62719		1.32139	0.850102
PSMD14		0.585328	0.452351		0.65839	0.504473		0.678072	1.15388	0.87593	0.921515	0.457419		0.478097		0.501398				0.382786			0.37055	0.648584		0.563805	0.632247			0.489497		0.543546		0.230967							0			0.236827	0.357409		0.845295	0.301473
SLC4A10		0	0		0	0		0.000748803	0	0	0	0		0		0.000482528				0			0	0		0	0			0.238074		0		0.122763							0			0	0		0	0
DPP4		0.0273146	0.0322603		0.417516	0.0240646		0.0854309	0.257743	0	0	0		0.00639218		0.45875				0.812519			0.0307411	0		0	0			0.295394		0.511937		0.732128							0			0	0.027489		0.0249946	0.348084
CA5A		0.0218067	0.0234942		0	0.00430109		0.0105847	0	0.0167092	0	0.016756		0.011228		0.00926193				0			0	0.0941233		0	0			0		0		0							0			0	0		0.0331928	0
FBXO31		0.190507	0.368886		0.283907	0.331759		0.313806	0.126294	0.166049	0.191696	0.234451		0.108203		0.155505				0.139769			0.17121	0.0433291		0	0			0.339894		0.0968548		0.177837							0			0	0		0.0795174	0.210684
C16orf95		0	0.00907975		0	0.0150507		0.0177219	0	0.0622766	0	0.0323329		0.00646111		0.00848602				0.0426679			0	0.0752755		0	0			0		0		0							0			0	0		0.00413035	0
ZCCHC14		0.659063	0.601992		0.230195	0.305014		0.387932	0.235125	0.0832531	0.0504579	0.368914		0.64267		0.406316				0.271833			0.57247	0.0375958		0	0.722159			0.249367		0.595161		0.160988							0			0.282961	0.118982		0.3507	0.101014
JPH3		0	0		0	0.00806923		0.00235827	0	0	0	0		0.0333476		0				0			0.0448235	0		0	0			0		0		0							0			0	0		0	0
SLC7A5		0.0555554	0.0448989		0.332246	0.048943		1.00492	1.11382	0.0581711	0.0175049	0.216435		0.36639		0.122929				0			1.23115	0.194525		0	1.1168			0.61968		0.676895		1.39701							1.89554			1.01419	1.50953		0.950788	0.575822
BANP		0.310046	0.379267		0.110313	0.265271		0.380266	0.261491	0.0317903	0.135775	0.662024		0.375889		0.185277				0.224005			0.549842	0.359123		0.383774	0			0.893031		0.363349		1.11585							0			0.471851	0.748586		0.565665	0.842892
TRIT1		0.0641722	0.0253456		0.113022	0.0552473		0.187714	0.25476	0.0951522	0.0560713	0.100258		0.110189		0.0786097				0			0.105921	0.102323		0	0			0.193921		0.0794244		0.229222							1.94728			0	0.0233819		0.0488776	0
MFSD2A		0.0247518	0		0	0.00415778		0.149655	0.459776	0	0	0		0		0.0767699				0			0.0948895	0		0	0			0.120996		0		0							0			0	0.69135		0.618521	0.411282
CAP1		1.23588	1.38343		1.45217	1.49725		1.07066	1.45656	0.164145	0.23549	1.68481		1.53535		1.0309				1.04787			1.16881	1.16304		0.660432	1.7203			1.76737		1.36835		1.55554							0			1.25474	2.03401		2.12749	1.99571
PPT1		0.516931	0.453985		0.455061	0.683924		0.444722	0.5022	0.0464434	0.0610459	0.542677		0.793483		0.664574				0.706866			0.322666	0.480189		0	0.632247			0.362107		0.51545		0.669513							0			0.885398	1.34662		1.59666	1.86365
RLF		0.634604	0.629118		0.4872	0.679715		0.92818	0.289654	0.0527026	0.0862915	0.68132		0.778908		0.685797				0.120039			0.660311	0.51423		1.62091	0.873635			0.753159		0.68014		0.909486							0			0.806131	0.551765		0.868618	0.259867
NPL		0.0681855	0.0723075		0	0.0977062		0.0298944	0.0327839	0.0158801	0.0253276	0.0336153		0.0374359		0.074474				0.0387361			0	0.0433291		0	0.632247			0		0.0942912		0							1.89939			0	0.878448		1.03176	0
TMCO2		0	0		0	0		0	0	0	0	0		0		0.000311171				0			0	0		0	0			0		0		0							0			0	0		0	0
ZMPSTE24		0.42649	0.448783		0.141218	0.346328		0.380576	0.687047	0.114631	0.131865	0.328142		0.371463		0.44044				0.346216			0.118709	0.242541		0	0			0.338699		0.600489		0.385034							0			0.622666	0.235344		0.494803	0.51256
COL9A2		0	0		0	0		0.00745084	0	0	0	0.0072859		0.011228		0.00276309				0			0.0471687	0.472416		0	0.414603			0.0996046		0.072545		0.06199							0			0	0		0.032277	0.384611
SMAP2		0.188237	0.0820069		0	0.0718555		0.109115	0.399638	0.033531	0	0.432674		0.319208		0.139643				0.0676658			0.182288	0.128647		2.39295	2.64335			2.16926		2.23962		2.32498							0			0.674547	1.38343		1.54748	1.80352
DHX9		0.674204	0.723554		0.687397	0.791367		1.06519	1.33555	0.22633	0.151704	0.739631		0.908811		0.723578				0.43038			0.74691	0.721248		0.660432	0			1.1796		1.24689		0.98207							2.60733			0.721807	0.664853		0.804672	0.59131
RIMS3		0	0		0	0		0.00653888	0.12897	0	0	0.140855		0		0.00430099				0.021445			0.0193061	0		0	0			0		0		0							0			0	0.00518082		0.0119589	0
NFYC		0.439668	0.390587		0	0.263377		0.272516	0.555124	0.359985	0.297445	0.284824		0.345776		0.227322				0.272603			0.358775	0.221276		0	0			0.254358		0.44412		0.360714							0			0.236827	0.424679		0.439106	0.125692
KCNQ4		0	0		0	0.0029416		0.0241285	0.0879041	0	0	0.194475		0.012749		0.000423882				0			0.127232	0.0133559		0	0			0		0		0							0			0	0		0	0
SCMH1		0.14187	0.0525904		0.253314	0.0733027		0.205795	0.379083	0.0911974	0.0999806	0.205567		0.291139		0.160103				0.316149			0.183007	0.0265358		0	0			0		0.29554		0.120208							0			0	0		0.0488504	0.231348
CTPS1		0.231981	0.103106		0.112455	0.212182		0.419474	0.794351	0.0709649	0.0716122	0.314688		0.203235		0.141911				0.0763238			0.431604	0.0699733		0.383774	0			0.544034		0.46549		0.453387							0			0	0.0893031		0.0848563	0
SLFNL1		0	0.0106954		0	0.00207844		0.00364734	0	0	0	0		0.010944		0.00334086				0			0	0		0	0			0		0		0							0			0	0		0	0
LAMC1		0.589285	0.722783		1.45435	0.811486		1.38355	0.946975	0.0913176	0.0622891	1.04275		0.965552		2.81678				1.13675			1.36755	0.455676		0.974622	0			0.126105		0.203277		0.0501715							0			0.465474	0.241052		0.254879	0
FOXO6		0	0.00785381		0.0317062	0.00304469		0.0673578	0.2219	0.0182963	0	0.020091		0.0236142		0.0103059				0.0332424			0.0266967	0.0928941		0	0			0		0		0							0			0	0		0.0133669	0
EDN2		0.0147858	0.00894344		0	0.00133917		0.00228477	0	0	0.0408455	0		0		0.000421685				0			0	0		0	0			0		0		0							0			0	0		0	0
HIVEP3		0.113716	0.164903		0.571084	0.0834499		0.555307	0.380596	0.0298129	0.0448724	0.0945418		0.145218		0.25631				0.228972			0.170775	0.0615274		0.974622	0			0.367603		0.138715		0.0859502							0			0	0.196176		0.379994	0.337757
NCAM2		0	0.00411867		0	0.00163589		0.0293861	0	0	0	0		0.0517425		0.178074				0.0371773			0	0.0941233		0	0			0		0		0							0			0	0.0377012		0.0043932	0
NMNAT2		0	0.0127665		0	0.00982589		0.00269009	0	0	0	0.593455		0		0.0361098				0			0.0439263	0.121591		0	0			0		0		0							0			0	0.0334444		0.00899782	0
INMT		0.0466179	1.05929		0	1.00402		0.0551281	0	0.00299271	0	0.308053		0.229796		0.407422				0.380492			0.355938	1.10187		0	0			0.129634		0		0.0501715							0			0	0.0538839		0.0179334	0
ADCYAP1R1		0.0245858	0.0106235		0	0.00338899		0.0111917	0	0	0	0.00522514		0.417745		0.281819				0			0.183326	0		0	0			0		0		0							0			0	0		0.0346005	0
GHRHR		0	0.00418448		0	0.00199685		0.00118835	0	0	0	0		0.0161368		0.000797256				0			0	0		0	0			0		0		0							0			0	0		0	0
SMG7		0.48375	0.426295		0.611136	0.572967		0.360775	0.277367	0.0969582	0.213629	0.462527		0.389649		0.233108				0.0564999			0.29262	0.0966778		0	0			0.555109		0.650118		0.7662							0			0	0.487839		0.41629	0.270072
CRHR2		0	0		0	0		0	0	0.0229552	0.0326805	0.0101893		0.0514435		0.000538635				0			0	0		0	0			0		0		0							0			0	0		0	0
NOD1		0.305871	0.347899		0.21934	0.0960501		0.0433987	0.0177211	0	0	0.057291		0.0291948		0.0818778				0.0257107			0.166693	0		0	0			0		0.154217		0.0604253							0			0	0.00518082		0.0541202	0
ZNRF2		0.186276	0.174043		0.474739	0.167395		0.548591	0.140952	0.191461	0.0494416	0.319975		0.54728		0.223991				0.129679			0.496609	0.104721		0.563805	1.01656			0.53823		0.651231		0.482343							0			0	0.75736		0.58843	0.210684
PLEKHA8		0.141615	0.159379		0	0.0648837		0.0949315	0.175554	0.0663279	0	0.298846		0.353036		0.191448				0.204282			0.301379	0.0767993		0	0			0		0.0501195		0.312552							0			0.295209	0.0548989		0.124009	0
FKBP14		0.311546	0.178511		0.36138	0.237706		0.211154	0.477057	0.0183401	0.0872818	0.579845		0.624156		0.451751				0.218105			0.677326	0.348156		0	0			0		0		0							0			0	0.0399769		0.18206	0.178102
SCRN1		0.0288866	0.0507207		0.166089	0.00599535		0.179096	0.476686	0	0	0.324487		0.01574		0.398769				0.342828			0.120676	0.115064		0	0.414603			0.282386		0		0							0			0.315723	0.0936463		0.136933	0.270072
WIPF3		0.623408	0.0978118		0	0.00586954		0.0184724	0	0.0692754	0.18731	0.0312977		0.00884377		0.008595				0			0	0		0	0			0		0		0							0			0	0		0.00219453	0
PRR15		0.0060738	0		0	0.0134642		0.000655377	0	0	0	0		0		0				0			0	0		0	0			0		0		0							0			0	0		0	0
TRIL		0.00143721	0.0368058		0	0.00503188		0.0243583	0	0	0.0504579	0		0.0597817		0.23465				0.244293			0.160253	0.0404043		0	0			0		0		0							0			0	0		0	0
CPVL		0.0352149	0.0194194		0	0.37573		0.510365	0.138632	0.0229552	0	0		0.00943862		0.0716062				0			0	0		0	0			0		0		0.143221							0			0	1.41195		1.71048	3.17323
CREB5		0.441122	0.912126		0.491485	0.274876		0.785055	0.319988	0.117111	0.205875	0.0278325		0.221439		1.051				0.191189			0.798053	0.128995		0	0			0.0923915		0		0.0934054							0			0.421626	0.292052		0.519311	0.237336
GPR50		0	0		0	0		0	0	0	0	0		0		0				0			0	0		0	0			0		0		0							0			0	0		0	0
GABRE		0.0823385	0.247199		0.307573	0.104636		0.438495	0.105125	0.0221302	0	0.0696837		0.0577366		0.287394				0.262352			0.42018	0.115525		0	0			0		0		0							1.94728			0	0		0.0192036	0
CNGA2		0	0		0	0		0	0	0	0	0		0		0				0			0	0		0	0			0		0		0							0			0	0		0	0
PRRG3		0.0309983	0.125036		0.0317062	0.0258923		0.0460497	0.0452496	0	0	0.0207628		0.124179		0.10443				0.19794			0.0329571	0.411967		0	0			0.122366		0.109648		0.179423							0			0	0		0.0108609	0
FATE1		0	0.026095		0	0.000907297		0	0	0	0	0		0.0347484		0.000314059				0			0	0		0	0			0		0		0							0			0	0		0	0
VMA21		0.558202	0.418125		0.229837	0.532303		0.714325	1.11283	0.518456	0.604886	0.382773		0.430678		0.389589				0.103905			0.308483	0.412523		1.04299	0.414603			0.367003		0.522947		0.388283							0			0.880855	0.907518		0.792718	0.871243
HMGB3		0.267097	0.0773929		0	0.0487007		0.184354	1.01126	0.0600877	0.19027	0.0570986		0.0532731		0.0137725				0.0813196			0	0.0133559		0	0.632247			0.103793		0.0715387		0.182238							0			0	0.436923		0.124521	0.464931
TRAPPC9		0.0781725	0.038045		0	0.0646441		0.104054	0.171669	0.229598	0.248398	0.160358		0.148268		0.0933824				0.0432183			0.0819293	0.0824322		0	0			0.40834		0.119066		0.120361							0			0	0.0324196		0.154628	0.293277
PTK2		0.77972	0.76002		0.343146	0.678932		0.400347	0.355091	0.221581	0.310486	1.60347		1.32365		0.454739				0.544351			1.17443	0.556222		0	0			0		0		0							0			0.522841	0.0689435		0.325594	0.470698
CHRAC1		0.560758	0.54708		0.46629	0.424972		0.456742	0.718118	0.246527	0.236877	0.605785		0.363746		0.485328				0.345383			0.145793	0.229051		0	0			0.565752		0.709857		0.393509							0			0.280168	0.362345		0.401031	0.342886
FAM135B		0	0		0	0		0.00106952	0	0	0	0		0		0.0877105				0			0	0		0	0			0		0		0							0			0	0		0.00141225	0
NCF2		0.0135162	0.00233119		0	0.00601442		0.0115204	0	0	0	0.0560982		0.015955		0.00424912				0			0.0287816	0.113913		0	0			0		0.0860131		0							0			0	1.60286		0.873716	0.715628
HUS1		0.301875	0.36064		0.231448	0.337216		0.3446	0.359705	0.144338	0.294975	0.184123		0.170605		0.195907				0.178129			0.0920536	0.132113		1.22598	0.632247			0.38375		0.498583		0.284368							0			0.561716	0.446594		0.440914	0.69493
SUN3		0	0		0	0		0	0	0	0	0		0		0.000251564				0			0	0		0	0			0		0		0							0			0	0		0.00205391	0
C7orf57		0.00533993	0		0	0		0.00603632	0	0	0	0		0		0.00115766				0			0	0		0	0			0		0		0							0			0	0.0167691		0.00292841	0
UPP1		1.08905	1.30339		0.118974	2.17699		0.897813	0.542608	0.0340803	0.11137	0.399052		1.21091		0.960834				0.173845			1.62594	0		0	0.414603			1.16608		1.29537		1.05553							0			0.781112	2.92736		1.72096	1.45846
ABCA13		0	0		0	0.00173306		0	0	0	0	0		0		0				0			0	0		0	0			0		0		0							0			0	0		0	0
ZPBP		0	0		0	0		0	0	0	0	0		0		0				0			0	0		0	0			0		0		0							0			0	0		0	0
VWC2		0	0		0	0		0	0	0	0.0930272	0.0341947		0		0.000265336				0			0	0		0	0			0		0		0							0			0	0		0.00488845	0
IKZF1		0	0.0103142		0	0		0	0	0	0	0.00900783		0		0.000734799				0			0	0		1.43688	0			2.27381		1.78218		2.14731							0			1.3855	0.349749		0.405585	0.727561
RGL1		0.0684357	0.0517446		0.816195	0.0205248		0.0161723	0.0488679	0.0183547	0	0.0208097		0.0842345		0.258171				0.506508			0.0732214	1.16658		0	0			0		0		0.186262							0			0	0.0755709		1.41212	0
FIGNL1		0.0052512	0.0479411		0	0.0589136		0.0676333	0.347704	0.0889288	0.145384	0.0224674		0.0413101		0.0396753				0.051225			0.0155834	0.0980765		0	0			0.27682		0.163623		0							0			0	0.0324443		0.0441806	0
DDC		0	0		0	0		0.00113598	0	0	0.0455572	0		0		0.00583718				0			0	0		0	0			0		0		0							0			0	0		0	0
GRB10		1.14309	0.812277		0.322283	0.701309		0.413551	0.140505	0.350302	0.250419	0.188327		0.252253		0.332344				0.203718			0.101576	0		0	0			0		0		0.144157							1.89554			0.622785	0.213116		0.0848861	0.301473
COBL		0.00525092	0.00547746		0	0.00317386		0.0492633	0.384193	1.12862	1.11049	0		0.0127385		0.00245317				0			0	0.0482817		0	0			0		0		0							0			0.929317	0.012601		0.00722092	0
TMC5		0.0149681	0.00835424		0	0.00471891		0.0130009	0	0	0	0.0134943		0		0.0079523				0			0	0		0	0			0		0		0							0			0	0		0.00394359	0
SMG1		1.17591	1.03752		0.724559	1.11604		1.35364	0.972952	0.480298	0.27819	0.79122		1.02605		0.896648				0.421755			0.652692	0.64979		2.1622	1.06794			1.50912		1.09063		1.26135							0			1.2494	0.818287		1.15206	0.922344
ARL6IP1		2.01946	1.84784		2.09198	1.43511		1.03951	1.68636	0.132995	0.210686	1.15869		1.18567		1.03819				1.20479			1.01274	1.42989		1.87897	1.42534			1.25861		1.44742		1.19828							0			1.26333	1.41661		1.65122	1.09816
RPS15A		3.17978	3.05338		3.93189	3.79479		3.7495	3.68789	3.56923	3.41052	2.94528		3.10344		3.60421				3.6361			3.45884	3.49796		4.40653	3.80434			3.88531		4.44693		4.16231							2.90685			4.06396	3.27813		2.73723	3.94318
SYT17		0.0109084	0.00194254		0	0		0.0449875	0	0	0	0		0		0.0119862				0			0	0		0	0			0		0		0							0			0	0.0124783		0.0393258	0
ITPRIPL2		0.606824	0.770529		0.220885	0.475318		1.30644	0.633335	0.125071	0.232028	0.535802		0.985447		1.22826				0.954227			1.04249	0.268338		0.383774	0			0		0.092336		0							1.98532			0.323659	0.44982		0.872604	0.883147
TMC7		0.273871	0.22254		0	0.0199506		0.0124594	0.125093	0.0135668	0	0.128231		0		0.00127256				0			0	0.0925387		0	0			0		0		0							0			0	0.0205642		0.00435299	0
COQ7		0.189657	0.200632		0.28922	0.169087		0.192557	0.262524	0.204975	0.351061	0.487086		0.213416		0.14903				0.141182			0.0347453	0.662052		0.383774	0.414603			0.398154		0.245017		0.28635							0			0.723325	0.197717		0.167922	0.125692
APOBEC4		0	0		0	0		0	0	0	0	0		0		0				0			0	0		0	0			0		0		0							0			0	0		0	0
GPRC5B		0.93775	1.30253		0.711012	0.610416		0.0102017	0.0380286	0.409909	0.234824	0.665878		0.168245		0.0191573				0.0288864			0.139975	0		0	0			0		0		0							0			0	0.051383		0.0637115	0
GDE1		0.214227	0.219366		0.359185	0.221482		0.213436	0.24073	0.507968	0.296938	0.3714		0.206562		0.368903				0.154676			0.338367	0.0793591		0	0			0.375898		0.314111		0.304916							1.89939			0	0.110868		0.451977	0.227424
IQCK		0.370974	0.751015		0.687282	0.306312		0.0693563	0.13541	0.173901	0.0899576	0.404076		0.143899		0.06518				0.0144979			0.0411558	0.141519		0	0			0		0		0							0			0	0.00518082		0.0510575	0
GP2		0	0		0	0		0	0	0	0	0		0		0.000697308				0			0	0		0	0			0		0		0							0			0	0		0	0
PSMD11		0.826151	0.918005		0.8211	0.810254		1.02711	1.04467	1.04683	1.30914	0.59328		0.914432		0.758928				0.519583			0.892968	0.604554		0.383774	1.29349			1.08234		0.890061		0.845319							0			0.639582	0.815212		0.931371	1.18507
UMOD		0	0		0	0		0	0	0	0	0		0		0				0			0	0		0	0			0		0		0							0			0	0		0	0
ARPC5		1.09827	1.20111		1.43738	1.10004		0.968941	1.6584	0.0763814	0.114979	1.33403		1.43769		1.12185				1.22044			1.13288	1.70895		1.13719	0.632247			1.5754		1.32186		1.46229							0			1.81282	2.47966		2.2582	1.80504
ACSM5		0	0.017458		0.108734	0.0118892		0.601538	0	0.0547343	0.0504579	0		0.0122574		0.0295823				0			0	0		0	0			0		0		0.0501715							0			0.503262	0		0.0807005	0
PDILT		0	0		0	0		0	0	0	0	0		0		0				0			0	0		0	0			0		0		0							0			0	0		0	0
ACSM1		0	0		0	0.00263159		0.00803458	0	0	0	0		0		0.00398443				0.032182			0	0		0	0			0		0		0							0			0	0		0	0
BFAR		0.442845	0.440846		0.222199	0.362144		0.46735	0.404742	0.367766	0.278064	0.345294		0.313152		0.358089				0.523569			0.327638	0.201327		0	0.414603			0.767616		0.331622		0.439927							0			0.429726	0.549537		0.376927	0.101014
TSEN15		0.138092	0.173477		0.357076	0.148786		0.120649	0.338076	0.412495	0.642035	0.235802		0.222273		0.232996				0.103177			0.201846	0.0395443		0	0			0.503758		0		0.392166							0			0	0.146435		0.251341	0.348683
PLA2G10		0	0		0	0.0024878		0.00339605	0	0	0	0.00850577		0		0.000947694				0			0	0		0	0			0		0		0							0			0	0		0	0
PARN		0.256847	0.202772		0.23629	0.208708		0.189657	0.217576	0.104517	0.0611759	0.198106		0.222064		0.219163				0.20482			0.227366	0.242336		0.974622	0			0.168465		0.145412		0.366355							0			0	0.0508421		0.255347	0.477566
ERCC4		0.111629	0.171759		0	0.201754		0.123578	0.152147	0.183918	0.165043	0.162819		0.0962113		0.120009				0.243014			0.206015	0.117355		0	0			0.166743		0.092336		0.0661538							0			0	0.0713448		0.0915766	0
ANKRD42		0.163458	0.179915		0.13722	0.219474		0.239322	0.0790738	0	0	0.170113		0.200989		0.183853				0.161185			0.274091	0.395079		0	0			0.0737362		0.193066		0.0501715							0			0	0.144116		0.217125	0
PRCP		0.231531	0.558982		0.524407	1.51054		0.2979	0.346128	0	0.0664856	0.217334		0.252504		0.510463				0.168298			0.16587	0.30278		0	0.414603			0.451678		0.208338		0							0			0.259579	0.692566		0.921522	0.682958
RAB30		0.599576	0.442347		0.24093	0.141446		0.267444	0.196155	0.178126	0.0720631	0.535429		0.294609		0.788205				0.270585			0.405113	0.357994		0	2.86497			0.106971		0.207539		0.176669							0			0	0.039945		0.0340852	0.596588
PCF11		1.62832	1.65714		1.23687	1.61336		1.61341	0.585258	0.281704	0.299152	1.48769		1.48371		1.45914				1.2255			1.51887	1.42853		1.40188	0.873635			1.05767		1.11442		0.595026							0			0.967502	0.934868		1.62012	0.84538
CCDC90B		0.476996	0.506748		0.380659	0.52877		0.395869	0.562919	0.398854	0.161929	0.426853		0.413802		0.484165				0.45245			0.350431	0.637074		0	0			0.207111		0.359006		0.609068							0			0.421626	0.369755		0.363218	0
C1orf21		0.887728	1.26195		0.230544	0.743116		0.980482	0.576817	0.715545	1.07923	0.290476		0.729882		1.1955				1.32604			1.08152	1.23277		0	0			1.04808		0		0.364552							1.89554			0.841691	0.0382303		0.100854	0.419102
DLG2		0.414634	0.410631		0.208764	0.179781		0.100088	0	0.0331518	0.0300646	0.196437		0.254544		0.330904				0.133331			0.0793917	0.144419		0	0			0		0		0							0			0	0		0.0140087	0
EDEM3		0.668819	0.768427		0.676137	0.610446		0.677237	0.406263	0.135442	0.0590689	0.263081		0.451457		0.639606				0.329513			0.493972	0.0883549		0	0.722159			0.514356		0.495306		0.655724							1.98532			0	0.997696		0.777279	0.586023
MDFIC		0.471819	0.905836		1.98187	0.617964		1.16144	0.84534	0.2264	0.288454	0.119746		0.190082		0.558553				0.543011			0.0869562	0.778714		1.13719	0			0.602491		1.21392		0.740097							1.89554			0	0.483201		0.850299	0.461449
DOCK4		0.817199	0.775356		0.375514	0.914651		0.0521339	0.0177211	0.017587	0.0643628	0.0359345		0.0538946		0.257302				0.132078			0.0526177	0.0640049		0	0			0		0		0.0985903							0			0	0.494647		0.664057	0
ZNF277		0.213151	0.17308		0.127312	0.186746		0.17415	0.0829153	0.199513	0.0504801	0.192774		0.0990366		0.207753				0.275282			0.260076	0.0395443		0.383774	0.722159			0.126105		0.378196		0.456994							1.90716			0	0.587532		0.342355	0.101014
IFRD1		1.30354	1.47752		1.47878	0.751077		1.044	0.51435	0.487113	0.484546	1.33284		1.65038		0.999345				1.5705			1.40793	1.07072		0	1.37832			0.973759		0.814236		1.2421							0			0.629223	0.495048		0.943841	0.800559
TMEM168		0.237422	0.250028		0.208764	0.250584		0.367945	0.193837	0.0915023	0.0381288	0.297368		0.290795		0.276705				0.27042			0.322046	0.426435		0.563805	0			0.527961		0		0.305678							0			0.421626	0.0735511		0.267546	0.101014
GPR85		0.0599636	0.050824		0	0.0325786		0.0159682	0.149255	0	0	0.0723357		0.0280112		0.0193973				0.0323921			0	0.0941233		0	0			0		0		0							0			0	0.0199528		0.0582367	0
PPP1R3A		0.0158942	0		0	0.00301164		0.000970102	0	1.49527	1.1631	0.00606381		0		0.00040847				0.0207714			0.0405045	0		0	0			0		0		0							0			0	0		0.00592215	0
FOXP2		0	0.00536372		0.632933	0.0213936		0.462537	0.0911203	0.069212	0.10397	0		0		0.178761				0.197745			0	0.376095		0	0			0.0938035		0		0							0			0	0		0.00325048	0
TFEC		0.0262211	0.00518402		0	0.00214809		0.00439962	0	0	0	0		0		0.00442372				0			0	0		0	0.632247			0		0		0.0855661							0			0	0.782213		1.23034	0.226638
SLC7A3		0	0		0	0		0	0	0	0	0		0		0				0			0	0		0	0			0		0		0							0			0	0		0	0
TEX11		0	0		0	0		0	0	0	0	0		0		0.000319336				0			0	0		0	0			0		0		0							0			0	0		0	0
ARR3		0	0		0	0		0	0	0	0	0		0		0				0			0	0		0	0			0		0		0							0			0	0		0	0
DGAT2L6		0	0		0	0		0	0	0	0	0		0		0.00115718				0			0	0		0	0			0		0		0							0			0	0		0	0
CXCR3		0	0		0	0		0.0194081	0.107008	0	0	0		0		0.000227174				0			0	0		0	0			0.346253		0.304581		0.688234							0			0	0		0	0
OGT		0.613782	0.617493		0.511762	0.792954		1.22018	0.712186	0.422609	0.144382	0.524497		0.656399		0.681062				0.44677			0.417206	0.331442		1.04299	2.03766			1.74713		1.60031		1.79696							0			0.625967	0.914583		1.14839	0.865789
RNF2		0.242798	0.246852		0.360507	0.208829		0.210026	0.245655	0.11849	0.190814	0.191746		0.191117		0.131059				0.125253			0.192481	0.0752755		0	0			0.647574		0.592095		0.292507							0			0	0.182928		0.248338	0.208157
NONO		0.895432	0.750522		0.752611	0.949061		1.37226	1.57985	0.318318	0.341	0.956502		0.900189		0.908781				0.616043			0.986848	0.720587		0.383774	0.944934			1.43692		0.92582		1.20481							0			1.1759	1.06869		0.95099	0.960735
ITGB1BP2		0.0147858	0.0140646		0	0.0124966		0.00962368	0	0.194057	0.154593	0.0682715		0.0126609		0.0125485				0			0	0		0	0			0		0		0							0			0	0.0216318		0.00917038	0
ZMYM3		0.0923021	0.121472		0	0.0954512		0.047187	0	0.026119	0	0.129957		0.0713089		0.0569866				0.0359845			0.040782	0.0752755		0	0			0.0916459		0		0							0			0	0.00518082		0.0901897	0
GJB1		0	0		0	0		0	0	0	0	0		0		0				0			0	0		0	0			0		0		0							0			0	0		0	0
NLGN3		0.0113581	0.0158025		0	0.0317565		0.00515011	0	0	0	0.00310737		0		0.0120679				0			0.0246768	0.0245618		0	0			0		0		0							0			0	0		0.0211508	0
MED12		0.146695	0.135883		0.0317062	0.16372		0.141537	0.207478	0.013282	0.0919427	0.15251		0.201263		0.116159				0.120105			0.0943286	0.16426		0.660432	0			0.351511		0		0.286828							0			0	0.111265		0.0867015	0.0930107
FOXO4		0.227853	0.297331		0.168434	0.12248		0.0718075	0	0.0941457	0.0175049	0.0725634		0.0863572		0.0703741				0.111671			0.0396555	0		0.862832	0.414603			0.103793		0.258803		0.373394							0			0	0.0622771		0.0681685	0
SNX12		0.167671	0.235163		0.166089	0.225564		0.165894	0.257144	0.207817	0.320956	0.210825		0.225113		0.186533				0.212379			0.242926	0.594615		0	0			0.109183		0		0.218266							0			0.212173	0.211488		0.238468	0.185455
DLG3		0.0480536	0.0138263		0.351642	0.0205453		0.0433725	0	0.00963686	0	0.333517		0.183162		0.0427981				0.0575664			0.249798	0.0743533		0	0			0		0		0.0733004							0			0	0		0.00981781	0
KIF4A		0	0.00301833		0	0		0.000849546	0.704635	0	0	0.00771386		0.019151		0.00213777				0			0	0		0	0			0		0		0							0			0	0		0.0173429	0.178102
GDPD2		0	0		0	0		0	0	0	0	0		0		0				0			0	0		0	0			0		0		0							0			0	0		0	0
PDZD11		0.238491	0.2016		0.193581	0.191558		0.223302	0.590933	0.193136	0.237954	0.354373		0.417608		0.274529				0.13988			0.259324	0.538683		0	0			0.294556		0.325859		0.191912							0			0	0.0819898		0.24448	0
AWAT2		0	0		0	0		0	0	0	0	0		0		0.000286698				0			0	0		0	0			0		0		0							0			0	0		0.00339096	0
EDA		0	0.0112914		0	0.0103641		0.128868	0	0	0.0904124	0.0867369		0.303794		0.131964				0.078314			0.147684	0.0133559		0	0			0		0.0611209		0.0495656							0			0.282961	0.00518082		0.0963739	0
FAM155B		0	0		0	0.0466245		0.00859654	0	0	0	0		0		0.000374564				0			0	0		0	0			0		0		0							0			0	0		0	0
PJA1		0.0388651	0.0675827		0.0656805	0.0259336		0.0973047	0.127947	0.0290071	0.108388	0.172763		0.223358		0.11503				0.258474			0.205672	0.357654		0	0			0.448361		0.111568		0.226506							0			0	0		0.0478762	0
EFNB1		0.38223	1.14703		0.358069	0.322943		0.225815	0.0885401	0.0347481	0.0759101	0.244319		0.177602		0.136321				0.151535			0.282043	1.31058		0	0			0.465648		0.162601		0.101196							0			0.330303	0.0951353		0.376573	0.469917
STARD8		0.452015	0.524126		0.240494	0.330126		0.0803063	0.163178	0.0121597	0.0693125	0.0503903		0.232595		0.0168577				0.360673			0.0310326	0.106287		0	0			0		0		0							0			0	0.618522		0.433342	0.759228
YIPF6		0.564383	0.579705		0.685193	0.502617		0.653431	0.389476	0.496077	0.54883	0.6162		0.610786		0.550088				0.595141			0.543525	0.567599		0	0.706822			0.515131		0.511853		0.48287							0			0.315723	0.50064		0.522173	0
OPHN1		0.263163	0.229651		0.208764	0.165991		0.199366	0.0829153	0	0	0.14209		0.164719		0.600666				0.161244			0.138801	0.0265358		0	0			0.234856		0		0							0			0	0.0511268		0.131355	0
AR		0.193468	0.0248092		0	0.0598402		0.728117	0.175951	0.224764	0.11676	0.421241		0.12996		1.05532				0.666113			0.14328	0.102576		0	0			0		0		0							1.89554			0	0.0895346		0.0230344	0
TLE1		0.831923	0.699236		1.51906	0.801399		0.137042	0.374973	0.6547	0.450111	1.08503		1.16001		0.524427				0.06515			0.831754	0.28824		0.383774	0			1.01931		0.0406012		0.166688							0			0	0.0885532		0.331114	0.57589
ZNF207		1.35131	1.29505		1.22913	1.45316		1.57112	1.38277	0.475179	0.447628	1.13123		1.30746		1.30586				0.695624			1.17093	0.706057		1.98254	1.12701			1.8549		1.39274		1.57942							0			1.1584	1.69861		1.68723	0.829659
TRIM10		0	0		0	0		0	0	0	0	0		0		0.000328388				0			0	0		0	0			0		0		0							0			0	0		0	0
ZFP57		0	0		0	0		0	0	0	0	0		0		0				0			0	0		0	0			0		0		0							0			0	0		0	0
MOG		0	0		0	0		0.00131343	0	0	0	0		0		0.00161571				0			0	0		0	0			0		0		0							0			0	0		0	0
ZNRD1		0.542367	0.439746		0.567207	0.460965		0.556457	0.550366	0.228835	0.341076	0.748663		0.533609		0.396513				0.523411			0.418635	0.303985		0	0.414603			0.71896		0.611002		0.61098							0			0.714091	0.556629		0.305782	0.336607
RNF39		0	0		0	0		0	0	0	0	0.00580839		0		0.000763317				0			0	0		0	0			0		0		0							0			0	0		0	0
PPP1R11		0.280316	0.362136		0.183188	0.299482		0.334019	0.338952	0.238932	0.411705	0.363777		0.446974		0.195168				0.155843			0.162082	0.153123		0	0			0.500496		0.477532		0.564544							0			0.578853	0.539177		0.416209	0.215294
GNL1		0.773938	0.551409		0.699524	0.451571		0.502397	0.380403	0.159551	0.144927	0.64476		0.77491		0.404429				0.620084			0.626027	0.86775		0	0.944934			0.347304		0.22309		0.660672							0			0	0.337582		0.367372	0.259867
PRR3		0.179178	0.144761		0	0.0913577		0.149519	0.14359	0.011742	0	0.085822		0.216514		0.104997				0.226677			0.0510334	0.076538		0	0.414603			0.229036		0.21932		0.0680072							0			0	0.0309909		0.17208	0.0930107
ABCF1		0.621907	0.544859		0.27107	0.607443		0.860252	1.06072	0.585846	0.626658	0.558757		0.672706		0.483075				0.450457			0.582284	0.352421		0.563805	0.414603			1.28056		0.26512		1.0727							0			0.831885	0.744738		0.792126	0.259867
DHX16		0.222417	0.26792		0.349508	0.166601		0.233508	0.401137	0.246189	0.0541683	0.192781		0.163303		0.194006				0.401069			0.371582	0.0245618		0	0			0.404712		0.233361		0.490298							0			0.605759	0.108818		0.206201	0.301473
PPP1R10		1.8375	1.75045		1.9131	1.28476		1.09599	0.551844	0.483835	0.192356	1.28313		1.50633		0.864948				1.56416			1.08654	1.81374		0	0.932679			1.24293		1.2576		1.24121							0			0.98898	0.95589		1.40283	0.829844
IVNS1ABP		1.08612	1.44176		0.53613	1.25878		1.05241	0.675115	0.216792	0.081165	0.59695		0.970073		0.767859				0.813325			0.941797	0.468567		1.62091	0.414603			1.84685		1.56402		1.79806							0			0.498776	2.35139		1.65928	0.715342
C6orf136		0.0732874	0.107165		0	0.050742		0.0309143	0.23312	0.34593	0.500846	0.109305		0.0281161		0.0847897				0			0.0904884	0.150503		0	0			0		0.138453		0.0734879							0			0	0.0114248		0.0566009	0
MRPS18B		0.437791	0.45577		0.457632	0.485086		0.525585	0.92412	0.909646	0.982499	0.547437		0.471707		0.414875				0.576793			0.363456	0.518071		0	0			0.347322		0.197566		0.54698							0			0.578173	0.143184		0.350082	0.402005
PPP1R18		0.987187	1.21545		1.01875	0.861454		0.714786	0.714139	0.0537122	0	0.774423		0.480043		0.555297				0.58198			0.656342	0.137843		0	0.414603			0.845587		0.774823		1.15782							0			0	1.42712		1.23158	0.882698
NRM		0.192285	0.202006		0.291037	0.125538		0.0813439	0.483066	0	0	0.191389		0.121676		0.0841269				0.115547			0.143549	0.243714		0	0			0.273491		0.0931703		0.0719839							0			0.785294	0.0988861		0.181365	0.215294
TUBB		1.39894	1.23518		1.46646	1.43891		0.718751	3.1028	0.966426	1.27206	1.13373		0.92494		1.36721				1.44124			1.22977	1.9284		0	0			1.34526		1.06808		1.02525							1.89554			1.32951	0.844075		1.83588	1.42624
FLOT1		1.10721	1.23754		1.14476	1.15319		0.695246	0.612091	0.772435	0.906141	0.644363		0.660388		0.592918				0.822906			0.607832	0.843903		0	1.12701			0.615372		0.165669		0.166937							0			0.807762	0.787153		0.670918	0.185455
IER3		3.09494	2.94596		3.33493	2.59659		1.28712	0.814909	0.151454	0.148463	1.51105		0.62124		2.03931				3.7381			1.4768	2.349		0	1.12701			0.587476		0.314202		0.417689							1.94728			2.69918	3.47375		3.61246	2.78993
DDR1		0.0855062	0.0198649		0.0838285	0.00753581		0.129815	0.11405	0.244908	0.213769	0.0803995		0.0520814		0.017273				0.04859			0.162923	0.33069		0	0			0		0		0							0			0	0		0.0675649	0
VARS2		0.0611626	0.0629784		0	0.0356517		0.0537254	0.0327839	0.0601254	0	0.0400308		0.0611691		0.0475466				0.0573736			0.0376792	0.0133559		0	0			0.0997796		0.237775		0							0			0.295209	0.0426428		0.0911042	0
GTF2H4		0	0.0100044		0	0.00623993		0.0106988	0.031695	0	0	0.0306162		0.0174571		0.00487212				0			0	0		0	0			0		0		0							0			0	0		0.000757791	0
SFTA2		0	0.0119167		0	0.0736419		0.00332084	0	0.0121924	0	0		0		0.000568304				0			0	0.113948		0	0			0		0		0							0			0	0		0.00559054	0
GHSR		0	0		0	0		0	0	0	0	0		0		0.000625295				0			0	0		0	0			0		0		0							0			0	0		0	0
TNIK		0	0.00348206		0	0.00511039		0.0723153	0.0746638	0.137616	0.255911	0.137694		0.0934574		0.166114				0			0.185384	0		0	0			0.937581		0.702974		0.445224							0			1.18629	0.0216318		0.130619	0
SLC2A2		0	0		0	0		0	0	0	0	0		0		0				0			0	0		0	0			0		0		0							0			0	0		0	0
EIF5A2		0.490297	0.558946		0.256685	0.186908		0.265561	0.430322	0	0.0226879	0.105137		0.291411		0.28555				0.236457			0.231216	0.196877		0	0			0.539751		0.400834		0.405732							0			0.330303	0.0354029		0.270818	0.464953
RPL22L1		1.07115	0.906963		1.39442	0.905418		1.38007	2.51429	0.245665	0.286269	0.741743		1.22741		1.34043				0.979633			1.42518	1.5439		1.65731	2.10076			1.47557		1.30778		1.30979							0			1.76487	0.743618		0.850672	0.560501
PLD1		0.244327	0.0530091		0.283492	0.0661307		0.0234504	0.0177211	0	0	0.172145		0.358442		0.273677				0.0499469			0.0986716	0.0841369		0	0			0.345606		0		0							0			0	0.108247		0.186524	0
TMEM212		0	0		0	0		0.00300469	0	0	0	0		0		0.00133292				0			0	0		0	0			0		0		0							0			0	0		0.00699558	0
FNDC3B		0.843418	0.6398		0.287607	0.632081		0.989391	0.720774	0.114715	0.101449	0.5143		0.830681		1.36819				0.693325			0.782198	0.0843962		0	2.12554			0.905391		0.409594		0.5341							1.89554			0.295209	1.50429		1.05138	0.336607
TNFSF10		1.5263	1.86002		1.46272	1.40844		0.0231711	0.0829153	0.0927951	0	0.124176		0.178449		1.22518				0.928453			0.100088	0.365964		0	0			0.60093		0.187581		0.495575							0			0.494569	0.217714		0.187462	0
NCEH1		0.295435	0.221895		0.0922534	0.289481		0.229909	1.25135	0.00797157	0.0240002	0.0677425		0.0682103		0.162384				0.106495			0.033415	0.0265358		0	0			0		0		0.193893							0			0	0.179976		0.668309	0.125692
ECT2		0.31227	0.250128		0.0317062	0.249821		0.116915	0.947236	0	0	0		0.08371		0.0740342				0.0385624			0	0.0433291		0	0			0.0618688		0		0.186121							0			0	0.0576115		0.141538	0
SPEF2		0.0940141	0.0264659		0	0.0570948		0.0960516	0.0696083	0	0.0632294	0.0776713		0.0319163		0.0861762				0.122549			0.144708	0		0	0			0.255377		0.14087		0.0754506							0			0	0.012601		0.0385217	0
HMCN1		0.734025	1.31221		0.323053	0.138021		0.00898509	0	0.029194	0	0.0145778		0.0692593		0.170263				0.683349			0.0584044	0.111218		0	0			0		0		0.0979457							0			0	0.0156522		0.018575	0.0930107
IL7R		0.042926	0.0941662		0	0.0142235		0.0143731	0.0177211	0	0	0		0.0120815		0.00280381				0			0.0329571	0		0	0			3.34421		4.40006		3.6527							0			0	1.14737		1.05871	2.99763
CAPSL		0	0		0	0		0	0	0	0	0		0		0				0			0	0		0	0			0		0		0							0			0	0		0	0
PRG4		0.0115125	0.0136047		0	0.0139498		0.0318957	0.0686843	0	0	0.0281165		0.0436276		1.39525				1.52798			0.0200609	0.0485348		0	0			0		0		0.103944							0			0	0.0114248		0.0298714	0
LMBRD2		0.249966	0.208343		0.531798	0.176256		0.176118	0.332294	0.133129	0	0.22871		0.279912		0.191845				0			0.0744485	0		0	0			0.208309		0		0.129044							0			0.259579	0.0264742		0.28229	0.0930107
SKP2		0.0586186	0.0559211		0	0.053832		0.0715484	0.87382	0	0	0.063422		0.027459		0.0818508				0.0538708			0	0.0378675		0	0			0		0		0							0			0	0.0227307		0.0989033	0
RANBP3L		0	0		0	0.00521267		0.00973626	0	0	0	0.437205		0.0668847		0.155932				0			0.168499	0		0	0			0		0		0							0			0	0		0	0
SLC1A3		0.0659684	0.0187166		0	0.0204023		0.0428481	0.306864	0.0202342	0.079178	0.0405237		0.0179737		0.324559				0.0207714			0.119298	0.0375958		0	0			0		0		0							0			0	0.214178		1.32114	0
NIPBL		0.996669	0.943556		1.3544	1.02484		1.26913	0.830442	0.363335	0.347468	0.896188		1.23869		1.0011				0.915446			0.928507	0.839769		0.563805	1.61763			1.49251		1.26613		1.25278							0			0.942019	1.13071		1.21971	0.958455
NUP155		0.19716	0.195508		0	0.27512		0.210884	0.603097	0.0509332	0.0895814	0.20233		0.178038		0.149375				0.182164			0.17715	0.174883		0	0			0.345863		0.102158		0.311236							0			0	0.101299		0.162635	0
WDR70		0.20397	0.27671		0	0.235062		0.310487	0.690534	0.355443	0.0845739	0.319747		0.367366		0.241577				0.323187			0.100353	0.334671		0.383774	0			0.356968		0.322944		0.386944							0			0.323659	0.214349		0.262158	0.231348
GDNF		0	0.00415949		0	0		0.00400984	0.0327839	0.425721	0.297761	0.0287325		0.0301509		0.00242109				0			0.0690626	0		0	0			0		0		0							0			0	0		0	0
EGFLAM		0.00364843	0.0309638		0	0.0242514		0.300097	0.432676	0.437865	0.47637	1.10603		1.59813		0.0688664				0.0997735			0.669809	1.05604		0	0			0.0997796		0		0							0			0	0.0256398		0.0209332	0
LIFR		2.00005	1.88869		1.39973	2.94997		1.21145	0.599588	0.086591	0.159155	0.854461		0.696375		2.03288				0.158111			0.83384	0.515232		0	0			0.214666		0.290027		0							2.8788			0.259579	0.274713		0.127178	0
RICTOR		0.783818	0.669006		0.586766	0.40849		0.418057	0.307098	0.207411	0.0981045	0.658023		0.685007		0.500155				0.47752			0.39604	0.258691		0	0			1.11706		0.963193		1.05385							0			0.236827	0.314364		0.366387	0
OSMR		0.809349	0.982485		0.380247	1.37452		0.64569	0.408449	0.0100411	0	0.62089		0.905444		0.751355				0.442398			1.02998	0.228032		0	0.632247			0		0		0.0802651							0			0	0.0877908		0.035796	0
C9		0.00143721	0.024889		0	0.0300844		0.00809166	0	0	0	0		0		0.0311649				0			0	0		0	0			0		0		0							0			0	0		0.0193849	0
BAZ1A		0.942748	1.25602		1.02027	1.59534		1.32634	1.09699	0.142171	0.0716222	0.554094		1.10546		0.946017				0.443804			1.25796	0.793327		1.35463	0			1.57661		1.75741		2.07552							0			1.51986	1.47329		1.63405	1.71251
SNX6		1.00232	0.9371		0.78108	0.825336		0.778942	1.26168	0.60589	0.541068	0.680764		0.964805		0.768149				0.690841			0.689252	0.716337		1.13719	1.42534			1.13391		0.962955		1.1218							0			1.40608	0.792524		1.52688	1.17707
PDC		0.0317596	0.00873452		0	0.00614858		0.00894757	0	0	0	0		0.0121238		0.00459036				0			0	0		0	0			0		0		0							0			0	0		0.00376973	0
CFL2		0.566922	0.559656		0.853812	0.374226		0.661205	1.47223	2.14975	2.76383	0.895175		0.60622		0.466236				0.460085			0.735308	0.55504		0	0.414603			0.109447		0.203858		0.36539							0			0.650563	0.0103349		0.2299	0
PPP2R3C		0.507843	0.459623		0.350006	0.315084		0.270758	0.609303	0.405077	0.272757	0.421411		0.224571		0.245987				0.129633			0.1795	0.375465		0	0			0.679487		0.399241		0.635765							0			0.766486	0.375441		0.428505	0.231348
NFKBIA		3.79752	3.72145		3.2824	4.0308		2.13085	1.72628	1.18738	1.20931	1.73152		1.79757		2.58608				2.68294			2.00564	2.61714		2.16435	3.45083			1.87517		1.8307		2.04617							1.88031			3.91412	3.53875		3.54559	3.25425
RALGAPA1		0.869894	0.546147		0.910812	0.528945		0.761548	0.359483	0.141461	0.137449	0.574861		0.68543		0.522507				0.298935			0.552377	0.461195		1.31901	0.632247			1.40979		1.30783		1.84044							0			0.865797	0.942932		0.785803	0.815322
PTGS2		2.09767	0.0353686		1.73137	1.99738		0.0331474	0	0	0.0546318	0.101987		0		0.898228				0.868154			0.0446694	0.0433291		0	0			0		0		0.0855661							1.98532			1.99302	2.79379		1.75676	0.641865
INSM2		0.00334957	0.000809099		0	0		0.00111582	0	0	0	0		0.0291282		0.000196984				0			0	0		0	0			0		0		0							0			0	0		0	0
BRMS1L		0.273916	0.306527		0.401399	0.293175		0.277239	0.123402	0.237158	0.364178	0.341905		0.448071		0.261941				0.138698			0.293377	0.0820528		0	0			0.241107		0.0712527		0.0956349							0			0	0.0650729		0.0640109	0
PLA2G4A		0.104954	0		0.767929	0.145699		0.0070469	0	0	0	0.0550262		0		0.0976925				0.139441			0	0		0	0			0.115516		0		0.0952647							0			0	0.10812		0.189337	0
TAAR2		0	0		0	0		0	0	0	0	0		0		0				0			0	0		0	0			0		0		0							0			0	0		0	0
TAAR1		0	0		0	0		0	0	0	0	0		0		0				0			0	0		0	0			0		0		0							0			0	0		0	0
THEMIS		0	0		0	0		0	0	0	0	0		0		0				0			0	0		0	0			0		0.655052		0.940738							0			0	0		0.000923552	0
PTPRK		0.318318	0.614964		0.408487	0.389488		0.445652	0.449559	0.0782456	0.0345781	0.65974		0.57789		0.315194				0.231953			0.301369	0.225457		0.974622	0			0		0		0							0			0	0		0.00796769	0
LAMA2		0.463791	0.318138		0.102204	0.183265		1.83074	0.377449	0.228403	0.0226879	0.0906212		0.0632331		3.10089				1.49143			0.163821	0.399046		0.862832	0			0.248412		0.213778		0.0979457							0			0.259579	0.321141		0.315631	0.226638
ARHGAP18		0.283616	0.825745		0	0.300255		0.171582	1.06635	0.211563	0.166449	0.0201546		0.316438		0.64768				0.11563			0.103845	0.145331		0	1.07865			0.297244		0.092336		0.382502							0			1.85822	0.533696		1.65751	0.411936
L3MBTL3		0.0952352	0.130208		0.0600713	0.0887987		0.109492	0	0	0	0.0219501		0.172805		0.0965021				0.524691			0.0902463	0.0532347		0.974622	0			0.845633		0.374976		0.526567							0			0.330303	0.26689		0.122355	0
IARS2		0.408771	0.419902		0.557267	0.39413		0.580449	0.92788	0.507393	0.771052	0.696324		0.476465		0.595393				0.388027			0.484255	0.210987		0	0			0.677489		0.632646		0.336506							0			0.421626	0.245877		0.471998	0.889343
SAMD3		0	0.0111682		0	0		0	0	0	0	0		0		0.00031077				0			0	0		0	0			2.06923		0.870688		1.41288							0			0	0		0.00184625	0
TMEM200A		0.0177777	0		0	0		0.016315	0	0.0140893	0	0.00517471		0		0.00806765				0			0.167097	0.0375958		0	0			0.119973		0.0907537		0.145606							0			0	0		0.00517429	0
LHX4		0.0224909	0.00794459		0	0.0110461		0.0211099	0	0	0	0.00975426		0		0.0132576				0.0214218			0	0		0	0			0		0.0712527		0.108734							0			0	0		0.0411011	0
AKAP7		0.293707	0.153353		0	0.161891		0.25715	0.129055	0.269124	0.41087	0.179417		0.17773		0.219208				0.193468			0.153996	0.123617		0	0			0.216692		0.0611209		0							0			0	0.105655		0.27589	0
MED23		0.212547	0.216015		0.433443	0.195736		0.200386	0.202632	0.0351234	0	0.198974		0.15288		0.168609				0.194085			0.136097	0.0925387		0	0.414603			0.3352		0.319863		0.416229							0			0.244737	0.236879		0.2095	0.101014
ARG1		0	0		0	0		0.0026636	0	0	0	0		0		0.0007251				0			0	0		0	0			0		0		0.0889681							0			0	0		0	0
ENPP3		0.00290422	0.00359867		0	0.0138075		0.00672527	0	0	0	0		0		0.00666633				0			0	0		0	0			0		0		0							0			0.212173	0		0	0
ENPP1		0.129393	0.111577		0	0.0262991		0.25204	0.142458	0	0	0.146823		1.09029		0.948061				0.80278			0.446071	0.413796		0	0			0		0.158917		0							0			0	0		0.0449496	0.270072
MOXD1		0	0		0	0.00149998		0.00684537	0.100971	0	0	0.016756		0		0.016865				0.0682281			0	0.119448		0	0			0		0		0							0			0	0		0	0
STX7		0.524967	0.444392		1.47667	0.406918		0.362489	0.231602	0.260271	0.33833	0.620397		0.615454		0.469809				0.775545			0.530372	0.950285		0.383774	0			0.788999		0.165282		0.660078							0			0.499887	0.669937		1.1919	1.23184
VNN1		0	0		0	0.0040037		0.00283323	0	0	0	0		0		0.00290123				0			0	0		0	0			0		0		0							0			0	0.84702		0.313726	0.226638
LAMC2		0.00668061	0.0226395		0	0.0664102		0.0634409	0	0	0	0.00732346		0.00786176		0.657128				0			0.0622258	0.531308		0	0			0		0		0							0			0.230756	0.0260631		0.00684782	0
PRRG1		0.280318	0.509992		0.323752	0.508525		0.281037	0.309975	0.150812	0.0349249	0.101525		0.124437		0.193684				0.107686			0.119283	0.0245618		0	0			0		0.0694352		0							0			0	0.0405051		0.12242	0
LANCL3		0.00724166	0		0	0.0171642		0.0171835	0	0	0	0.0136497		0		0.0149051				0			0	0		0	0			0.0552492		0		0.0733004							0			0	0		0.00803819	0
XK		0	0.00519977		0	0		0.0250129	0	0.045903	0	0.110141		0		0.00121019				0			0	0		0	0.414603			0		0		0							0			0	0		0	0
CYBB		0.0138751	0.0110148		0	0.0128565		0.0299119	0	0.00800023	0	0.0305588		0.0398389		0.0128263				0			0.0931807	0		1.14014	0			0		0		0							0			0	2.11632		2.36313	0.420184
DYNLT3		0.956807	0.70803		0.393608	0.324958		0.820569	0.286395	0.130135	0.155527	0.968943		0.764402		0.606107				0.523558			0.836951	0.174433		0.563805	0.414603			0.440076		0.736628		0.760713							0			0.493765	0.286761		0.809989	0
SYTL5		0	0		0	0		0	0	0	0	0		0		0.00156107				0			0	0		0	0			0		0		0							0			0	0		0	0
TPR		1.40653	1.33279		1.1774	1.25499		1.38866	1.52177	0.481565	0.363259	1.22864		1.33316		1.17412				1.33564			1.22153	0.876701		0.799829	0.932679			1.22374		1.26035		1.41993							0			1.50842	0.762654		0.97063	1.20764
SRPX		0.535267	0.162583		0.824341	0.578149		0.129448	0.647207	0	0.0227643	0.117526		0.183284		2.20838				0.247513			0.68933	0.338311		0	0			0		0.105913		0.173989							0			0.259579	0.0426448		0.0875834	0
RHBDL3		0	0.00415462		0	0.000869587		0.00236179	0	0	0	0		0.010424		0.00494446				0			0	0		0	0			0		0		0							0			0	0		0.00216	0
RPGR		1.21831	0.989315		0.727733	0.8877		0.34627	0.110004	0.00800023	0.0591828	0.0956955		0.229717		0.199468				0.181777			0.311905	0		0	0			0.45264		0.62041		0.607548							0			0	0.490319		0.232065	0.101014
OTC		0.0431571	0		0.136561	0.142629		0	0	0	0	0		0		0.00104197				0			0.0266549	0		0	0			0		0		0							0			0	0		0	0
TSPAN7		1.5529	1.35591		0.633175	2.02659		0.364299	0.0351336	0.410315	0.182197	0.137608		0.170695		0.0233576				0.146726			0.0670419	0.106287		0	0			0.109183		0		0							0			0.88258	0.0538309		0.0570695	0
DAPK1		0.00219524	0.0229088		0.493222	0.362967		0.0422564	0.0755634	0.0221302	0	0.00653933		0		0.0248128				0.251102			0	0.0640049		0	0			0		0		0.0913744							0			0	0.309748		0.544255	0.715953
ISCA1		0.553515	0.506819		0.843713	0.413943		0.654509	0.627386	1.04789	1.27848	0.688113		0.65298		0.584428				0.503371			0.380813	0.197091		0.799829	1.07865			1.40856		0.833926		1.3044							0			0.67576	0.18245		0.383421	0.0930107
DNAJC25		0.122529	0.186111		0.108734	0.203846		0.375631	0.34771	0.0560232	0.0175049	0.211374		0.112572		0.192674				0.337513			0.16486	0.0867581		0	0			0.306757		0.108314		0.367765							0			0	0.0238305		0.30651	0.0930107
PTGR1		0.438955	0.408477		0.203904	0.145997		0.487278	0.658526	0.122905	0.0415394	0.38977		0.567096		0.84556				0.432654			0.425632	0.394192		0	0			0		0		0.0754506							0			0	0.111453		0.302861	0
OR2K2		0	0		0	0		0	0	0	0	0		0		0.000361593				0			0	0		0	0			0		0		0							0			0	0		0	0
MUSK		0.0170414	0.00327135		0	0.0115496		0.955262	0.161631	0.0166387	0.0398034	0.0104655		0		0.0719567				0			0	0		0	0			0		0		0							0			0.683683	0		0.0197488	0
SVEP1		0.0234301	0.0139399		0.231448	0.0134014		0.0242781	0.0517596	0.0229552	0	0.0159925		0.199792		1.48903				0.722166			0.0582887	0.5369		0	0			0		0.102855		0							0			0.244737	0.0487056		0.0291169	0
TXNDC8		0	0		0	0		0	0	0	0	0		0		0.000907691				0			0	0		0	0			0		0		0							0			0	0		0	0
C9orf152		0.0717055	0.124842		0	0.086865		0.0153509	0	0	0	0.00300437		0.0137446		0.0493544				0.027372			0.013743	0.0928941		0	0.414603			0		0		0							0			0	0		0.0270522	0
PTPN3		0.00461538	0.00681916		0.287415	0.0063336		0.0437042	0.0452496	0.142505	0.241445	0.153264		0.0335674		0.00354703				0			0	0		0	0			0		0		0							0			0	0.0156522		0	0
CTNNAL1		0.520073	1.05447		1.23715	0.943496		0.655902	1.37664	0.264586	0.319535	0.533837		0.396849		0.298265				0.25753			0.550819	0.566018		0	0			0		0.535248		0.352495							0			0	0.109125		0.0888358	0.270072
ACTL7B		0	0		0	0		0	0	0	0	0		0		0				0			0	0		0	0			0		0		0							0			0	0		0	0
MAMDC2		0.0408392	0.030474		0	0.0290558		0.052933	0.204194	0.0155419	0	0.539938		0.936481		1.31498				0.312973			1.06602	0.465158		0	0			0		0		0.107273							0			0	0.0426908		0.769305	0
KLF4		2.42378	3.09103		2.50519	2.16844		1.54641	1.18123	0.206227	0.312976	1.07844		1.04885		2.16483				2.01377			0.992513	2.25225		0	0.632247			0.293463		0.195326		0.229498							2.51689			2.02006	1.12406		1.89162	1.60785
RAD23B		0.732012	0.69657		0.271254	0.736185		1.013	1.35165	1.2419	1.37582	0.512081		0.719194		0.84904				0.769622			0.811348	0.553839		0.383774	0.632247			0.800134		0.258886		0.71792							0			0.664243	0.805546		0.960363	0.510692
ZNF462		0.116024	0.192859		0.371223	0.442775		0.187381	0.24488	0.373351	0.241939	0.373228		0.410428		0.265566				0.259567			0.222349	0.221466		0	0			0		0.0501195		0							0			0	0		0.0130941	0.178102
PTAR1		0.531503	0.467821		0.136561	0.441703		0.594776	0.380706	0.163576	0.164006	0.410097		0.536957		0.4068				0.361304			0.471684	0.281078		0.862832	0			0.659872		0.69905		0.867146							0			0	0.231123		0.510126	0.0930107
SLC44A1		0.616962	0.723049		0.356973	0.606281		0.731784	0.616596	0.0590828	0.131097	0.763794		0.703912		1.74646				1.34947			0.678883	0.781539		0	1.77115			0.189753		0.312489		0.0985339							0			1.19818	1.21808		0.601787	0.29085
FSD1L		0.0116931	0.0327589		0	0.00367868		0.115115	0.0685587	0.158873	0.0682225	0.0642317		0.028683		0.0595145				0.174688			0.0842133	0.107698		0	0			0		0.441182		0							0			0	0.238068		0.237085	0
C9orf135		0	0		0	0		0	0	0	0	0		0		0				0			0	0.102576		0	0			0		0		0							0			0	0		0	0
FKTN		0.133294	0.154464		0.166379	0.123546		0.254289	0.146138	0.0574525	0.0253276	0.112764		0.129692		0.198897				0.11031			0.0645218	0.187822		0	0			0		0		0							0			0	0.0275376		0.131133	0
ABCA1		0.107732	0.262864		0.397329	0.175619		0.36867	0.416216	0.281631	0.0994403	0.44867		1.02492		0.927879				0.726246			1.22816	0.175588		0.563805	0			0		0.0406012		0							0			0.434705	0.82841		1.51059	0.237336
APBA1		0.0194484	0.0175693		0.0317062	0.00497054		0.0249346	0	0	0	0.0165732		0.0770497		0.0276923				0.065604			0.13602	0.150616		0	0			0		0		0							0			0	0		0.0705525	0
MTMR6		0.465356	0.354633		0.062438	0.326062		0.25227	0.485394	0.179926	0.323467	0.377554		0.447719		0.25791				0.0980887			0.242169	0.329619		1.65731	0.414603			0.50439		0.758524		0.736081							1.89554			0	0.635293		0.645219	0.307976
MIPEP		0.0147315	0.0390011		0	0.0611996		0.0854406	0.302948	0.0268809	0.0694598	0.043674		0.0312993		0.0813125				0.0532269			0.0291228	0.164176		0	0			0		0		0							0			0	0.0311358		0.0756174	0
FAM189A2		0.1517	0.087722		0.944487	0.459316		0.00313812	0.095243	0.301507	0.230256	0.233351		0.1405		0.00262357				0			0.210169	0		0	0			0		0		0							0			0	0		0	0
C3orf70		0.00852578	0.0217964		0	0.0792231		0.0142689	0.031695	0	0	0.389837		0.164914		0.110814				0			0.0869822	0		0	0			0		0		0							1.89554			0	0		0.0160258	0
VPS8		0.127218	0.178277		0	0.110973		0.118441	0.163583	0.16069	0.0864663	0.2097		0.233509		0.138837				0.053492			0.142534	0.359581		0.862832	0			0.290022		0.0611209		0.0985339							0			0	0.222317		0.316325	0.185455
MCCC1		0.0945703	0.0464493		0.166089	0.0861443		0.225286	0.0351336	0.121998	0.091048	0.18832		0.127503		0.173533				0.241374			0.190795	0.292512		0	0			0		0.0676848		0.176956							0			0	0.0242301		0.133584	0
EPHB3		0.00742707	0.000880912		0	0.00815399		0.0827115	0.0452496	0.0178603	0.0226879	0.0898669		0.0827939		0.11325				0.250496			0.0344561	0.141057		0	0			0		0		0							0			0	0.00955939		0.0453756	0
CHRD		0.0104347	0.0105383		0.112455	0.00557179		0.171311	0.193259	0	0	0.466344		0.540958		0.213067				0.202455			0.30884	0.0504621		0	0			0		0		0							0			0	0.0231491		0.00872842	0
EIF4G1		1.05852	0.966019		0.679581	1.04133		1.23191	1.57599	0.609173	0.537009	0.839776		0.828921		0.86131				0.608356			0.789333	0.574233		0	0.414603			0.899324		0.777522		0.981635							0			0.481523	0.831144		1.07919	0.889448
CLCN2		0.226079	0.0797872		0	0.0647234		0.0608596	0.055094	0	0	0.0762646		0.190912		0.0484345				0			0.0540409	0.0133559		0	0			0		0		0							0			0	0.00518082		0.0422943	0
FAM131A		0.369233	0.252035		0	0.179897		0.194082	0.167163	0.0943228	0.05561	0.329468		0.353644		0.144227				0.109437			0.0601509	0.30067		0.974622	0.706822			0.191785		0.248215		0.269406							0			0	0.412932		0.239771	0.352878
THPO		0	0		0	0		0.0207816	0.0645271	0	0	0.0163308		0.0153699		0.0128529				0			0.0204152	0		0	0			0		0		0							0			0	0		0	0
POLR2H		0.633757	0.530355		0.808815	0.579671		0.900671	1.32908	0.378845	0.388212	0.453091		0.727861		0.469766				0.530049			0.624485	0.569744		0	0.414603			0.451558		0.424687		0.487401							0			0.811764	0.137758		0.309548	0.215294
PSMD2		0.53874	0.683703		0.676606	0.555856		0.702551	1.75942	1.49824	1.35252	0.876262		0.927977		0.721736				0.644956			0.766388	0.779899		1.04299	0.414603			0.75861		0.674787		0.508247							1.94728			1.03864	0.57378		0.807726	0.524461
C17orf75		0.144872	0.131816		0.520425	0.127004		0.099419	0.369612	0.132941	0.0175049	0.250025		0.162893		0.120759				0.121759			0.141138	0.119698		0	0.706822			0.0586279		0		0.111217							0			0	0.0178993		0.0886212	0
CAMK2N2		0	0.00348104		0	0.00167555		0	0.031695	0	0	0		0		0.000216029				0			0	0		0	0			0		0		0							0			0	0		0	0
VWA5B2		0	0		0	0.0024		0	0	0	0	0		0		0.000366927				0			0	0		0	0			0		0		0							0			0	0		0	0
ALG3		0.118397	0.13539		0.166379	0.141895		0.180071	0.382698	0.188363	0.0277625	0.0968854		0.217559		0.18032				0.0579321			0.221656	0.0245618		0	0.722159			0		0		0							0			0	0.139519		0.232517	0.208157
ABCF3		0.160218	0.127708		0.21934	0.0826753		0.126027	0.161955	0.191621	0.276896	0.0756792		0.198868		0.154238				0.0852465			0.0347453	0.208532		0	0.414603			0.572432		0.378102		0.346144							0			0	0.0287963		0.144856	0
PIP5K1B		0.0442628	0.0103382		0	0.0030524		0.0288421	0	0.101159	0.103864	1.1114		0.194358		0.000397541				0			0.0100765	0		0	0			0.134235		0		0							0			0	0.0613567		0.0301456	0
AP2M1		0.895734	0.889669		1.0041	0.918607		0.999302	1.62667	0.864336	0.835203	1.30889		1.2882		1.09679				0.98952			1.18401	1.33724		0	0			1.14993		0.663234		0.927168							2.51476			1.30136	0.807593		1.1193	0.59117
DVL3		0.305835	0.288173		0.286617	0.257675		0.491955	0.566907	0.282937	0.29877	0.427095		0.473326		0.459262				0.250883			0.315753	0.309915		0	0.632247			0.526358		0.24597		0.420524							0			0	0.382592		0.336112	0.192754
EIF2B5		0.306439	0.320486		0.241517	0.336679		0.405353	0.520142	0.277319	0.36635	0.265025		0.233804		0.264538				0.22207			0.146832	0.0941233		0	0.414603			0.304179		0.539192		0.395852							0			0	0.200729		0.365084	0.150852
ABCC5		0.153659	0.122943		0	0.0967404		0.827716	0.196075	0.306338	0.267833	0.208238		0.202988		0.20807				0.136238			0.138766	0.0796197		0	0			0.0997796		0.336716		0.250224							0			0	0.0426395		0.421455	0.155962
PARL		0.29558	0.310471		0.198131	0.317174		0.454442	0.45979	0.546557	0.459496	0.658356		0.322638		0.35154				0.594005			0.391972	0.229886		0	0.944934			0		0.336422		0.257337							0			0.236827	0.210151		0.452735	0.382223
MAP6D1		0	0		0	0		0.00131051	0	0	0	0		0		0.000237705				0			0	0		0	0			0		0		0							0			0	0		0	0
YEATS2		0.239668	0.266711		0.0656805	0.163105		0.107433	0.364862	0.0227923	0.109165	0.159682		0.253949		0.146613				0.183229			0.129098	0.256783		0	0			0.30405		0.296305		0.185656							0			0	0.0385075		0.225624	0.519762
B3GNT5		0.908192	1.69834		0.844357	0.602365		0.893126	1.12336	0.245232	0.818726	0.0136819		0.150309		0.0520731				0.0398936			0.0617265	0		0	0			0.126105		0		0							0			0	2.22451		1.85028	0.695229
LAMP3		0	0		0	0		0.00120573	0	0	0	0		0		0				0			0	0		0	0			0		0		0							0			0	0		0.00852541	0.532723
ATP11B		0.39479	0.566916		0.717143	0.405877		0.588667	0.413347	0.00785714	0	0.245956		0.491521		0.423166				0.264691			0.389493	0.111664		0	0.414603			0.548548		1.05383		0.734592							0			0	0.368237		0.401994	0.521434
SOX2		0	0		0	0.00261755		0.00366981	0	0	0	0		0.0112809		0.000453864				0			0	0		0	0			0		0		0							0			0	0		0	0
DNAJC19		0.760599	0.657979		0.643385	0.736265		0.823443	0.954032	1.24649	1.28539	0.774283		0.708095		0.848476				1.05431			0.766465	0.582253		1.27955	0.632247			0.527221		0.951057		0.523037							0			1.26742	0.324229		0.428712	0.496331
FXR1		1.31298	1.3023		1.10567	1.25435		1.55352	1.44357	2.05895	2.1172	1.11809		1.19417		0.990014				0.940701			1.13065	1.03992		1.83782	1.06794			1.52031		1.33456		1.69267							0			1.66306	1.45908		1.35322	1.41945
CCDC39		0.00869559	0.0187996		0	0.00753905		0.0302386	0	0	0	0		0		0.0338752				0.0303366			0	0		0	0			0		0		0							0			0	0		0.00235337	0
TTC14		0.370791	0.395229		0.296657	0.473061		0.554652	0.52813	0.0898144	0.0724562	0.393697		0.294961		0.59714				0.416836			0.527918	0.260527		1.88795	0.632247			1.27822		0.868337		1.44991							0			0.596708	0.374663		0.455802	0.465175
PEX5L		0	0.0229658		0.166089	0.00207055		0.0114739	0	0.0932402	0	0.00175354		0		0.00719665				0.0285949			0	0.183395		0	0			0		0		0							0			0	0		0	0
USP13		0.123021	0.334691		0.664624	0.121961		0.166628	0.318357	1.11138	1.28235	0.306552		0.124907		0.220849				0.231894			0.214975	0.247536		0	0			0.241958		0.103534		0.0913744							0			0.650303	0.0301276		0.0950672	0
ACTL6A		0.358521	0.359968		0.254922	0.352742		0.421603	0.709447	0.0786234	0.0187377	0.437957		0.340249		0.303117				0.356084			0.337322	0.191217		0	0			0		0.454928		0.22642							0			0	0.0506183		0.320087	0
NDUFB5		0.545941	0.635934		0.683286	0.696049		0.801722	1.09855	1.45765	1.59918	0.815259		0.904064		0.674863				0.961651			0.93301	0.851624		0.922151	1.28965			0.443282		0.743777		0.438451							0			0.992639	0.674769		0.719792	0.940295
GNB4		0.351062	0.389943		0.394407	0.577834		0.226193	0.440927	0	0.0226879	0.690748		0.626627		0.410266				0.297988			0.603912	0.115525		0	0			0.0745835		0.092336		0.0862083							0			0.527448	0.385511		0.903785	0.371777
MFN1		0.403924	0.310336		0.312054	0.378741		0.487981	0.723188	0.255048	0.299959	0.379992		0.447255		0.448659				0.283963			0.24919	0.102576		0.383774	0			0.264889		0.219948		0.243151							1.89554			0.402737	0.075524		0.250841	0.335553
ZNF639		0.222053	0.315236		0.141218	0.219794		0.354502	0.635338	0.195939	0.246648	0.338265		0.406571		0.214927				0.433981			0.233029	0.185989		0.563805	0			0.379375		0.254965		0.412144							0			0	0.0604639		0.129529	0.644926
PIK3CA		0.521912	0.498925		0.507717	0.461969		0.553822	0.219654	0.189246	0.0782803	0.698384		0.824593		0.580022				0.560109			0.493298	0.340626		0.862832	0.873635			0.496936		0.8514		0.787746							0			0.941015	0.321721		0.530763	0.226638
KCNMB3		0.0804427	0.0590223		0	0.0866718		0.0426614	0	0	0	0.0291544		0.0282577		0.0339757				0.0267507			0.0487272	0		0	0			0.0656783		0.102211		0							0			0	0.0181493		0.0572582	0
ZMAT3		0.269183	0.14874		0.062438	0.132661		0.351648	0.664871	0.0600167	0.0516214	0.392349		0.463896		0.381154				0.30286			0.440084	0.691726		0	0			0.507177		0.290574		0.315397							0			0	0.176738		0.227934	0.608405
PGM5		0.134275	0.24385		1.0399	1.43216		0.0294481	0	0.146362	0.116258	0.958127		1.17449		0.0652738				0.118408			0.58134	0		0	0			0		0		0.06199							0			0	0.051154		0.100571	0
KANK1		0.194332	0.0918304		0.903834	0.668866		0.537958	0.307577	0.0962274	0.188382	0.401348		0.153085		0.209929				0.130535			0.0704817	0		0	0.414603			0		0		0							0			0	0.215695		0.319826	0.125692
KLF12		0.666351	0.446345		0.600468	0.137864		0.282572	0.164575	0.0296606	0.0995869	0.383132		0.474262		0.337215				0.0456228			0.393362	0.626672		0.974622	0.632247			0.808778		0.493052		0.440759							0			0	0.0581514		0.138281	0
LMO7		0.156692	0.0576397		0	0.027778		0.118274	1.62649	0.526805	0.417688	0.00961314		0.041183		0.032751				0.586087			0.0164741	1.57781		0	0			0.134235		0.167623		0.361159							0			0	0.0168468		0.0403323	0
COMMD6		1.3835	1.30069		2.12449	1.93176		1.7461	1.49933	0.771556	0.727358	1.6865		1.50846		1.78454				2.1115			1.66324	1.87737		1.9637	0.414603			1.92523		2.11362		2.00033							2.8503			2.33084	1.50791		1.16384	1.88164
FBXL3		0.662948	0.621		0.735474	0.473661		0.697498	0.460966	0.418918	0.285168	1.08692		0.9025		0.743651				0.718389			0.877458	0.801524		0.862832	0			1.11356		0.998865		0.921422							0			0.681303	0.439738		0.595839	0.687843
MYCBP2		0.89365	0.947078		1.13836	1.19712		0.872411	0.774269	0.192261	0.162374	1.23248		0.999099		1.22583				1.34104			1.31228	0.793562		1.66544	0			1.39609		1.58495		1.50788							0			0.593344	1.03884		1.08689	1.36064
TBC1D4		0.085375	0.0635198		0.345129	0.278718		0.489989	0.364491	0.442154	0.207139	0.299562		0.316214		0.736699				0.22315			0.205471	0.145549		0	0			0		0.866449		0.50019							0			0.259579	0.0234601		0.312862	0
CHST9		0	0.00572155		0	0		0.00879997	0	0	0	0		0		0.0735045				0			0	0		0	0			0		0		0							0			0	0		0.00677197	0
CDH2		0	0		0	0		0.00381117	0	0	0	0		0		0.0249197				0			0.00678046	0		0	0			0		0		0							0			0	0		0	0
DSC2		0.378828	0.325597		0	0.103798		0.00566652	0	0.0147036	0	0		0.0479498		0.0101361				0			0	0		0	0			0		0		0							0			0	0.317525		0.744381	0.398035
DSC1		0	0		0	0		0	0	0	0	0.0045919		0		0				0			0	0		0	0			0		0.0611209		0							0			0	0		0	0
ACSF3		0.114145	0.07856		0.0600713	0.0822651		0.0974746	0.194763	0.0945663	0.299103	0.149593		0.0956455		0.0980062				0.0617022			0.045468	0.0133559		0.974622	0			0.543942		0.0611209		0.625492							0			0	0.149854		0.173513	0.155962
CBFA2T3		0.470789	0.565363		0.0317062	0.210771		0.0466069	0	0.121086	0	0.858507		1.26554		0.0343739				0.0300912			0.417068	0		0.383774	0.873635			0		0		0.0661538							1.94728			0	0.0370793		0.0906396	0.369566
GALNS		0.0241742	0.0167242		0	0.0220038		0.124478	0.142409	0.034913	0.0226879	0.0957523		0.0669479		0.133028				0.060442			0.111467	0		0	0.414603			0.30771		0.169234		0.536583							0			0	0.0655496		0.122156	0.185455
APRT		1.02571	0.77323		0.862581	1.06354		1.5615	1.48739	0.430011	0.817246	0.874793		1.02497		1.51461				0.971629			0.776537	1.1303		1.28885	1.85495			1.52058		1.54056		1.22113							0			0.755548	1.1134		1.2864	1.35967
TRAPPC2L		0.565684	0.330316		0.480653	0.351062		0.437253	0.764813	0.645141	0.966559	0.762249		0.600681		0.589069				1.09651			0.606082	0.545372		0	0.873635			0.187626		0.760169		0.387104							0			0	0.426317		0.614582	0.332343
RNF166		0.11261	0.158805		0.318993	0.0965599		0.0968689	0.0801124	0.16097	0.29171	0.134463		0.222715		0.103817				0.129842			0.131459	0.0433291		0.974622	0			1.32634		0.821762		1.29493							0			0	0.224594		0.316918	0.421653
MVD		0.175735	0.115787		0.283518	0.0780474		0.0863071	0.101524	0.13211	0.121946	0.126988		0.172128		0.0878458				0.138944			0.12196	0.0133559		0	0			0.768685		0.468973		0.749795							0			0	0.176933		0.22953	0
IL17C		0	0		0	0		0	0	0	0	0		0		0.000654409				0			0	0		0	0			0		0		0.0485877							0			0	0		0	0
ZC3H18		0.469197	0.511402		0.102204	0.451677		0.54125	0.758398	0.0174189	0.0880104	0.290867		0.353443		0.294391				0.229624			0.285843	0.27508		0	0.414603			1.30409		0.874654		1.314							0			0.323659	0.720888		0.649316	0.819372
CDT1		0.0184958	0		0	0.00207129		0.00543091	0.802308	0	0	0.0104091		0.0161368		0.0133044				0			0	0		0	0			0.107605		0		0							0			0	0		0.029258	0
CYBA		0.618061	0.515094		1.7277	0.165097		0.372173	0.415887	0.0162372	0.160696	0.333965		1.33884		1.25386				0.378599			0.382706	0.141274		2.65715	3.82856			3.16676		2.35684		2.78765							0			1.76981	2.81197		2.64165	3.1033
ZFPM1		0.0974654	0.100367		0.092221	0.0761082		0.129462	0.138839	0.0922966	0.605152	0.312606		0.201432		0.286846				0.347395			0.185372	0.219387		0	0			0		0.102855		0.316824							0			0	0.161107		0.124202	0
PABPN1L		0.0177625	0.00315421		0	0.00184938		0	0	0	0	0.0114222		0		0				0			0	0		0	0			0		0		0							0			0	0		0	0
SNAI3		0	0.00683844		0	0.0144665		0	0	0.0235752	0.0910957	0		0		0.000506721				0			0	0		0	0.632247			0.337063		0.259472		0.483562							0			0	0		0.0307595	0
ROBO1		0.0233949	0.0125636		0	0.0129723		0.379562	0.566815	0.0202342	0	0.200287		0.333675		0.555876				0.194833			0.161532	0.355757		0	0			0		0		0.0751217							0			0	0		0.00504701	0
DOCK8		0.0167937	0.012448		0	0.00655023		0.227418	0.0522481	0	0	0.790376		0.131105		0.0167546				0			0.151526	0		1.39129	1.07865			1.43731		1.33358		1.59678							0			0.212173	0.743337		0.687797	0.832139
ROBO2		0	0.00124088		0	0		0.00121373	0	0	0	0		0		0.048585				0			0	0		0	0			0		0.107601		0							0			0	0		0	0
RHOT1		0.254942	0.243969		0.127312	0.185271		0.178467	0.120128	0.218393	0.140006	0.388821		0.268703		0.210679				0.340244			0.33704	0.122036		0	0			0.181454		0.345208		0.11871							0			0	0.339354		0.344431	0.357303
RRS1		0.128142	0.13045		0.284078	0.502543		0.897273	0.457816	0.279486	0.363695	0.265089		0.25953		0.312158				0.065604			0.29775	0.270109		0	0			0.250312		0.443432		0.156895							0			0	0.0415802		0.134188	0.369566
TRIM55		0	0.00146662		0	0.00173165		0.278427	0.315983	0.267682	0.236127	0		0		0.000732131				0			0	0		0	0			0		0		0							0			0	0		0	0
CRH		0	0		0	0		0	0	0	0	0		0.0118112		0				0			0	0		0	0			0		0		0							0			0	0		0	0
DNAJC5B		0	0		0	0.00111853		0.00147481	0	0.011742	0.0403012	0		0		0.00114576				0			0	0		0	0			0		0		0							0			0	0.0208297		0.0110057	0
MTFR1		0.0932913	0.132165		0.0810389	0.0894856		0.112834	0.283649	0.0984485	0.0694598	0.1873		0.222803		0.155212				0.117299			0.148686	0.187822		0	0			0.109447		0.072545		0.237678							0			0	0.0444567		0.155611	0.101014
ARMC1		0.457816	0.379608		0.492835	0.310572		0.242975	0.559076	0.418361	0.518185	0.474452		0.468881		0.293981				0.517193			0.354033	0.272909		0	0.414603			0.482287		0.335348		0.563409							0			0.684046	0.107027		0.397627	0.210684
PDE7A		0.101034	0.171194		0.327835	0.138025		0.215883	0.0452496	0.277749	0.230283	0.172074		0.206458		0.304282				0.116255			0.273559	0.153123		2.11833	0			1.54069		0.976914		1.64685							0			0	0.765072		0.342241	0.355121
GAS8		0.101931	0.0590756		0.0656805	0.0528699		0.0774617	0	0.042702	0.096954	0.154766		0.0868007		0.0649212				0.0193783			0.170853	0		0	0			0		0		0							0			0	0		0.020327	0
DEF8		0.325023	0.255421		0.166306	0.30038		0.279066	0.642564	0.328796	0.319988	0.495114		0.464689		0.348692				0.274138			0.249818	0.328184		0	0.414603			0.387266		0.183346		0.092652							0			0	0.218731		0.412375	0.446615
DBNDD1		0.00853223	0		0.0656805	0.00144658		0.00789074	0.0177211	0.0970071	0.0408455	0.0137052		0.0155877		0.000945403				0			0.0243786	0		0	0			0		0		0							0			0	0		0.00376273	0
TCF25		1.00931	1.22557		0.597905	0.898405		1.01987	1.31162	0.469969	0.757817	1.35834		1.35		1.04275				1.11141			1.27253	1.21008		0.383774	1.46702			1.85769		1.36757		1.68753							1.89554			1.44959	0.982456		1.1869	1.02032
DMRT2		0.00525092	0		0	0.0060631		0.26566	0.343541	0.0493957	0.0228821	0.0264592		0.0596494		0.474461				0.0149833			0.365144	0		0	0			0		0		0							0			0	0.0208761		0.00435299	0
ZNF276		0.248902	0.258734		0.313047	0.121398		0.198678	0.138632	0.0884605	0.12486	0.186722		0.164812		0.113276				0.139703			0.0801339	0.162019		0	0			1.00715		0.576141		0.997471							0			0.88313	0.154341		0.20516	0
SPATA2L		0.0252796	0.0450584		0.0317062	0.0236166		0.206796	0.0685587	0	0	0.0633722		0.108639		0.0422027				0.183474			0.100938	0		0	0			0.348353		0.248732		0.504916							0			0.236827	0.19721		0.158725	0.0930107
CDK10		0.171272	0.163206		0.438627	0.0937213		0.134956	0.233354	0.1592	0.0481436	0.110592		0.173407		0.123589				0.264946			0.229349	0.102576		0	0			0.181681		0.0953002		0.278383							0			0	0.114874		0.161267	0
DPEP1		0	0		0	0		0	0	0	0	0		0		0				0			0	0		0	1.01656			0		0		0							0			0	0		0	0
CHMP1A		0.421202	0.412587		0.369272	0.231582		0.213395	0.428588	0.496981	0.645843	0.41761		0.245144		0.277492				0.456807			0.343626	0.560599		0	0			0.397087		0.204955		0.468992							1.89554			0.259579	0.468928		0.425136	0
CPNE7		0	0		0	0.0045757		0.00093733	0.0686843	0	0	0.00261598		0		0.0010952				0			0	0		0	0			0		0		0.198489							0			0	0		0.00655919	0
SPG7		0.649872	0.618983		0.521082	0.429255		0.401648	0.573232	0.434702	0.401693	0.52737		0.561403		0.431134				0.427373			0.238218	0.323652		0	1.01656			0.825957		0.77237		1.33401							0			0.493765	0.328009		0.563119	0.564746
ANKRD11		1.14261	1.18365		1.1383	0.970138		1.22649	1.3783	0.396627	0.421394	1.01517		1.10279		0.913115				0.987702			1.18511	1.13532		1.45271	2.07886			1.58122		1.42449		1.72068							0			1.25043	0.910703		0.901055	1.7591
CDH15		0.00105308	0.00360546		0	0.00679567		0.46505	1.10077	0.613776	0.621355	0.0128893		0.0171563		0.00185516				0			0	0		0	0			0		0.105913		0							0			0	0		0.0119928	0
SHOX		0	0		0	0		0	0	0	0	0		0		0				0			0	0		0	0			0		0		0							0			0	0		0	0
ITM2B		3.03675	3.25497		3.39528	3.39909		1.99748	1.44527	1.30075	1.03111	2.62037		2.65587		2.8808				2.92446			2.27885	3.60669		1.05475	2.57119			1.86476		2.05993		2.05439							0			2.95007	2.53059		2.64022	1.96005
RB1		1.08736	1.05488		0.43717	0.638546		0.461678	0.738948	0.220777	0.329507	0.366656		0.603987		0.294907				0.263386			0.468579	0.303777		0	0.414603			0.517392		0.290825		0.399494							0			0.212173	0.94803		1.07908	0.861031
RCBTB2		0.14617	0.214364		0.196164	0.205224		0.216736	0.0657509	0.0777804	0.0612085	0.112217		0.174252		0.166133				0.116435			0.0270591	0.227105		0	0			0.599923		0.221688		0.0860791							0			0.343783	0.330791		0.271208	0.338648
CYSLTR2		0.00105308	0		0	0.00495768		0	0	0	0	0		0.0362875		0.00298764				0			0	0		0	0			0.239007		0.118684		0							0			0	0.0883332		0.156337	0.0930107
CDADC1		0.125917	0.161772		0.0317062	0.103669		0.153055	0.306139	0.0507986	0.0920153	0.199511		0.268498		0.1692				0.129245			0.133975	0.07597		0	0			0.297851		0.382257		0.0754506							0			0.259579	0.0733982		0.0896659	0
CAB39L		0.0547336	0.0577665		0	0.0500292		0.147113	0.0823536	0.00598117	0.16147	0.306054		0.10746		0.77426				0.47127			0.353106	0.212754		0	0			0		0		0.0858646							0			0.259579	0.0517264		0.123424	0
RCBTB1		0.150919	0.100529		0.0600713	0.0831707		0.0407528	0.0947751	0	0.0175049	0.15722		0.158387		0.0645577				0.0344648			0.0814118	0.0752755		0	0			0.120996		0.186847		0.130517							0			0	0.0768809		0.16496	0.353571
ARL11		0	0.00401232		0	0		0.00236307	0	0	0	0		0		0.00130547				0			0	0		0	0			0.308785		0		0							0			0	0.165877		0.141472	0
EBPL		0.471122	0.401418		1.47539	0.892863		0.769541	0.902594	0.176118	0.211998	0.29196		0.260634		0.512813				0.622267			0.362727	1.36361		0	0.632247			0.176964		0.0751313		0.280335							0			0.821917	0.279349		0.254242	0.29085
KPNA3		0.630182	0.575128		0.74376	0.730317		0.5388	0.50564	1.35615	1.42192	0.475751		0.316548		0.379036				0.289709			0.415671	0.904932		0.660432	0			0.510899		0.416106		0.35931							0			0.428169	0.367334		0.629895	0.125692
TRIM13		0.58723	0.660241		0.28083	0.673115		0.51306	0.319175	0.376544	0.344475	0.458667		0.525004		0.383559				0.547949			0.316785	0.687412		0	0			0.742747		0.560915		0.490412							0			0.749434	0.257818		0.330783	0.226638
VLDLR		0	0.00562552		0	0.0106904		0.00368355	0.0517596	0.110575	0.0427604	0.13228		0.0155101		0.018634				0			0	0.194401		0	0			0.126456		0		0.158484							0			0	0		0.00268225	0.0930107
KCNRG		0.0207337	0.0213109		0	0.0219406		0.00711268	0	0.011742	0	0.0263733		0.0200014		0.0157478				0			0	0		0	0			0		0		0.107045							0			0	0.013233		0.00710191	0.226638
FNDC3A		0.641094	0.655492		0.89522	0.648711		0.708594	0.766446	0.183604	0.133175	0.527321		0.571631		0.662231				0.524939			0.419438	0.407726		0	1.95315			0.561874		0.53199		0.391884							0			0.295209	1.63143		1.21845	0
LRPAP1		0.767751	0.904783		1.16771	0.72157		0.868836	0.81873	0.796955	0.588997	1.03192		0.803921		0.981572				1.34063			1.08343	1.14624		0.799829	1.12701			1.02742		0.769417		0.875788							1.89939			0.295209	0.696974		0.858953	0.385277
DOK7		0.004068	0		0	0.00251902		0.00218218	0.33268	0.155926	0.293141	0		0		0.00106995				0			0	0		0	0			0.134235		0		0							0			0	0		0	0
RGS12		0.30024	0.24045		0.313511	0.307124		0.0971331	0.117428	0.0460806	0.125523	0.221223		0.0893864		0.169111				0.103486			0.292614	0.0133559		0	0			0.109183		0		0							0			0	0.0268789		0.114884	0.37815
HGFAC		0	0		0	0.00731228		0.00212127	0	0	0	0		0		0.000677985				0			0	0		0	0			0		0		0							0			0	0		0	0
HTT		0.376636	0.281723		0.231984	0.280709		0.301452	0.439836	0.0288971	0.0651717	0.274394		0.276431		0.406438				0.316641			0.297558	0.241344		0	0			0.309709		0.425766		0.616146							0			0.315723	0.277069		0.504334	0.890518
MFSD10		0.538115	0.485536		0.400504	0.419278		0.356007	0.78895	0.0620878	0.0427604	0.578267		0.625598		0.502166				0.756105			0.59359	0.697602		0	0			0.687659		0.715852		0.934358							0			0.315723	0.399167		0.442854	0.4345
SH3BP2		0.62875	0.414092		0.283492	0.347919		0.102035	0.190165	0	0	0.116632		0.250581		0.11941				0.0493967			0.765631	0.0659026		0	0			0.475066		0.0738016		0.327251							0			0.670291	0.890905		0.631842	0.782289
FAM193A		0.326789	0.305688		0.374319	0.300639		0.487801	0.340372	0.0441398	0.126475	0.235075		0.414241		0.243683				0.243811			0.181651	0.151155		0.799829	0			0.502294		0.263113		0.57374							0			0	0.316684		0.281774	0.155962
TNIP2		0.558151	0.55861		0.434581	0.53133		0.542919	0.385832	0.344659	0.182708	0.552755		0.947677		0.440655				0.504203			0.906589	0.440604		0.383774	0.414603			0.44503		0.573141		0.654068							0			0	0.587544		0.454981	0.62606
RNF4		0.292934	0.243426		0.108734	0.362904		0.467623	0.726437	0.0636533	0.0594269	0.252145		0.211801		0.286386				0.292582			0.139249	0.346661		0.383774	0			1.10454		0.738722		0.790117							0			0	0.397108		0.479214	0.616009
ZFYVE28		0.0960673	0.0756075		0	0.170407		0.0151726	0	0.0211771	0	0.011365		0		0.0384263				0.0148524			0	0.0245618		0	0			0.370615		0.596105		0.469998							0			0	0.0848078		0.0748798	0.338829
MXD4		1.40867	1.40543		0.740301	0.636596		0.47254	0.517062	0.371463	0.549446	0.77376		0.823407		0.627087				0.92459			0.403121	0.452532		0.383774	0.873635			1.36652		1.26778		1.58713							1.89939			1.46392	0.345946		0.739545	0.68619
POLN		0.0792278	0.0466025		0	0.041299		0.0246158	0.0177211	0	0	0.0163308		0		0.0207552				0.0207714			0.0281939	0		0	0			0		0		0							0			0	0.00716952		0.0204205	0.150852
HAUS3		0.295773	0.295314		0.505732	0.171346		0.245075	0.345882	0.0794744	0.15307	0.233054		0.246131		0.153426				0.18602			0.0738728	0.373042		0	0			0.540521		0.871858		0.467147							0			0.552348	0.0332134		0.232355	0.270072
C4orf48		0.497482	0.0168016		0.562669	0.112829		0.0357453	1.06128	0.00800023	0.0365579	0.0226962		0.0790879		0.254783				0			0	0		0.383774	1.64612			0.319398		1.0089		0.901243							0			1.4213	0.760381		0.911275	1.27485
KCNV2		0	0		0	0		0	0	0	0	0		0		0.000352482				0			0	0		0	0			0		0		0							0			0	0		0	0
FGFR3		0.504839	0.0759832		0.48998	0.116656		0.0171793	0	0	0	0.129888		0.0278271		0.00381267				0.049213			0.0607413	0		0	0			0		0.0678019		0							0			0	0		0.00235337	0
LETM1		0.221284	0.200804		0.403186	0.192085		0.496623	0.405924	0.0143565	0.217	0.183964		0.217398		0.153719				0.080949			0.102326	0.25248		0	0			0.0977187		0.230534		0.092652							0			0	0.119713		0.224584	0
GRK4		0.139735	0.124906		0.0838285	0.0858574		0.11987	0.0668034	0.0489364	0	0.0840098		0.097712		0.0817721				0.160525			0.128747	0.0378675		0	0			0		0.248224		0.162792							0			0	0		0.0471195	0
NAT8L		0.0370003	0		0	0		0.00151321	0.0686843	0.0218083	0	0		0		0.000154249				0			0	0		0	0			0		0		0							0			0	0		0.00943862	0
SEL1L3		0.31832	0.220173		0	0.13189		0.00833395	0	0	0	0		0.00681296		0.0105666				0.0328118			0	0		1.56196	2.18349			0.174414		0.305869		0.691926							0			0	0.0157757		0.0601757	0.770898
ANAPC4		0.163799	0.130279		0.0838285	0.125446		0.181175	0.228399	0.117793	0	0.182122		0.180275		0.204155				0.26096			0.192314	0.216584		0	0			0.220809		0.180351		0.362526							0			0.505981	0.0668303		0.153552	0.363453
ZCCHC4		0.0883005	0.0770701		0.152093	0.0656948		0.0502079	0.100971	0.0214009	0.200835	0.0938184		0.132936		0.0611937				0.156332			0.026478	0.087669		0	0			0.115399		0		0							0			0	0		0.0638955	0
PI4K2B		0.20696	0.160994		0	0.106492		0.0716931	0.314164	0	0	0.0693368		0.0604521		0.0754915				0.0965329			0.101207	0		0	0.414603			0.168465		0.179182		0.138484							0			0.421626	0.127842		0.182269	0
SEPSECS		0.121963	0.0863559		0.184243	0.0721863		0.0763175	0.0686843	0.0291483	0	0.0412761		0.033844		0.106041				0.0996341			0.0551842	0.128647		0	0			0		0.313367		0							0			0	0.0102988		0.11503	0.0930107
LGI2		0.0196035	0.0391341		0	0.0384361		0.0267758	0	0	0	0.0194663		0		0.00526053				0			0.0241217	0		0	0			0.122366		0		0							0			0	0		0.68297	0
CCDC149		0.338417	0.250863		0.212257	0.349724		0.149823	0	0.00797157	0.0552587	0.143084		0.161873		0.109645				0.296901			0.28946	0.0482817		0	0			0.115399		0		0.0680072							0			0	0.0459117		0.21864	0
SOD3		0.0264164	0.034726		0.112455	0.0101016		0.161806	0	0	0.0419794	2.50112		1.05086		1.20989				0.999723			2.28587	2.46574		0	0			0		0		0							0			0	0.0317577		0.0383113	0
DHX15		0.831147	0.917399		1.01072	1.17083		1.20509	1.10848	0.184303	0.103751	0.753915		0.82533		0.73604				0.645646			0.795501	0.452789		0.563805	0			0.859385		0.867279		0.598529							0			0.701121	0.848277		0.805744	0.515089
PPARGC1A		0.0338597	0.0443118		0	0.00724122		0.436013	0.194372	0.154467	0.317405	0.264121		0.131206		0.0079049				0			0.388102	0		0	0			0		0		0							0			0.715827	0		0.00345709	0
SLIT2		0	0.0132591		0	0.00415453		0.0208107	0	0.0717558	0	0.0063868		0.0286896		0.518125				0.777956			0.0215576	0.231352		0	0			0		0		0							0			0	0.0223074		0.0109657	0
LCORL		0.413686	0.435485		0.547019	0.284476		0.275257	0.641812	0.135735	0.0899932	0.187433		0.437364		0.17979				0.0882773			0.213484	0.102576		0	0			0.473899		0.257468		0.681228							0			0	0.404425		0.50741	0.402005
RFX3		0.340466	0.32846		0.276856	0.38314		0.485868	0.114261	0.0441783	0.0175049	0.172346		0.246296		0.194638				0			0.257366	0.061262		0	0			0.461516		0.257122		0.367308							0			0.323659	0.146851		0.14873	0
NCAPG		0.0145144	0.046542		0	0.0272535		0.00726217	0.791537	0	0	0.0358147		0.0128436		0.0157003				0			0.0526992	0		0	0			0.12068		0		0.11878							0			0	0		0.0395732	0
FAM184B		0.0935883	0.0762383		0.102204	0.168991		0.133243	0	0.17912	0	0.0337217		0.0752116		0.109526				0.0328118			0	0		0	0			0		0.288203		0.0501715							0			0	0.0162473		0.140799	0.210684
MED28		0.611009	0.635141		1.04148	0.825562		0.891573	0.612528	0.65783	0.602514	0.475125		0.585049		0.652314				0.300347			0.35734	0.586706		1.31905	0.632247			1.02852		0.881486		0.740073							0			0.726191	0.841134		0.800969	0.710836
LAP3		1.92015	2.06379		0.824602	1.39533		0.394103	0.930153	0.319118	0.472626	0.489935		0.83533		0.380716				0.35636			0.499654	0.552452		0	1.28098			0.465531		0.277619		0.555949							0			0.236827	0.691746		1.39248	0.734657
QDPR		0.0876377	0.184946		0.0899563	0.108101		0.185661	0.3296	0.665422	0.547134	0.261954		0.179171		0.219052				0.161224			0.231265	0.581184		0	0.873635			0.166502		0.177208		0							0			0	0.284042		0.327761	0.361191
LDB2		1.79552	1.64972		0.962915	1.64882		0.0180123	0	0.0710686	0.0714023	0.0777961		0.522344		0.099068				0.0968371			0.229941	0.3603		0	0			0.0745835		0		0.0501715							0			0	0.0867525		0.0551483	0
TAPT1		0.178304	0.249157		0.50835	0.179932		0.298694	0.236633	0.612698	0.496417	0.351782		0.429197		0.281709				0.166236			0.365186	0.198705		0	0			0.786751		0.419201		0.477548							0			0.797075	0.160834		0.200025	0
PROM1		0.0176073	0.0775907		0	0.00291235		0	0	0	0	0		0		0.000341585				0			0	0		0	0			0		0		0							0			0	0		0.00172304	0
FGFBP1		0	0		0.141218	0		0.00231974	0	0	0	0		0		0.00122303				0			0	0		0	0			0		0		0							0			0	0		0	0
CD38		0	0.0802751		0.166089	0.00316858		0.00996099	0	0.373161	0.104604	0.0244986		0.891265		0.0896804				0.0149833			0.0405045	0		0	1.46702			0.751478		0		0.217115							0			0	0.119057		0.0959017	0.0930107
BST1		0.028451	0.0174709		0.102204	0.0766258		0.0292028	0.178332	0	0	0.0326071		0.345118		0.122925				0.0541693			0.13106	0.190006		0	0			0		0.0676848		0							0			0.323659	0.413215		0.354985	0
FBXL5		0.387356	0.466279		0.205954	0.310083		0.43385	0.744659	0.293686	0.301802	0.535035		0.569697		0.397183				0.376391			0.583786	0.491929		0	0			0.789702		0.48287		0.565504							0			0	0.735534		0.559914	0
CC2D2A		0.0228405	0.0739378		0	0.111389		0.137516	0.0668034	0	0	0.387749		0.325415		0.226211				0.280754			0.152966	0.102576		0	0			0		0		0							0			0	0		0.044861	0
C1QTNF7		0.0134224	0		0	0		0.081445	0	0	0	0.34971		0.105866		0.159814				0.45052			0.158721	0.120369		0	0			0		0		0							0			0	0		0.00480967	0
CPEB2		0.713293	0.63876		0.0600713	0.678559		0.414286	0.172453	0.0594067	0.0233944	0.684797		0.42216		0.522845				0.458508			0.729782	0.469912		0	1.06794			0.235047		0.459638		0.529863							0			0.212173	0.165299		0.712016	0.54431
BOD1L1		1.05398	1.00505		0.735092	0.848762		0.977089	1.11809	0.468854	0.184721	1.10501		1.16038		0.924611				1.2918			0.993817	1.2656		2.10688	0			1.40474		1.06644		1.41894							0			1.10958	0.886008		0.858641	0.849534
NKX3-2		0	0		0	0		0	0	0	0	0		0		0.00426886				0			0	0		0	0			0		0		0							0			0	0		0	0
RAB28		0.168548	0.183192		0	0.212523		0.215492	0.375451	0.0997462	0.0611759	0.15956		0.278431		0.289869				0.293964			0.375973	0.270936		0	0			0.313769		0.102371		0.203026							0			0.230756	0.199409		0.145734	0
HS3ST1		0.0392066	0.00124088		0.171363	0.189622		0	0	0	0	0.118595		0.024111		0.185707				0			0.0158511	0		0.862832	0			0		0		0							0			0	0.0517448		0.321766	0
CLNK		0	0		0	0		0.00114175	0	0	0	0		0		0.00118002				0			0	0.183723		0	0			0		0		0							0			0	0		0.00280018	0.509806
ZNF518B		0.212076	0.336345		0.0838285	0.217943		0.262107	0.220359	0.0935569	0.121351	0.133141		0.147524		0.11383				0.0435742			0.246229	0		0.383774	0.414603			0.162154		0.232535		0.0880587							0			0.330303	0.149557		0.254535	0.0930107
WDR1		0.851328	0.944487		0.413922	0.730004		0.932844	1.48104	0.654699	0.751454	1.74277		0.737615		0.619465				0.401733			0.98027	0.330366		0	0.414603			1.03409		0.929918		1.14028							0			0.654401	1.66848		1.20651	1.21355
SH3RF3		0.0283768	0.142868		0	0.205256		0.0169892	0.0177211	0.0269573	0	0.273836		0		0.137324				0.027372			0.0916845	0		0	0			0		0		0.0971449							0			0	0.0255435		0.0615006	0
EDAR		0	0		0	0		0	0	0	0	0		0		0.000294229				0			0	0		0	0			0		0		0							0			0	0		0	0
RNF135		0.134594	0.132459		0	0.0813491		0.0957308	0.133702	0.0386284	0	0.244405		0.306877		0.192348				0.411863			0.239383	0.207204		0	0			0		0		0.158716							0			0	0.0826192		0.253497	0.0930107
CCDC138		0.0529612	0.0321122		0	0.0419488		0.0566338	0.133735	0.0103763	0	0.0672712		0.0226494		0.0456186				0.0499562			0.0621742	0.0991145		0	0			0.0877171		0.220079		0.0680072							0			0	0		0.0741677	0.185455
GCC2		0.722572	0.683006		0.860877	0.52461		0.567347	0.622414	0.211996	0.3472	0.809809		1.20106		0.688293				0.886045			0.714185	0.521555		1.51087	0.873635			1.74129		1.7709		2.03566							0			0.749967	0.527996		0.632925	0.549958
SULT1C3		0	0		0	0		0	0	0	0	0		0		0				0			0	0		0	0			0		0		0							0			0	0		0	0
GLIS3		0.252865	0.0754687		1.18736	0.356962		1.32218	0.291343	0	0	0.0672141		0.308248		0.809548				0.0525021			0.916932	0.102576		0	0			0		0		0							0			0	0.0564727		0.185929	0
SLC5A7		0	0		0	0		0	0	0	0	0		0		0				0			0	0		0	0			0		0		0							0			0	0		0	0
UXS1		0.184975	0.149609		0	0.13353		0.186292	0.345626	0.223279	0.206834	0.309381		0.238304		0.2622				0.284			0.172597	0.347993		0.383774	0			0.691983		0.352805		0.45444							0			0	0.157979		0.291666	0.567568
NCK2		0.267627	0.498428		0.391595	0.336658		0.505351	0.411082	0.403939	0.446854	0.960825		1.34108		0.258973				0.515081			1.32599	0.312793		0.383774	1.07865			0.734485		1.49804		1.14749							0			0.230756	0.274468		0.479023	0.407888
FHL2		0.0182293	0.0601432		0.208855	0.0449169		1.0162	0.566746	0.869471	0.5349	0.30572		0.939276		0.296762				0.118266			1.56818	0.780799		0.383774	0			0		0		0.0719839							0			0	0.0527044		0.0512182	0
C2orf49		0.232739	0.22583		0.431524	0.251825		0.271257	0.250297	0.297952	0.500393	0.226242		0.347178		0.244036				0.323561			0.33674	0.460657		0	0			0.846887		0.49263		0.703914							0			0.236827	0.385703		0.22444	0.363183
TGFBRAP1		0.155103	0.176656		0	0.146299		0.200396	0.179671	0.117942	0.11293	0.304368		0.273097		0.158686				0.195973			0.185548	0.145779		0	0			0		0.118684		0.0843101							0			0	0.0114248		0.238925	0
GPR45		0	0		0	0		0	0	0	0	0		0		0				0			0	0		0	0			0		0		0							0			0	0		0	0
MRPS9		0.263573	0.241631		0.214402	0.197799		0.284591	0.41656	0.61607	0.628815	0.429645		0.244086		0.199558				0.303818			0.235931	0.430353		0	0			0.51507		0.260695		0.31622							0			0	0.071207		0.185322	0.0930107
SLC1A1		0.209348	0.575858		0	0.17712		0.00843926	0.0327839	0	0	0.0264735		0.0449165		0.00534901				0			0.0337704	0		0	0			0		0		0.0934054							0			0	0.0123134		0.0264471	0
KCNIP4		0	0		0	0.00119697		0.0125166	0	0	0	0.0232906		0.010424		0.0068221				0			0	0		0	0			0		0		0							0			0.282961	0		0.00131116	0
CHORDC1		1.82545	1.67801		1.54433	1.75683		1.67504	0.78284	0.231421	0.172395	1.18338		1.53055		1.16482				0.426788			1.24188	0.851067		1.35463	1.61763			1.77988		1.52932		1.49451							0			1.93685	2.03558		2.12156	1.92975
NAALAD2		0.105082	0.0532733		0.141218	0.029396		0.0391169	0	0.0135668	0	0.15549		0.116116		0.107524				0.235093			0.0287816	0.234325		0	0			0		0		0.140639							0			0	0.0190283		0.0298306	0
SPATA6L		0.029098	0.0635202		0.285052	0.179525		0.00223514	0	0	0	0		0		0.00935907				0			0	0		0	0			0.123902		0.175775		0.0934054							0			0	0		0	0
FARS2		0.182431	0.0682216		0.602482	0.151373		0.10106	0.227359	0.249387	0.117911	0.110852		0.0983416		0.118078				0.074444			0.187479	0.0699733		0	0.722159			0.411634		0.203295		0.274019							0			0	0.031884		0.0744277	0.101014
LYRM4		0.187132	0.276248		0.43606	0.274943		0.329017	0.450339	0.122546	0.0836597	0.28135		0.241757		0.351834				0.423045			0.354506	0.202123		0.383774	0			0.226888		0		0.332028							0			0	0.15982		0.22739	0.590277
NRN1		1.2589	1.29156		1.44528	1.33199		0.00513003	0.126749	0.0526641	0	0.129033		0.19377		0.124273				0.979885			0.0888189	0.358991		0	0			0		0.0968548		0.0975298							0			0	0.115223		0.0269866	0
F13A1		0.132824	0.114883		0	0.0517848		0.105128	0.0883753	0	0.0911777	0.00749669		0.0884483		0.0735063				0.178238			0.587821	0.338311		0	0			0		0.168441		0.222803							1.88031			0	1.32154		3.6679	1.28459
LY86		0	0		0	0		0.000760759	0	0	0	0		0		0.00126965				0			0	0.0133559		1.47072	0			0		0		0							0			0	0.680143		0.245334	0.942668
RREB1		0.322135	0.420645		0.416746	0.275182		0.265256	0.565012	0.0886059	0.176826	0.273645		0.38695		0.258399				0.288877			0.167542	0.312176		0.974622	0.932679			0.497397		0.683964		0.216063							0			0	0.628596		0.5386	0.937107
ZNF236		0.223431	0.206646		0.242707	0.146529		0.207852	0.0801124	0.0788566	0.0253276	0.179578		0.102938		0.163438				0.183286			0.193855	0.113913		0	0			0.355783		0.289404		0.321031							0			0	0.172179		0.218922	0
CDC37L1		0.315796	0.385769		0.440039	0.482016		0.762097	0.286826	0.771516	1.18507	0.391866		0.480854		0.487437				0.385848			0.927601	0.167044		0.799829	0.632247			0.437578		0.928254		0.826116							0			0.503262	0.173825		0.382238	0.612182
IL9R		0	0		0	0		0	0	0	0	0		0		0				0			0	0		0	0			0		0		0							0			0	0		0	0
AK3		0.754455	0.622292		0.97338	0.660525		1.02151	0.851403	1.18808	1.37928	0.83636		0.730462		0.782428				0.852596			1.00564	0.998641		0	0			0.751628		0.318189		0.51524							1.88031			0	0.16856		0.492523	0.0930107
LUC7L		0.823689	0.648626		0.773599	0.701264		0.852052	0.736374	0.207907	0.0775466	0.455703		0.794009		0.566346				0.395068			0.762225	0.228604		1.22598	0.873635			0.930828		0.982112		1.23094							0			0.73094	0.388098		0.585047	0.891887
RGS11		0.0298509	0		0	0.0265791		0.0020844	0	0	0	0.0174215		0.0272427		0.0506838				0.296409			0.118427	0		0	0			0.108401		0		0.0468958							0			0	0.00518082		0.00826271	0
AXIN1		0.141694	0.151615		0.141218	0.11177		0.23481	0.34781	0.0401058	0.0541675	0.150525		0.165731		0.122548				0.148772			0.178201	0		0	0			0.89166		0.31342		0.450335							0			0	0.0585284		0.147748	0
ARHGDIG		0.00318274	0		0	0		0.0020318	0	0.00299271	0.104506	0.00175354		0		0.000210151				0			0.0163609	0		0	0			0		0		0							0			0	0		0	0
PDIA2		0.00105308	0		0	0.00685836		0	0	0	0	0		0		0.00116439				0			0	0		0	0			0		0		0							0			0	0		0	0
RCL1		0.0987163	0.159704		0	0.234995		0.462921	0.398589	0.145057	0.0504579	0.100552		0.0868564		0.227134				0.438735			0.175471	0.0796197		0	0			0		0.0968548		0.0873888							0			0	0.0114248		0.0830148	0
MRPL28		0.393238	0.365682		0.317922	0.330856		0.263356	0.863308	0.498559	0.697296	0.496737		0.416797		0.339573				0.291626			0.282855	0.446185		0	0			0.120996		0.218175		0.197246							0			0.236827	0.604414		0.457359	0
NME4		0.254065	0.265306		0.378863	0.175165		0.319626	0.844076	0.130511	0.376407	0.728296		0.503903		0.470945				0.504801			0.567731	0.21937		0	0			0.310829		0.380683		0.0495656							0			0.315723	0.28701		0.364863	0.933758
RAB11FIP3		0.114895	0.142597		0.206796	0.107558		0.169689	0.202407	0.0477803	0.112962	0.13715		0.102331		0.11423				0.252796			0.0952589	0.155158		0	0			0.265905		0		0.388423							0			0	0.0484653		0.057707	0.101014
PIGQ		0.128688	0.095178		0.0656805	0.0814796		0.0871472	0.173069	0.141762	0.0525579	0.0837192		0.12061		0.0894141				0.146586			0.0544806	0		0	0			0		0		0.0685481							0			0	0.0473502		0.130864	0
RAB40C		0.126426	0.10277		0.0600713	0.0402397		0.109826	0.0499383	0.199297	0.252308	0.175541		0.0602038		0.0568506				0.0965183			0.0705807	0		0	0.414603			0.0923915		0.171736		0.06199							0			0	0.021061		0.0647414	0
JAK2		0.147702	0.250947		0.062438	0.248519		0.182096	0.0657509	0.0198156	0.0475359	0.192572		0.167407		0.276235				0.408261			0.312115	0.0743533		0	0			0.168513		0.391288		0.180564							0			0	0.355007		0.537146	0.544883
WDR90		0.0180006	0.0746718		0	0.0225811		0.079285	0.16675	0.0424423	0.0175049	0.0604087		0.140017		0.0660509				0.1522			0.0776573	0		0	0			0.0586279		0.0953002		0							0			0.295209	0.0115195		0.0324562	0
RHBDL1		0.0269704	0.00520136		0	0.00672188		0.0195369	0	0	0	0		0.00884377		0.00447657				0			0	0.0378675		0	0.632247			0		0.0751313		0							0			0	0		0.00423668	0
WDR24		0.0227003	0.0481727		0	0.0197887		0.0382224	0.100221	0.0747423	0	0.0501718		0.0197721		0.0346496				0.111736			0	0.208532		0	0			0		0.0860131		0							0			0	0.0142798		0.0463791	0.0930107
ADAP2		0.0158742	0.0131268		0	0.00510223		0.00919006	0	0	0	0.488478		0.644195		0.00351781				0.0682281			0.0859152	0		0	0			0		0		0							0			0	0.2877		0.962683	0.444111
FBXL16		0	0		0	0		0	0	0	0	0		0		0				0			0	0.0133559		0	0			0		0.180332		0.170412							0			0	0		0	0
STUB1		0.602046	0.695957		0.685747	0.61101		0.662413	1.31916	1.63357	1.88457	1.0587		0.866437		0.831457				1.13486			0.708876	1.07918		0.383774	1.12701			0.982998		1.01714		0.923244							0			1.53	0.341934		0.684943	0.792902
JMJD8		0.216585	0.207161		0.347271	0.241657		0.241185	0.199773	0.145292	0.183043	0.432161		0.27493		0.320413				0.399877			0.469079	0.483688		0	0			0		0.166222		0.202449							0			0	0.13452		0.270369	0
CCDC78		0	0		0	0		0.00101542	0	0	0	0		0		0.00105659				0			0	0		0	0			0		0		0							0			0	0		0.00620993	0
RPUSD1		0.0307944	0.11364		0.0810389	0.0420681		0.0170253	0.254146	0.0332728	0.0475949	0.0827388		0.0396989		0.0548535				0.04859			0.0198303	0.0843962		0	0			0.129634		0		0.221384							0			0	0.0533557		0.0733141	0
CHTF18		0.027695	0.061677		0	0.0313206		0.0400065	0.179671	0.0393356	0	0.0213467		0.0165703		0.0257719				0.0471092			0	0.0433291		0	0			0		0		0							0			0	0.0142798		0.0612362	0
LMF1		0.0511365	0.151404		0.0810389	0.102505		0.143346	0.151943	0.0725429	0	0.155604		0.0734362		0.123797				0.13263			0.0607148	0.101842		0	0			0.119973		0		0							0			0	0.0245641		0.146526	0
METRN		0.390092	0.377628		0.308093	0.338254		0.168537	0.608127	0.600682	0.65577	0.613117		0.506742		0.352471				0.242438			0.38591	0.294016		0.563805	0.932679			0.350916		0.233406		0.0685481							0			0.330303	0.0166609		0.177416	0.270072
INSL6		0	0.0129919		0	0.00333705		0.00661053	0	0	0	0		0		0.0102682				0.0400412			0	0		0	0			0		0		0							0			0	0		0	0
ULK2		0.122175	0.0668763		0.102204	0.0341752		0.191101	0.148369	0.01175	0	0.31548		0.248724		0.21689				0.293475			0.356635	0.394221		0	0			0		0.0738016		0.236702							0			0	0.187023		0.203534	0
NCOR1		0.948803	1.05789		0.781973	0.802093		0.923879	0.854903	0.729928	0.51265	1.0889		1.12954		0.793553				0.656553			0.871649	1.2907		1.82294	1.13711			1.36518		1.37163		1.43262							0			1.43495	0.688303		0.773469	0.860183
SPECC1		0.680225	0.289811		0	0.088549		0.0634956	0.228399	0.0212113	0	1.1038		1.47492		0.496415				0.298042			1.03156	0.143371		0	0			0.238702		0		0							0			0.295209	0.349982		0.225133	0.286678
AKAP10		0.146809	0.245822		0	0.112209		0.185113	0.237303	0.0449665	0.0570173	0.238445		0.189424		0.168397				0.052555			0.160163	0.102576		0.383774	0			0.69915		0.273549		0.514616							0			0.212173	0.274047		0.274539	0.226638
TTC19		0.766442	0.795932		0.554217	0.621786		0.72914	0.713408	0.375108	0.198148	0.721846		0.54239		0.447029				0.590272			0.305731	0.632954		0.862832	1.23967			0.791399		0.751406		0.783287							0			0.613558	0.774566		0.688664	0.534974
MAP2K3		0.981967	0.876304		0.899435	1.08883		0.839291	1.23147	0.814849	0.979391	0.410385		0.451254		0.591505				0.494314			0.807137	0.199309		0	1.12701			1.43448		0.610797		1.04191							3.91176			1.08406	1.93212		2.09861	1.28949
TMEM11		0.362663	0.329828		0.264602	0.238376		0.386906	0.356307	1.267	1.08077	0.253029		0.217103		0.211611				0.374871			0.365856	0.0812279		0	0			0.287573		0.298926		0.418074							0			0.675033	0.148553		0.264467	0.286678
DHRS7B		0.423884	0.366101		0.303863	0.298269		0.140351	0.183333	0.468823	0.397251	0.160614		0.172823		0.217592				0.252756			0.198319	0.232807		0	0			0.52877		0		0.262519							0			0.505981	0.110388		0.149317	0.125692
CD274		0.164866	0.226665		0.272309	0.343802		0.028895	0.242123	0	0	0.0470257		0		0.00884967				0.0250454			0	0.0245618		0	0			0		0.144653		0							0			1.10493	0.027643		0.244846	0
MPRIP		0.670291	0.90348		0.588368	0.87764		0.933472	0.95163	0.457826	0.593559	1.51726		1.4209		0.537138				0.59819			1.58701	0.881011		1.14014	0			0.461687		0.765997		0.785257							0			0	0.236351		0.318943	0.401745
PLD6		0	0.0189788		0	0		0.0161178	0.0696083	0.0175736	0	0.0321401		0.0180463		0.0258756				0.0143234			0.0700889	0.0133559		0	0			0		0		0							0			0	0.0381434		0.0450575	0
FLCN		0.225761	0.279191		0.358254	0.198752		0.491691	0.400474	0.239328	0.0711143	0.193137		0.287158		0.434362				0.256852			0.260208	0.326592		0.383774	0.414603			0.980805		0.300858		0.166963							0			0.280168	0.62318		0.795087	0.226638
PDCD1LG2		0.0249213	0.253399		0	0.0579351		0.014289	0.0829153	0.0307428	0	0.00466683		0.0126609		0.112338				0.106844			0	0		0	0			0		0		0							0			0	0		0.0674253	0
USP22		0.74017	0.615577		0.762451	0.620345		0.772935	1.07941	0.303045	0.544265	0.64294		0.874895		0.671991				0.856458			0.643981	0.976151		0.876902	1.01656			0.976689		0.807131		0.843973							0			1.09033	0.380859		0.541834	0.847115
FAM171A1		0.15177	0.141544		0	0.285381		0.0582293	0.175272	0	0	0.0145744		0.0239881		0.0844038				0.0300456			0	0.0941233		0	0			0		0		0							0			0	0		0.00194997	0
NMT2		0.283316	0.878573		0.062438	0.220854		0.278403	0.323158	0.127419	0.160875	0.209245		0.31454		0.217675				0.524504			0.220463	0.229442		0	0			0.227677		0.448287		0.463027							1.94728			1.20026	0.0216429		0.104111	0.226638
DCLRE1C		0.211467	0.206104		0.416822	0.172218		0.362948	0.269639	0	0	0.356865		0.345274		0.20835				0.233459			0.416354	0.583806		0	0			0.185119		0.14058		0.256558							0			0.282961	0.150772		0.203775	0.312319
SUV39H2		0.0833371	0.0431042		0	0.0541836		0.140084	0.324874	0.064479	0.0541683	0.0455782		0.0431003		0.0458947				0			0.0838045	0		0	0			0.0618688		0		0.0975298							0			0	0.0208297		0.0590105	0
OLAH		0.0074504	0.00347536		0	0		0.00911258	0	0	0	0.00340168		0		0.00238472				0			0.0266967	0		0	0			0		0.0611209		0							0			0	0		0.0028152	0
MEIG1		0	0.00835603		0	0.00866111		0.00367645	0	0	0	0		0		0.00351712				0			0	0		0	0			0		0		0							0			0	0		0.00570758	0
HSPA14		0.150764	0.166066		0.108734	0.191368		0.277086	0.401416	0.296681	0.360589	0.244637		0.349816		0.168759				0.173207			0.237485	0.0610121		0	0			0.0911311		0.334863		0.280481							0			0.446873	0.116152		0.258372	0
CDNF		0	0.00432504		0	0.0142555		0.0483736	0	0.309579	0.0496665	0.0113537		0.0452143		0.0349548				0			0.0203768	0.0133559		0	0			0		0		0							0			0	0		0.00482957	0
FAM107B		0.642719	0.185199		1.40018	0.535051		0.155841	0.476972	0.0210601	0	1.61505		0.717352		1.05527				1.0121			0.802149	0.435678		1.56196	2.75516			2.40321		2.35777		2.03907							0			3.06952	2.22761		1.65814	0.471862
FRMD4A		0.597646	1.01124		0.264001	0.518941		0.427996	0.336704	0.0103763	0.0226879	0.764084		0.287898		0.522561				0			0.612629	0.0378675		0	0			0.106971		0		0.0501715							1.89939			0	0.089273		0.627039	0
ITGA8		0	0.00308299		0	0.0325037		0.112215	0	0	0	2.04199		0.014379		0.171939				0.272147			0.216756	0		0	0			0.121449		0		0							0			0	0.0205642		0.0137129	0
HDAC6		0.236083	0.216403		0.208855	0.166698		0.255619	0.0861476	0	0.0297764	0.205891		0.23772		0.146568				0.190387			0.215589	0.233989		0	0			0.283227		0.168441		0.108734							0			0	0.121415		0.141471	0.363453
TBC1D25		0.0910312	0.0348628		0	0.031647		0.06032	0.0818796	0.137995	0.0297764	0.104972		0.0738874		0.0595218				0.0610976			0.0603524	0.0404043		0	0			0.389543		0.139078		0.298803							0			0	0.066675		0.0261224	0
ZNF182		0.0806798	0.0351738		0	0.0342125		0.0212111	0.0657509	0	0.0157925	0.0369613		0.146636		0.0456649				0			0.0631231	0		0	0			0.149911		0.092336		0							0			0	0.125032		0.0492096	0
WDR13		0.490213	0.735371		0.391396	0.454437		0.513183	0.371408	0.801001	0.813813	0.705889		0.814377		0.534078				0.520815			0.368401	0.642502		0	0			0		0.217025		0.0501715							1.89939			0.52341	0.439104		0.363525	0.402005
ATAD5		0.0576342	0.0850348		0	0.0608955		0.0589178	0.570502	0	0	0.0429975		0.10032		0.0634308				0			0.0118699	0		0	0			0.117075		0.0501195		0.0859502							0			0	0.0434234		0.0749008	0.0930107
OTUD5		0.358972	0.394964		0.637782	0.265066		0.435846	0.316658	0.140663	0.0253276	0.372		0.427928		0.369902				0.257897			0.373401	0.550481		0	0.632247			0.556369		0.676711		0.516803							0			0	0.453283		0.421486	0.648691
WAS		0	0.00763287		0	0.00285065		0.00663672	0.0452496	0	0	0		0.164503		0.00453023				0			0	0.0433291		0.563805	0.632247			1.1363		0.833745		1.03384							0			0.68911	1.00978		0.813462	1.03167
SUV39H1		0.0214917	0.0109557		0	0.00742748		0.0170841	0.055094	0.00422157	0.124712	0.0224426		0.0182657		0.0182223				0			0	0		0	0			0.159138		0.171043		0.0632642							0			0	0		0.0190188	0.0930107
ERMP1		0.120341	0.0382512		0	0.155988		0.119625	0	0	0.0173884	0.0159925		0.0342316		0.0678235				0.0326856			0.0200609	0.0532347		0	0			0.196561		0.213287		0.173461							0			0	0.0279821		0.0775837	0.210684
SLC38A5		0.0303671	0.00422954		0.242707	0.0197066		0.00377725	0.0327839	0	0	0		0		0.00829129				0			0	0.113948		0	0.414603			0.322452		0		0.0632642							2.85757			0	0		0	0
PORCN		0.0779527	0.0437356		0	0.0743125		0.0582644	0.0177211	0.126588	0.127013	0.0630641		0.0757662		0.0884546				0.14989			0.0781976	0.183395		0	0			0.179831		0.181055		0.0858646							0			0	0.0592579		0.0937768	0
SLC35A2		0.16443	0.176611		0.342911	0.183484		0.134723	0.138477	0.045423	0.0621776	0.130954		0.0963754		0.134198				0.139605			0.0737873	0.327176		0	0.873635			0.205968		0.233522		0.165389							0			0.407852	0.143822		0.161261	0.236064
MLANA		0	0		0	0.00452367		0.00623286	0	0	0	0		0		0.0021682				0			0	0		0	0			0		0		0							0			0	0		0.00430133	0
PIM2		0.0888536	0.0771017		0.451296	0.0691363		0.0486247	0.0177211	0	0	0.072146		0.0676705		0.0197571				0.0148524			0.113944	0.23486		1.18541	1.41438			0.109183		0.384893		0.310501							0			0.914117	0.033221		0.165371	0.781326
GATA1		0	0		0	0		0	0	0	0	0		0		0				0			0	0		0	0			0		0		0							0			0.781085	0		0	0
PQBP1		0.462978	0.362059		0.592199	0.379576		0.635186	0.499588	0.448829	0.423389	0.696196		0.620014		0.415323				0.577283			0.592125	0.741872		0	0			0.461007		0.275727		0.527818							1.80522			0.665755	0.436639		0.325849	0.270072
KIAA2026		0.647452	0.646634		0.410993	0.515892		0.604109	0.338981	0.235577	0.0658489	0.684491		0.618986		0.421536				0.592681			0.504986	0.766751		0.974622	0.632247			1.28148		1.10891		1.2351							0			0	0.268945		0.452304	0.497296
ERAS		0	0.0142796		0	0.00272763		0.00169228	0	0	0	0.0310824		0.0154409		0.00371359				0.0457335			0	0		0	0			0		0		0							0			0	0		0.00332638	0
EBP		0.165827	0.123541		0.224563	0.197293		0.163028	0.751434	0.0748955	0.0829115	0.172931		0.0880039		0.150226				0.173971			0.109688	0.246043		0	0.632247			0.752807		0.521301		0.781654							0			0.315723	0.218116		0.199979	0.559155
TIMM17B		0.131755	0.194658		0.306829	0.130447		0.231905	0.388591	0.530913	0.883983	0.479174		0.382247		0.194357				0.453615			0.393543	0.364104		0	0.414603			0.623507		0.429355		0.239439							0			0.423157	0.399905		0.295786	0.405983
GLOD5		0	0		0	0.00150803		0	0	0	0	0		0		0				0			0	0		0	0			0		0		0							0			0	0		0	0
RANBP6		0.197079	0.140045		0.171363	0.183306		0.0898105	0.120744	0.103812	0.371462	0.13883		0.157945		0.10145				0.0267507			0.0287816	0.0767993		0	0			0.501982		0.351513		0.559663							0			0	0.0764024		0.151039	0.270072
KCND1		0.0329799	0.00248862		0	0.0189136		0.00696468	0	0	0	0.00680319		0.0168162		0.0749551				0			0	0		0	0			0		0		0							0			0	0.0238163		0.0351672	0
GRIPAP1		0.285256	0.291534		0.434959	0.248903		0.236325	0.225156	0.0609558	0.0591716	0.169651		0.290928		0.184116				0.288436			0.131135	0.431121		1.13719	0.414603			0.311907		0.565558		0.416873							0			0.244737	0.414902		0.360406	0.256517
TFE3		0.408862	0.390352		0.480155	0.34379		0.47698	0.243237	0.0150135	0.0475359	0.276663		0.541616		0.469724				0.366827			0.395713	0.427121		0	0.414603			0.204882		0.215518		0.105731							0			0.230756	0.513727		0.574184	0.281901
PRAF2		0.20219	0.215239		0.213533	0.200004		0.193256	0.230943	0.0711919	0.0504579	0.282019		0.332208		0.303715				0.162188			0.266926	0.307412		0	0			0.18873		0.229792		0.272495							0			0.52341	0.0329918		0.0838107	0
GPKOW		0.168057	0.180959		0.0838285	0.14041		0.151444	0.244956	0.0520938	0.122488	0.263885		0.335148		0.132397				0.302889			0.245125	0.122413		0	0.632247			0.223592		0.151936		0.440774							0			0.421626	0.013233		0.0733333	0
PRICKLE3		0.0917934	0.0774575		0.092221	0.0770913		0.0624357	0.138444	0.0645631	0.163708	0.0587776		0.159049		0.0570212				0.04081			0.0570589	0.159588		0	0			0.269046		0.184607		0.131751							0			0	0.00716952		0.0590778	0.208157
SYP		0.125179	0.0688982		0.258137	0.0560557		0.0404526	0.0645271	0.0540409	0	0.222422		0.237296		0.0326816				0			0.0859582	0		0	0			0.170307		0		0							0			0	0.0332024		0.0356163	0
CCDC22		0.0790105	0.11842		0.21934	0.0942798		0.142593	0.382318	0.164713	0.0851815	0.172676		0.143363		0.0913291				0.0853093			0.0793436	0.182908		0	0			0.21489		0.279662		0.0975298							0			0	0.0843222		0.170599	0
FOXP3		0	0		0	0		0.00121342	0	0	0	0		0		0.0010329				0			0	0		0	0			0		0		0							0			0	0		0.00184625	0
FTSJ1		0.118547	0.138171		0.18518	0.130215		0.190531	0.408855	0.0524291	0.150721	0.0840628		0.127208		0.167621				0.117899			0.17214	0.159826		0	0			0.397245		0.153021		0							0			0	0.0607927		0.14074	0
MAGIX		0.0830344	0.0498715		0	0.0348446		0.0155447	0	0.120228	0.0608842	0.0423559		0.0946171		0.0167054				0.0847982			0	0		0	0			0		0		0							0			0	0		0.0301324	0
USP27X		0.0563327	0.0945465		0	0.137611		0.048457	0	0.0210601	0	0.10333		0.130907		0.0447973				0.115341			0.0995429	0.0378675		0	0			0		0.084602		0							0			0	0.0541355		0.0233789	0
CACNA1F		0	0.00563079		0.141218	0.00295449		0	0	0	0	0		0		0.00065443				0			0	0		0	0			0		0		0							0			0	0		0.00281053	0
GALNT2		0.337252	0.239157		0.362349	0.401518		0.764394	0.514385	0.254467	0.145709	0.263655		0.335039		0.764145				0.178106			0.458561	0.266098		0.563805	0.873635			0.203906		0		0.483665							0			0.457278	0.394863		0.523897	0
PGBD5		0	0.00752181		0	0.00502506		0.0489184	0.110993	0.0206957	0	0		0.0121238		0.0067587				0			0	0.183395		0	0			0		0		0							0			0.441199	0.0142798		0.0203314	0
COG2		0.192049	0.140279		0.166089	0.134664		0.200619	0.348577	0.224605	0.276644	0.240291		0.208286		0.154416				0.139912			0.230667	0.0615274		0	0.722159			0.275341		0.275358		0.439993							0			0	0.0899666		0.20536	0
AGT		0.00334957	0.021755		0	0.00126807		0.120404	0	0.120425	0.130293	0.277141		1.66665		0.0236268				0.0148524			1.66211	0		0	0			0		0		0							0			0	0.0223074		0.015314	0
CAPN9		0	0		0	0.00177914		0.00121906	0	0.0135668	0	0		0		0.000204808				0			0	0		0	0			0		0		0							0			0	0		0	0
C1orf198		0.287782	0.258252		0.368423	0.185474		0.388396	0.360617	0.136208	0.672236	0.689634		0.291332		0.417329				0.540909			0.567378	0		0	0			0		0		0.210944							0			0	0.0291694		0.0660488	0
TTC13		0.153274	0.177029		0	0.0689408		0.0565507	0.208344	0.0739441	0	0.0640631		0.0991573		0.0603237				0.0267507			0.036559	0		0	0			0.252336		0.363134		0.139888							0			0.315723	0.0775298		0.127412	0.226638
ARV1		0.198678	0.164625		0.227236	0.198178		0.13244	0.285445	0.0935113	0.176258	0.257891		0.0762198		0.154393				0.195907			0.204014	0.127433		0	0			0		0		0							0			0.421626	0.012601		0.100463	0
FAM89A		1.02102	1.43591		0.538193	0.322602		0.232895	0.246828	0.0372364	0	0.0318368		0.260703		0.0954908				0.280441			0.376779	0.160518		0	0.414603			0		0.0406012		0							0			0.244737	0.0753696		0.144803	0.226638
TRIM67		0	0		0	0		0	0	0	0	0		0		0				0			0	0		0	0			0		0		0							0			0	0		0	0
GNPAT		0.251081	0.203861		0.383642	0.177765		0.259654	0.374405	0.528371	0.642946	0.257575		0.341466		0.19516				0.302543			0.360212	0.167953		0	0			0.682026		0.416169		0.255482							0			0.315723	0.202939		0.268901	0.357303
C1orf131		0.266273	0.396033		0.323831	0.268099		0.302405	0.460017	0.101754	0.214324	0.226712		0.261043		0.244796				0.277053			0.174	0.217238		0.862832	0			0.336403		0.123222		0.591109							0			0	0.0786291		0.222127	0.474501
EXOC8		0.191604	0.21829		0.358886	0.287587		0.269291	0.291933	0.0811713	0.179138	0.137833		0.260117		0.164735				0.140749			0.150753	0		1.42668	0			0.356021		0.129422		0.567669							0			0.315723	0.192773		0.25823	0.328797
IL33		1.15765	0.165842		0	1.37756		0.150577	0	0	0	0.027765		0		0.478906				0.209513			0.107427	0		0	0			0		0		0.06199							0			0	0.0407384		0.00636991	0
EGLN1		0.460954	1.03533		0.535335	0.91285		0.638414	0.501344	1.18421	1.21388	0.799585		0.935305		0.509934				0.394834			0.710788	0.350813		0	0			0.625069		0.523405		0.589695							1.94728			0	0.455646		0.621495	0.778371
DISC1		0.0967992	0.143717		0	0.132612		0.00982259	0	0	0	0.0434738		0.0916015		0.100324				0.0502957			0	0.0133559		0	0			0.181315		0.255806		0.0971449							0			0	0.088522		0.28488	0
SIPA1L2		0.853356	0.517493		0.651942	0.0370676		0.237234	0.0452496	0.0509041	0.0253276	0.618961		0.277468		0.288937				0.166401			0.415085	0.23938		0	0			0.115399		0.253181		0.369286							0			0.280168	0.34836		0.36216	0.150852
NTPCR		0.382473	0.254111		0.713444	0.229332		0.27282	0.473342	0.488122	0.405596	0.244104		0.21936		0.294449				0.457604			0.196734	0.28363		0.383774	0			0.18778		0.11627		0.163881							0			0.52963	0.176971		0.235792	0
KCNK1		0.0100243	0		0	0.00437496		0.176851	0.0499383	0	0	0.0119429		0		0.110231				0.268442			0.0646403	0.353322		0	0			0		0		0							0			0	0		0	0
SLC35F3		0	0		0	0		0	0.0517596	0	0	0		0		0.00132566				0			0	0		0	0			0		0		0							0			0	0		0.00158012	0
IRF2BP2		0.871343	0.847229		1.14722	0.854926		1.86274	1.40587	0.492684	0.50371	1.66218		1.01052		1.36223				1.15312			1.12124	0.89278		1.05475	1.51013			1.23027		1.36823		1.19447							0			1.38676	1.40113		1.3706	1.52069
TOMM20		1.30954	1.17526		1.72582	1.34429		1.72554	1.94305	1.07397	1.12239	1.42441		1.53757		1.44731				1.40253			1.59619	1.66634		0.563805	1.93227			1.52393		1.38113		1.3593							1.89554			1.41149	1.02876		1.19474	1.52848
ARID4B		1.72347	1.68042		1.91111	1.58781		1.51432	1.00128	0.248939	0.0504801	1.48021		1.58319		1.58249				1.32943			1.8161	1.2457		1.92951	0.706822			2.01633		1.90899		2.14053							0			1.702	1.08321		0.988123	1.08036
GGPS1		0.221941	0.305084		0.863624	0.255487		0.25888	0.284776	0.56141	0.279139	0.407422		0.307457		0.285716				0.443159			0.320921	0.138981		0	0			0.105874		0.280577		0.362303							0			0	0.125102		0.22611	0.125692
B3GALNT2		0.260486	0.290582		0.240555	0.259644		0.542269	0.500433	0.341377	0.227009	1.034		0.580357		0.263317				0.543148			0.807072	0.921195		0.862832	0.632247			0.338701		0.446666		0.67788							0			0	0.129943		0.408463	0.419102
GNG4		0	0		0	0.00368068		0.0127116	0.0686843	0	0	0		0		0.0131639				0			0	0.0947378		0	0			0		0		0							0			0	0.0198498		0.0209592	0
LYST		0.877507	0.522338		0.216084	1.73556		0.500371	0.405383	0.0357666	0	0.307898		0.346259		0.434299				0.325438			0.499232	0.174471		1.71872	0			1.6962		0.943662		1.67597							0			1.34131	1.29097		0.884153	0.671893
NID1		0.306905	0.39142		0.598269	0.441507		0.273741	0.30352	0	0	0.434118		1.67933		2.82159				0.441213			1.71602	0.949387		0	0.414603			0.0737362		0.210406		0.286397							0			0.465474	0.385714		0.453444	0.210684
GPR137B		0.0755044	0.0910725		0.0656805	0.04736		0.0636337	0.0517596	0	0	0.0392535		0.0150022		0.156146				0.242669			0.0353066	0.254527		0	0			0.114932		0.201101		0.313579							0			0	0.340181		0.952949	1.28311
ERO1B		0.777749	0.728766		0.610015	0.430771		0.501948	0.161955	0.0741807	0.0823471	0.539147		0.736908		0.549854				0.970623			0.795758	1.12726		0	0.706822			0.865849		0.691585		1.07739							0			1.11505	0.369856		1.06992	0.621554
LGALS8		0.793953	0.710594		0.686219	0.751637		0.501884	0.111417	0.0427347	0	0.312306		0.275074		0.493804				0.364569			0.239632	0.173151		0	0			0.522457		0.691109		0.704549							0			0.596708	0.45579		0.683076	0
EDARADD		0	0.00417908		0	0		0.000826618	0	0	0	0		0		0.000258207				0			0	0		0	0			0.307446		0.382474		0.242322							0			0	0		0	0.210684
HEATR1		0.328926	0.242854		0.302223	0.478549		0.65324	0.576966	0.0183547	0.126353	0.215494		0.381751		0.442073				0.274234			0.261703	0.143169		0	0			0.66455		0.461337		0.566167							1.90716			0.212173	0.0420773		0.325296	0
ACTN2		0.023279	0.0716604		0.193581	0.0358039		0.143787	0.0811499	3.42984	3.46053	0.234639		0.0416702		0.0531445				0.0969694			0.126757	0.0378675		0	0			0		0.0656447		0.0468958							0			0.236827	0.0266186		0.287691	0
RYR2		0	0		0	0		0	0	0	0	0.335037		0.01117		0				0.0216714			0.221657	0		0	0			0		0		0							0			0	0		0	0
CHRM3		0.223099	0.0234171		0.208855	0		0	0	0	0	0		0		0				0			0	0		0	0			0		0		0							0			0	0		0.00283039	0
TPD52L3		0	0		0	0.00211257		0	0	0	0	0		0		0				0			0	0		0	0			0		0		0							0			0	0		0	0
GREM2		0	0		0.215286	0		0	0	0	0	0		0		0.0127624				0			0	0		0	0			0		0		0							0			0	0		0	0
MTR		0.324345	0.317697		0.215049	0.37485		0.602606	0.588375	0.298992	0.262671	0.493901		0.566148		0.569409				0.394974			0.585928	0.362009		0	0.706822			0.617093		0.784665		0.670485							0			0.236827	0.271342		0.481217	0.101014
TBCA		1.0701	1.12483		1.3994	1.26044		1.74939	2.30725	0.902241	0.851509	1.63334		1.28728		1.38				1.46856			1.45406	1.55743		1.63767	1.3704			1.56333		1.4304		1.55834							0			1.57881	1.37447		1.3337	1.58126
WDR41		0.0783804	0.167475		0.178189	0.120768		0.276829	0.356142	0.139344	0.188375	0.202403		0.35572		0.212018				0.278398			0.121387	0.519208		0	0.722159			0.244376		0.250012		0.323648							0			0.295209	0.154922		0.354926	0.529567
CRLF3		0.165456	0.206701		0.388051	0.20335		0.175472	0.2231	0	0	0.115508		0.207999		0.179103				0.121898			0.197639	0.19512		0.563805	0			0.632833		0.62049		0.955107							0			0	0.199414		0.28373	0.0930107
UHRF2		0.406453	0.332097		0.604888	0.386351		0.426627	0.752967	0.00863155	0.1298	0.305557		0.371923		0.260142				0.379654			0.231809	0.193548		1.71872	0			0.708803		0.501804		1.0801							0			0	0.251471		0.286933	0
ZBED3		0.205154	0.13238		0	0.170816		0.388775	0.111879	0.0422149	0.165858	0.0682333		0.105453		0.147945				0.260946			0.131982	0.0395443		0	0			0.220629		0		0							0			0.236827	0		0.166108	0.281901
CRHBP		0	0.210911		0	0.292677		0.00198747	0	0	0	0		0		0.000270773				0			0	0		0	0			0		0		0							0			0	0.0353444		0.131961	0
F2R		0.194232	0.0979553		0.498069	0.38671		0.382661	0.206483	0	0	0.393399		0.608975		0.456556				1.522			0.110038	0		0	0			1.05345		0.373583		0.872811							0			0.315723	0.0488378		0.0388924	0
IQGAP2		0.00143721	0.0253607		0.102204	0.0130781		0.0798356	0	0	0	0.0170746		0		0.00905837				0.532167			0.0241217	0		0.862832	0.706822			1.85051		1.55999		1.88917							0			1.03871	1.08739		1.52876	1.2367
F2RL2		0.00143721	0		0	0		0.00307667	0	0	0	0		0		0.000858684				0			0	0		0	0			0.0900471		0.0531065		0.0685481							0			0	0		0.00164324	0
SV2C		0.110568	0		0.383576	0		0	0	0	0	0		0		0.000412873				0			0	0		0	0			0		0.1383		0							0			0	0		0.0137453	0
F2RL1		0.00290422	0		0	0.00567002		0.00167834	0	0	0	0		0		0.0131329				0			0	0.225525		0	0			0		0		0							0			0	0		0	0
CTSH		1.39671	1.69259		1.82744	1.42681		0.121764	0.0883753	0.0959568	0.262697	0.0254205		0.153364		0.16823				0.323389			0.103662	0.595022		0.660432	1.13711			0		0.17685		0.259219							1.89554			0	1.00232		1.33265	1.47424
MORF4L1		1.58201	1.59973		1.91498	1.56545		1.89487	1.71498	1.69154	1.75	1.78929		1.69609		1.74903				1.81629			1.72646	1.74912		1.84459	1.01656			1.65322		1.91068		1.83884							2.51476			1.92195	1.65965		1.7234	1.53931
GLDC		0.0189332	0.00194965		0	0.0115884		0.0334188	0.163583	0	0	0		0		0				0			0	0.0404043		0	0			0		0		0							0			0	0		0.0042414	0
TBC1D2B		0.206019	0.179632		0.212257	0.159322		0.468168	0.172566	0.0508509	0.0226879	0.436774		0.7589		0.499838				0.495571			0.559613	0.335631		0	0			0.357142		0.409896		0.700875							0			0.323659	0.122063		0.477204	0
SH2D7		0	0		0	0		0.00274791	0	0	0	0.00798342		0		0.00191371				0			0	0		0	0			0		0		0							0			0	0		0	0
KDM4C		0.177848	0.175989		0	0.236083		0.288955	0.245609	0.0507345	0.0175049	0.147625		0.113518		0.156888				0.0801986			0.149366	0.106978		0	0.706822			0.612191		0.118178		0.532181							0			0.777511	0.265238		0.30407	0.308701
CIB2		0.0213833	0.0233924		0.428608	0.0153648		0.173201	0.252801	0.340416	0.366567	0.0696488		0.0723609		0.1177				0.146332			0.021699	0.183395		0	0.722159			0		0		0							0			0	0.00716952		0.0102798	0
ADAMTS7		0	0.0707464		0.092221	0.0293136		0.0941654	0.304363	0.0183401	0	0		0.0771719		0.0761888				0.0370962			0.0234571	0		0	0			0.122366		0		0							0			0.282961	0		0.00162656	0
RASGRF1		0	0		0.354826	0.00164836		0.00282058	0	0	0	0		0.0139978		0.00123553				0			0	0		0	0			0		0		0							0			0	0		0.0105164	0
EMCN		1.74794	2.28322		1.66827	1.96589		0.0328461	0	0	0	0.08716		1.0045		0.054101				0.0298947			0.084358	0.0433291		0	0			0		0		0							0			0	0.0638071		0.0282307	0.281901
DDIT4L		0.114538	0.0498607		0	0.0619472		0.0250004	0	2.24412	1.85881	0.207852		0.619813		0.0289369				0.111011			0.463492	0.513917		0	0			0.118039		0.0678019		0.0985339							0			0	0.00518082		0.019963	0
DNAJB14		0.867339	0.80889		0.810828	0.779467		0.540924	0.457203	0.114149	0	0.688377		0.947889		0.698414				0.648639			0.734997	0.629662		1.28885	0.414603			1.24077		0.939882		1.21033							0			0.398264	0.493177		0.659684	0.497296
LAMTOR3		0.643514	0.549106		0.268353	0.482249		0.525886	0.286989	0.249009	0.358746	0.442115		0.305948		0.416704				0.266618			0.261271	0.570738		0	0.414603			0.324849		0.204487		0.547635							1.89554			0.928623	0.948223		1.11143	0.263317
DAPP1		0	0		0	0		0.0089011	0	0	0	0		0		0.00237959				0			0	0		1.50343	1.53206			0		0.42788		0.0485877							0			0	0.0387958		0.230742	2.07292
MTTP		0	0		0	0		0.00144899	0	0.0178603	0	0.00995228		0		0.00213504				0.0148524			0	0		0	0			0		0		0							0			0	0		0.00274266	0
C4orf17		0	0		0	0		0	0	0	0	0		0		0.000261885				0			0	0		0	0			0		0		0							0			0	0		0	0
ADH7		0	0		0	0		0	0	0	0	0		0		0				0			0	0		0	0			0		0		0							0			0	0		0	0
ADH5		0.791291	0.758626		0.166379	0.494182		0.640682	1.08418	0.585141	0.636406	1.09021		1.07968		1.44116				1.62605			1.12353	1.31695		0	0.414603			0.373413		0.418436		0.332031							0			0.423157	0.26933		0.691577	0
ADH4		0	0		0	0.00123683		0.00239762	0	0	0	0		0		0.0490465				0			0.040782	0		0	0			0		0		0							0			0	0.0114248		0	0
METAP1		0.252357	0.238125		0.246184	0.234013		0.294812	0.650899	0.22755	0.168474	0.23355		0.288184		0.197386				0.2295			0.287227	0.0964216		0	0.706822			0.234731		0		0.313046							0			0	0.0951355		0.267298	0
EIF4E		0.767368	0.698853		0.95578	0.85167		1.24577	0.738609	0.482261	0.328743	0.691346		0.731617		0.812094				0.636245			0.637715	1.21847		0	0			0.932325		0.596463		0.943149							0			0.642234	1.19748		2.18744	0.68516
FXN		0.0648095	0.0511186		0	0.103085		0.135209	0.440736	0.0919342	0.311294	0.123472		0.216611		0.126285				0.108861			0.0304723	0.114954		0.974622	0.414603			0.362507		0.148038		0.147034							0			0.330303	0.0175505		0.181904	0
CDH6		0	0.00992755		0	0.00125692		0.0157659	0	0	0	1.27906		0.699559		0.00159997				0			0.827409	0		0	0			0		0		0							0			0	0.0154626		0	0
C5orf22		0.0498876	0.105283		0	0.0986273		0.0729706	0.243999	0.119409	0.101795	0.0688311		0.029352		0.0718158				0.0520311			0.042063	0.097175		0	0			0.397417		0		0.112404							0			0	0.0523664		0.131458	0
PDZD2		0.971047	0.415612		0	0.138998		0.0884644	0.0885401	0.0492488	0	0.0605251		1.37557		0.0956138				0.216101			0.101363	0.0433291		0	0			0.118039		0		0.0501715							0			0	0.0358012		0.0504536	0.150852
GOLPH3		0.625385	0.460976		0.0922534	0.597715		0.517975	0.460849	0.142885	0.308273	0.528556		0.555649		0.477255				0.488914			0.614417	0.297923		0	0			0.57221		0.443567		0.658165							0			0.459261	0.942884		0.610059	0.461449
MTMR12		0.414996	0.470522		0.092221	0.445951		0.136438	0.213722	0.0165192	0.0365579	0.1643		0.195692		0.155051				0.212929			0.174942	0.335077		0	0			0.646259		0.177986		0.438363							0			0	0.106849		0.308434	0.284337
ZFR		0.73362	0.641233		0.673362	0.691609		1.03923	0.886288	0.223779	0.478558	0.693747		0.733514		0.87357				0.596878			0.84918	0.918983		0	1.18706			0.861716		0.899547		0.952041							0			0	0.92794		0.752161	0.208157
SUB1		1.64366	1.64459		1.50147	1.70663		1.83771	2.07894	1.00756	1.44087	1.51507		1.62282		1.61453				1.07501			1.60035	1.49547		2.21931	2.51186			2.34846		2.28618		2.62409							0			1.87656	2.15322		1.62187	2.21454
NPR3		0.256225	0		0.152093	0.0245064		0.00478703	0	0.0158801	0.453897	0.0173313		0.00993214		0.0455416				0.0623551			0.0493741	0.0378675		0	0			0		0		0							0			0	0.0394265		0.00784139	0
TARS1		0.724136	0.639164		0.593803	0.642355		0.561698	1.16154	0.200784	0.225108	0.359138		0.559908		0.502468				0.149286			0.375151	0.29161		0	0.873635			0.768329		0.642777		0.461426							0			0.711974	0.20606		0.481606	0.454468
DROSHA		0.133317	0.131533		0	0.126799		0.181529	0.252906	0.047815	0.104649	0.189334		0.183175		0.155273				0.0625548			0.180607	0.0433291		0.862832	0			0.0586279		0.0751313		0.305951							0			0	0.053031		0.162655	0
CDH18		0	0		0	0		0	0	0	0	0		0		0.00790523				0			0	0		0	0			0		0		0							0			0	0		0	0
CDH12		0	0		0	0		0.00106952	0	0	0	0		0		0.000204907				0			0	0		0	0			0		0		0							0			0	0		0	0
OSGIN1		0.116713	0.255947		0	0.124241		0.160106	0.205756	0.0832485	0.0865785	0.0656558		0.129708		0.120139				0.0359317			0.108153	0		0	0			0		0		0							0			0	0.182022		0.376486	0
NECAB2		0	0		0	0		0	0.0177211	0	0	0		0		0.00219842				0			0	0		0	0			0		0		0							0			0	0		0.003208	0
SLC38A8		0.00143721	0		0	0.00197535		0	0	0	0	0		0		0				0			0	0		0	0			0		0		0							0			0	0		0	0
MBTPS1		0.763241	0.610842		0.620577	0.517402		0.791018	0.764734	0.0399367	0.0173884	0.59965		0.812532		0.793627				0.771477			0.524297	0.429734		0	0			0.616292		0.598944		0.746488							0			0.282961	0.385538		0.315665	0.842025
TAF1C		0.364722	0.447677		0	0.227693		0.120944	0.236791	0.00299271	0.0157925	0.170904		0.191255		0.11482				0.0285949			0.269172	0.140744		0.862832	0			0.235434		0.0694352		0.203863							0			0	0.125395		0.123353	0
ADAD2		0.0733823	0.123137		0	0.0160678		0.00248352	0	0	0	0.00910126		0		0				0			0	0		0	0			0		0		0							0			0	0		0.0142607	0
HSDL1		0.12242	0.119266		0.108734	0.0691643		0.0838321	0.0932466	0.144817	0.141605	0.140791		0.224198		0.100914				0.0855851			0.120683	0.113221		0	0			0		0.114655		0.0661538							0			0	0.137571		0.155512	0
KCNG4		0	0		0	0		0.00118506	0	0	0	0		0		0				0			0	0		0	0			0		0		0							0			0	0		0	0
WFDC1		0.0415354	0.0853309		0	0.140568		0.000936028	0	0	0	1.11365		0.0524391		0.00171614				0			0	0.651707		0	0			0		0		0							0			0	0.0103349		0.00665651	0
COTL1		0.0370727	0.465309		0.489308	0.742582		0.235573	0.925239	0	0	0.175203		0.192537		0.593253				1.38264			0.437619	0.156854		1.27698	0			0.354904		1.48578		1.438							0			1.28125	2.83927		1.85386	2.6825
ATP2C2		0	0.00622669		0	0		0	0	0	0	0.00674849		0		0.000938047				0			0	0		0	0			0		0		0							0			0	0		0	0
ZNF169		0.00851023	0.0267882		0.092221	0.0278375		0.0261283	0.0686843	0.0149263	0	0.0316108		0.0409024		0.0163406				0.0352716			0	0		0	0			0		0		0.0604253							0			0	0.0565388		0.0250879	0
SUZ12		0.55974	0.662756		0.590318	0.580661		0.585829	1.04183	0.225889	0.267179	0.542421		0.569822		0.408232				0.482575			0.488785	0.166922		0	0			0.999624		0.910878		0.826869							0			0.715482	0.462562		0.71846	0.72624
PTPDC1		0.183153	0.135966		0	0.137993		0.134223	0.0517596	0.0853118	0	0.123934		0.095286		0.156485				0.0788245			0.152345	0.139472		0	0			0		0		0.212887							0			0.212173	0		0.110767	0
PHF2		0.49051	0.433364		0.0838285	0.264043		0.267214	0.250431	0.0212113	0	0.202494		0.339273		0.264321				0.316574			0.325157	0.221796		0	0			0.115516		0.231371		0.148386							0			0.427061	0.200814		0.206669	0
DMRT3		0	0		0	0		0.0115558	0	0	0	0		0.190262		0.1132				0			0.426392	0		0	0			0		0		0							0			0.230756	0.023371		0	0
FAM120A		1.0063	0.806881		0.628498	0.888449		1.12557	1.32468	0.427569	0.461141	0.924471		0.925247		0.979023				0.441991			0.800231	0.653041		0.660432	1.06794			0.835885		0.717816		0.861805							0			0.721338	1.15687		1.24743	0.976624
SPIN1		0.252249	0.269978		0.491147	0.253149		0.486151	0.639777	0.0588278	0.0226879	0.502258		0.445243		0.313586				0.557491			0.578803	0.633731		0.862832	0.632247			0.570546		0.354199		0.411644							1.88031			0	0.239106		0.372151	0.316669
NXNL2		0	0.00123785		0.0317062	0.0204656		0.00235793	0	0	0	0.0173663		0		0.000236146				0.0710384			0.0664637	0		0	0			0		0		0							0			0	0		0	0
BARX1		0	0		0	0.00144969		0.00206488	0	0	0	0.00562477		0		0				0			0	0		0	0			0		0		0							0			0	0		0	0
ZFP62		0.184565	0.155401		0.40744	0.0969217		0.122103	0	0.0744918	0.0786413	0.126127		0.0748687		0.0772016				0.116858			0.0171876	0.187149		0.383774	0.414603			0.134235		0.0875503		0.171896							0			0	0.0874148		0.105595	0
TRIM7		0.293757	0.0830469		0	0.0418892		0.094272	0.584747	1.09845	1.08016	0.0371656		0.0187269		0.0730348				0.0616452			0.0841572	0.183395		0	0			0		0		0							0			0	0.00518082		0.0135966	0
TRIM41		0.256501	0.164681		0.281133	0.188551		0.209898	0.242855	0.0602606	0.110623	0.188807		0.184674		0.131733				0.0917787			0.0568942	0.123866		0	0.722159			0.207849		0.16776		0.317646							0			0	0.239392		0.182741	0
ZNF354B		0.0612066	0.175799		0.143847	0.206593		0.181213	0.0811499	0.146423	0.0407281	0.130864		0.0880351		0.0765499				0.137873			0.164842	0		0	0			0.25123		0.109956		0.435136							0			0	0		0.104042	0
SLC24A4		0.0195542	0.020134		0.108734	0.0162089		0.506989	0	0.0135668	0	0		0.00825333		0.00836415				0			0	0		0	0			0		0		0							0			0	0.252467		0.108269	0.625852
LGMN		0.549459	0.622974		0.590958	0.5554		0.577965	0.11041	0.18179	0.0635318	0.675453		0.814448		0.994017				0.398283			0.783967	0.842013		0	0			0.122366		0.196887		0.165333							0			0	0.284241		2.54756	0.760318
GOLGA5		0.265182	0.233026		0.0317062	0.141835		0.121231	0.216414	0.131255	0.123554	0.260239		0.226336		0.237738				0.201092			0.26139	0.169422		0	0			0.115516		0.092336		0.194713							0			0.330303	0.214343		0.209624	0.236064
ITPK1		0.344777	0.155248		0.34341	0.073332		0.343874	0.296098	0.141869	0.143623	0.729813		0.16041		0.139104				0.275666			0.0845727	0		0	0.944934			0.12068		0.0875503		0.153227							0			0.295209	0.293385		0.42504	0.155962
CHGA		0	0		0	0		0	0	0	0	0		0		0.000676331				0			0	0		0	0			0		0		0							0			0	0		0	0
UNC79		0.0400936	0.0076857		0	0.00504722		0.0106468	0	0	0	0		0.0213705		0.00778349				0			0	0		0	0			0		0		0							0			0	0		0.023195	0
PTPRJ		0.202441	0.0087547		0.215286	0.00610491		0.0272836	0.226921	0	0	0.182275		0.0477496		0.00942666				0.0350638			0.0216674	0.0133559		0	0			0.749619		0.213629		0.936888							0			0	0.525863		0.781373	0
BTBD7		0.903966	0.757091		0.581287	1.23139		0.758919	0.522107	0.181186	0.311598	1.20407		1.03283		0.808917				0.607396			1.40964	0.707801		0.862832	0			0.954174		0.380517		0.662594							0			0.884785	0.518061		0.676595	0.708941
PRIMA1		0	0		0	0.00284529		0.0259461	0	0.0221302	0	0		0		0.0520488				0.0143234			0	0		0	0			0		0		0.0501715							0			0	0		0	0
ASB2		0	0.0193026		0	0.00551697		0.158172	0	1.58412	1.54764	0.271078		0.0125034		0.00304462				0			0.0503486	0		0	0			0		0		0.0913744							0			0.323659	0		0	0.405724
DDX24		1.37705	1.18502		1.46227	1.37774		1.76498	1.4596	0.575234	0.637718	1.54767		1.49173		1.32916				1.25258			1.57888	1.39383		1.53313	1.37832			1.88465		2.14122		2.2796							0			2.23679	0.852821		1.34156	0.762305
OTUB2		0.0269704	0		0.231448	0		0.00462471	0.0327839	0	0	0		0		0.0056327				0			0	0		0	0			0		0.0531065		0							0			0	0.0928814		0.0256297	0
PPP4R4		0	0.00181168		0	0		0.00948863	0	0	0	0		0		0.00103969				0			0	0		0	0			0		0		0							0			0	0		0.00488845	0
COMMD8		0.248489	0.370693		0	0.353625		0.117483	0.683371	0.103259	0.14796	0.263503		0.254662		0.375358				0.396446			0.13837	0.291953		0	0			0.159138		0.290104		0.2702							0			0	0.325431		0.475614	0.349379
SERPINA6		0	0		0	0		0	0	0	0	0		0		0				0			0	0		0	0			0		0		0							0			0	0		0	0
SERPINA9		0	0		0	0		0	0	0	0	0		0		0				0			0	0		0	0			0		0		0							0			0	0		0	0
SERPINA11		0	0		0	0		0	0	0	0	0		0		0				0			0	0		0	0			0		0		0							0			0	0		0	0
SERPINA12		0	0		0	0		0	0	0	0	0		0		0.00026592				0			0	0		0	0			0		0		0							0			0	0		0	0
SERPINA5		0.00750284	0.0272916		0	0.00693745		0.685111	0.0380286	0.00797157	0.31293	0.00617535		0.0189568		0.782455				0.0598387			0.0374148	0		0	0			0		0		0							0			0.282961	0.0638426		0.0229639	0
RAB2A		1.2527	1.36144		1.21016	1.0792		1.08593	1.38946	1.4134	1.32099	1.35066		1.26716		1.22407				1.22502			1.24461	1.04977		1.27698	1.45977			1.1669		1.14386		1.20038							0			1.62876	1.08901		1.25474	0.905661
CHD7		0.445792	0.558509		0.0317062	0.5255		1.14122	0.638673	0.309926	0.241326	0.0887568		0.353648		0.0915704				0			0.232988	0.188433		0.563805	0.932679			0.411027		0.694384		0.397692							0			0.434705	0.142828		0.474501	0.226638
CLVS1		0	0.0152191		0	0.0105935		0.0213466	0	0	0	0.0046111		0		0.00960745				0			0.01722	0		0	0			0		0		0							0			0	0		0.0131514	0
POU3F4		0	0		0	0		0	0	0	0	0		0		0				0			0	0		0	0			0		0		0							0			0	0		0	0
RPS6KA6		0	0.00189181		0	0.00326706		0.0741272	0	0	0	0.064682		0.00678181		0.0103292				0			0.0673222	0.0133559		0	0			0		0		0							0			0	0		0.0119803	0
UTP6		0.257679	0.303421		0.136561	0.43965		0.580114	0.653312	0.25453	0.191914	0.358913		0.395281		0.323309				0.366309			0.267505	0.505616		0	0			0.160612		0.251459		0.529052							0			0	0.29924		0.37525	0.328086
TMEM126A		0.488988	0.365929		0.395545	0.440355		0.460365	0.749594	0.93256	0.763583	0.447577		0.467755		0.411943				0.418865			0.336207	0.297348		0	1.01656			0.476156		0.262516		0.288801							0			0.857417	0.422583		0.417758	0.687019
CCDC89		0.0101796	0.020244		0	0.00404899		0.0111559	0.0177211	0	0	0.0623381		0		0.0513881				0.0143234			0	0		0	0			0		0		0							0			0	0		0.0177236	0
SYTL2		0.0470528	0.0349411		0	0.0119281		0.134199	0.760415	0.0370167	0	0.778366		0.683877		0.0996018				0.0860392			1.29757	0.101842		0	0			1.59098		1.05479		1.61938							0			0.230756	0.0255629		0.0251892	0
CCDC83		0	0.0100181		0	0		0	0	0	0	0		0		0				0			0	0		0	0			0		0		0							0			0	0		0	0
PICALM		1.41888	1.71831		0.62737	1.45183		0.606384	0.595304	0.137959	0.0898335	1.21293		1.0545		0.636431				0.647925			1.07504	0.415659		0	0.722159			1.04892		0.67938		0.71539							0			0.659935	1.44845		1.40745	1.29196
EED		0.301098	0.354183		0.246184	0.302805		0.290945	0.215728	0.0135668	0.100573	0.242221		0.270916		0.209451				0.109121			0.352847	0.187646		0.974622	0			0.462485		0.512528		0.599836							1.89554			0.323659	0.0612449		0.205153	0.270072
CCDC81		0.0195922	0.00241525		0	0.0029457		0.00250024	0	0.00299271	0	0.00956339		0		0.00406623				0			0.0310326	0		0	0			0.108401		0		0							0			0	0		0.0144846	0
ME3		0.144677	0.135431		0.0317062	0.103576		0.0943603	0.250801	0.136354	0.221843	0.0813794		0.0480329		0.0206161				0.0193783			0.142954	0		0	0			0.168356		0		0							0			0	0.00716952		0.050148	0
RAG2		0	0		0	0		0	0	0	0	0		0		0.000132055				0			0	0		0	0			0		0		0							0			0	0		0	0
RAG1		0.00642065	0.0432063		0	0.0329035		0.00223325	0	0	0	0.0123039		0		0.00286612				0			0	0		0	0			0		0		0.0501715							0			0	0		0.00976877	0
TRAF6		0.289961	0.298119		0	0.20369		0.191114	0.122788	0.0686925	0.0300646	0.185381		0.237487		0.118526				0.043376			0.102569	0.0378675		0	0			0.249953		0.435324		0.110218							0			0.230756	0.0902098		0.273886	0.210684
PRR5L		0	0.0267302		0	0.131799		0.0275086	0.0380286	0	0	0.00701837		0		0.016337				0			0.0192374	0		0	0			1.33659		0.154217		0.824642							0			0	0.0106531		0.134936	0
COMMD9		0.16437	0.190512		0	0.166437		0.0966433	0.317205	0.351344	0.466793	0.131241		0.214631		0.149309				0.363553			0.143015	0.182514		0.862832	0			0.288919		0.151749		0.170206							0			0.330303	0.285565		0.618582	0.577135
LDLRAD3		0.0267384	0.0193582		0	0.154375		0.846329	0.56299	0.0743211	0.0874695	0.138906		0.173638		0.331858				0			0.281147	0.21623		0	0			0.124309		0		0							0			0.652233	0.265685		0.189344	0.821191
TRIM44		0.896079	0.79855		1.09889	1.10341		1.09837	1.19571	0.201138	0.129377	0.723643		0.926182		0.822022				0.465653			0.927115	0.505292		1.50343	1.1168			1.10746		0.957022		0.455964							0			0.280168	0.697576		0.86807	0.930128
GMPS		0.377861	0.413605		0.311523	0.302477		0.379813	1.14328	0.137252	0.0911565	0.400198		0.391827		0.322018				0.373372			0.393397	0.416017		0	0			0.375192		0.324281		0.483982							0			0.699615	0.137062		0.203704	0
PAMR1		0	0		0	0.00141372		0.00141296	0	0	0	0		0.117944		0.11358				0.268218			0	0		0	0			0		0		0							0			0	0		0.00241116	0
EDA2R		0.0349067	0.00616627		0	0.0062289		0.0396954	0	0.0342134	0.043571	0.0200786		0.00927562		0.0186644				0.0363153			0	0.101842		0	0			0		0		0							0			0	0		0	0
HEPH		0.0167977	0		0	0		0.0741542	0	0	0	0.11187		0.146688		0.0189791				0.020221			0.203008	0.328349		0	0			0		0		0							0			0.282961	0		0	0
VSIG4		0.0718243	0.0490302		0	0.0308785		0.0521547	0	0.0221302	0.0671047	0.0408983		0.0557326		0.0328573				0			0.0260085	0		0.862832	0			0.200364		0		0.161669							0			0	1.1738		2.89422	0.88904
MSN		2.1519	2.11488		1.65957	2.37982		1.33514	1.44265	0.0486304	0	1.45475		1.22089		1.01018				0.93744			1.10794	1.43902		1.53313	0			2.35066		2.00767		2.17106							0			1.39836	1.97447		1.80078	1.96284
LAS1L		0.159035	0.179144		0.167843	0.182066		0.361571	0.508617	0.101753	0.0522361	0.262903		0.248425		0.173289				0.189868			0.281308	0.236642		0	0			0.316527		0.233222		0.198567							0			0	0.0783812		0.192548	0.0930107
ZC3H12B		0.0256493	0		0.0656805	0.00208591		0.0349155	0	0	0	0.0405963		0.0244135		0.0295675				0.0617838			0	0.0133559		0	0			0		0		0							0			0	0		0	0
PRDM13		0	0		0	0		0	0	0	0	0		0		0				0			0	0		0	0			0		0		0							0			0	0		0	0
GRIK2		0	0.012143		0	0.00145519		0.000858045	0	0.0178603	0	0		0		0.000863895				0			0	0		0	0			0		0		0							0			0	0		0	0
ASCC3		0.534679	0.3698		0.472606	0.532656		0.779612	0.886282	0.0534771	0.0545743	0.207821		0.434484		0.500661				0.217156			0.484557	0.0980765		0	0.706822			0.422811		0.442811		0.81279							0			0.585778	0.279073		0.494083	0.505418
SIM1		0	0.00438379		0	0.000744376		0.0902271	0.178999	0.102215	0.0187377	0		0		0.000222275				0			0	0		0	0			0		0		0							0			0	0		0	0
CCNC		0.319446	0.495149		0.740303	0.561427		0.454892	0.524129	0.2317	0.439086	0.390117		0.295237		0.34458				0.385124			0.393398	0.204468		0.383774	0.722159			0.134235		0.313216		0.599768							0			0.280168	0.344814		0.504576	0.494049
USP45		0.233875	0.198272		0.298522	0.159907		0.14892	0.199352	0.0887555	0.0739623	0.165377		0.118329		0.123218				0.144688			0.159699	0.0378675		0	0			0		0.197181		0.251506							0			0	0		0.0719341	0.150852
TRHDE		0	0.0068594		0	0.0105221		0.949663	0.0686843	0	0.0226879	0.0046111		0		0.37489				0			0	0		0	0			0		0		0							0			0.282961	0.0560318		0.0166077	0
TPH2		0	0		0	0.00166299		0.0060857	0	0	0	0		0.0071672		0.00499681				0			0	0		0	0			0		0		0							0			0	0		0.00467236	0
TBC1D15		1.05467	1.0527		1.04642	0.789277		0.968448	0.656156	0.235822	0.170826	0.774852		0.876648		0.844646				0.545988			0.857859	0.499411		0	0			0.788767		0.995424		0.904376							0			0.893167	0.472253		0.80504	0.429026
RAB21		1.59136	1.48568		1.5629	1.48418		1.49543	0.804253	0.780943	0.729342	1.57699		1.43804		1.14688				0.975173			1.53866	1.26721		0.990647	0			1.12848		1.21537		1.11073							0			1.20013	1.79068		1.53664	1.4759
ZFC3H1		0.993156	0.95144		0.339378	0.851794		0.854487	0.433669	0.0820426	0.0253276	0.507283		0.610434		0.665143				0.427965			0.635228	0.476449		0.862832	0.722159			0.810572		0.664599		1.17932							0			1.06285	0.870228		0.918918	0.388487
TMEM19		0.275694	0.336502		0	0.266144		0.122143	0.366631	0.163118	0.192438	0.086408		0.185837		0.266812				0.23651			0.107631	0.253416		0.974622	0			0.293099		0.0694352		0.130767							0			0	0.0957199		0.437956	0
THAP2		0.57088	0.378266		0.395972	0.501235		0.242738	0.298101	0.105733	0.0759215	0.364123		0.217367		0.302196				0.079943			0.369723	0.48275		0	0			0.201824		0.0791998		0							0			0.244737	1.01174		1.37627	0.816106
LGR5		0	0		0	0		0.0175478	0	0.00842539	0.0253276	0.217649		0		0.00832279				0.0437822			0	0		0	0			0		0		0							0			0	0		0.00231754	0
NDUFS1		0.659595	0.69484		0.250856	0.497862		0.61979	0.742732	0.985805	1.11913	1.02402		1.05573		0.669573				0.674827			0.667187	0.789395		0	1.07865			0.55846		0.355036		0.723752							0			0.659581	0.364977		0.580797	0.357031
NBEAL1		0.819914	0.729101		0.785735	0.815219		1.1555	0.909851	0.240291	0.428911	1.48586		1.72312		1.00705				0.829368			1.48709	0.980987		1.43688	1.01656			0.488161		0.974803		0.489158							0			0.434705	0.524187		0.687167	1.17001
KIAA2012		0.0312732	0.0347358		0	0.00295521		0.014122	0	0	0	0.00680319		0.0302396		0.00457749				0			0	0		0	0			0		0		0							0			0	0		0	0
FASTKD2		0.315669	0.311151		0.338293	0.392892		0.530582	0.491393	0.191258	0.306136	0.340161		0.359871		0.299949				0.239146			0.421881	0.290758		0	0			0.150236		0.268493		0.184688							0			0	0.158358		0.321769	0.243005
MDH1B		0.00644631	0		0	0.00191223		0.0130568	0.0621933	0	0	0		0.00767958		0.002698				0			0	0		0	0			0		0		0							0			0	0		0	0
DYTN		0	0		0	0		0	0	0	0	0		0		0				0			0	0		0	0			0		0		0							0			0	0		0	0
ADAM23		0	0.166523		0	0.123913		0.225573	0.0852387	0.0572468	0.0540663	0.0141571		0.0280538		0.0395392				0			0.00678046	0.0433291		0	0			0		0.102855		0							0			0	0		0	0
ZDBF2		0.164996	0.13128		0.0922534	0.106837		0.510745	0.0690746	0.100114	0.138997	0.28057		0.489819		0.268074				0.168164			0.334854	0.547471		0	0			0.634164		0.68084		0.910059							0			0.323659	0		0.0820343	0.238321
GPR1		0	0.000682917		0	0		0.00586513	0.0517596	0	0	0		0.0128436		0.171255				0			0.00678046	0		0	0			0		0		0							0			0	0		0.00699195	0
INO80D		0.86706	0.816335		0.766293	0.837233		0.891979	0.327597	0.0947392	0.211066	0.524174		0.766959		0.63879				0.373205			0.85842	0.640989		0.974622	0.414603			0.658954		0.838282		0.662351							0			0.769894	0.43544		0.636525	0.286678
NRP2		0.0137034	0.775515		1.72257	1.60337		0.0879792	0.53483	0	0	0.0724739		0.238792		0.058541				0.697953			0.60109	2.2893		0	0			0		0		0							0			0.772959	0.252611		1.93355	1.20927
PARD3B		0.0325024	0.152858		0.303803	0.136957		0.303699	0.0351336	0.0202342	0	0.220056		0.153843		0.518504				0.224507			0.417112	0.361477		0	0			0		0		0							0			0	0.00716952		0.0188046	0
ICOS		0	0		0	0		0	0	0	0	0		0		0				0			0	0		0	0			0		0.778463		0.934924							0			0	0		0.0036891	0
CTLA4		0	0		0	0		0.000691096	0	0	0	0		0		0.000169693				0			0	0		0	0			0.441507		0.741123		0.907224							0			0	0		0.00540678	0.243005
CD28		0	0		0	0.00326595		0.0027897	0	0	0	0		0		0.0008394				0			0	0		0	0			0.0923915		1.13106		0.919769							0			0	0		0.137939	0
RAPH1		0.876652	0.595275		0.432301	1.11921		0.415851	0.56389	0.083199	0.0695018	0.405993		1.48172		0.411541				0.178059			0.420845	0.804305		0	0			0.230588		0.109956		0.261244							0			0	0.402434		1.30851	0.992941
ABI2		0.795873	0.716816		0.302727	0.699492		0.944987	0.758378	0.113062	0.0398034	0.744201		1.45656		0.625233				0.617145			0.542054	0.678374		0	0.414603			0.760223		0.234968		0.347019							0			0	0.24303		1.05456	1.41684
C1GALT1C1		0.263258	0.348209		0.299201	0.264136		0.262533	0.33436	0.0993776	0.0300646	0.264413		0.206859		0.442286				0.448637			0.180039	0.26311		0	0.722159			0.473313		0		0.109216							0			0	0.110529		0.209631	0.192754
CYP20A1		0.586574	0.488914		0.938087	0.546781		0.467532	0.383885	0.0897051	0.0341873	0.536883		0.686545		0.603864				0.431298			0.41653	0.464664		0	1.18706			0.482843		0.546489		1.07052							0			0.987603	0.196734		0.504816	0.460668
CUL4B		0.395655	0.321059		0.354825	0.342352		0.467252	0.350521	0.0585198	0.0398034	0.431074		0.417897		0.401957				0.444042			0.343696	0.219158		0	0			0.366026		0.466365		0.213596							0			0	0.253904		0.413745	0.0930107
CARF		0.0551544	0.0693034		0.0317062	0.0417619		0.0920677	0.0177211	0.0621978	0	0.180473		0.0404693		0.10369				0.177175			0.0837977	0.0796197		0	0			0.318747		0		0							0			0.330303	0.0247696		0.0428711	0
ICA1L		0.19829	0.130847		0.108734	0.0807799		0.180551	0.031695	0.0262595	0	0.107287		0.13238		0.254163				0.212028			0.0852448	0.236465		0	0			0		0.0681319		0.0469852							0			0	0		0.0310835	0
WDR12		0.226135	0.126386		0.0810389	0.219882		0.440091	0.582621	0.103065	0.0475288	0.169159		0.154336		0.235531				0.108688			0.111171	0.0941233		0	0.414603			0.13008		0.213061		0.222744							0			0	0.0509313		0.181036	0
FAM117B		0.26413	0.191125		0	0.107788		0.0969883	0	0	0	0.104799		0.207565		0.166543				0.0681456			0.214861	0.153667		0.974622	0			0		0.235095		0.396913							0			0.244737	0.0762027		0.287707	0
BMPR2		1.94307	1.90334		0.642062	2.06379		0.767798	0.497913	0.114258	0.168804	0.767586		0.941538		0.890986				0.796333			0.820764	0.659586		0	0.414603			0.323404		0.28983		0.483068							1.88031			0	0.258993		0.451728	0.505162
NOP58		0.928813	0.927866		0.960632	1.19265		1.37926	1.26784	0.246209	0.36484	0.929244		1.04745		0.895704				0.450053			0.979421	1.17291		0.383774	1.23967			0.911611		1.1991		1.33211							0			0.481523	0.611459		0.929014	0.851163
CDK15		0.00598157	0		0	0		0	0.0517596	0	0	0.0326284		0		0.00976647				0			0	0		0	0			0		0		0.0598587							0			0	0		0	0
ALS2		0.239178	0.269323		0.141218	0.127378		0.113615	0.132751	0.0827837	0.15808	0.145089		0.131988		0.0933289				0.0657765			0.0260085	0.0133559		0	0			0.144172		0.0656447		0.127928							0			0	0.0204925		0.132032	0
MPP4		0.0194924	0.0108094		0	0.0023639		0.00111571	0.336138	0	0	0		0		0.0127564				0.0137605			0	0		0	0			0		0		0							0			0	0		0.00929172	0
LAMP2		1.26953	1.12284		0.875271	0.900437		1.7056	1.13987	0.620956	0.478892	0.697522		0.792723		1.26917				0.966339			0.702152	0.644002		0.974622	0.706822			0.753727		0.760739		0.796963							0			0.282961	1.25482		1.70842	0.65211
TRAK2		0.53831	0.639793		0.102204	0.329103		0.317979	0.245388	0.0968562	0.0855499	0.35871		0.425925		0.236655				0.213117			0.28035	0.0532347		0.862832	0			0.545214		0.895672		0.540617							1.94728			0.624793	0.275095		0.378904	0.349379
CASP8		0.270623	0.180819		0	0.161602		0.0400929	0.0685943	0	0	0.0820765		0.0307817		0.0991908				0.0833785			0	0.183395		0	0.632247			1.10724		1.44734		1.15295							0			0.699741	0.120073		0.248361	0.348084
STRADB		0.061616	0.107124		0	0.0889413		0.116923	0.625069	0.557734	0.552389	0.0316096		0.0621444		0.100585				0.243659			0.0573163	0.494474		0	0			0.0916459		0		0							3.82542			0	0.0312063		0.104485	0
CFLAR		2.40694	2.54975		1.73411	2.40211		1.32092	0.782073	0.767676	1.09445	0.839479		0.927669		1.2514				0.785334			0.758292	0.659186		0.383774	2.58486			1.61189		1.47468		1.85256							0			1.17878	2.24824		2.61644	2.54615
NDUFB3		0.873405	0.743111		0.864897	0.754674		0.64544	1.60445	1.906	2.1782	1.01564		0.845155		0.681498				0.691688			0.554744	0.784942		0.799829	0.944934			0.913005		0.495401		0.844579							0			1.12579	0.933713		1.01182	1.00104
FAM126B		0.535244	0.46319		0.590818	0.434556		0.186062	0.45515	0.205976	0.113166	0.298126		0.378465		0.281235				0.231108			0.164234	0.0404043		0	1.07865			1.05527		0.895976		0.794284							0			0.429726	0.432608		0.553731	0.236064
ATP1B4		0	0		0	0		0.00400278	0	0.108929	0.0969078	0		0		0.000830163				0			0	0		0	0			0		0		0							0			0	0		0.00569935	0
CLK1		1.72198	1.82104		1.90892	1.4962		1.31433	0.980023	0.57007	0.280644	1.37347		1.65181		1.36946				1.41706			1.41697	1.56254		1.62091	1.37832			1.90318		1.67019		1.79053							1.98532			1.98203	1.44722		1.72793	1.57436
ORC2		0.339627	0.238436		0	0.181733		0.154351	0.21905	0.0317019	0.0706473	0.165229		0.148365		0.0761855				0.215335			0.22671	0.0245618		0	0			0.363938		0.199247		0.550698							0			0.212173	0.0377359		0.0729839	0.101014
BZW1		1.71686	1.72879		1.93542	1.87759		2.08602	2.08404	0.534343	0.740031	1.27724		1.48231		1.81505				1.01205			1.3675	1.5897		1.62934	1.61763			2.00217		1.63777		2.00783							0			1.99759	2.36465		1.84078	2.00343
NIF3L1		0.0974377	0.0605984		0	0.0782898		0.0774441	0.125302	0.126822	0.224019	0.149702		0.130984		0.104829				0.0607558			0.124129	0.0991145		0	0			0.347714		0		0.325307							0			0	0.00841968		0.0854691	0
PPIL3		0.165183	0.153824		0.0600713	0.16171		0.158918	0.377224	0.120966	0.189836	0.213067		0.150906		0.19749				0.322017			0.196822	0.409057		0.862832	0.722159			0.235204		0.241628		0.328729							0			0	0.122633		0.18926	0.0930107
ZBTB33		0.34127	0.271111		0.0317062	0.217731		0.341067	0.175473	0.0205413	0.153962	0.0540468		0.0606696		0.175158				0.021445			0.0171876	0.20541		0	0			0.358075		0.219066		0.238464							0			0	0.0622004		0.156649	0.243005
AOX1		0.0661043	0.0270262		0	0.0234085		0.250228	0.055094	0	0	0.00310737		0.0210082		1.61856				0.121488			0.520518	0.200039		0	0			0		0		0							0			0	0.0395149		0.0664019	0
KCTD18		0.0709975	0.116655		0.0656805	0.0684227		0.105205	0.031695	0.0648627	0	0.15768		0.166224		0.143915				0.218424			0.128139	0.110445		0	0			0.215409		0		0.155059							0			0.330303	0.148448		0.141696	0.471862
SPATS2L		0.787055	0.803235		0.229837	0.779013		1.71568	2.29513	0.351022	0.509852	0.775788		0.890508		0.67577				0.778365			0.827829	1.10552		0	0.414603			0.46754		0.543525		0.398397							0			1.33168	0.484748		1.07289	1.15796
C2orf69		0.347063	0.293731		0.357227	0.286223		0.354968	0.182048	0.138183	0.33216	0.379017		0.306545		0.258466				0.332697			0.338955	0.228654		0	0			0.319869		0.365608		0.451491							0			0.47475	0.238216		0.287597	0.338829
SATB2		0.0135852	0.0204462		0	0.00946631		0.0671532	0.172598	0	0.0226879	0.134217		0.248864		0.154778				0.0680082			0.330858	0.0133559		0	0			0		0		0							0			0	0		0.0586998	0
ARHGEF9		0.139625	0.125907		0.670097	0.147255		0.140734	0.134342	0.0432565	0.135316	0.390249		0.141997		0.132045				0.2501			0.315761	0.104721		0	0.722159			0.439592		0.0531065		0.356157							0			0.330303	0.0190283		0.139802	0
MAN1A1		0.64099	0.6194		1.39279	1.13687		0.389297	0.322536	0	0	0.285278		0.752537		1.74774				0.837205			0.660595	0.242008		0.862832	1.23056			0.840437		0.267448		0.554357							0			0.315723	0.677812		2.30838	1.63653
FAM184A		0.0754447	0.240009		0	0.0358596		0.224248	0	0	0	0.0386703		0.135568		0.214765				0.125046			0.160283	0.0375958		0	0			0		0.102158		0.0855661							0			0	0		0.0114755	0.226638
MCM9		0.228007	0.135343		0	0.077197		0.0858351	0.191063	0.0217352	0	0.0847344		0.177165		0.0893064				0.144974			0.18796	0.164595		0	0			0.0996046		0.269492		0							0			0	0.0414128		0.0837044	0
ASF1A		0.311712	0.302512		0.0810389	0.203038		0.201749	0.193965	0.259084	0.312025	0.249247		0.24223		0.189545				0.431857			0.158962	0.293048		0	0			0.498818		0.62422		0.583503							0			0	0.0153849		0.152174	0.281901
SLC35F1		0.0322146	0.0573614		0	0		0.00168322	0	0	0	0.00411959		0.0715752		0.00131805				0			0.116374	0		0	0			0		0		0							0			0	0		0	0
PRLHR		0	0		0	0		0.00108878	0	0	0	0		0		0.000679198				0			0	0		0	0			0		0		0							0			0	0		0	0
RAB11FIP4		0.0244093	0.00320355		0.108734	0.00737137		0.00513407	0	0	0	0		0.0174571		0.0188928				0			0	0		0	0.414603			0.199396		0.344579		0.379157							0			0	0.0258622		0.0179651	0
RPL39		3.25319	3.05374		4.06625	3.83003		4.06881	3.61906	3.22027	3.37476	3.08686		3.24381		3.7131				3.74098			3.52235	3.6907		4.69162	3.95926			3.78655		4.46062		4.01357							3.55444			4.32169	3.75637		3.21113	4.18861
UPF3B		0.528128	0.398324		0.644795	0.202411		0.389853	0.285818	0.150207	0.174458	0.451508		0.591191		0.228095				0.388528			0.630771	0.564466		0	0			0.242969		0.452267		0.189115							0			0.700427	0.155954		0.287978	0.391258
EIF3A		1.37466	1.35297		1.55128	1.74681		2.244	2.06475	0.85422	0.81383	1.39433		1.51066		1.55769				1.05335			1.60775	1.48784		1.50345	1.74057			1.65208		1.46164		1.64529							1.89554			1.49982	1.68689		1.80777	1.55936
SFXN4		0.0533186	0.0470554		0.171363	0.0959825		0.39999	0.456828	0.422771	0.633638	0.146605		0.144802		0.113871				0.182066			0.135514	0.111218		0	0.414603			0.213903		0.0968548		0							0			0	0.0114248		0.142556	0.125692
PRDX3		0.575865	0.629282		0.825182	0.739042		0.771062	1.38429	1.45136	1.68809	0.915314		0.702104		0.802399				0.680943			0.625658	0.370909		0.383774	0.932679			0.458929		0.233691		0.318013							0			0.631605	0.942217		1.23897	0.915383
GRK5		0.895817	0.490186		0.370132	0.257893		0.0622387	0	0	0	1.08788		1.45852		0.472034				0.10317			1.1271	0.42028		0	0			0.41746		0.298302		0							0			0	0.13866		0.139056	0
RGS10		0.0994883	0.0264026		0	0.0107864		0.192354	0.678419	0.422131	0.0373055	0.0392892		0.0496371		0.510042				0.552113			0.358985	0.199929		0	0.632247			0.773439		0.963731		1.14319							0			1.20101	0.919972		1.06901	1.87673
TIAL1		0.678835	0.599224		0.695326	0.71842		0.755666	0.916474	0.610985	0.498972	0.635632		0.705228		0.66734				0.588798			0.624582	0.378324		0	0.944934			1.33058		0.777696		0.914105							0			0.777203	0.523026		0.685754	0.0930107
BAG3		2.75702	2.73465		1.80856	3.09366		2.78915	1.56482	1.15952	1.64948	1.89643		2.13701		2.70303				2.03572			1.72018	1.47557		2.43168	2.65345			0.48688		0.944393		0.835127							1.90716			0.572785	2.04163		2.61474	1.41101
INPP5F		0.351226	0.206654		0.124263	0.164527		0.173105	0.24564	0.101135	0.0717927	0.138101		0.229645		0.120103				0.10263			0.196499	0.243847		1.13719	0			0.441172		0.102211		0.221458							0			0	0.208082		0.10218	0.185455
MCMBP		0.839613	0.831295		0.713794	0.658679		0.794789	0.864323	0.189061	0.31282	0.501708		0.722948		0.49757				0.365101			0.635804	0.0824322		0.660432	1.64342			0.504671		0.5759		0.791731							0			0.494569	0.411069		0.488876	0.310223
SEC23IP		0.2871	0.313996		0.0317062	0.430653		0.444841	0.414864	0.166808	0.208881	0.293259		0.365864		0.398398				0.0662601			0.23428	0.304489		0	0			0.244524		0.187916		0.401456							0			0.481523	0.310074		0.455617	0
ZFHX4		0.0851889	0.0516311		0.21934	0.0238744		0.91331	0.646421	0.233709	0.398228	0.00609377		0.0911959		0.72431				1.1141			0.165417	0.366466		0	0			0		0		0							0			0	0.0190283		0.0163704	0
AKAP14		0	0		0	0		0.000986536	0	0	0	0		0		0				0			0	0		0	0			0		0		0							0			0	0		0	0
PAX1		0.00525092	0.0074881		0	0.00845861		0.307638	0	0	0	0		0		0.0928849				0			0	0		0	0			0		0		0							0			0	0.00955939		0.00205114	0
CST11		0	0		0	0		0	0	0	0	0		0		0				0			0	0		0	0			0		0		0							0			0	0		0	0
CST3		1.99722	2.04216		2.31387	2.31597		2.99424	2.02279	1.89188	1.58911	2.67497		3.14349		3.92663				2.57674			3.40864	2.94425		1.31901	0			0.99237		0.585703		0.524444							1.94728			2.01375	2.97005		3.56677	4.4636
CST8		0	0		0	0		0	0	0	0	0		0		0				0			0	0		0	0			0		0		0							0			0	0		0	0
NAPB		0.103889	0.0798412		0.13722	0.049395		0.0996071	0.156648	0.0270812	0	0.0987469		0.0883864		0.111593				0.0977012			0.218151	0		0	0			0.173256		0.148214		0							0			0	0.0191637		0.0623525	0
GZF1		0.251217	0.212231		0.130873	0.12769		0.135625	0.202134	0.155244	0.13454	0.788585		0.233761		0.161881				0.120239			0.232625	0.488441		0	0			0.0911311		0		0.108734							0			0	0.16469		0.322725	0.363183
NKAP		0.548911	0.583224		0.387307	0.46136		0.376989	0.407315	0.229165	0.237468	0.544303		0.52194		0.446453				0.522219			0.633573	0.584914		0	0			0.701018		0.642177		0.626919							0			0.459261	0.265114		0.334362	0
NXT1		0.80299	0.883289		0.951111	0.997065		1.49352	0.73208	0.252744	0.261881	1.02675		0.968475		0.854276				0.593943			1.22124	0.867991		0.876902	0			0.894063		0.69679		0.482642							0			0.803645	0.171578		0.329897	0.101014
CD93		1.91672	2.21075		0.284078	2.43341		0.0381196	0	0	0	0.147035		0.150725		0.0293421				0			0.205568	0.0133559		0	0			0.308343		0		0.350549							1.94728			0	2.28761		1.20955	1.09667
SSTR4		0	0		0	0		0	0	0	0	0		0		0				0			0	0		0	0			0		0		0							0			0	0		0	0
FOXA2		0	0		0	0		0	0	0	0	0		0		0				0			0	0		0	0			0		0		0							0			0	0		0.00614828	0
NKX2-2		0	0		0	0		0.00161687	0	0	0	0		0		0				0			0	0		0	0			0		0		0							0			0	0		0	0
XRN2		1.03895	1.12744		0.931691	1.10403		1.21444	1.31315	0.27859	0.207706	0.770626		0.984546		0.883736				0.455236			0.95068	0.498569		0.799829	0.414603			0.933448		0.817253		0.558229							0			0.854094	0.856184		0.971317	0.79934
R3HCC1		0.163627	0.202616		0.092221	0.106185		0.125239	0.286955	0.51359	0.571305	0.513144		0.318824		0.23605				0.433132			0.233336	0.260032		0	0.722159			0.0745835		0.102371		0.119908							0			0	0.0133264		0.142915	0.155962
GFRA2		0	0		0	0.00133652		0	0	0	0	0.0318405		0.0375062		0.0029149				0.0204714			0.0438628	0.0752755		0	0			0		0		0							0			0	0		0.440053	0
XPO7		0.199687	0.22005		0	0.183107		0.218879	0.339287	0.1393	0.125407	0.239001		0.178584		0.198497				0.156838			0.243359	0.243235		0	0			0.343251		0.102158		0.183478							0			0	0.068788		0.269499	0
DOK2		0.0141032	0.0143797		0	0.00152466		0.0149557	0	0	0	0		0.0208167		0.0041552				0			0.0903203	0		1.45869	0			1.80686		1.44784		1.52212							0			0	0.833415		1.24085	1.5546
FGF17		0	0		0	0.00233228		0.00193053	0	0	0	0		0		0.000386372				0			0	0		0	0			0		0		0							0			0	0		0	0
FAM160B2		0.341781	0.246989		0.381005	0.167094		0.160502	0.219953	0.0536771	0.0829812	0.213846		0.239983		0.184756				0.22612			0.0434305	0.0716993		0	0			0.116704		0.236743		0.345486							0			0	0		0.147289	0.286678
NUDT18		0.0434869	0.0472309		0	0.0354084		0.0258557	0	0.0343667	0	0.0475507		0.00536785		0.108911				0.0532341			0.0499774	0.114638		0	0			0		0.0678019		0.102036							0			0.259579	0.0356199		0.0619216	0
HR		0.0435338	0.00856966		0	0.00690723		0.069692	0.031695	0	0	0.336743		0		0.00646217				0.173898			0	0		0	0			0		0		0							0			0	0		0.00484076	0
LGI3		0.00398951	0		0	0		0	0	0	0	0		0.00536785		0.000268751				0			0	0		0	0			0		0		0.0802651							0			0	0		0.00761187	0
REEP4		0.0403737	0.0647429		0	0.065688		0.0176016	0.284955	0.00706944	0	0.0607436		0.0354618		0.0389682				0.0572935			0	0		0	0			0.195446		0.137527		0.198041							0			0	0.188327		0.162906	0.334574
SFTPC		0	0		0	0.0011169		0.00273521	0.0380286	0	0	0		0		0				0			0	0		0	0			0		0		0							0			0	0		0.00400376	0
BMP1		0.0543279	0.113196		0.331974	0.137521		0.0749209	0.0668034	0	0	0.258893		0.438558		0.181334				0.101129			0.200182	0.369113		0	0			0.0911311		0		0.0985903							0			0	0.029619		0.0860469	0
PHYHIP		0.0272717	0.00200433		0	0.0530052		0	0	0	0	0.21579		0.0276749		0.00965187				0			0.3116	0.0796197		0	0			0		0		0							0			0	0.0103349		0	0
POLR3D		0.290537	0.178404		0.262622	0.483131		0.703563	0.488297	0.139986	0.209505	0.263364		0.282361		0.332641				0.17384			0.35516	0.283604		0	0			0.266236		0.458447		0.119555							0			0.295209	0.15936		0.192446	0.281901
PIWIL2		0	0.0130182		0	0.0297464		0.037631	0	0.0104852	0	0.0205349		0.0273331		0.0488107				0.0573323			0.0267507	0.29198		0	0			0		0		0							0			0	0.0228334		0.00649509	0.0930107
SLC39A14		0.305766	0.434797		1.18338	0.707715		1.51099	0.431591	0.0267468	0.104508	0.571427		0.257784		1.80079				0.978645			0.674018	0.252587		0	0			0.350099		0.206237		0.0754506							0			0.513099	0.275503		0.199769	0.101014
SORBS3		0.752001	0.912006		1.01093	0.570795		0.324902	0.437785	0.368953	0.187833	1.16682		0.906507		0.588708				0.886079			1.49596	0.901917		0	0			0		0.134345		0.0598587							0			0.534537	0.0429122		0.526982	0.286678
EVI2B		0.0499092	0.0244733		0	0.0161077		0.00820616	0	0	0	0		0		0.0068949				0.0363153			0	0		1.14014	1.90887			1.13289		1.8415		1.66721							0			0	1.1811		0.966192	0.658726
NKRF		0.518251	0.309886		0.551949	0.427678		0.366687	0.352693	0.00422157	0.0253276	0.260052		0.424482		0.16299				0.234104			0.363936	0.110433		0	0.722159			0.578667		0.204873		0.382529							0			0.992736	0.221019		0.942333	0.77916
PPP3CC		0.453447	0.537143		0.24093	0.265109		0.244767	0.122945	0.402039	0.368973	0.287087		0.34441		0.166335				0.385545			0.627106	0.180576		0.563805	0			0.465325		0.625552		0.215024							0			0	0.122905		0.265661	0.312319
PDLIM2		0.424877	0.476125		0.473297	0.418201		0.212908	0.281401	0.905318	1.35398	0.827184		0.309055		0.725618				1.29084			1.02861	1.17444		0.862832	0			0.210309		0.313052		0.586655							0			0.498734	0.225064		0.374552	0.178102
UBE2A		0.910927	0.810906		0.515891	0.701363		0.766633	0.816219	0.610251	0.63553	0.711397		0.960672		0.658695				0.63953			0.780929	0.867378		1.86723	0.932679			0.975036		1.32914		1.63471							0			1.60988	1.0383		0.830543	1.00054
BIN3		0.282411	0.253885		0.508113	0.195429		0.213523	0.0818796	0.103526	0.0602241	0.251876		0.184306		0.151259				0.186044			0.151538	0.1404		0	0			0.206855		0.33372		0.168777							0			0.330303	0.316154		0.158262	0
EGR3		1.66921	1.33375		0.28815	0.772554		0.688345	0.848971	0.063347	0	1.25362		1.28371		0.592586				0.267284			0.842214	1.63813		0	0			0		0.145175		0.225476							0			1.64728	0.825511		0.953672	0.328086
PEBP4		0.176539	0.121433		0	0.216646		0.0590339	0.0380286	1.88184	1.7132	0.155055		0.0299461		0.0691341				0.232141			0.0164741	0.491302		0	0			0		0.108796		0							0			0	0.00716952		0.0243746	0.101014
RHOBTB2		0.146179	0.0755312		0	0.0743106		0.0556831	0.244875	0.0999501	0.128137	0.16363		0.043413		0.0930689				0.193063			0.015182	0.104702		0	0			0		0		0							0			0	0.0123134		0.0611503	0
CHMP7		0.121896	0.152862		0.0838285	0.130317		0.202691	0.351936	0.210247	0.196116	0.216888		0.137644		0.144901				0.112617			0.0717171	0.287504		0	0			0.328628		0.328865		0.598693							0			0.212173	0.290127		0.181242	0.0930107
LOXL2		0.259387	0.177268		0	0.359301		0.0556695	0.33955	0	0	0.0606554		0.227029		0.202272				0.171818			0.382106	0.24103		0	0			0.109183		0		0.0501715							0			0	0.0498782		0.0176263	0
SLC25A37		1.07225	0.813911		0.622258	0.899303		0.736111	0.67468	0.432466	0.313583	0.516746		0.822153		0.63253				0.493658			0.886031	0.783854		0.974622	0			0.51112		0.254226		0.520885							5.87023			0	1.66871		0.747942	0.310223
NKX3-1		0.873248	0.478894		0.0317062	0.318771		0.274866	0.104233	0.127385	0.0714023	0.160159		0.34143		0.0463288				0.0754664			0.290852	0.0824322		0	0			0		0		0							0			0	0.0648514		0.0484377	0.348683
STC1		2.76429	1.49358		0.092221	3.71608		0.0467536	0	0.0273637	0	0.0944191		0.0936386		0.0397283				0			0.0770649	0		0	0			0.224255		0.123786		0							0			0	0.107399		0.078274	0
NKX2-6		0	0		0	0		0	0	0	0	0		0		0				0			0	0		0	0			0		0		0							0			0	0		0	0
SLC25A43		0.120912	0.130463		0.224511	0.135855		0.120092	0.031695	0	0	0.128184		0.160659		0.302975				0.383658			0.152925	0.505992		0	0			0.0737362		0.0860131		0.0468958							0			0	0.024373		0.190354	0.286678
ISL2		0	0		0	0		0.0124933	0.0177211	0	0	0		0		0.000696971				0			0	0		0	0			0		0		0							0			0	0		0	0
RCN2		0.761179	0.64549		0.695776	0.612951		0.598711	1.22297	0.625911	0.48669	0.869565		0.81017		0.784549				1.03446			0.576434	0.749372		0.563805	1.06794			0.4798		0.274985		0.553158							0			0.282961	0.0991096		0.240067	0.125692
SCAPER		0.4758	0.439713		0.564889	0.407732		0.423153	0.228303	0.256119	0.105983	0.396686		0.253479		0.261162				0.33327			0.260323	0.413436		0.990647	0.706822			0.602712		0.502543		0.244335							0			1.14556	0.13505		0.264065	0
ETFA		0.598495	0.587582		0.791965	0.433794		0.612891	0.577177	1.04116	1.24327	0.675892		0.546262		0.468077				0.380453			0.670636	0.640099		0	0.632247			0.331921		0.0887738		0.446874							0			0.631605	0.465198		0.664957	0.643866
PGRMC1		1.10459	1.31067		1.43112	1.05468		1.14139	1.02011	0.101313	0.0733607	1.28761		1.12254		1.09451				1.64311			0.940049	1.55004		0.974622	0			0.266623		0.550259		0.56982							0			0.402737	0.382066		0.597796	0.476191
UBE2Q2		0.716742	0.765683		0.219427	0.526912		0.40168	0.420958	0.588219	0.190839	0.529961		0.695587		0.460682				0.65196			0.422378	0.550177		0.383774	0			0.665342		0.512129		0.757346							0			0.722232	0.363196		0.529393	0.479885
NRG4		0	0.0170343		0	0.00552419		0.00671625	0.0624161	0.138746	0.156743	0.00900783		0.0285458		0.0134512				0			0.0500449	0		0	0			0.0986955		0		0							0			0	0		0.0082451	0
IREB2		0.305189	0.267562		0.287415	0.339499		0.385479	0.25091	0.256781	0.130984	0.31607		0.30814		0.422111				0.228819			0.309361	0.239122		0	0			0.633178		0.778261		0.601373							0			0	0.325417		0.436933	0.451302
CHRNA3		0	0		0	0.00530559		0	0	0	0	0		0.0103272		0.000192457				0			0	0		0	0			0		0		0							0			0	0		0	0
CHRNA5		0.153773	0.0862412		0	0.134113		0.0139663	0.110993	0	0	0.0262807		0.0319449		0.00999888				0.0482943			0.10163	0		1.45869	0			0.0923915		0.140171		0.092652							0			0	0		0.106194	0
PSMA4		0.886262	0.965159		0.498159	0.892162		0.7994	1.69158	0.846006	0.934455	0.737324		1.05269		0.965242				0.612454			0.740249	0.346846		0.660432	0.632247			1.29549		0.614563		0.941819							0			0.578853	0.934516		1.12099	1.19112
DNAJA4		1.41204	1.39549		0.218081	0.643993		1.00692	0.840989	0.305824	0.569826	0.896983		1.07344		1.10801				0.671514			0.582265	0.839087		2.22471	0			0.497547		1.0661		1.07436							0			1.27168	1.8372		2.18128	1.55089
WDR61		0.565558	0.657684		0.930257	0.390642		0.40762	0.58779	0.425635	0.319407	0.343007		0.576562		0.474454				0.617492			0.389452	0.641245		0.563805	0			0.121449		0.466869		0.384398							0			0	0.251043		0.557647	0.335553
OMG		0.0245858	0		0	0.00313493		0.00693702	0	0	0	0		0.0211188		0.00634202				0			0	0		0	0.414603			0.22892		0		0.269945							0			0	0		0.0215047	0.101014
ACSBG1		0	0.0127849		0	0.00574878		0.0473279	0	0	0	0.0229432		0.0522019		0.0199903				0			0.0193061	0		0	0			0		0		0							0			0	0.00518082		0.0155138	0
IDH3A		0.329203	0.217729		0	0.317601		0.584809	0.594725	0.697492	0.838008	0.421857		0.512118		0.274563				0.249224			0.489534	0.651676		0	0			0.106971		0.209736		0.354812							0			0.541419	0.175319		0.244474	0.301473
LONRF3		0.147687	0.0620145		0.675305	0.03322		0.347185	0.172598	0.0178603	0.0645088	0.0979306		0.0586998		0.372778				0.247039			0.0235491	0.17849		0	0			0.315072		0.296347		0.0661538							0			0.446995	0.659685		0.617206	0.226638
CRABP1		0	0		0	0		0	0	0	0	0		0		0.000575566				0			0	0		0	0			0		0		0							0			0	0		0	0
HBS1L		0.345172	0.420427		0.35157	0.382631		0.495003	0.3923	0.578118	0.481327	0.481513		0.514073		0.379705				0.390482			0.383678	0.106287		0.383774	0.414603			0.59817		0.769474		0.633425							0			0.428169	0.258338		0.367632	0.0930107
SLC35D3		0	0		0.113022	0		0	0	0	0	0		0		0.00111058				0			0	0		0	0			0		0		0							0			0	0		0	0
PEX7		0.139359	0.0468213		0	0.0512333		0.070362	0.0327839	0.139177	0.136363	0.115535		0.103023		0.0985994				0.16544			0.196597	0.291359		0	0			0		0		0							0			0	0.0114248		0.0701616	0.150852
MAP3K5		0.197878	0.0297903		0.613577	0.0570402		0.192878	0.647852	0.0385873	0	0.390703		0.238298		0.145113				0.130053			0.56031	0.350776		0	0			0.503926		0.601731		0.742938							0			0	0.259527		0.358269	0.494049
BCLAF1		1.15012	1.10616		0.920641	1.04266		1.32768	1.16492	0.370729	0.335936	1.10489		1.42575		1.09739				1.14453			0.99215	1.01383		1.5709	0.632247			1.18047		1.26685		1.58889							0			0.72238	0.861304		1.00936	0.653986
IL13RA1		0.842386	0.527845		0.839833	0.856248		0.409282	0.208584	0.154183	0.274123	0.395909		0.508747		0.620365				0.830509			0.5217	0.181559		0	0			0		0		0.0971449							0			0	0.915084		1.60396	1.48253
PDE7B		0.00598157	0.163042		0.175651	0.170834		0.226893	0.0964803	0	0	0.0392178		0.652085		0.112409				0.465987			0	0.114954		0	0			0		0		0							0			0.236827	0.01111		0.0770257	0
AHI1		0.528365	0.398347		1.05704	0.970094		1.1948	0.825438	0.108574	0.0666873	0.746368		0.807903		0.843069				0.994902			1.02405	0.720684		0.383774	0			1.61344		0.476129		1.20072							0			1.57244	0.236734		0.539945	0.601433
MYB		0	0		0	0.000668482		0.00378672	0.0452496	0.0222444	0	0		0		0.00307203				0			0	0		0	0			0		0		0.162367							0			0.536043	0		0	0
ALDH8A1		0	0.00378274		0	0.00952671		0.0117237	0.0755634	0	0.0253276	0.0122008		0.0106014		0.00688641				0			0	0		0	0			0		0		0							0			0	0		0.0161353	0
DOCK11		0.0141726	0.0183845		0.141218	0.479695		0.0617275	0	0	0.0649815	0.301684		0.440115		0.51696				0.424534			0.431831	0.0482817		0.862832	0			0.697075		0.797291		0.708878							0			0.539213	0.444322		0.861621	0.428773
SGK1		1.96392	2.15452		0.886262	0.800259		0.809476	0.291131	0.666465	0.261173	0.256039		0.421267		0.604297				0.81739			0.756203	0.515521		0.383774	0			0.108401		0.565837		0							0			2.92715	1.44823		2.02875	1.45301
ACTR3		1.19038	1.4144		1.35589	1.53661		1.10218	1.5903	0.285196	0.415382	1.24925		1.24043		0.888175				0.647733			0.968331	0.908291		1.04299	1.45977			1.74009		1.48626		1.49358							0			1.28081	2.28118		1.96414	1.5933
SLC35F5		0.463273	0.525287		0.21934	0.502403		0.556514	0.470556	0.142125	0.210488	0.303831		0.311513		0.537027				0.546319			0.508161	0.513694		1.50343	0			0.730734		0.280287		0.647673							0			0.47475	0.553355		0.655012	0.192754
PPFIBP1		1.067	2.10965		2.75302	1.33908		0.658849	0.97862	0.0871017	0.143079	0.647445		0.933589		0.598008				0.697056			0.506633	0.750321		0	0			0		0.193887		0							0			0.230756	0.118039		0.193998	0.37815
C12orf71		0	0		0	0		0.000731615	0	0	0	0		0		0.00041307				0			0	0		0	0			0		0		0							0			0	0		0	0
REP15		0.140296	0.518756		0.200877	0.198211		0.0487501	0.102418	0	0	0.0242294		0.120241		0.0497504				0.0300912			0.0517371	0.0999107		0	0			0.106971		0		0							0			0	0.00716952		0.0172921	0
ARNTL2		0.0395589	0.0282465		0.141218	0.128816		0.00560149	0.322371	0	0	0		0		0.00502867				0			0	0		0	0			0		0		0							0			0	0		0.0168549	0
STK38L		0.7103	0.857488		0.551305	0.6066		0.369837	0.151838	0.0618	0.0823759	0.700401		0.364155		0.275722				0.111365			0.503118	0.0668616		0.862832	0			0.428347		0.0953002		0.369483							0			0.561716	0.806964		0.541475	0.405724
EVI2A		0.0162388	0.0080909		0	0.0120374		0.0111279	0	0	0	0		0		0.0079521				0.141183			0	0		0	0.632247			1.18107		1.26524		1.32135							0			0.571435	0.606778		0.845871	0.482498
MCTS1		0.502652	0.417422		0.366395	0.524482		0.491966	0.767505	0.269691	0.252825	0.430905		0.403055		0.47693				0.309495			0.365701	0.749989		0	0.873635			0.353387		0.183609		0.396381							0			0.972109	0.371927		0.56048	0.259867
FGFR1OP2		1.05943	1.02876		1.13698	1.04198		0.96538	0.693371	0.383197	0.504648	0.910722		1.04457		0.839565				0.667696			1.10971	0.832107		2.03626	0.944934			1.39185		1.36805		1.44546							1.94728			0.745624	0.556654		0.759787	0.601215
MED21		0.359334	0.4438		0.672978	0.352026		0.62336	0.492931	0.4718	0.369154	0.537796		0.581973		0.442174				0.469831			0.52597	0.394708		0.922151	0			0.411275		0.770284		0.931825							0			0.835309	0.23903		0.344292	0
ITPR2		1.2745	0.689682		0.112455	0.822344		0.537389	0.0690746	0.0896671	0.0500296	0.223835		0.249924		0.455053				0.210542			0.26963	0.0507303		0	1.18706			0.68747		0.207435		0.369563							0			0.259579	0.517255		1.03414	0.353571
BHLHE41		0.00525092	0.00479401		0	0.0300134		0.311677	0	0.742467	0.581807	0.114298		0.0570152		0.305995				0.437442			0.0267507	0.340738		0	0			0		0		0							0			0	0		0.173235	0
SSPN		0.0282213	0.0493725		0.0838285	0.0697866		0.724876	0.132953	1.35794	1.26765	1.06274		0.5397		1.10762				1.92735			0.968806	0.9463		0	0			0		0		0							0			0	0.0467406		0.0180745	0
RASSF8		0.501236	0.405669		0.724173	0.554216		0.771573	0.560982	0.274439	0.243936	0.387753		0.518243		0.56519				0.500287			0.347074	1.35556		0	0			0.35069		0.194681		0.231914							0			0	0.0197965		0.182602	0.0930107
CASC1		0.00219524	0.00502265		0	0.00867221		0.0149654	0	0	0	0		0		0.00412214				0			0	0		0	0			0		0		0							0			0	0		0	0
KRAS		1.13371	0.918163		0.882457	0.885607		0.914677	0.816493	0.265076	0.267484	0.700807		0.648323		0.590138				0.611868			0.72277	0.873381		0	1.06794			1.11167		1.21019		1.43776							0			0.845834	1.0298		0.826478	0.901169
BCAT1		0	0.0215736		0.0810389	0.0156963		0.270387	0.230679	0	0.0632294	0		0.014023		0.333032				0.0495345			0.146375	0		0	0			0		0		0.218063							0			1.00861	1.40468		2.00096	1.04351
SOX5		0.1449	0.00598814		0	0		0.0512166	0	0	0	0.468603		0.622846		0.337331				0.187682			0.573711	0.0740913		0	0			0		0		0							0			0	0.0330066		0.0294424	0
SLC25A5		1.60516	1.63432		1.73622	1.54196		1.64088	2.19908	0.382849	0.726685	1.59988		2.18871		1.30098				1.14145			1.97193	1.36336		1.88937	1.99278			1.43125		1.44301		1.57844							0			1.79525	1.56127		1.54933	1.98292
PTHLH		0.0588151	0		0	0.00478328		0.060964	0.099325	0	0	0.00436109		0		0.0312151				0.0567559			0	0.236953		0	0			0		0		0							0			0	0		0	0
NTM		0	0		0	0		0.0242484	0.285443	0	0	0		0		0.0778611				0.277036			0	0		0	0			0		0		0							0			1.39312	0		0	0
NCAPD3		0.175255	0.13968		0	0.124743		0.142558	0.470761	0	0.103133	0.0861505		0.171462		0.124626				0			0.235204	0.0133559		0.862832	0			0.118039		0.594155		0.293434							0			0.476625	0		0.149245	0.405983
IGSF9B		0	0.00529748		0	0.0303201		0.00138557	0	0	0	0.0329062		0		0.00310532				0			0	0		0	0			0		0.0791998		0							0			0	0		0	0
ACAD8		0.138807	0.133558		0.21934	0.0791085		0.0750222	0.0657509	0.224986	0.337354	0.105718		0.170123		0.0873849				0			0.222929	0.0245618		0	0			0.315906		0.249222		0.504059							0			0	0.0666461		0.0900102	0
JAM3		0.577928	0.606282		0.0317062	0.362983		0.503576	0.988733	0.0346789	0.0720414	0.599751		0.560224		0.483705				0.466724			0.592099	0.754384		0.922151	0			0.0756264		0.272223		0							0			0	0.0123134		0.0269802	0
VPS26B		0.128823	0.150527		0	0.0627283		0.122263	0.57876	0.122481	0.0784205	0.242844		0.250875		0.247618				0.437398			0.195462	0.117104		0	0			0.71858		0.092336		0.794118							0			0	0.129435		0.261516	0.858211
THYN1		0.247567	0.246388		0.329567	0.343877		0.264577	0.322543	0.252261	0.282085	0.35904		0.40018		0.419838				0.623432			0.378699	0.59692		0	0			0.40993		0.242282		0.238069							1.89554			0	0.118297		0.219992	0.263317
GLB1L2		0	0.00662156		0	0.00191617		0.0575653	0.081626	0	0	0.00459081		0.0124883		0.0214216				0			0.0419461	0		0	0			0		0		0							0			0	0		0.00647799	0
B3GAT1		0	0		0	0		0	0	0	0	0		0		0				0			0	0		0	0			0.392744		0		0.316537							0			0	0		0	0
SPATA19		0	0		0	0		0	0	0	0	0		0		0				0			0	0		0	0			0		0		0							0			0	0		0	0
OPCML		0	0		0	0		0	0	0	0	0.133257		0		0.000273886				0			0.144638	0		0	0			0		0		0							0			0	0		0	0
NF1		0.503262	0.550376		0.322113	0.462576		0.725338	0.621688	0.138713	0.161097	0.636042		0.895731		0.686348				0.475134			0.703256	0.194081		0	0			0.225868		0.33982		0.143221							0			0	0.30729		0.572732	0.513258
PANX1		0.168058	0.0909246		0.0600713	0.139873		0.468771	0.377128	0.0219995	0.106611	0.0981786		0.0968962		0.412901				0.0462239			0.280598	0.0793591		0	0			0.0900471		0.201863		0.0680072							0			0.50041	0.38872		0.450716	0.125692
FAT3		0	0.00336909		0	0.00344137		0.204051	0	0	0	0.0257504		0.0506676		0.0527575				0			0.125886	0		0	0			0		0		0							0			0	0		0	0
SLC36A4		0.266735	0.268191		0.198491	0.217768		0.531118	0.447289	0.0533822	0	0.316713		0.25465		0.433895				0.120139			0.326492	0.437174		0	0			0.365605		0.293641		0.0844754							0			0.295209	0.878258		0.621081	0.933662
C11orf54		0.418584	0.454763		0.271227	0.391936		0.572048	0.34585	0.24884	0.339996	0.396557		0.446916		0.523417				0.253873			0.380726	0.134239		0	0			0.0737362		0.0531065		0.323341							0			0.446995	0.202393		0.38146	0.349379
TAF1D		1.37441	1.22149		1.65284	1.40472		1.85356	1.83877	0.527237	0.488517	0.905828		1.47117		1.43837				1.10418			1.42769	1.34123		2.20446	1.3704			1.65469		1.58496		1.67486							0			1.66751	0.75408		1.18589	1.12646
HEPHL1		0	0		0	0		0.0126869	0	0	0	0		0		0.00532712				0			0	0		0	0			0		0		0							0			0	0		0	0
MRE11		0.440813	0.409631		0.102204	0.344362		0.367884	0.296947	0	0.0157925	0.296619		0.444521		0.375818				0.24927			0.343873	0.351548		0	0			0.584349		0.5543		0.367589							0			0.230756	0.174932		0.361849	0.312319
ANKRD49		0.179384	0.145982		0.141218	0.198052		0.206879	0.0883753	0.0905772	0.104029	0.305591		0.308307		0.177024				0.205692			0.20175	0.126615		0.383774	0.722159			0.743245		0.564339		0.720169							0			0	0.442032		0.278407	0.243005
C11orf97		0	0		0	0		0.00149444	0	0	0	0		0		0				0			0	0		0	0			0		0		0							0			0	0		0	0
PIWIL4		0	0.0108637		0	0.00465936		0.0207332	0	0	0	0.0403198		0.0296479		0.045502				0.0329298			0.0693456	0		0	0			0		0		0							0			0	0.0271849		0.0290946	0
AMOTL1		0.496083	0.36302		0.211597	0.641431		0.77839	0.651334	0.253053	0.634216	0.596415		0.399628		0.363806				0.23079			0.206315	0.512866		0	0			0.266598		0		0							0			0	0.0894348		0.132271	0
CYTL1		0.0785651	0.00202433		0	0.147992		0	0	0	0	0.0145027		0		0.0154175				0.0993941			0	0		0	0			0		0		0							0			0	0.00716952		0.0204491	0
EVC		0	0.00782579		0	0		0.177903	0.436339	0	0	0.0650143		0.011228		0.0675874				0.0257107			0.0351051	0.0378675		0	0			0		0		0							0			0	0.00518082		0.00502929	0
ASPH		0.713354	0.62368		0.879537	0.992252		1.12496	0.964674	1.31562	0.719529	0.81716		0.845998		1.55638				0.917705			1.36002	1.08793		0	0			0.108401		0.149904		0.234117							0			0.259579	2.11158		1.11198	0.313682
OTOP1		0	0		0	0		0	0	0	0	0		0		0				0			0	0		0	0			0		0		0							0			0	0		0	0
ZBTB49		0.0320204	0.0553344		0.0317062	0.0232418		0.0191705	0.0488679	0.0175736	0.0500296	0.0117292		0.0531667		0.0128926				0			0	0		0	0			0.213482		0.247336		0.55265							0			0	0.0294048		0.0573338	0
LYAR		0.421883	0.40977		0.143847	0.740932		0.580285	1.13346	0.17351	0.250445	0.349044		0.507692		0.320527				0.270338			0.468131	0.499809		0	0			1.39027		1.34933		1.5483							0			0.282961	0.587446		0.556085	0.605572
STX18		0.172917	0.18372		0.179386	0.122361		0.150569	0.375809	0.280241	0.229084	0.269754		0.263134		0.167317				0.0557948			0.265561	0.360453		0	0			0.371081		0.314754		0.215199							1.88031			0.236827	0.0707904		0.182946	0.0930107
NSG1		0.283026	0.00280377		0	0		0	0	0.00797157	0	0		0		0.00101899				0			0	0.20027		0	0			0		0.22291		0.212748							0			0	0		0	0
STK32B		0.00484405	0.00697445		0	0.0154645		0.000789934	0	0	0	0		0.0071672		0.0819898				0			0	0		0	0			0		0		0							0			0	0		0.0434483	0
EVC2		0.0333705	0.00982601		0.302223	0.0063858		0.130004	0.302012	0.0183401	0	0.0452168		0.0450162		0.272489				0.202103			0.101314	0.222461		0	0			0		0		0							0			0	0.0200207		0.0118132	0
JAKMIP1		0	0		0	0		0	0	0	0	0		0		0				0			0	0		0	0			0		0.187065		0.0754506							0			0	0		0	0
CRMP1		0	0		0	0		0.00408559	0.114295	0	0	0.00261598		0.18823		0.00550043				0			0	0		0	0			0		0		0							0			0	0		0	0
TMEM128		0.239741	0.256934		0.21978	0.197909		0.167352	0.031695	0.0879597	0.204509	0.205261		0.277371		0.299394				0.412447			0.226854	0.318137		0	0			0.0552492		0		0.187021							0			0.567783	0.0258789		0.169297	0
MKLN1		0.952998	0.843016		0.488621	0.982799		1.00605	0.71967	0.201787	0.197429	1.05622		1.38182		1.07697				0.672709			0.888587	0.669061		0.563805	0			0.643833		0.702853		0.879021							0			0.47475	0.604154		0.672135	0.6979
PLXNA4		0.0519111	0.00383036		0.284078	0.1412		0.00210059	0.0327839	0	0	0.00674849		0.00681296		0.250241				0.0624983			0.0184646	0		0	0			0.21037		0		0							0			0	0		0.00533572	0
CHCHD3		0.432908	0.357849		0.373501	0.402942		0.499774	1.05154	1.47085	1.57783	0.579868		0.752952		0.418625				0.417746			0.446992	0.336628		0	0			0.360186		0.108314		0.187473							0			0.919163	0.324916		0.429408	0.357031
PODXL		2.57364	2.36085		1.13317	1.35245		0.0812454	0	0.0202342	0	0.0911431		0.329297		0.0454747				0.056919			0.0981737	0.0133559		0	0			0.0916459		0		0.271357							1.89554			0.236827	0.0642689		0.0679527	0.155962
AKR1B1		0.697647	0.351091		0.374185	0.241497		0.722796	1.08423	1.31528	1.54163	0.232001		0.389002		0.722713				0.680253			0.227161	0.459345		0.383774	0			0.46231		0.195589		0.570606							0			0.689551	0.237262		1.40302	0.520344
GFM1		0.316111	0.464643		0.763487	0.508965		0.481502	0.665036	0.508898	0.35867	0.361927		0.401844		0.355025				0.258873			0.288852	0.315907		0	0.632247			0.320621		0.333131		0.399631							0			0.46642	0.309808		0.571386	0
RARRES1		0.00392242	0.107714		0	0.155741		0.0920614	0.0380286	0	0	0.0200359		0.0371547		0.523611				3.2942			0.0416524	0.96322		0	0			0		0		0.0873888							0			0.421626	0.197469		0.149192	0
LXN		0.268493	0.641468		0.181721	0.343227		0.00386459	0	0	0	0.0333102		0.061086		0.190584				1.47073			0.0338982	0.293258		0	0			0		0.102211		0.154921							0			1.54197	0.0213449		0.257159	0.155962
MLF1		0.204944	0.32738		0.316116	0.506869		1.15938	0.334633	0.761936	0.352474	0.325651		0.571496		0.472244				0.309197			0.672149	0.738666		0	0			0		0.118541		0.168285							0			1.33688	0.0431514		0.279664	0.125692
RSRC1		0.42083	0.392586		0.671757	0.443733		0.44723	0.594932	0.223785	0.0617264	0.473606		0.51682		0.56302				0.725281			0.579853	0.672462		0	0.873635			0.119973		0.670598		0.655893							0			0.620838	0.487939		0.604511	1.09859
VEPH1		0.00688552	0		0.0317062	0		0.00490849	0	0	0	0		0		0.0376191				0			0	0		0	0			0		0		0							0			0	0		0	0
PTX3		0.0788907	0.0419301		0.474085	0.0411668		0.053898	0.0746638	0.0319388	0	0.0111131		0.0795111		1.57222				0.0143234			0	0.352572		0	0			0.0586279		0		0							0			0	2.35851		1.18307	0.648425
CCNL1		2.4475	2.22576		2.2615	1.94868		1.8609	0.842424	0.359142	0.344436	2.10818		2.17211		1.94151				1.94262			2.19712	2.33177		1.95163	1.71468			1.46954		1.76341		2.00987							1.89554			0.880855	1.63274		1.79075	1.64124
MFSD1		0.324655	0.392465		0.092221	0.361448		0.237894	0.206253	0.0518607	0.0226879	0.23053		0.221847		0.364025				0.482707			0.162525	0.337919		0	0			0.13008		0.431231		0.142761							0			0.79977	1.35011		2.0039	0.750769
SHOX2		0.0216434	0.00828949		0	0		0.00292272	0.0621933	0	0	0.00818221		0.0157135		0.124644				0.286257			0	0.272832		0	0			0		0		0							0			0	0.0180608		0.023488	0
TNKS		0.443715	0.390568		0.141218	0.375276		0.489057	0.326599	0.11072	0.413219	0.359291		0.31597		0.421292				0.312089			0.492111	0.33773		0	0.722159			0.38612		0.452176		0.515824							0			0	0.1843		0.327458	0.354291
MFHAS1		0.53043	0.29574		0.166843	0.607291		0.215899	0.258853	0.063324	0.05561	0.721243		0.0929234		0.287058				0.17343			0.47756	0.063165		0	0			0.372579		0.789225		0.177252							0			0.465474	0.12406		0.922329	0
CLDN23		0.0776972	0.120004		0	0.0129227		0.0361052	0.0327839	0	0	0.122685		0		0.00335728				0			0.0228529	0		0	0			0		0		0							0			0	0.0819488		0.0507284	0
LONRF1		0.39487	0.401066		0.489966	0.311341		0.758404	0.423295	0.195034	0.176047	0.496499		0.757354		0.35793				0.200937			0.791959	0.0841369		1.45869	0			0.103793		0.16751		0.165333							0			0.282961	0.285126		0.327849	0.256517
DLC1		1.46742	2.24967		0.841041	2.19921		0.603367	0.359248	0	0	1.3547		2.24143		0.930408				0.989461			1.31858	0.474828		0	0.632247			0.159108		0.134361		0.0501715							0			1.02264	0.290398		0.202161	0
C8orf48		0	0		0	0.00261918		0.00257816	0	0	0	0.0452513		0		0.0155759				0			0	0		0	0			0		0		0							0			0	0		0	0
SGCZ		0	0		0	0		0	0	0	0	0		0		0.0012568				0			0	0		0	0			0		0		0							0			0	0		0	0
ERI1		0.127191	0.195444		0.237536	0.257662		0.235805	0.341408	0.0652682	0	0.17048		0.201043		0.180936				0.0841953			0.0853552	0.128647		0	0			0		0		0.105731							0			0	0.0927643		0.257228	0.0930107
PPP1R3B		0.693137	0.573538		0.193219	0.624419		0.202002	0.099325	0.626345	0.454843	0.639302		0.613319		0.385112				0.198194			0.573724	0.166844		0	0			0.24123		0.405833		0.23386							0			0.78324	0.468768		0.481817	0.0930107
WSB1		2.5069	2.54382		2.54788	2.14808		1.71709	1.10231	0.675025	0.346394	2.09883		1.95455		1.9884				2.06694			2.07022	2.62317		2.14649	0.722159			1.41392		1.53029		1.45957							0			1.82396	1.34771		2.18431	1.19155
PAX6		0	0.0110311		0	0.00620838		0.0137338	0	0	0	0		0		0.00485631				0			0.037027	0		0	0			0		0		0							0			0	0.00518082		0.0231235	0
RCN1		1.07713	1.4473		0.832347	1.30217		0.714741	1.42324	0.0991634	0.220468	0.470432		0.538747		0.888595				0.406971			0.754448	0.378619		0	0.706822			0.286297		0.102371		0.0636379							0			0	0.239113		0.266664	0
ELP4		0.306424	0.274118		0.285341	0.211034		0.201195	0.31217	0.106871	0.0331901	0.167963		0.284902		0.179266				0.178281			0.298995	0.210779		0.563805	0			0.429456		0.542813		0.17606							0			0	0.00518082		0.159144	0.357303
EIF3M		0.884293	0.779829		0.946781	1.0503		1.40923	1.44685	0.778812	0.921699	0.947145		0.837502		1.04814				1.04772			1.1458	1.00344		0.660432	0.414603			1.12948		1.19792		1.36228							0			1.36513	1.04748		0.909784	1.2518
CCDC73		0	0.0111279		0	0.00309962		0.011117	0	0	0	0.0118353		0.0142976		0.00370806				0			0	0		0	0			0		0		0							0			0	0		0	0
PRRG4		0.0796358	0.0262038		0.774326	0.217906		0.00665975	0	0	0	0.325859		0.0750274		0.0390491				0.172503			0	0		0	0			0.0656783		0		0							0			0	0.105325		0.135256	0
QSER1		0.434625	0.345596		0.2144	0.297618		0.585376	0.760477	0.153165	0.0253276	0.28509		0.340688		0.365782				0.328029			0.367819	0.171905		0	0			0.358106		0.311378		0.0975298							0			0	0.328001		0.366603	0
DEPDC7		0	0.00905314		0	0.00173591		0.106157	0.285803	0.0838885	0.0868097	0		0.0128808		0.0143185				0.149438			0.0550773	0		0	0			0		0		0							0			0.230756	0		0.11428	0.125692
CSTF3		0.153894	0.133385		0.102204	0.235933		0.355305	0.760427	0.121364	0.282296	0.202597		0.221036		0.180146				0.176593			0.121432	0.0743533		0	0			0.0586279		0.194796		0							0			0	0.239675		0.21045	0
TCP11L1		0.175395	0.0813862		0.062438	0.092533		0.158898	0.157796	0.0308805	0	0.0990597		0.0802022		0.118306				0.0294947			0.0434123	0		0	0.414603			0.0737362		0.256321		0.326333							0			0.315723	0.08941		0.207214	0
HIPK3		1.35224	1.47624		1.18307	2.17742		1.44591	0.543991	0.3092	0.305304	0.993794		1.22905		1.25514				0.641649			1.36238	0.615763		0.383774	0			0.952986		0.929249		1.08179							1.88031			0.810636	1.0777		1.12174	0.483631
KIAA1549L		0.0636351	0.0869124		0	0.0718536		0.00294265	0	0	0	0		0		0.0159774				0.0149833			0	0		0	0			0		0		0							0			0	0		0.00451572	0
C11orf91		0	0.032091		0	0.0240643		0.00570303	0	0	0	0		0		0.0041212				0			0	0		0	0			0		0		0							0			0	0.0103179		0	0
FBXO3		0.555427	0.555722		0.341009	0.35856		0.367859	0.185861	0.661344	0.591541	0.483801		0.511429		0.353166				0.405173			0.496796	0.424343		0.974622	0			0.517883		0.538833		0.45081							0			0.282961	0.151246		0.219683	0.383192
CAPRIN1		0.690041	0.601416		0.699741	0.823369		0.930408	1.51368	0.238934	0.425362	0.536338		0.718614		0.797772				0.286943			0.827467	0.639166		0.799829	0.414603			0.894644		0.835885		0.931466							0			0.343783	0.643831		0.929676	0.604693
NAT10		0.201474	0.147849		0.141387	0.229732		0.381279	0.525982	0.0696953	0.0984917	0.081327		0.174265		0.246176				0.155142			0.135168	0.238434		0	0			0.381716		0.301495		0.314769							0			0	0.0705527		0.282987	0.125692
WT1		0	0		0	0		0	0	0	0	0		0		0.00615294				0			0	0		0	0			0		0		0							0			0	0		0	0
LMO2		1.09155	0.772893		1.67489	1.74407		0.278354	0.214754	0.483129	0.334001	0.0473253		0.156395		0.110964				0.12753			0.0157839	0		0	0			0.0977187		0		0							1.88031			0	0.321252		0.594643	0.349379
PREX2		1.15405	1.08996		0.495918	1.53421		0.0382964	0.0177211	0	0	0.0342784		0.868626		0.248338				0.352595			0.107952	0.0245618		0	0			0		0		0.0751217							0			0	0.014288		0.0211444	0
C8orf34		0	0.00409708		0	0.000485216		0.00250818	0	0	0	0.00175354		0.025661		0.00146548				0			0	0		0	0			0		0		0							0			0	0		0	0
CPA6		0	0		0	0		0	0	0	0	0		0		0.00616487				0			0	0		0	0			0		0		0							0			0	0		0.00283936	0
PROC		0	0		0	0		0	0	0	0	0		0		0.000179451				0			0	0		0	0			0		0		0							0			0	0		0.00484849	0.192754
AMMECR1L		0.240145	0.267885		0.0656805	0.271005		0.506933	0.331038	0.0511105	0.0907079	0.263048		0.349832		0.264113				0.0360077			0.289235	0.369394		0	0.414603			0.294922		0.373486		0.303512							0			0	0.0994808		0.213242	0
POLR2D		0.112508	0.20185		0.292207	0.230338		0.67609	0.319924	0.210438	0.226416	0.0804237		0.325503		0.21187				0.152786			0.144795	0.0133559		0	0			0.322857		0.33161		0.470394							0			0.244737	0.120904		0.172084	0.302203
WDR33		0.652645	0.73554		0.624626	0.555606		0.602617	0.665726	0.242164	0.530896	0.739217		0.643769		0.496923				0.760299			0.623912	0.713436		0	1.06794			0.728581		1.07778		0.849808							0			0.295209	0.421364		0.496328	0.910321
MYO7B		0.132634	0.0949624		0	0.0306267		0.039119	0.0517596	0	0	0		0.00831945		0.00198572				0			0	0		0	0			0		0		0							0			0	0.0300222		0	0.150852
LIMS2		1.57836	1.40926		0.789184	1.2722		0.0473101	0.0818796	0.00833679	0	0.800565		0.747761		0.0948064				0.232308			0.458379	0.339061		0	0			0		0		0							0			0	0.120714		0.0369814	0
GPR17		0.0214451	0.00194538		0	0.00667791		0	0	0	0	0		0		0				0			0	0		0	0			0		0		0							0			0	0		0	0
IWS1		0.282399	0.306361		0.561765	0.279737		0.450436	0.489699	0.18081	0.272448	0.489707		0.533552		0.358796				0.23555			0.470571	0.343766		0.799829	0.632247			0.686864		0.571995		0.545136							0			0	0.371509		0.397922	0.352878
ERCC3		0.222761	0.222129		0.152093	0.167448		0.169026	0.234937	0.163142	0.262127	0.197051		0.242336		0.17037				0.166462			0.0872418	0.0507303		0	0			0.408811		0.106779		0.223163							0			0	0.132347		0.173296	0.155962
MAP3K2		0.641236	0.690628		0.605154	0.53549		0.992721	0.83658	0.403564	0.429357	0.727899		0.960615		0.79038				0.623949			0.814143	0.798069		1.45869	0.414603			0.864011		1.42383		1.27225							0			0.920662	1.11491		1.07331	1.3345
CLEC12B		0.010877	0.0200253		0	0.0115156		0	0	0	0	0		0		0				0			0	0		0	0			0		0		0							0			0	0		0.0122675	0
CLEC1B		0	0.0056775		0	0.0103315		0	0	0	0	0		0		0				0			0	0		0	0			0		0		0							0			0	0		0	0
CD69		0.0106533	0.0270575		0	0.0120448		0	0	0	0	0		0		0.00290978				0			0	0		3.15675	0			1.94268		1.84817		1.61983							0			3.1467	0		0.0785367	0
FABP4		4.03339	5.05927		0.714564	3.23866		0.548871	0.0790738	0.387142	0.200552	2.85283		3.6992		0.326641				0.117922			2.90265	0.102576		0	0			0.366064		0.575562		0.990063							2.88861			0.715827	0.938215		1.56664	0.238321
TPD52		0.593219	0.240853		0.753423	0.444256		0.506358	0.702164	0.128038	0.0768722	0.0476922		0.0403714		0.0181125				0			0	0.314426		0.799829	1.06794			0.115516		0.501019		0.369196							0			0.282961	0.0261052		0.094671	0.359031
ZNF704		0.584765	0.542635		0.262622	0.300045		0.570625	0.382887	0.0679906	0.0157925	0.866592		0.243533		0.452069				1.16493			0.554981	0.471051		0	0			0		0.195475		0.0501715							0			0.713336	0.0154626		0.0706694	0
MRPS28		0.400914	0.335981		0.372361	0.245061		0.345368	0.683136	0.629767	0.862017	0.357737		0.278266		0.221028				0.214226			0.123774	0.257708		0	0			0.232217		0		0							0			0.679904	0.0730169		0.214007	0.259867
SNX16		0.299149	0.282224		0.062438	0.334557		0.259221	0.338879	0.117536	0.0926143	0.201007		0.237478		0.221064				0.0303366			0.250386	0.301321		0	0			0.320368		0		0.152767							0			0	0.375533		0.531374	0.101014
CHMP4C		0.225224	0.081911		0	0.0087372		0.00216694	0	0	0	0.175086		0.026024		0.00118138				0			0.0919001	0		0	0			0		0		0							0			0	0		0.00168459	0
IMPA1		0.38462	0.351846		0.143847	0.294538		0.235781	0.327539	0.0736901	0.105764	0.258306		0.288151		0.258254				0.284516			0.0915457	0.505586		0	0			0.166502		0.476021		0.164443							0			0.429726	0.261197		0.382159	0.467611
STMN2		0	0		0	0		0	0	0	0	0		0		0.00087121				0			0	0		0	0			0		0		0							0			0	0		0	0
PAG1		0.0257888	0.0642358		0	0.0265617		0.477612	0.873884	0	0	0.459207		1.72364		0.333506				0.103353			0.859543	0.0925387		1.45869	0			1.05653		1.66596		1.28172							0			1.50749	1.14846		0.659059	0.990023
IL7		0.00617602	0.00272625		0.383717	0.00375187		0.00464912	0	0	0	0.0072859		0		0.00801726				0.0806634			0	0		0	0			0		0		0							0			0	0.0114248		0.0711845	0
ZBTB10		1.03236	0.604476		1.24063	0.460987		0.570078	0.384579	0.0555722	0.0546318	1.15159		0.971724		0.477057				0.472228			0.579959	0.321712		0	0			0.520534		0.473493		0.323025							0			0	0.050441		0.385503	0.502415
HEY1		1.52919	0.897497		0.244737	0.0419233		0.487228	1.18299	0.107687	0.348473	0.196073		0.446495		0.0571346				0.04081			0.253317	0.0482817		0	0			0.109183		0		0							0			1.07993	0.386101		0.146877	0
PMP2		0	0.00287958		0	0		0	0	0	0	0.0221231		0.038053		0.000226774				0			0.0329663	0		0	0			0		0		0							0			0	0		0	0
FABP12		0	0		0	0		0	0	0	0	0		0		0				0			0	0		0	0			0		0		0							0			0	0		0	0
TMEM163		0	0.0567355		0	0.00292897		0.00135143	0.121091	0	0	0.00995712		0		0.000197467				0.0267507			0	0		0	0			0		0		0							0			0	0		0.0431477	0
LCT		0	0		0	0		0	0.0177211	0	0	0		0.00614746		0.00153847				0.0214218			0	0		0	0			0		0.102855		0							0			0	0		0.00430133	0
NCKAP5		0.00979862	0		0.272243	0.00184614		0.0166314	0	0	0	0.28087		0.123766		0.0119937				0			0.646594	0.0133559		0	0			0		0		0							0			0	0		0.0209505	0.238321
LYPD1		0	0		0	0		0	0	0	0	0.00310963		0.00777542		0.000257421				0.172081			0	0		0	0			0		0		0							0			0	0		0.00664159	0
GPR39		0	0		0	0		0	0.0327839	0	0	0		0		0.00172211				0			0	0		0	0			0		0		0							0			0	0		0.00172774	0
MGAT5		0.270856	0.356072		0.320024	0.234935		0.113371	0.271175	0	0	0.264265		0.372762		0.0984133				0.176037			0.123727	0.0485348		1.56389	0			0.216339		0.59969		0.607581							0			0	0.202897		0.654397	0.318751
ZRANB3		0.0605104	0.0323612		0.102204	0.0448617		0.114089	0.055094	0.0178603	0.0500296	0.0312389		0.0540206		0.0544539				0.0633861			0.0804476	0		0	0			0.200524		0		0							0			0	0		0.0681465	0
R3HDM1		0.252247	0.235329		0.180389	0.172127		0.157413	0.547114	0.12213	0.0695992	0.126549		0.150202		0.131951				0.134569			0.112127	0.281663		0	0.414603			0.586797		0.445442		0.493765							0			0.230756	0.1184		0.226452	0.243005
KIF5C		0.00858497	0.0185723		0.0317062	0.00175215		0.0421078	0	0	0	0.225146		0.0708636		0.234138				0			0.0472092	0		0	0			0		0.502743		0							0			0	0.0240648		0.00480967	0
UBXN4		1.20265	1.32464		1.04554	1.18438		1.42231	1.09185	0.795423	0.637631	0.980293		1.36474		1.31906				1.31304			1.20919	1.16936		0	1.62106			1.56481		1.38855		1.46885							0			1.3577	1.14274		1.09051	0.935347
MCM6		0.116627	0.131375		0.306829	0.0954649		0.0992704	1.14455	0.00963686	0.0624655	0.0766545		0.0821765		0.115698				0.304253			0.0474936	0.0375958		0	0			0.37382		0.46785		0.605851							0			0	0.0227714		0.0773732	0.256517
CCNT2		0.232014	0.337755		0.470842	0.27049		0.571661	0.346733	0.103545	0.0591828	0.266331		0.470001		0.318547				0.25727			0.457772	0.0507303		0.799829	1.07865			0.91246		0.894084		0.867404							0			0.434705	0.399932		0.541729	0.673654
EPC2		0.400759	0.356667		0.345423	0.395574		0.60073	0.400186	0.042591	0.166798	0.512446		0.696721		0.521798				0.341407			0.565274	0.375613		1.04299	0			0.749354		0.83826		0.626244							0			0	0.293178		0.39735	0.125692
ACMSD		0	0		0	0		0.00168864	0	0	0	0		0		0.000829574				0			0	0		0	0			0		0		0							0			0	0		0	0
RAB3GAP1		0.454032	0.4299		0.598625	0.362455		0.487892	0.33744	0.159258	0.122247	0.508554		0.364084		0.44796				0.448053			0.274657	0.314643		1.13719	0			0.366454		0.341299		0.138985							0			0.421626	0.237646		0.472113	0.514272
THSD7B		0	0		0	0.00184735		0.00120937	0	0	0	0.0154081		0.0768924		0.000593875				0.0538985			0	0		0	0			0		0		0							0			0	0		0	0
SPOPL		0.302537	0.337106		0.062438	0.19452		0.461741	0.240507	0.0435338	0.0812697	0.47819		0.422689		0.325797				0.33419			0.543535	0.0245618		0	0			0.330811		0.333101		0.46406							0			0.230756	0.500561		0.404543	0.549958
NXPH2		0	0		0	0		0.00836811	0.105125	0	0	0		0		0.000206988				0.0588779			0	0		0	0			0		0		0							0			0	0		0	0
CXCR4		0.178255	0.257153		0.0838285	0.0372896		1.46223	0.251521	0.0251944	0.0714023	0.083004		0.48169		0.0134755				0.0328118			0	1.11079		4.01528	4.02216			3.63665		4.0659		4.05806							0			0.605329	0.553049		0.904851	1.96017
MBD5		0.402325	0.48595		0.576985	0.40051		0.342499	0.305269	0.228945	0.0923585	0.388498		0.372521		0.291462				0.266997			0.336062	0.37949		0	0			0.245161		0.328628		0.527042							1.90716			0.481523	0.284266		0.184181	0.429026
RESP18		0	0		0	0		0	0	0	0	0		0		0.00050333				0			0	0		0	0			0		0		0							0			0	0		0	0
CRYBA2		0	0		0	0		0	0	0	0	0		0		0				0			0	0		0	0			0		0		0							0			0	0		0	0
WNT10A		0	0		0	0		0	0.031695	0	0	0		0		0				0			0.0784391	0.0375958		0	0			0		0.122645		0							0			0	0		0	0
FEV		0.0451115	0.0042576		0	0.00117577		0	0	0	0	0		0		0				0			0	0		0	0			0		0		0							0			0	0		0	0
OBSL1		0.0935429	0.0514628		0.310955	0.0884586		0.86335	0.0718731	0.34823	0.166504	0.584239		0.280901		0.230199				0.0613679			0.294634	0.24807		0	0			0		0		0							0			0.282961	0.0235992		0.0119368	0
CHPF		0.00273512	0.010443		0	0.00244705		0.132068	0.697695	0	0.129898	0.178977		0.189518		0.116218				0.33238			0.084362	0.214667		0	1.18706			0		0		0.078761							0			0	0		0.0284816	0
GMPPA		0.127588	0.093629		0.0600713	0.0774364		0.0983407	0.325171	0.0438315	0.124889	0.106492		0.136246		0.139462				0.111711			0.0482465	0.0433291		0	0			0.307287		0		0.167751							1.89554			0	0.211164		0.30534	0.0930107
INHA		0	0		0	0.000554235		0.00389413	0	0	0.0175049	0.00350036		0		0.000748655				0			0.0241217	0		0	0			0		0		0							0			0	0		0	0
TMEM198		0.0181707	0		0	0.00107298		0.0183713	0.0517596	0	0.058338	0.0350026		0.0747704		0.0161077				0.0384627			0	0		0	0			0		0		0							0			0	0		0	0
SPEG		0.145832	0.00427174		0	0.00533519		0.151472	0.0686843	0.474414	0.452828	0.993237		0.0110253		0.00428312				0			0.151617	0.0245618		0	0			0		0		0.0957944							0			0	0		0.0157942	0
DES		0.274844	0.468072		0.613748	0.239684		1.51629	3.08138	5.33724	5.27856	1.72579		0.520033		0.171458				1.24672			0.786289	0.443888		0.383774	0			0.317991		0.558304		0.260819							0			0.937007	0.226656		0.350759	0.155962
PTPRN		0	0		0	0		0.000708216	0	0	0	0		0		0.00127513				0			0	0		0	0			0		0		0							0			0	0.0106531		0.0025302	0
DNPEP		0.339342	0.442927		0.313374	0.282918		0.426948	0.33048	0.624651	0.687343	0.429247		0.448313		0.384767				0.429916			0.433146	0.428068		0	0			0.381438		0.314655		0.24835							0			0	0.0554927		0.338937	0.0930107
DNAJB2		0.27419	0.489296		0.441662	0.325667		0.361946	0.26138	0.838129	0.859898	0.559674		0.408092		0.365773				0.698547			0.395389	0.626697		0	0.873635			0.481841		0.396801		0.584697							0			0	0.291502		0.546573	0.328086
ABCB6		0.0197071	0.0017787		0	0.00236002		0.00985404	0	0.0219891	0	0.0049296		0		0.00945807				0			0	0		0	0			0		0		0							0			0	0		0	0
ANKZF1		0.0757048	0.124364		0.407153	0.0800345		0.140435	0.0942706	0.14175	0.0253276	0.164371		0.123743		0.149363				0.247421			0.0882343	0.136646		0	0.414603			0.218322		0.35812		0.706748							0			0	0.148112		0.0942988	0
GLB1L		0.0293505	0.00919976		0	0.0648706		0.0163167	0.0517596	0.0220073	0.0253276	0.07389		0.0112809		0.088725				0.167808			0	0		0	0			0.0877171		0.108796		0							0			0	0.0786619		0.113953	0
TUBA4A		0.941549	0.592126		0.906753	0.790346		0.114919	0.704645	2.06156	2.29635	0.550673		0.118363		0.034207				0.0502084			0.106846	0.654208		1.4686	0.632247			1.29367		1.79553		1.90201							0			0.236827	0.263462		0.111096	0
STK16		0.113141	0.0997056		0.434451	0.0914328		0.113142	0.250065	0.0944526	0.141753	0.199843		0.171709		0.154862				0.173185			0.14507	0.0133559		0	0			0.118039		0.153542		0.144617							0			0	0.0427105		0.127792	0
ZFAND2B		0.402465	0.284204		0.507423	0.218852		0.130279	0.400261	0.179896	0.205379	0.450794		0.435553		0.181937				0.237882			0.363526	0.260577		0.990647	0			0.462846		0.489307		0.229035							0			0.280168	0.202998		0.270013	0.284337
SLC23A3		0.0510634	0.0116269		0	0.0255751		0.0391429	0.0686843	0	0	0.0232545		0.0478151		0.0239921				0.021445			0	0.0375958		0	0			0		0.0740805		0							0			0	0		0.0330705	0
NHEJ1		0	0		0	0.00146277		0.0041722	0	0	0	0		0.0102323		0.0030676				0			0	0		0	0			0		0		0							0			0	0		0	0
AAMP		0.419402	0.57901		0.312473	0.459198		0.540226	0.557169	0.538006	0.507371	0.62425		0.694007		0.48652				0.730338			0.50131	0.799622		0.974622	0			0.445577		0.291928		0.376393							0			0.711981	0.268991		0.387647	0.357031
PNKD		0.746244	0.611321		0.399446	0.48201		0.554338	0.526313	0.700014	0.899228	0.821164		0.689274		0.648454				1.00467			0.548261	1.06187		0	0			0.144961		0.240773		0.463302							0			0.259579	0.400828		0.515516	0.227424
TMBIM1		0.666312	0.731409		0.800132	0.675392		0.65609	0.51595	0.620082	0.669341	0.732188		0.494547		0.77932				0.854396			0.548562	0.863262		0.862832	1.07865			0.764572		0.657325		0.930643							0			0.647081	0.736998		0.960449	0.676956
ARPC2		1.63789	1.69462		1.2866	1.48187		1.12987	2.05938	1.90717	1.68485	1.60586		1.5473		1.30398				1.36806			1.31983	1.90394		2.11722	1.23056			2.85657		2.33195		2.42688							1.98532			2.08015	2.61874		2.2621	2.64501
USP37		0.266135	0.372011		0.258157	0.376875		0.337602	0.529798	0.158542	0.0524859	0.697476		0.578335		0.283862				0.142917			0.710021	0.0991145		0	0			0.0996046		0.0731952		0.512899							0			0.444503	0.193563		0.375185	0.101014
VIL1		0.0305771	0.057417		0.092221	0.0486879		0.0445931	0.0788547	0	0	0.069773		0.155962		0.0380791				0			0.15636	0.0404043		0	0			0		0		0							0			0	0.0293698		0.0900294	0
CTDSP1		0.706276	0.807511		0.642511	0.432678		0.596063	0.347876	0.44762	0.328433	0.688084		0.783079		0.648725				0.888202			0.675455	0.471782		0	0			0.765811		0.652215		0.710267							1.89554			0.66477	0.459208		0.499258	0.308701
ZNF142		0.078754	0.0788687		0.0317062	0.0440104		0.0700705	0.148884	0.00299271	0.054629	0.0612875		0.101015		0.045114				0.0804606			0.0338445	0.158007		0	0			0.17554		0.288005		0.32252							0			0	0.0308504		0.0433806	0
STK36		0.0313249	0.0249697		0	0.0304801		0.0587496	0.0811499	0	0.0349249	0.0190527		0.038489		0.051764				0.0920998			0.0745368	0.0404043		0	0			0		0		0							0			0	0		0.0462581	0
PLCD4		0.0121979	0.0285586		0.28815	0.0119443		0.00918692	0	0.249628	0.156211	0.0472532		0		0.0139649				0			0	0		0	0			0		0		0							0			0	0		0.0155828	0
RNF25		0.0575846	0.0771945		0	0.0168316		0.0647493	0.0829153	0.0364704	0.0769791	0.111681		0.0361633		0.0525064				0.14902			0.0628501	0		0	0			0		0.178883		0.16014							0			0	0.032993		0.0585176	0
BCS1L		0.171984	0.127387		0.16894	0.159335		0.215453	0.300814	0.110561	0.196523	0.168794		0.209745		0.124823				0			0.147355	0.0615274		0	0			0.209895		0		0.0971449							0			0	0.0391919		0.106666	0.125692
TTLL4		0.0100904	0.0176458		0	0.0328151		0.148087	0.166718	0.0180143	0.0333926	0.0293687		0.0732845		0.0478538				0.0682281			0.0418844	0		0	0.414603			0.0900471		0		0.205098							0			0	0.181824		0.0503856	0
CYP27A1		0.0999556	0.0990999		0.112455	0.0514531		0.126562	0.234677	0.340894	0.12193	0.058109		0.0160983		0.393428				0.355341			0.00678046	0.497716		0	0			0		0		0							0			0	0.115909		0.134817	0
SLC4A3		0	0		0	0		0.0466869	0	0	0	0		0		0.0068449				0			0.0581018	0		0	0			0		0		0							0			0	0		0	0
STK11IP		0.0380383	0.0648224		0	0.0254439		0.048078	0.240542	0	0.0845824	0.0441354		0.0482197		0.035403				0			0.0155834	0.128995		0	0			0.219441		0		0.365875							0			0	0.0335924		0.125073	0
SLC11A1		0.0483197	0.0304725		0	0.0132824		0.0392352	0	0.0223568	0.0837983	0.0290849		0.0964072		0.0316943				0.0715463			0.0396871	0		0	0			0		0		0							0			0	2.34328		1.1487	0
CXCR1		0	0		0	0		0.000655377	0	0	0	0		0		0.000596883				0			0	0		0	0			0.0656783		0		0							0			0	0		0	0
IHH		0.0116487	0.00292949		0	0		0	0	0	0	0		0		0.0021862				0			0	0		0	0			0		0		0							0			0	0.0114248		0	0
RUFY4		0	0		0	0		0	0	0	0	0		0		0				0			0	0		0	0			0		0		0							0			0	0		0.00455218	0
UPF2		0.609422	0.770388		0.925687	0.615323		0.755716	0.51197	0.352946	0.322526	0.729008		0.853488		0.570788				0.926613			0.600815	1.20447		1.53313	1.23056			0.932845		0.390905		0.896373							0			0.685954	0.543476		0.615472	1.52769
ECHDC3		0.0139325	0.00602035		0.194924	0.0180013		0.191342	0.22307	0.722958	1.21732	0.252412		0.28618		0.103452				0.167077			0.116071	0.0482817		0	0			0		0		0							0			0	0		0.0768643	0
CELF2		0.330595	0.110431		0.21934	0.966123		1.44459	1.38279	0.318692	0.360176	0.176707		0.244531		1.84922				0.586808			0.0677609	0.625727		1.04299	0.632247			1.80895		2.0084		1.40694							0			0.963386	1.08223		1.61472	1.48737
ITGB1		2.25302	2.36455		1.78887	2.08888		1.90578	1.96893	0.668949	0.430801	2.60138		3.03377		2.0457				1.73994			2.3397	1.8303		0	1.53881			2.31897		2.44437		2.06262							2.51059			0.866977	2.11059		1.76099	1.36928
DHTKD1		0.134259	0.124202		0	0.106766		0.182932	0.150057	0.214832	0.142591	0.135642		0.145665		0.196721				0.140724			0.16756	0.361486		0.862832	0.706822			0		0.148702		0							0			0	0.0609281		0.111091	0.511523
PDZRN3		0.0974473	0.00919462		0	0		0.045879	0	0.235146	0.0823858	0.662271		0.0903347		0.249578				0.0494416			0.412308	0.530209		0	0			0		0		0							0			0	0.0165469		0.00502565	0
FBN2		0.0159851	0.00453886		0	0.000679088		0.0120332	0.15228	0	0	0		0		0.00837445				0			0	0.392856		0	0			0		0		0							0			0	0.0763764		0.0415885	0
SLC12A2		0.780981	0.682513		0.185707	0.338966		0.529722	0.436583	0.0761394	0.166733	0.445507		1.64724		0.304215				0.322408			0.49818	0.934594		0	0			0.655994		0.128574		0.486101							0			0.398264	0.0180608		0.244219	0
PRRC1		0.312604	0.23916		0.166089	0.266349		0.215553	0.654179	0.129605	0.116458	0.25792		0.314723		0.306655				0.303012			0.187356	0.160279		0	0			0.155935		0.0714345		0.376577							0			0	0.139995		0.335508	0
SLC27A6		0.0251063	0.00146662		0	0.00147076		0.370654	0	0.0183401	0	0		0		0.00544363				0			0	0		0	0			0		0		0							0			0	0		0	0
HCN1		0	0		0	0		0	0	0.132491	0.0570173	0		0		0.000916414				0			0	0.292587		0	0			0		0		0							0			0	0		0	0
PAIP1		0.653495	0.59833		0.834181	0.623615		0.503918	0.557654	1.24831	1.12387	0.711476		0.690927		0.583197				0.549206			0.668006	0.423808		0.383774	0.414603			0.583141		0.39767		0.471977							0			0.423157	0.241398		0.435097	0.208157
PARP8		0.0645649	0.0842445		0.0317062	0.00610368		0.10282	0.140383	0	0	0.0619215		0.29319		0.126379				0			0.15633	0.189285		1.39129	0			1.66598		1.79371		2.07048							0			0	0.128048		0.419018	0
ITGA1		1.56972	2.36626		0.532981	0.834516		0.426032	0.133566	0.0242551	0.0902376	0.942501		1.6965		0.197126				0.862802			1.61968	0.333062		0	0			0.122366		0.18944		0.53296							0			0	0.146435		0.0913495	0.150852
PELO		0.655869	0.757903		0.476756	0.751592		0.2872	0.248642	0.243524	0.315795	0.407286		0.599047		0.154931				0.275196			0.422798	0.247536		0	0			0.0977187		0.162175		0.442999							0			0.323659	0.161543		0.193155	0.270072
ITGA2		0.12247	0.195846		0.55245	0.394964		0.0670724	0	0.00797157	0	0.103234		0		0.0198018				0.506109			0	0.0485348		0	0			0		0.329985		0.205742							0			0	0.014055		0.00446571	0
CNTN3		0	0		0	0.00438612		0.146397	0	0	0.0175049	0		0		0.113215				0			0.144557	0		0	0			0		0		0							0			0	0		0.00466523	0
MOCS2		0.334511	0.425016		0.113022	0.408458		0.60326	0.80726	0.436039	0.407466	0.592581		0.50284		0.61703				0.650185			0.400573	0.429359		0	0			0.350589		0.537096		0.269682							0			0	0.17269		0.377413	0
EMB		0.00644631	0.0184451		0	0.0259637		0.0208727	0.246122	0.0221302	0	0.0180072		0.0146909		0.0190346				0			0	0		0.383774	0.706822			1.11122		1.86122		1.85498							0			0	0.704478		2.12403	0.494949
MRPS30		0.266157	0.223578		0.433269	0.278247		0.440366	0.375235	0.432042	0.344591	0.260187		0.20894		0.307819				0.219757			0.276974	0.169219		0.799829	0			0.320543		0.38372		0.693684							0			0.457278	0.140634		0.281733	0.401859
ISL1		0	0		0	0		0	0	0	0	0		0		0				0			0	0		0	0			0		0		0							0			0	0		0	0
CHL1		0	0.0020909		0	0.00158246		0.120105	0	0	0	0		0.018406		0.388708				0.0494081			0	0		0.660432	0			0		0		0							0			0	0		0.00482536	0
FGF10		0.0121779	0		0	0.0045698		0.00262169	0	0	0	0		0.0352107		0.274399				0.0811072			0.0902085	0		0	0			0		0		0							0			0	0		0.00606032	0
KBTBD12		0.00989011	0		0	0.00470459		0.0452279	0.0452496	0.322639	0.150728	0.109036		0.026289		0.00703429				0.131291			0	0		0	0			0		0		0.0754506							0			0	0		0.0353895	0
MGLL		1.68983	2.71679		0.701622	1.64221		0.0677531	1.07444	0.442248	0.404847	1.74985		1.65225		0.738152				0.698976			1.60615	1.31239		0	0.722159			0.109447		0		0.0680072							1.89554			0	0.279684		0.950016	0.67876
UBA3		0.34439	0.297938		0.308346	0.277648		0.201792	0.39302	0.20583	0.186138	0.361388		0.367203		0.265439				0.295368			0.221449	0.137625		0	0			0.453433		0.362231		0.371187							0			0.472712	0.179327		0.298034	0
TMF1		0.680614	0.605896		0.660026	0.621316		0.731431	0.729102	0.379433	0.261689	0.990969		0.885269		0.719403				0.901255			0.83955	1.0392		0.990647	0.944934			1.80246		1.45469		1.62712							0			1.45992	0.790389		0.79994	0.396606
KCTD1		0.0218079	0.0295129		0	0.0384816		0.0240004	0.0327839	0.0296789	0	0.268554		0.0720364		0.0315415				0.0344648			0.0540614	0.193154		0	0			0		0		0							0			0	0		0.0207818	0
SS18		0.499925	0.463662		0.615435	0.452346		0.542462	0.619856	0.0758402	0.143423	0.487659		0.569395		0.59977				0.483695			0.38472	0.192284		0.862832	0.873635			0.71557		0.392977		0.553032							0			0.315723	0.316029		0.446217	0.305844
TAF4B		0.21535	0.151621		0	0.452196		0.60201	0.226196	0.0412839	0.0469341	0.234708		0.204734		0.428306				0.114163			0.36443	0.52797		0	1.23056			0		0.0611209		0.0605526							1.88031			0	0.0598634		0.300941	0.0930107
AQP4		0	0.0059023		0	0		0.0328171	0	0.47644	0.29511	0		0.00614746		0.0156769				0			0	0		0	0			0		0		0							0			0	0		0	0
PSMA8		0	0		0	0		0	0	0.0223019	0	0		0		0.000272562				0			0	0		0	0			0		0		0							0			0	0		0	0
SLC9A4		0	0		0	0.00213666		0	0.0327839	0	0	0		0		0.000360283				0			0	0		0	0			0		0		0							0			0	0		0	0
NPAS2		0.0868608	0.0274583		0	0.228977		0.16935	0.250135	0.115215	0.0517214	0.0531544		0.152706		0.0977951				0.102256			0.0290645	0.0265358		0	0			0		0		0							0			0	0		0.00645383	0
RPL31		2.16673	1.94495		2.43084	2.6986		3.11678	2.76056	2.08434	2.37701	2.03134		2.05892		2.76598				2.20265			2.3549	2.28117		3.05628	2.43613			2.43828		3.05602		2.61407							2.60733			3.05611	2.35745		2.0003	3.06578
TBC1D8		0.210479	0.0982062		0.304667	0.166243		0.379357	0.0982188	0.116775	0.181503	0.175723		0.0265633		0.0776488				0.0352716			0.126232	0.0245618		0	0.632247			0.0618688		0		0							0			0	0.401245		0.200298	0.662967
MAP4K4		0.964801	0.880354		0.41858	0.971815		1.63448	1.73758	0.0674593	0.0828481	1.0456		1.1716		0.915815				0.844226			0.738702	0.83598		2.18939	0.414603			0.919414		1.07379		1.0476							0			1.16211	1.97006		0.991621	1.60867
CNTN6		0	0		0	0		0	0	0	0	0		0		0				0			0	0		0	0			0		0		0							0			0	0		0	0
IL1R1		0.418252	1.0429		0.503306	2.86867		1.98491	0.209884	0.0491029	0.190815	0.244781		1.19787		1.99014				0.704351			0.721279	0.210701		0	0.414603			0.59622		0.136312		0.207079							0			0.794125	1.95644		1.0754	1.1609
RNF149		0.284346	0.278923		0.569712	0.330881		0.811756	0.622318	0.14149	0	0.22154		0.351725		0.573928				0.538483			0.423091	0.382846		0.862832	0.706822			1.42684		1.68569		1.68344							0			0.876427	1.83204		1.12425	0.979534
RFX8		0	0		0	0		0	0.611464	0	0	0.00372817		0.00781639		0.0196145				0			0	0.179473		0	0			0		0		0							0			0	0		0	0
CREG2		0	0		0	0		0.00154081	0	0	0	0		0		0.00132926				0			0	0		0	0			0		0		0							0			0	0		0.00801913	0
MFSD9		0.0262906	0.0376668		0	0.0431073		0.0266262	0	0.0118857	0	0.0296166		0.0127385		0.0663648				0.0391243			0.0466925	0.0752755		0	0			0.307221		0.175217		0.226244							0			0	0.0420501		0.0670538	0
SLC9A2		0	0		0	0.00138674		0.0505153	0	0.0121924	0.0173884	0		0		0.000983368				0			0	0		0	0			0		0		0							0			0	0		0.0109104	0
IL1R2		0.0131296	0.016477		0	0.0748551		0.0252124	0	0	0	0.0209696		0.0946675		0.0291397				0			0	0		0	0			0		0		0.0880587							0			0	1.55991		0.518431	2.60735
TMEM182		0	0.00273325		0	0.00963032		0.0100317	0.0517596	0.657176	0.14986	0.0775533		0.0146702		0.0146532				0.0420053			0	0		0	0			0.0938035		0.141563		0							0			0.230756	0		0.0223021	0
IL18R1		0.122203	0.235018		0	0.408185		0.0239589	0	0	0	0.00953343		0.0412687		0.0414876				0			0	0		0	0			1.10976		0.8357		0.673915							0			2.70553	0.373496		0.351789	1.41351
IL1RL2		0.0579024	0.0400167		0	0.0547286		0.246838	0.0177211	0.0392461	0	0.0815835		0.123001		0.0512157				0			0	0		0	0			0		0		0							0			0	0.077471		0.050143	0.101014
IL18RAP		0	0.00177218		0	0.0170214		0	0	0	0	0		0		0.000981639				0			0	0		0	0			1.04563		0.186781		0.532203							0			0	0.0319051		0.00360799	0
IL1RL1		0.156073	0.874271		0	0.655339		0.151446	0	0.0270982	0	0		0.766031		0.406586				0			0.334518	0.468956		0	0			0.206193		0.195229		0							1.90716			2.79176	0.0808439		0.0237237	0
ABHD15		0.0124609	0.0163634		0	0.0248912		0.0593633	0	0	0	0.0399384		0.0335894		0.0773282				0.0473953			0.0973508	0		0	0			0.301096		0		0.0880587							0			0	0		0.0767391	0
BHLHA9		0	0		0	0		0	0	0	0	0		0		0				0			0	0		0	0			0		0		0							0			0	0		0	0
SCARF1		0.72734	1.13041		0.616879	1.09705		0.0415291	0	0.0135668	0	0.0853104		0.118521		0.0190097				0.0398936			0	0		0	0			0		0		0							0			0.323659	0.114296		0.317347	0.101014
ABR		0.746104	0.695423		0.570284	0.421071		0.166446	0.245133	0.0183401	0.0504579	0.946885		0.196271		0.192707				0.372526			0.176486	0.0133559		0.563805	0			0.159435		0.102371		0.301746							0			0	0.223214		0.486537	0.407056
NXN		0.497931	0.295596		0.969843	0.533447		0.333363	0.236543	0.792277	0.998314	0.246021		0.421592		0.0766923				0.22963			0.281105	0.192537		0	0			0.106971		0		0							0			0.236827	0.019681		0.019923	0
TIMM22		0.107348	0.166553		0.0838285	0.0791848		0.18038	0.32862	0.263655	0.383166	0.183617		0.138429		0.119619				0.326628			0.0854226	0.0375958		0	0			0.204512		0.313635		0.40608							0			0	0.0967071		0.113734	0
GLOD4		0.34136	0.337681		0.471818	0.427349		0.272088	0.668583	0.189806	0.397046	0.389007		0.354495		0.276942				0.495883			0.220101	0.582682		0	0			0.515664		0.284658		0.59417							1.89554			0	0.143714		0.430435	0.329227
GEMIN4		0.0442217	0.0334664		0.152093	0.0946032		0.287422	0.137653	0	0.0734498	0.0318198		0.0993662		0.121394				0.220257			0.0155834	0		0.383774	0			0.0977187		0.226755		0.134097							0			0.330303	0.0448228		0.0485743	0.349379
VPS53		0.425871	0.469757		0.364618	0.368924		0.431154	0.279878	0.026119	0	0.27707		0.355455		0.34364				0.579898			0.179513	0.225324		0	0			0.496154		0.577978		0.45295							0			0.230756	0.258313		0.511415	0.82634
KIAA0100		0.404399	0.322857		0.272421	0.336874		0.410693	0.47866	0.179343	0.0526784	0.29403		0.360327		0.339638				0.215006			0.425256	0.274544		1.27955	0			0.378912		0.767456		0.527677							0			0.259579	0.327377		0.502511	0.317842
SDF2		0.675626	0.734311		0.755357	0.788396		0.462398	0.533536	0.134981	0.18919	0.493113		0.565311		0.533526				0.550917			0.430208	0.367077		0	1.01656			1.14903		0.693585		0.457923							0			0.723036	0.923045		0.458485	0.391258
NEK8		0.0984836	0.0571685		0	0.0926295		0.0421704	0	0.00797157	0	0.0960897		0.0727696		0.0546856				0.0706169			0.0118699	0.245448		0.922151	0			0.0586279		0		0							0			0	0		0.0827019	0
TRAF4		0.152801	0.0969526		0	0.301569		0.272885	0.490826	0	0	0.142005		0.258237		0.078445				0.150554			0.190816	0.398649		0.383774	0			0.622514		0.864433		0.363265							0			0.444503	0.0926197		0.0988084	0.308701
PROCA1		0.0453781	0.0414633		0	0.0210932		0.0297624	0.055094	0	0	0.109941		0.00832612		0.0415014				0			0.0353726	0.271316		0.383774	0			0		0		0							0			0.398264	0.0223074		0.05521	0
RAB34		0.308474	0.313254		0.374311	0.059644		0.768307	1.36621	0.0386634	0.0504579	1.01502		0.848652		0.926195				1.42506			1.17213	1.30634		0.383774	0			0		0.0611209		0.0485877							0			0.402737	0.384769		0.34794	0.361191
TLCD1		0.0272419	0.0958485		0	0.00332677		0.0258737	0.110993	0	0	0.119998		0.0154563		0.0156445				0.0250454			0.00678046	0.0265358		0	0			0		0		0							0			0	0		0.0030337	0
RPL23A		2.83571	2.60426		3.61066	3.26746		3.57263	3.5439	3.34012	3.26324	3.33738		3.0034		3.27173				3.75598			3.467	3.67292		4.43081	3.9318			3.43329		3.94221		3.53387							3.1948			3.38504	2.77552		2.55209	3.49342
ERAL1		0.103919	0.121148		0.268578	0.0863286		0.139935	0.296024	0.203154	0.361779	0.177029		0.162995		0.128582				0.191135			0.0600662	0.0485348		0	0			0.28675		0.140215		0.214412							0			0	0.0251862		0.0859344	0.155962
FLOT2		0.686719	0.392152		0.70276	0.568744		0.204765	0.0657509	0.191467	0.156381	0.309619		0.205983		0.191619				0.226007			0.135763	0.109262		0	0.414603			0.415834		0.288213		0.51692							0			0	0.301017		0.31791	0.454468
SSH2		0.320177	0.391864		0.278012	0.321054		0.477645	0.410207	0.584347	0.99078	0.520136		0.430444		0.644937				0.280033			0.22912	0		2.01718	0			1.38902		0.807584		1.42672							0			0	0.663317		0.54518	0.926417
EFCAB5		0	0.00266953		0	0.00343832		0.0149537	0.0766056	0.00963686	0	0.0435531		0.0171401		0.00346589				0			0	0		0	0			0		0		0							0			0	0		0.0265904	0
DOC2B		0.761598	0.873679		0.650154	1.18592		0.0256857	0.0522481	0	0	0.0123286		0.0474879		0.0220146				0.0344648			0.0186849	0		0	0			0		0		0.0501715							0			0	0.00716952		0.0880977	0
RPH3AL		0.423567	0.488175		0.164276	0.37183		0.0587934	0	0.0271416	0	0.0103693		0.0631568		0.0713091				0.0822174			0	0.219593		0	0			0		0		0.131682							0			0	0.00518082		0.0982567	0
CRK		1.46566	1.54843		1.06573	1.40026		1.3597	1.03708	0.402734	0.627731	1.06561		1.10431		0.961124				0.920167			1.04516	0.910967		0.563805	1.01656			0.919436		0.412848		0.964796							0			0.295209	1.22091		1.22466	1.26053
YWHAE		1.88261	1.86599		2.17772	2.11104		2.45502	2.57075	1.97075	2.09646	1.522		1.77005		1.79965				1.37316			1.71678	2.06623		1.93837	1.9063			1.44911		1.22315		1.42192							1.89554			1.73067	1.61554		1.89408	1.64556
MYO1C		1.43794	1.43293		1.22441	0.941042		0.676631	0.939889	0.150754	0.207847	1.43798		1.43669		0.871472				0.875946			1.0389	1.63585		0.974622	0			0		0.235647		0.0975298							0			0.613106	0.153572		0.576268	0.562411
RTN4RL1		0	0.00692538		0	0.00870783		0.000837182	0	0.0183547	0	0.00732877		0		0.0013854				0			0	0		0	0			0		0		0							0			0	0		0.00341608	0
SMG6		0.403397	0.279254		0.338722	0.248833		0.325364	0.439921	0.195964	0	0.365302		0.418412		0.494406				0.316215			0.347772	0.547648		0	0			0.460429		0.201375		0.61002							0			0	0.0588148		0.186073	0.0930107
SGSM2		0.0922498	0.0824879		0	0.0778172		0.0711168	0.0499383	0.0504348	0	0.229945		0.123191		0.0772955				0.161155			0.0975582	0.0925387		0	0			0.293664		0.260136		0.237631							0			0.244737	0.0890416		0.104062	0
TSR1		0.277422	0.189096		0	0.585948		0.885816	0.620986	0.363817	0.434168	0.324523		0.33983		0.458876				0.210144			0.309063	0.159517		0	1.07865			0.357379		0.325855		0.456619							0			0	0.0792501		0.323843	0.602921
DPH1		0	0.0235361		0	0.0121538		0.046694	0	0	0.0205171	0.0684645		0.0124733		0.0213062				0			0.026094	0		0	0			0.138442		0.0991588		0.0859502							0			0	0.0715121		0.0562522	0
SRR		0.0422337	0.0724976		0	0.0625543		0.0459274	0.315702	0.0467472	0.0720958	0.0642252		0.0660182		0.0616782				0			0.0438186	0		0	0			0		0		0							0			0	0.0162473		0.0438442	0
GABRA6		0	0		0	0		0	0	0	0	0		0		0				0			0	0		0	0			0		0		0							0			0	0		0	0
NLK		0.375853	0.499317		0.140836	0.437414		0.14879	0.328277	0.0758076	0.0504579	0.150206		0.169545		0.0641158				0			0.136957	0		0	0.706822			0		0		0.193665							0			0	0.202762		0.455693	0
SARM1		0.124086	0.0350174		0.143847	0.0453673		0.0640887	0.138561	0.0352354	0	0.105021		0.177505		0.0561518				0.168607			0.0287816	0.0378675		0	0			0		0.213448		0							0			0	0		0.0806655	0
VTN		0	0		0	0		0.00976186	0	0	0	0.0233402		0.014379		0.00273101				0			0.0375752	0		0	0			0		0		0							0			0	0		0.00158012	0
POLDIP2		0.22947	0.229375		0.302115	0.252109		0.234823	0.831234	1.07645	1.10744	0.423012		0.354315		0.281375				0.322591			0.185219	0.221197		0	0			0.109183		0.0731952		0.150455							0			0	0.118071		0.36893	0.210684
TNFAIP1		0.795441	0.930458		0.93616	0.631629		0.188058	0.184696	0.064693	0	0.204034		0.412499		0.107724				0.099126			0.111741	0.186748		0	0			0		0.207681		0.138484							0			0	0.236247		0.15393	0.352853
GABRB2		0	0		0	0.00168122		0	0	0.00706944	0	0.787918		0.0274619		0.000709909				0.0329298			0	0		0	0			0		0		0							0			0	0.00518082		0.342639	0
IFT20		0.884007	0.641863		0.417313	0.721146		0.50971	0.438765	0.144714	0	0.54578		0.49743		0.475684				0.277963			0.287855	0.579263		0.799829	0			0.608633		0.311657		0.563315							0			0	0.516362		0.352325	0.687153
SEBOX		0	0		0	0		0	0	0	0	0		0		0.00042005				0			0	0		0	0			0		0		0							0			0	0		0	0
TMEM199		0.211864	0.194517		0	0.125704		0.0941535	0.239776	0.0458209	0.158045	0.180109		0.139333		0.10278				0.144015			0.0881983	0.140744		0	0			0.391196		0.256269		0.243138							0			0	0.250186		0.278831	0.0930107
TMEM97		0.132741	0.0711502		0.0317062	0.101465		0.245733	0.420017	0.15601	0.243025	0.0399183		0.054345		0.133802				0.108817			0.0715313	0.0404043		0	0			0.0911311		0.0707128		0.0685481							0			0.259579	0.0728078		0.0582444	0.178102
TAOK1		0.891743	1.07664		0.375824	0.872026		0.954059	0.710967	0.149208	0.21356	0.789085		0.954676		0.905391				0.456035			0.944987	0.574141		0.383774	0.414603			0.804786		1.12995		1.00693							0			0.282961	1.14306		1.09087	0.978181
GIT1		0.94951	0.95153		0.675254	0.585469		0.334583	0.585891	0.0404434	0.0783256	0.211283		0.171177		0.148802				0.215848			0.165365	0.147445		0	0			0.425206		0.297057		0.378208							0			0.461597	0.127669		0.210852	0.307976
TP53I13		0.180237	0.0566253		0.0317062	0.100113		0.27773	0.328818	0.244709	0.286899	0.254716		0.232927		0.379042				0.690528			0.141573	0.509487		0.383774	0.873635			0.653031		0.378993		0.36037							0			0	0.102063		0.238736	0.155962
ANKRD13B		0.045219	0.0356663		0	0.0328007		0.0600711	0.210247	0.0308253	0	0.0118864		0		0.074256				0.0478561			0.030251	0.404694		0	0			0		0		0							0			0	0		0.00223092	0
CORO6		0.0177625	0.0510204		0	0.0181336		0.600609	0.267546	1.44394	1.50992	0.39352		0.064475		0.368854				0.0617621			0.083648	0.0743533		0	0			0		0.0907537		0							0			0.503262	0.0190283		0.0515921	0
CPD		0.751876	1.27837		0.521227	0.956602		0.606325	0.441968	0.120855	0.040273	0.345374		0.491793		0.634082				0.201119			0.693611	0.316672		0.862832	0			0.731864		0.625003		1.11788							0			0.609396	0.981947		0.464961	0.5974
GOSR1		0.536761	0.649354		0.799734	0.699744		0.763791	0.471375	0.206972	0.286191	0.706702		0.580511		0.494214				0.764055			0.405533	0.634148		0.563805	0.414603			0.213546		0.674613		0.321325							0			0.630128	0.270288		0.565138	0.270072
FOXN1		0	0		0	0		0	0	0	0	0		0		0				0			0	0		0	0			0		0		0							0			0	0		0	0
UNC119		0.046406	0.0897068		0.33243	0.0455614		0.0674569	0.104146	0.0147036	0.0647486	0.167291		0.16036		0.0750582				0.137935			0.168808	0		0	0			0.239666		0.134845		0.0979457							0			0.315723	0.221391		0.137549	0.227424
PIGS		0.277468	0.226905		0.24093	0.190844		0.161488	0.353054	0.106101	0.0877107	0.283466		0.204413		0.181616				0.136043			0.199037	0.0133559		0	0			0.202946		0.193293		0.216554							0			0	0.223295		0.28469	0
ALDOC		0.0686455	0.0268571		0	0.0785711		0.083645	0.0452496	0.037992	0.0226879	0.121897		0.0558152		0.0441614				0.242378			0.100121	0.128995		0	0			0.120996		0.106605		0							0			0	0.105211		0.078435	0
PAFAH1B1		0.933368	0.936759		0.530643	0.855642		1.14453	1.09052	0.709683	0.86202	1.01231		1.06504		0.879763				0.976038			0.992385	0.421229		1.43688	0.632247			1.42488		1.19664		1.08845							0			1.47075	1.13065		0.887532	0.909275
IQCH		0.0232239	0.00839655		0	0.0109527		0.0195832	0	0	0	0		0		0.0122267				0			0	0		0	0			0		0		0							0			0	0		0.00515589	0
SEZ6		0	0.00533196		0	0.00846699		0.00271055	0	0	0	0		0.0199757		0.00385639				0.0420053			0	0		0	0			0.127522		0		0							0			0	0		0.0245406	0
PHF12		0.196225	0.265333		0	0.136826		0.1956	0.24491	0.0369241	0.10829	0.138926		0.331254		0.150971				0.109129			0.193879	0.210251		1.04299	0.722159			0.603637		1.0323		0.830759							0			0	0.205405		0.197367	0.419125
PIPOX		0	0.00123041		0	0.00613413		0.00120937	0	0.00422157	0	0.0045919		0.00927562		0.00292552				0			0	0		0	0			0		0		0.249172							0			0	0		0.0163394	0
MYO18A		0.148426	0.18532		0.345371	0.319195		0.0632481	0.0982188	0.138364	0.31286	0.0600027		0.0488454		0.060008				0.173217			0.0506768	0.0404043		0	0			0		0.247311		0.100079							0			0	0.0480967		0.0948794	0.263317
SLC6A4		0.0197071	0.0193844		0	0.110119		0.0233103	0	0.0167092	0	0.057794		0.0434923		0.0235746				0.0493967			0.0241217	0		0	0			0.109447		0		0							0			0	0		0.00823068	0
SMAD3		0.526757	0.237226		0.171363	0.45736		0.869768	0.874833	0.413108	0.567992	0.29335		0.354418		1.00421				0.542912			0.80945	0.244024		0.862832	0			1.20668		0.918058		0.814576							0			0.457278	0.3796		0.360106	1.11826
BLMH		0.234126	0.202266		0.377166	0.339225		0.324955	0.274951	0.224147	0.0998321	0.274076		0.165386		0.161835				0.37067			0.270856	0.113948		0	0			0.119973		0.716507		0.553224							0			0.596708	0.145824		0.21673	0.192754
SMYD4		0.252981	0.427229		0.141218	0.189981		0.337323	0.231449	0.192672	0.121667	0.725256		0.303471		0.385929				0.377422			0.434698	0.250679		0	0			0.200524		0.0531065		0.374786							0			0.282961	0.0142798		0.161102	0.384611
RPA1		0.301532	0.328264		0.210684	0.253735		0.225201	0.936901	0.285295	0.1608	0.447914		0.266045		0.286871				0.397883			0.344367	0.34369		0.660432	0.632247			0.295697		0.371595		0.456745							0			0	0.167544		0.351037	0.227424
AAGAB		0.199703	0.138571		0	0.224556		0.197588	0.266166	0.131427	0.294567	0.0853689		0.180653		0.180775				0.123521			0.141727	0.113948		0.974622	0			0.225372		0.299105		0.161418							0			0	0.248319		0.219801	0.178102
INPP5K		0.583578	0.411483		0.222088	0.251471		0.179015	0.181588	0.21012	0.204766	0.179716		0.269033		0.160436				0.133815			0.143157	0.232643		0.862832	0.414603			0.232735		0.565338		0.477112							1.89939			0	0.312806		0.175879	0
PITPNA		0.440337	0.345026		0.637894	0.420622		0.435978	0.343109	0.0863159	0.224175	0.34886		0.330637		0.32331				0.24611			0.233607	0.225577		0	0.414603			0.378317		0.350492		0.68479							0			0.482264	1.1924		0.899078	0.432733
PRPF8		0.617714	0.685952		0.981355	0.727679		1.06076	1.16643	0.435049	0.601643	0.865483		0.897946		0.719644				0.701093			0.861171	0.847582		1.56389	0.632247			1.01173		0.924292		1.01102							0			0.656323	0.638631		0.631623	0.593773
NUFIP2		1.96161	2.28821		2.0545	2.14527		2.14401	1.41868	0.388749	0.538931	1.52424		1.68637		1.76038				1.26377			1.69536	1.78883		1.13719	0.632247			1.80292		1.59292		1.69762							0			1.30902	1.38371		2.00075	1.71501
CRYBA1		0.0151582	0.0141003		0	0.00579756		0.0118311	0	0	0	0.0120122		0		0.00802499				0			0.0824215	0		0	0			0		0.0681319		0							0			0	0		0.0197691	0
METTL16		0.347339	0.271085		0.215286	0.22803		0.371312	0.33065	0.149702	0.134938	0.26613		0.371149		0.206565				0.305166			0.296401	0.5284		0	0			0.286026		0.507094		0.491956							0			0.387114	0.0842859		0.198142	0
WDR81		0.0624946	0.130329		0.092221	0.0603686		0.0968652	0.190363	0.0533249	0.152398	0.2244		0.129521		0.22298				0.336981			0.00678046	0.0507303		0	0			0.254606		0.0707128		0.129221							0			0	0.048249		0.182502	0
SERPINF2		0.0603796	0.0741173		0	0.0526262		0.0862497	0	0	0	0.0896448		0		0.247145				0.228796			0.00858964	0.0133559		0	0			0		0		0							0			0	0		0.0393128	0.101014
SERPINF1		0.217884	0.182433		0.108734	0.110737		1.27056	1.41177	1.56642	1.45321	1.14917		0.553734		2.76567				2.91015			0.844188	0.976657		0	0			0.418311		0.102371		0.156224							0			0.465474	0.302578		0.554558	0.185455
NOS2		0.00259808	0.0362323		0	0		0.00446674	0	0	0	0.00459627		0.0116435		0.00187233				0			0	0		0	0			0		0		0							0			0	0		0	0
SLC46A1		0.0416985	0.000880912		0.112455	0.0177969		0.0338159	0.055094	0	0	0.102844		0.060617		0.0446358				0.0732379			0.0405045	0		0	0			0		0		0							0			0	0.0208297		0.206388	0
TMIGD1		0	0		0	0		0	0	0	0	0		0		0				0			0	0		0	0			0		0		0							0			0	0		0	0
C17orf97		0.0175384	0.00983454		0	0.0317178		0.0979091	0.0517596	0.00800023	0.0504801	0.0317423		0		0.0337705				0			0	0.0507303		0	0			0.0911311		0		0.0956349							0			0	0		0.0160578	0
EPX		0	0		0	0		0	0	0	0	0		0		0				0			0	0		0	0			0		0		0							0			0	0		0	0
ALX1		0	0		0	0		0.0152523	0	0	0	0		0		0.0419446				0.0284582			0	0		0	0			0		0		0							0			0	0		0	0
SLC6A15		0	0		0	0.00494588		0.0703145	0	0.00706944	0	0.0045919		0		0.0221867				0			0	0.183395		0	0			0		0		0							0			0	0		0	0
LRRIQ1		0.00979624	0		0	0.00436673		0.0225096	0	0	0	0		0		0.0124355				0			0	0.131596		0	0			0		0		0							0			0	0		0	0
RASSF9		0.371239	0.216532		0.570649	0.398699		0.00622566	0	0	0.0475949	0.0886577		0.00676855		0.237074				0			0	0.113948		0	0			0		0		0							0			0	0.0190283		0	0
NTS		0	0		0.69766	0.117191		0	0	0	0	0		0		0				0			0	0		0	0			0		0		0							0			0	0		0	0
BMP2K		0.163087	0.131844		0.597884	0.318657		0.533803	0.362734	0.0288875	0.13924	0.322482		0.418748		0.389626				0.240509			0.284952	0.210566		0	0.414603			0.281272		0.156556		0.272466							0			1.28318	0.389395		0.97835	0.728524
GM2A		0.121171	0.0658151		0.242707	0.104047		0.164893	0.0488679	0	0	0.114098		0.0206976		0.170868				0.178228			0.11881	0.0504621		0.862832	0.722159			0.115516		0.108314		0.0860791							0			0.620678	0.468415		1.01723	0
UST		0.00598157	0		0	0.00944261		0.28159	0.0668034	0	0	0		0		0.471653				0.37703			0.0723913	0.257836		0	0			0		0.138104		0.0873888							0			0	0		0.0619806	0
GLRA1		0	0.00812914		0	0.00560104		0	0	0	0	0		0.00624482		0.00313383				0			0	0		0	0			0		0		0							0			0	0		0.0293709	0
G3BP1		1.44469	1.34335		1.05517	1.90903		1.86207	1.62952	0.625856	0.444528	0.981044		1.26794		1.43115				0.856005			1.35615	1.29203		2.1334	1.01656			1.45522		1.3064		1.22801							0			1.11542	0.871384		1.84098	1.64953
TNIP1		0.511303	0.465369		0.368219	0.418044		0.362045	0.381196	0.826963	0.718133	0.428153		0.43813		0.278854				0.434264			0.257977	0.395118		0	1.74907			0.687953		0.2233		0.665404							2.92837			0.236827	1.39523		0.835161	0.835701
GPX3		1.30032	1.74992		0.102204	0.946783		2.31987	0.322142	0.553184	0.874893	1.98932		1.46183		4.18708				3.62264			2.31635	1.72096		0.974622	0			0.630586		0.412653		0.617281							1.89554			1.45333	0.930632		1.25694	0.263317
ANXA6		0.173874	0.554117		0.102204	0.208345		0.368379	1.29737	1.23632	1.35714	1.49758		1.31388		0.764675				1.07035			0.955467	0.798191		1.13719	1.23967			0.974406		1.05256		1.33205							0			1.32369	0.420996		0.455078	0.740464
CCDC69		0.616582	0.78046		0.721722	0.997462		0.0505751	0	0.774153	0.792652	0.491859		0.195651		0.741959				0.160465			0.0744531	0.173956		0.974622	0.722159			0.780354		0.403483		0.718888							0			0.489072	0.540048		0.276949	0.709011
SPARC		0.762905	2.3069		0.152093	1.56083		1.4352	2.03698	0.236543	0.247539	2.50132		3.59873		2.02218				1.37037			1.96788	0.703182		0	0			0		0.175488		0.0501715							2.51689			0.295209	0.257825		0.499169	0
FAT2		0	0		0	0		0	0	0	0	0		0		0.000616719				0			0	0		0	0			0		0		0							0			0	0		0	0
SLC36A1		0.0689438	0.0202036		0	0.0246779		0.0901236	0	0.0337074	0.0795839	0.076668		0.112421		0.101973				0.0149833			0.0216674	0.0767993		0	0			0		0.173952		0							0			0.724116	0.28992		0.564688	0
SLC36A2		0	0.00375473		0	0.00137007		0	0	0.440065	0.274789	0.0286794		0		0.000673065				0			0	0		0	0			0		0		0.0605526							0			0	0		0.00196178	0
SLC36A3		0	0.00592528		0	0		0	0	0	0	0		0		0				0			0	0		0	0			0		0		0							0			0	0		0	0
CADM2		0.0350733	0.196177		0.152093	0.0455129		1.69165	0.670741	0.0477617	0.0720414	0.0453417		0.0125006		0.0150844				0.445593			0.0466568	0		0	0			0		0		0							0			0.503262	0		0.0285905	0
MTHFD1L		0.164836	0.119495		0.0317062	0.165877		0.224135	0.580644	0	0	0.0333375		0.00923438		0.0462329				0.0300912			0.0760768	0.183395		0	0.414603			0.0756264		0.072545		0.135567							0			0	0		0.0883029	0.243005
ZBTB2		0.188424	0.252333		0.127312	0.114886		0.137756	0.221566	0.0273221	0.0833688	0.192958		0.196616		0.117716				0.139334			0.134907	0		0	0			0.613751		0.160554		0.183113							0			0.212173	0.310401		0.253557	0
RMND1		0.0563271	0.14282		0	0.107345		0.182734	0.459276	0.0813064	0.17817	0.148918		0.108894		0.134061				0.191842			0.0158511	0.208532		0	0			0.351747		0		0.296183							0			0	0.0196857		0.15424	0
FRMD4B		0.791841	0.077018		0.848625	0.675564		0.0301514	0.334461	0.00598117	0	0.114078		0.0164957		0.202815				0.234112			0	0.469257		0	0			0.0656783		0.860302		1.04268							0			0.280168	0.350377		1.495	0.226638
PLEKHG1		1.20178	1.50611		0.235144	1.43494		0.0447682	0	0	0	0.00973789		0.0333043		0.0385875				0.193247			0	0		0.563805	0			0		0.189346		0.236919							0			0	0.0681488		0.0548636	0
DDX52		0.445963	0.521587		0.838494	0.533776		0.651281	0.456971	0.160152	0.253216	0.370602		0.438798		0.422787				0.151774			0.32896	0.337669		0.974622	0			0.893729		0.650203		0.722323							0			0.230756	0.413333		0.397624	0.302203
AKAP12		2.46081	2.86623		2.99571	3.36906		2.03295	1.23785	0	0.221547	1.99286		1.51011		2.23853				1.61966			2.50003	2.95206		0	0			0.217584		0		0.169108							0			0.230756	0.652074		0.631709	0.632708
PPP1R14C		0.0281632	0.0656048		0	0.064227		1.84445	0.251417	0.928298	1.00799	0.0186782		0.0203516		0.0106228				0			0.0266967	0		0	0			0		0.127244		0							0			0	0		0.0328712	0
ESR1		0.0336176	0.0457873		0	0.00604191		0.455388	0.0327839	0.0450624	0.101917	0.0317481		0.0128066		0.116339				0.262405			0	0		0	0.632247			0		0.0707128		0.16592							0			0	0.00841968		0.133697	0
IYD		0.0140149	0.0152469		0	0.00172879		0.0287879	0	0.0202342	0	0.0112205		0.0148675		0.00318941				0			0	0		0	0			0		0		0							0			0	0		0.0080003	0
GLI3		0.0284646	0.0115257		0.0317062	0.0258555		0.409464	0.225376	0.0384153	0	0.155505		0.222538		0.696395				0.3859			0.129274	0.0375958		0	0			0		0		0.0661538							0			0.280168	0.045026		0.0167705	0
C7orf25		0.0188143	0.00409558		0	0.00539684		0.00926789	0	0	0	0.0217882		0		0.00761393				0			0	0		0	0.722159			0		0.0681319		0							0			0	0		0.0067979	0
PSMA2		0.771267	0.70929		0.964254	0.803962		0.799328	1.06186	1.10785	1.01476	0.988201		0.805997		0.653876				1.12707			0.847525	0.86982		1.13719	1.34092			0.738092		0.874196		0.733487							0			0.909385	0.569508		0.702909	1.26005
MRPL32		0.685513	0.654822		0.719967	1.10115		1.0448	0.850121	0.556075	0.338962	1.41122		1.2441		0.700613				0.656481			1.36669	0.784325		0.799829	0			0.247516		0.650317		0.701027							0			0.428169	0.344732		0.492487	0.101014
INHBA		0	0.00823111		0	0.0174306		0.0784331	0.10731	0	0	0.820174		0		0.239929				0.785065			0.170906	2.41302		0	0			0		0		0							0			0	2.22318		0.549638	0
C6orf15		0	0		0	0		0	0	0	0	0		0		0.000257814				0			0	0		0	0			0		0		0							0			0	0		0	0
DDAH2		1.01614	0.778626		1.04511	0.617808		0.674732	0.896257	0	0.0300646	1.13273		0.91603		1.09392				1.45473			1.06677	1.73177		0.383774	0			0.775661		0.208346		0.470637							0			1.63028	0.603605		1.03055	1.14318
ABHD16A		0.00835159	0.030325		0	0.0256152		0.024415	0.055094	0.0353178	0.0925659	0.0133691		0		0.0173075				0.036106			0	0		0	0			0		0		0							0			0	0		0.0779908	0
LY6G6C		0.0608739	0.0345084		0	0.0364092		0.00582095	0	0	0	0.00175354		0		0.0122873				0.0442611			0	0.0133559		0	0			0		0		0							0			0	0		0.0817917	0.192754
LY6G5C		0.250028	0.097036		0.0600713	0.0494374		0.0287282	0.0685943	0.079344	0	0.0357762		0.018873		0.0217476				0			0.00858964	0		0	0			0		0		0							0			0	0		0.127391	0
DPF3		0.00688552	0.0363366		0	0.0338425		0.00817058	0.187924	0.318926	0.1851	0.0823214		0		0.0127402				0.0207714			0	0		0	0			0.219341		0		0.06199							0			0	0.00518082		0.0430599	0
BAG6		0.485217	0.485531		0.455413	0.444589		0.59982	0.656021	0.615478	0.836314	0.694684		0.625853		0.483326				0.468001			0.462334	0.409105		0.383774	0			0.188618		0.326059		0.204444							0			0.604665	0.476338		0.63551	0.361191
GPANK1		0.153337	0.220853		0.0317062	0.14073		0.216823	0.259721	0.295777	0.315717	0.483268		0.265742		0.171922				0.457177			0.308188	0.298372		0	0			0.18186		0.379296		0.2377							1.89554			0	0.253287		0.167428	0
APOM		0	0.0105752		0	0.022422		0.0859158	0.147758	0.0761183	0.0365231	0.0488739		0.0522428		0.0597047				0.0529829			0.0918083	0.152666		0	0			0		0.0712527		0.0468958							0			0	0.013233		0.0269038	0.125692
PRRC2A		0.544146	0.572608		0.522027	0.658342		0.752526	0.745332	0.156725	0.217682	0.668232		0.768037		0.490524				0.513683			0.624034	0.556491		1.39129	0			0.554211		0.557537		0.999575							0			0.643495	0.235952		0.407461	0.711436
DDX39B		0.639813	0.57423		0.465807	0.656509		0.829292	0.368124	0.14963	0.124856	0.39247		0.888035		0.536135				0.348945			0.665991	0.33444		1.22598	0			1.08655		0.98969		1.17182							0			0.295209	0.328322		0.51128	0.398035
NFKBIL1		0.245225	0.219086		0.0600713	0.170677		0.191603	0.144564	0.156959	0.473381	0.425724		0.324603		0.211954				0.489342			0.200273	0.347439		0	0			0		0.180115		0.0957944							0			0	0.176636		0.125338	0.286678
LTB		0.00852462	0.0720165		0	0.00678063		0	0	0	0	0.00350036		0.0183951		0.00206328				0			0.00678046	0		2.2238	0			0.881243		1.75238		1.04707							0			0	0.0320607		0.0300465	0
TNF		0.660248	0.990721		0	0.044561		0.0136648	0	0.0246275	0	0.0272881		0.10819		0.0271822				0			0.0531949	0		1.13719	0			0.455061		0.765076		0.24835							0			0.315723	1.22912		2.31506	1.2251
LTA		0.160768	0.0899464		0	0.0915594		0.0197615	0	0	0	0		0		0.00726483				0			0	0		0	0			0.144535		0.0953002		0							0			0	0		0.0863874	0
AIF1		0.149614	0.0840507		0.0317062	0.0561674		0.0422319	0	0.00706944	0.108219	0.0383756		0.112562		0.0370011				0			0.0708418	0		0	0			0		0.287388		0.0469852							0			0	3.10239		2.49714	2.12028
NOTCH4		1.59156	1.69637		0	0.345164		0.0535351	0	0.0103998	0	0.0589912		0.160925		0.0248712				0.027372			0.143034	0.238434		0	0			0.13008		0		0.14877							0			0	0.0905515		0.0557438	0.155962
ATF6B		0.408232	0.31211		0.414632	0.294014		0.269351	0.277931	0.0907874	0.0253276	0.32741		0.362309		0.314866				0.348757			0.36397	0.555176		0.862832	0			0.702118		0.204955		0.596256							0			0.421626	0.453936		0.417568	0.155962
ZFYVE1		0.156011	0.19286		0.309824	0.086862		0.118722	0.0954586	0.105784	0.0471459	0.146387		0.277655		0.193458				0.177519			0.0528543	0.0659026		0.862832	0			0.222828		0.164797		0.385534							1.89939			0	0.177585		0.168148	0
PPT2		0.158845	0.063037		0.0656805	0.0304433		0.0576305	0.212173	0.0747988	0.158444	0.0849557		0.0881658		0.0397419				0.0802745			0.0153123	0.0133559		0	0			0		0.102211		0							0			0.282961	0		0.0280542	0
PBX2		0.612043	0.299076		0.452388	0.285312		0.29918	0.471152	0.0865342	0.301304	0.435446		0.593479		0.231432				0.310426			0.335609	0.564677		0	0			0.51715		0.292911		0.167609							0			0.481523	0.391829		0.220116	0.185455
AGER		0.114159	0.118349		0	0.0480613		0.0646048	0.0351336	0	0	0.112436		0.130996		0.0289942				0.055009			0.0296519	0.0824322		0	0			0.328972		0		0.0685481							0			0.230756	0.0608818		0.0454293	0.101014
FKBPL		0.153623	0.129742		0	0.0677211		0.0490651	0.105997	0.0631011	0.0475949	0.206614		0.194497		0.0431962				0.072699			0.0949033	0.180365		0	0			0		0.0731952		0							0			0	0.0337991		0.018526	0
EGFL8		0.0445978	0.0245576		0	0.00359479		0.0232979	0.0177211	0	0	0.0844964		0.136147		0.0115722				0.116583			0.0192374	0.194401		0	0			0		0.0714345		0							0			0	0		0.00200256	0
PRRT1		0.175387	0.0157147		0.116738	0.0126045		0.0141929	0.0327839	0	0	0.0847567		0.0235256		0.00796562				0.0715557			0.156839	0.0378675		0	0			0		0		0							0			0	0		0.00172774	0
AGPAT1		0.668041	0.260265		0.166843	0.248635		0.326872	0.358062	0.311112	0.332235	0.345757		0.384204		0.300023				0.221108			0.238932	0.636259		0	0			0.173973		0.0611209		0.206409							0			0	0.20758		0.267485	0.774586
SKIV2L		0.0569865	0.106603		0.112455	0.093141		0.0698681	0.15428	0.0221606	0.0253276	0.103067		0.109949		0.0869431				0.0763902			0.06841	0.246445		0.383774	0			0.121449		0.369849		0.262547							0			0	0.105146		0.0898044	0
C2		0.0131296	0.0131667		0	0.00575598		0.0196361	0.0327839	0	0	0.00482849		0.0122574		0.166376				0.146991			0	0.184848		0	0			0		0		0							0			0	0.0333246		0.862964	0
ZBTB12		0.00290422	0.00544752		0	0.00429266		0.0025702	0	0	0	0		0.00755297		0.00266708				0			0	0		0	0			0		0		0							0			0	0		0.00471506	0
STK19		0.323524	0.20697		0.168806	0.22195		0.204495	0.238647	0.0487842	0.080194	0.407159		0.220917		0.276838				0.218491			0.203005	0.55318		0	0.722159			0.0997796		0.319412		0.248239							0			0	0.11472		0.188313	0.178102
HSPA1L		0.988915	0.722741		0.460756	0.359207		0.0665803	0.104233	0.0348701	0.08299	0.211145		0.195757		0.0657647				0.0707348			0.0327036	0		0	0.722159			0		0		0							0			0.230756	0.09285		0.510546	0
CCHCR1		0.136235	0.118824		0.34364	0.0847152		0.113534	0.322872	0.144968	0.0438035	0.19086		0.175462		0.104547				0.243527			0.0430325	0.362755		0	0			0		0.243769		0.109216							0			0.282961	0.0106531		0.0484632	0
TCF19		0.190182	0.0702858		0.0838285	0.0285956		0.0200117	0.38516	0	0.0427493	0.0753887		0.0663873		0.0485453				0.0384255			0.0283576	0		0	0			0.0586279		0.138104		0							0			0	0		0.0856888	0
PSORS1C2		0.00705663	0.00273325		0	0		0	0	0	0	0		0		0.000973028				0			0	0		0	0			0		0		0							0			0	0		0	0
SLC44A4		0.00859396	0.0018504		0	0.0369719		0.00658584	0	0.017587	0	0		0.0301282		0.00465117				0			0	0		0	0			0		0		0							0			0	0		0.00490754	0
NEU1		0.935924	0.931488		1.09285	0.605534		0.542525	0.382667	0.137842	0.077027	0.46006		0.618466		0.705436				0.968199			0.492734	0.948925		1.35463	0.873635			0.777549		0.792064		0.924513							0			1.31716	0.356419		1.37471	0
EHMT2		0.167653	0.205295		0.264001	0.128469		0.123737	0.249784	0.0668957	0.186197	0.2398		0.234251		0.142947				0.290241			0.132803	0.542762		0	0			0.0737362		0.0991588		0.357615							0			0	0.0177469		0.142604	0
RBM25		1.41492	1.29934		1.64226	1.4824		1.67751	1.56749	0.465905	0.352173	1.44982		1.54952		1.34608				1.23867			1.6749	1.37667		2.34019	1.07865			1.69416		1.33488		1.74115							0			1.05979	1.11534		1.49379	1.47563
ADAMTS19		0	0		0	0		0	0	0	0	0		0		0.00167887				0			0	0		0	0			0		0		0							0			0	0		0	0
ISOC1		0.502007	1.04903		0	0.146683		0.396702	0.254471	0.098475	0.240614	0.177609		0.326056		0.138125				0.0494191			0.298783	0.126868		0	0.722159			0.174602		0.293498		0.152926							0			0.387114	0.0868983		0.192651	0.429987
ITIH2		0	0		0	0.00158872		0.00253523	0	0	0	0		0		0.00118426				0			0	0		0	0			0		0		0							0			0	0		0	0
ITIH5		0.0442178	0.173038		0.102204	0.218783		0.242884	0	0	0	1.63364		1.05339		1.24962				0.20179			1.23994	0.185935		0	0			0.116704		0		0.0719839							0			0	0.0622139		0.0372818	0
PRKCQ		0	0.00123785		0	0		0.0156756	0	0.195191	0.136349	0		0		0.000292095				0			0	0		0	0			0.3676		0.439382		0.505759							0			0	0		0.0117587	0
IL2RA		0	0.00621331		0	0.00157448		0	0	0	0	0		0.0106158		0.000806703				0			0	0		0	0			0.208802		0.456693		0							0			0	0		0.185346	0
IL15RA		0.539574	0.441282		0.062438	0.363359		0.0997673	0.100221	0.0155419	0	0.0214589		0		0.416969				0.0143234			0.0470167	0		0	0			0.0552492		0.209834		0.171134							0			0	0.0795365		0.0931406	0.150852
ANKRD16		0.0757266	0.0362829		0	0.0506871		0.0764647	0.128937	0.0955733	0.101262	0.0504333		0.0453559		0.089686				0.176448			0.1263	0.198972		0	0			0		0.0791998		0							0			0	0		0.0242154	0
ASB13		0.0407925	0.0382541		0.194924	0.0305055		0.0636637	0	0.0364704	0.046659	0.192269		0.0117711		0.083967				0.243675			0.0647317	0		0	0			0		0		0							0			0	0.0114248		0.0452463	0
TUBAL3		0	0.00148008		0.204272	0.00260532		0	0	0	0	0		0		0				0			0	0		0	0			0		0		0							0			0	0		0	0
PSEN1		0.479015	0.449072		0.183767	0.397029		0.377372	0.268159	0.0662109	0.0545328	0.28156		0.3441		0.41872				0.408116			0.327494	0.513034		0	0.873635			0.924327		0.785382		0.937889							0			0.838194	1.25078		0.972939	0.613799
AKR1E2		0.0129106	0.00987454		0	0.0123675		0.013226	0	0.0356544	0	0.0186955		0.0440439		0.0211437				0.1111			0	0		0	0			0		0		0							0			0	0.0183357		0.0182155	0
PAPLN		0	0.0531899		0.316374	0.0061497		0.0222368	0	0	0	0		0.0168162		0.128872				0			0.0997003	0.661981		0	0			0		0		0							0			0	0.0142798		0.188291	0
GDI2		1.07171	0.917394		1.2355	1.16439		1.21367	1.61633	0.622106	0.674922	0.802782		0.762481		1.07634				0.954625			1.04701	0.920693		1.40188	0			0.68193		1.12646		1.00741							0			0.948038	1.06241		1.31966	1.08952
SFMBT2		0.112353	0.178444		0.112455	0.161738		0.127477	0	0.0236619	0.0345781	0.0885946		0.0584099		0.0307068				0			0.0694247	0.135894		0	0			0.728504		0.321359		0.782042							0			0	0.611225		0.315352	0.150852
TAF3		0.481257	0.538842		0.583553	0.364705		0.414095	0.344242	0.201027	0.119766	0.479365		0.60481		0.361359				0.480655			0.439092	0.376275		0.974622	0			0.69437		0.315215		0.530741							0			0.771983	0.132002		0.353582	0.301473
PFKFB3		1.29387	1.49478		0.828869	1.16874		1.0617	0.686434	1.8283	1.20343	0.539806		0.9242		1.63254				0.581657			0.920309	0.357302		0.974622	0			0.786643		1.15647		1.17067							0			1.17193	1.631		1.45893	1.9201
RBM17		1.32158	1.26852		1.38097	1.05278		1.04074	1.21809	0.807394	0.815835	0.699742		0.918793		0.756894				0.622219			0.758203	0.905143		0.974622	0.632247			1.01179		0.763338		1.10567							0			1.05884	0.825416		0.96748	1.43939
NET1		0.300353	0.366897		1.10813	0.864629		1.28777	0.748124	0.0663919	0.0694139	1.97314		0.0745289		0.206984				0.362362			0.163541	0.452755		0.974622	0			0.231017		0		0							0			0.923464	0.034339		0.202629	2.01149
KIN		0.320379	0.374569		0.158744	0.379224		0.33251	0.332154	0.219885	0.111972	0.309717		0.393384		0.252365				0.454941			0.291128	0.228082		0.974622	0			0.405779		0.169947		0.0636379							1.89554			0.343783	0.388876		0.359562	0.231348
GATA3		0.405151	0.847334		0	0.167852		0.0031621	0	0	0	0.00175354		0		0.00286368				0			0	0		0	0			1.25323		1.27872		1.18668							0			0	0.0103349		0	0
UCN3		0	0		0	0		0.00140706	0	0	0	0		0		0				0			0	0		0	0			0		0		0							0			0	0		0	0
BMPER		0.0185625	0.00808189		0.231448	0.0266899		0.0598088	0.031695	0	0	0.0046111		0.021592		1.06655				0.0676712			0.0258306	0		0	0			0		0		0.0661538							0			0	0.00955939		0.0270745	0
NPSR1		0	0		0	0		0	0	0	0	0		0		0				0			0	0		0	0			0		0		0							0			0	0		0	0
AVL9		0.271301	0.317555		0.226888	0.162228		0.251909	0.321696	0.017448	0.124514	0.193604		0.144081		0.230712				0.104997			0.158804	0.128879		0.563805	0			0.621693		0.396666		0.427755							0			0	0.320865		0.433679	0.689408
KBTBD2		1.2254	1.15991		0.504943	1.13182		0.730505	0.407543	0.228385	0.295453	0.38635		0.569236		0.500752				0.434688			0.456664	0.4154		1.14014	0			0.847599		0.561764		0.375751							0			0.295209	0.444466		0.514006	0.645429
FKBP9		1.01365	1.03529		0.726598	0.886198		0.341163	0.359223	0.023656	0.0233849	0.421573		0.609562		0.88678				0.81691			0.520114	1.05044		0	0			0		0.102211		0.147757							0			0.315723	0.0812176		0.207434	0
NT5C3A		0.455344	0.356264		0.299368	0.389659		0.461492	0.387602	0.231022	0.41727	0.245487		0.434862		0.362054				0.500471			0.267892	0.135845		0.383774	0			0.701182		0.525025		0.757219							0			0.484546	0.091913		0.301739	0.0930107
NUMB		0.858966	0.927412		0.926993	0.670148		0.513177	0.460863	0.0567078	0.103403	0.231678		0.572303		0.484188				0.311946			0.581007	0.78079		0.862832	0.414603			0.281902		0.483505		0.208045							0			1.18606	1.75372		1.39356	0.818443
BBS9		0.0708983	0.0679878		0.208855	0.0586938		0.0999618	0.081626	0.0440901	0	0.0799405		0.0499515		0.108319				0.0617582			0.106013	0.0964216		0	0			0.298611		0.266792		0.102036							0			0	0.065017		0.0718213	0
LSM5		0.559209	0.444885		0.673624	0.641462		0.756996	1.77613	0.801194	1.03572	0.707691		0.599852		0.616475				0.664438			0.604031	0.687181		1.13719	0.706822			0.740193		0.502792		0.681603							0			0.934515	0.472954		0.642119	0.474412
HFE		0.082151	0.0383349		0.0810389	0.0990227		0.035456	0.031695	0	0	0.0288894		0.0320034		0.0788262				0.116771			0.0241217	0.0378675		0	0			0		0		0							0			0	0.0309173		0.223935	0
TDP2		0.285746	0.273221		0.367786	0.303637		0.228701	0.246534	0.0175607	0.293595	0.298444		0.27373		0.264648				0.451569			0.180966	0.190429		0.799829	0			0.497506		0.53944		0.466752							0			0.280168	0.293318		0.574908	0
ACOT13		0.574296	0.656635		0.328988	0.403547		0.43824	0.379768	0.64091	0.892066	0.393682		0.410442		0.41435				0.341595			0.282283	0.598987		0	0			0.27359		0.176673		0.706986							0			0.673936	0.255506		0.443886	0.0930107
DGKE		0.946347	0.751568		0.307573	0.376912		0.163022	0	0	0	0.221245		0.401824		0.139711				0.0442611			0.309883	0.0245618		0.383774	0.632247			0.315872		0.75426		0.658657							0			0	0.108885		0.137436	0.672896
C6orf62		1.71767	1.4501		1.65372	1.05262		1.08828	1.06699	0.306851	0.225617	1.11681		1.02133		1.01831				0.94805			0.741029	1.23712		1.76776	0.414603			1.68775		1.36969		1.75509							0			0.786386	1.22673		1.8467	0.880902
SLC17A3		0	0		0	0		0	0	0	0	0		0		0				0			0	0		0	0			0		0		0							0			0	0		0	0
SLC17A4		0	0		0	0		0	0	0	0	0		0		0				0			0	0		0	0			0		0		0							0			0	0		0	0
SLC17A1		0	0		0	0		0	0	0	0	0		0		0				0			0	0		0	0			0		0		0							0			0	0		0	0
ZNF606		0.0693128	0.0181933		0.143847	0.0212371		0.027443	0.0177211	0.024831	0.0566941	0.056162		0.0570244		0.0287511				0.0137605			0	0.0433291		0	0			0.109447		0		0							0			0	0.0168468		0.0352207	0
ZNF551		0.0662918	0.0360265		0	0.153533		0.1337	0.0522481	0	0.0590689	0.0296914		0.0589371		0.0463267				0			0	0		0.383774	0			0.247691		0		0.0469852							0			0.282961	0		0.0457933	0
SLC17A2		0	0		0	0		0	0	0	0	0		0		0				0			0	0		0	0			0		0		0							0			0	0		0	0
SCGN		0.00323924	0.00332248		0	0.0010178		0.000694045	0	0	0	0		0.0417388		0.000180716				0			0	0		0	0			0		0		0							0			0	0		0	0
GMNN		0.768942	0.212188		0.0600713	0.147664		0.135162	0.922005	0.0594229	0.058338	0.187006		0.189036		0.19546				0.209407			0.0782501	0.360595		0	0			0.223548		0.268279		0.474263							0			0	0.125106		0.204444	0.125692
MEF2B		0	0		0	0		0.00138679	0	0	0	0.0135176		0.0128436		0				0			0	0		0	0			0		0		0							0			0	0		0.00282566	0
NCAN		0	0		0	0.00383959		0	0	0	0	0		0		0				0			0	0		0	0			0		0		0							0			0	0		0.00340309	0
HAPLN4		0	0		0	0		0	0	0	0	0		0		0				0			0	0		0	0			0		0		0							0			0	0		0	0
CILP2		0.00655104	0		0	0.00730912		0.00618229	0	0	0	0.0068164		0		0.00436523				1.04507			0	0.0245618		0	0			0		0.108796		0							0			0	0		0.0112472	0
SUGP2		0.407755	0.401584		0.530414	0.37051		0.667484	0.757906	0.282613	0.118802	0.330303		0.428411		0.451706				0.295191			0.506743	0.238728		0.383774	0.944934			1.42176		0.528537		1.29225							0			0.499887	0.348747		0.471658	0.516797
ARMC6		0.105561	0.0828758		0.231448	0.0887903		0.128081	0.34127	0.18177	0.255178	0.104887		0.115294		0.0940171				0.0384627			0.122101	0		0	0			0.134235		0.0931703		0.120088							0			0.236827	0.0359446		0.143054	0
SLC25A42		0.117119	0.0758715		0.244737	0.0547158		0.105854	0.0766056	0.106032	0.396738	0.13188		0.195636		0.106049				0.132214			0.0813799	0.249392		0	0			0.359761		0.0791998		0.122819							0			0	0		0.00972577	0
TM6SF2		0	0		0	0		0.00147681	0	0	0	0		0		0.00906445				0			0.0118699	0		0	0			0		0		0							0			0	0		0	0
MAU2		0.276999	0.283196		0.102204	0.151922		0.224359	0.112585	0.163308	0.0757861	0.269753		0.47453		0.275592				0.303425			0.260663	0.419615		0	0			0.361497		0.218862		0.186353							0			0.259579	0.118121		0.221129	0.448606
ATP13A1		0.178314	0.120178		0.0317062	0.15301		0.167646	0.273734	0.111553	0.0347087	0.145214		0.154985		0.140396				0.205552			0.0243786	0.0824322		0	0.414603			0.193924		0.0531065		0.0680072							0			0	0.16379		0.213966	0.178102
GMIP		0.0326031	0.013901		0.141218	0.0167865		0	0	0	0	0.017496		0		0.0130215				0			0	0		0.383774	0			0.0986955		0		0.271604							0			0	0.325245		0.201546	0.227424
LPAR2		0.00143721	0.00789417		0.208855	0.00487905		0.00848395	0	0	0	0		0.0245766		0.0066032				0.0174318			0	0		0	0.414603			0.0552492		0.440008		0.385484							0			0	0.142181		0.109104	0.125692
NR2C2AP		0.169466	0.236333		0.0317062	0.235587		0.279229	0.570957	0.0390447	0.113949	0.141815		0.217101		0.166517				0.237326			0.267972	0.0133559		0	0			0.178755		0.219796		0.092652							0			0	0		0.0854018	0.210684
RFXANK		0.245826	0.29586		0.226286	0.223272		0.193443	0.491263	0.193617	0.340909	0.311915		0.446975		0.229508				0.150717			0.211846	0.0941233		0	0			0.361618		0		0							0			0	0.324472		0.332497	0.125692
PBX4		0	0		0.231448	0		0.0105137	0	0	0.0427604	0		0		0.00884777				0			0	0.0378675		0	0.414603			0.145982		0.869103		0.669504							0			0.343783	0		0.011613	0
ACOT6		0	0.00446091		0	0		0.0027714	0	0	0	0		0		0.00142717				0			0	0		0	0			0		0		0							0			0	0		0	0.0930107
TMEM161A		0.0765657	0.149455		0.242707	0.132445		0.146443	0.0488679	0.132639	0.189072	0.225903		0.222191		0.153153				0.203034			0.0571412	0.262755		0	0			0.175356		0.0978464		0.105731							0			0	0.0719443		0.161178	0
STYK1		0.0537249	0		0	0.0404009		0.0107949	0	0	0	0.012453		0.0568406		0.0147258				0			0	0		0	0			0		0		0.333621							0			0	0.00716952		0	0
MAGOHB		0.17446	0.211431		0.291294	0.216633		0.25321	0.510982	0.126489	0.052774	0.324875		0.279987		0.173325				0.18052			0.116432	0.437752		0	0			0.2553		0.130226		0.641485							0			0.58871	0.162723		0.239387	0.227424
AFF2		0	0		0	0.00191707		0.0057897	0	0	0	0		0.00755297		0.00159356				0.0532341			0	0.0767993		0	0			0		0.0863162		0							0			0	0		0	0
HECW1		0	0.00156743		0	0.00395063		0.00117649	0	0.0167092	0	0		0		0.01493				0			0	0		0	0			0		0		0							0			0	0		0	0
AEBP1		0.0357004	0.0669131		0.062438	0.06003		0.540032	0.144564	0	0	1.48996		0.514253		1.22328				2.79194			2.05921	0.0433291		0.563805	0			0		0		0							0			0.282961	0.0317577		0.031344	0
POLD2		0.271571	0.114756		0.544798	0.286063		0.767997	1.17613	0.842606	0.90835	0.585875		0.541342		0.466994				0.384861			0.367083	0.731321		0.563805	0.873635			0.336483		0.102371		0.105731							0			0.244737	0.0530077		0.203142	0.638257
POLM		0.100604	0.0758603		0.0810389	0.062129		0.10387	0.0801124	0.0960875	0.040273	0.156365		0.0499959		0.0592345				0.276487			0.137646	0		0	1.4295			0.0997796		0		0.113989							0			0	0.0405541		0.0990149	0
DBNL		0.632895	0.63688		0.56731	0.403222		0.271185	0.427889	0.26046	0.225906	0.595122		0.494729		0.36923				0.368512			0.397435	0.517386		0.862832	0			0.0737362		0.277034		0.480879							0			0	0.732507		0.789803	0.483022
PGAM2		0.0694765	0.0796372		0.0600713	0.0226646		0.018173	0	3.93955	3.2044	0.648875		0.0661476		0.0144452				0.12153			0.0544759	0		0	0			0		0.0968548		0							0			0	0.0193874		0.0184437	0.125692
CAMK2B		0	0.0185859		0.166089	0.00214667		0.00443705	0	0.616547	0.655459	0		0		0.00226609				0			0	0		0	0			0		0		0							0			0	0		0.0404628	0
YKT6		0.264471	0.214513		0.208855	0.221904		0.277301	0.585947	0.102094	0.313869	0.306631		0.324572		0.237418				0.181513			0.199058	0.138333		1.14014	0.414603			0.478759		0.282166		0.313122							0			0	0.437436		0.396109	0.238321
GCK		0	0		0	0		0.00223879	0	0	0	0.0365979		0		0.00460161				0			0.0846788	0		0	0			0		0		0							0			0	0		0	0
URGCP		0.100238	0.131688		0.112455	0.147721		0.390107	0.186058	0.299246	0.043601	0.309093		0.179282		0.229241				0.223676			0.258095	0.0485348		0	0			0		0.102158		0.0468958							0			0.236827	0.163136		0.209384	0.155962
PNMA1		0.191957	0.139614		0	0.123918		0.499459	0.382803	0.0560296	0.0735949	0.868721		0.719105		0.398563				0.23387			1.10647	0.594607		0.660432	0.414603			0.701187		0.457028		0.434695							0			0.259579	0.0575706		0.139073	0.563314
MRPS24		0	0.0219811		0	0.0248078		0.0476741	0.0177211	0.125571	0.057984	0.021038		0.0745055		0.0461979				0.0574788			0	0.0375958		0	0			0.213651		0.214523		0.0632642							0			0	0.329728		0.0533649	0.101014
BLVRA		0.23109	0.237331		0.113022	0.252007		0.165222	0.617565	0.355161	0.229813	0.36831		0.227472		0.239383				0.4515			0.315163	0.386403		0	0			0.185561		0		0.215295							0			0.244737	0.678252		1.01008	0
GGH		0.0412231	0.485818		0	0.0797091		0.142665	0.853137	0.026526	0.0634739	0.126151		0.0447804		0.114411				0.218345			0.0511404	0.0133559		0	0			0		0.17365		0							0			0.330303	0.0133264		0.106596	0
MYL7		0	0		0	0		0	0	0	0	0		0.0320629		0				0			0	0		0	0			0		0		0							0			0	0		0	0
AFAP1L1		0.391527	0.972145		0.856958	0.50254		0.0895651	0.296876	0.226158	0.212586	0.0237858		0.195904		0.315659				0.0482943			0	0.592965		0	0			0		0		0							0			0	0.0154626		0.0441389	0
SPINK7		0	0		0	0		0	0	0	0	0		0		0.000206231				0			0	0		0	0			0		0		0							0			0	0		0.00283039	0
HMGXB3		0.427336	0.383698		0.0656805	0.175896		0.293484	0.50804	0.203824	0.0870452	0.218242		0.209187		0.229148				0.152596			0.178017	0.259831		0	0			0.555803		0.454687		0.953751							0			0	0.157817		0.33584	0
PPARGC1B		0.110946	0.230381		0	0.0126932		0.0199072	0.147875	0.0875638	0.0921687	0.211497		0.505755		0.00667802				0			0.0287816	0		0	0			0		0.0791998		0.108734							0			0	0.146084		0.0967201	0
CSF1R		0	0.0193112		0	0.00835222		0.00878292	0.0327839	0	0	0.0154735		0.0731478		0.0109101				0			0.0241217	0		0	0			0		0		0.0754506							0			0	0.663591		1.63539	0.497533
SLC26A2		0.56998	0.28632		0.195262	0.20895		0.194784	0.262099	0.0198156	0.272912	0.226173		0.215759		0.321426				0.346697			0.0563802	0		0	0			0.0656783		0.0860131		0.248062							0			1.82995	0.246656		0.461534	0
PDE6A		0	0.0206573		0	0.00216566		0.0149388	0	0	0	0.0050063		0.020663		0.0038395				0			0	0		0	0			0		0		0.14369							0			0.429726	0.00518082		0	0
CSNK1A1		1.18843	1.14917		0.723895	1.1936		1.12847	0.854891	0.391632	0.567894	1.16275		1.09178		0.982648				0.696415			1.07163	1.15147		1.09276	1.46702			1.01372		0.843317		1.0078							1.89554			1.33451	1.37176		1.21094	1.05839
FBXO38		0.187006	0.178783		0	0.13028		0.101718	0.158724	0.0702969	0.0504801	0.134517		0.210442		0.117923				0.0690282			0.0722907	0.0767993		0	0			0.198351		0.238792		0.236553							0			0	0.458827		0.345935	0.415851
GRPEL2		0.241667	0.441019		0.156	0.161871		0.150839	0.154755	0.0436901	0	0.0278536		0.140903		0.103179				0			0.109132	0.113948		0	0			0.301133		0.249438		0.460305							0			0	0.0453857		0.0637763	0.150852
HTR4		0.109166	0.0018898		0	0		0.0113205	0	0	0	0		0.00614746		0.00188804				0			0	0		0	0			0		0		0							0			0	0		0	0
SH3TC2		0.00960489	0.0426059		0	0.0281114		0.0010617	0.031695	0	0	0		0		0.00130841				0			0	0		0	0			0		0		0							0			0	0.0250451		0.0154538	0
PDGFRB		0.169676	0.112615		0.092221	0.0349171		0.129081	0.0380286	0	0	1.91116		2.78198		1.43167				1.1135			1.86376	0.172227		0	0			0.488648		0		0.107045							0			0.259579	0.102446		0.139976	0
ARHGEF37		0.512522	0.20049		0.0810389	0.189459		0.0421801	0	0.0509804	0.0546318	0.26777		0.0620519		0.0416972				0.0370962			0	0.150616		0	0			0.0618688		0		0.0636379							0			0	0.13196		0.0837312	0
PCYOX1L		0.0135574	0.0402414		0.231448	0.0524663		0.0176441	0.0380286	0	0	0.00482849		0.00755297		0.0320859				0.036106			0	0		0	0			0		0		0							0			0	0.0640958		0.0665682	0.419774
SLC6A7		0	0		0	0		0.000957304	0	0	0	0		0		0				0			0	0		0	0			0		0		0							0			0	0		0.00120813	0
ADRB2		0.952997	1.02462		0.663706	0.619918		0.144731	0	0.187312	0.194326	0.11252		0.230501		0.0106489				0			0.0405045	0.482871		0	0			0.78433		0.215948		0.672067							0			1.90474	0.100726		0.452205	0
CDX1		0	0		0	0		0	0	0	0	0.00606381		0.00709053		0.000568226				0			0	0		0	0			0		0		0							0			0	0		0	0
IL17B		0	0		0	0		0	0	0	0	0.166172		0		0.000179223				0			0.061753	0		0	0			0		0		0							0			0	0		0	0
FAM161B		0.111124	0.0882759		0	0.0569678		0.0693308	0.031695	0.0688049	0.0205171	0.125442		0.128451		0.0811745				0.13775			0.0283344	0.116989		0	0			0.0737362		0.14377		0.18589							0			0	0		0.0606396	0.302203
ANTXR2		0.0770523	0.0889513		0.401335	0.0518816		0.831509	0.886007	0.0598865	0	0.387857		0.493111		1.4454				0.616382			0.526199	0.70135		0.563805	0			0.330372		0.700601		0.411304							0			0.73094	1.563		0.934868	1.11762
IGSF21		0	0		0	0		0.0351893	0	0	0	0		0		0.00201262				0.0581692			0	0		0	0			0		0		0.0957944							0			0	0		0.336801	0
TNFRSF13C		0	0.00266753		0	0		0	0.0351336	0	0	0.00523435		0.0144056		0.000379685				0			0	0.113948		2.03626	0.932679			0		0		0.303349							0			0	0		0	0
MEI1		0	0.0113153		0.168806	0.0137546		0.00282096	0	0	0	0		0.0981601		0.00913829				0.0352716			0.052717	0		0.383774	1.07865			0.206331		0.188632		0							0			0	0.0249291		0.035835	0
ZNF410		0.126298	0.0792782		0	0.0515733		0.10869	0.0517596	0	0.0226879	0.205394		0.195693		0.0796109				0.0922177			0.301144	0.275835		0	0			0.0656783		0.106605		0.0468958							0			0	0.141084		0.143561	0.301473
ACO2		0.352345	0.384454		0.0838285	0.283891		0.453952	0.315706	1.33678	1.02533	0.624502		0.464111		0.321074				0.474674			0.234841	0.483433		0.563805	0.944934			0.446144		0.41756		0.423265							0			0.244737	0.44367		0.478287	0.995534
NPTXR		0.300125	0.090727		0.0600713	0.197522		0.0671739	0	0.0183401	0	0.111612		0.014379		0.016911				0			0	0		0	0			0		0.155526		0.0469852							0			0	0		0.00560904	0
SGSM3		0.0424339	0.0901484		0.112455	0.0519172		0.0383839	0.0177211	0.0227923	0.10604	0.0844681		0.0745022		0.0438744				0.0462116			0.0669521	0.0848585		0.974622	0			0.127522		0.0694352		0.131772							0			0.645329	0.0476918		0.0589299	0
ADSL		0.198725	0.161599		0.168806	0.118347		0.244873	0.437357	1.26236	0.737442	0.185283		0.0850874		0.126517				0.155721			0.0400788	0.0947378		0.383774	0			0.273866		0.288603		0.0632642							0			0.505981	0.0944674		0.11686	0.0930107
TNRC6B		1.20563	1.26162		1.44219	1.2271		1.50325	0.761418	0.538144	0.639933	1.19141		1.35739		1.39676				1.38073			1.20033	1.20681		2.24931	0.873635			1.86749		1.70097		1.71735							0			0.901024	0.666766		0.774478	0.804691
FAM83F		0	0.00573696		0	0		0.00310372	0	0	0	0		0		0.000526687				0			0	0		0	0			0		0		0							0			0	0		0	0
MGAT3		0.0755356	0.0286046		0	0.07708		0.0025261	0	0	0	0.033919		0.176663		0				0			0.180587	0.1404		0	0			0		0		0							0			0	0.00518082		0	0.101014
COQ6		0.156788	0.101365		0.16894	0.0785606		0.0787708	0.161599	0.324155	0.414898	0.241705		0.105246		0.109069				0.180294			0.0817831	0.0133559		0	0			0.182077		0.177614		0.165351							0			0	0.0181592		0.111649	0.0930107
TAB1		0.0735888	0.0811145		0.0656805	0.0381831		0.0467425	0.0685943	0.186631	0.101877	0.171484		0.19187		0.0819544				0.187116			0.0873959	0.0133559		0	0			0.0938035		0.241808		0.0971449							0			0	0.00518082		0.0778841	0
SYNGR1		0.0270762	0.0323104		0	0.0292979		0.365099	0.536405	0.526369	0.618856	0.118764		0.429507		0.145054				0.757744			0.237497	0.47293		0	0			0.390517		0.0907537		0							0			0	0.175986		0.0702909	0
RPL3		3.32624	3.07101		4.11052	3.90574		4.26649	3.72434	1.19101	2.01676	3.58329		3.35032		3.59613				3.73281			3.85433	4.01173		4.41531	4.56903			3.72401		4.21269		3.74796							3.418			3.57906	2.93038		2.8574	3.7232
ENTPD5		0.144586	0.0660436		0.376693	0.100614		0.0787911	0.101437	0.130664	0.191293	0.0892164		0.0756219		0.118695				0.116339			0.0921243	0.0561223		0	0			0.210576		0		0							0			0	0		0.081229	0
PMM1		0.0537363	0.0414172		0	0.0369637		0.214124	0.51344	0.123653	0.134093	0.50478		0.213578		0.282172				0.314001			0.420516	0.384773		0	0.632247			0.205803		0.0751313		0.248701							0			0.212173	0.063781		0.0882986	0.0930107
CSDC2		0	0		0	0.00144299		0.00527029	0	0	0	0.801012		0		0.00061586				0			0.175649	0		0	0			0		0		0							0			0	0		0.00179582	0
TOB2		0.947637	0.851894		1.0309	0.955885		1.25539	1.07939	0.494699	0.455344	1.27408		1.26713		1.00923				0.900172			1.14556	1.03035		1.45869	0.706822			0.846313		0.994205		1.33179							0			0.711056	0.56228		1.14399	1.13325
POLR3H		0.0840606	0.0533966		0	0.0955263		0.199112	0.48704	0.0982673	0.130917	0.175928		0.0910427		0.1731				0.147024			0.192758	0		0.383774	0			0		0.418985		0.0862083							0			0	0.0119862		0.124507	0
PHF5A		0.315776	0.365794		0.446321	0.345988		0.452554	0.625142	0.276933	0.476584	0.382892		0.293495		0.283948				0.405356			0.301494	0.627977		0	0.722159			0.425888		0.60224		0.725659							0			0	0.239934		0.309614	0.371777
PACSIN2		0.591498	0.518564		0.873835	0.3931		0.39894	0.537211	0.0900634	0.192735	1.27133		1.67448		0.297485				0.301118			1.08608	0.138642		0	0			0.304857		0.226171		0.35958							0			0.789914	0.441472		0.681379	1.22586
ARFGAP3		0.652746	0.619702		0.764352	0.627196		1.29444	0.531469	0.206685	0.320574	0.662009		1.11804		0.766138				0.588492			1.2205	0.478727		0.383774	1.61485			1.05314		0.929631		1.10166							0			1.04822	1.58628		1.22613	1.04931
A4GALT		0.391471	0.384009		0.883992	0.592004		0.194669	0.289106	0.072657	0.108206	0.565188		0.371809		0.459894				0.483626			0.344811	1.04925		0	0			0.0877171		0.0694352		0							0			0	0.0329366		0.03599	0
CACNA1I		0	0		0	0		0.0419812	0	0	0	0		0		0				0			0	0		0	0			0		0		0							0			0	0		0	0
ATF4		1.78543	1.81458		1.65037	1.72663		1.8311	1.72249	1.48478	1.31227	1.95214		2.01117		1.58644				1.72825			1.99343	1.92473		1.78347	2.03766			1.2141		1.17498		1.39541							0			1.62219	1.3775		1.82092	1.22759
RPS19BP1		0.697428	0.765723		0.39355	0.853848		0.84765	1.16781	0.747095	0.827516	1.07629		0.840168		0.904053				1.01814			0.768242	0.896721		1.04299	1.79564			1.04698		0.433862		1.12494							0			0.578173	0.428267		0.801963	0.724202
SUN2		1.06329	0.918312		0.934154	0.780321		1.44758	0.682308	0.35518	0.206096	1.23865		0.878574		1.39174				0.896752			1.08735	0.271766		0	1.34092			1.65868		1.08843		1.66588							0			0.639582	0.250419		0.37108	0.301473
GTPBP1		0.232926	0.268041		0.0317062	0.168144		0.352364	0.0920053	0.120345	0.131879	0.181499		0.237869		0.197455				0.0880034			0.379446	0.280822		0.383774	1.82461			1.23197		0.854464		0.961795							0			0	0.280393		0.246284	0.401859
JOSD1		1.00067	0.73442		0.864463	1.01947		0.98724	0.958708	0.141613	0.0615041	1.02241		0.866253		0.576326				0.300807			0.581386	1.15381		1.78347	1.77115			1.85552		1.94219		1.99514							0			1.46958	1.81928		1.66101	1.52647
DMC1		0.00287236	0		0	0.0042933		0.0459008	0.25341	0.0263697	0.0791293	0.0576753		0.0309947		0.0346957				0.0701032			0.0248883	0		0	0			0		0.0968548		0							0			0	0		0.00100132	0
TOMM22		0.563652	0.456832		0.511438	0.683208		0.748796	1.44281	0.84678	1.05212	0.582532		0.595255		0.618297				0.517234			0.569157	0.814647		1.13719	0			0.775869		0.974062		0.738052							0			0.323659	0.46695		0.544387	0.604693
CBY1		0.291038	0.138123		0.378233	0.216805		0.17549	0.367839	0.203252	0.159923	0.443292		0.418166		0.262331				0.466041			0.262819	0.183795		0	0			0.0656783		0.116082		0.231346							0			0	0.0418977		0.0781983	0
XPNPEP3		0.226638	0.137051		0.176681	0.216627		0.228351	0.425956	0.193501	0.249068	0.0803582		0.229987		0.198341				0.184147			0.144953	0		0	0.632247			0.0900471		0		0.0889681							0			0	0.154492		0.210276	0.150852
SLC25A17		0.156968	0.105813		0	0.0894441		0.147735	0.17822	0.0316896	0.057273	0.0685639		0.18289		0.130463				0.0811103			0.123243	0.195602		0	0			0.126105		0.197658		0.0632642							0			0.46642	0.0849107		0.0988919	0
CENPM		0.00868061	0.00276075		0	0.00189499		0.0017791	0.741952	0.00299271	0.0612085	0.0165421		0		0.000933734				0			0	0		0.862832	0			0.0586279		0.174338		0.150319							0			0	0		0.0238031	0
SREBF2		0.2595	0.228143		0.278548	0.117391		0.310959	0.182396	0.0686449	0	0.227929		0.312724		0.169851				0.137515			0.263428	0.667907		0	0.632247			0.319224		0.556797		0.583809							0			0.753038	0.264401		0.288661	0.415851
CCDC134		0.0133513	0.0138123		0.208855	0.00459077		0.00587203	0.180878	0	0	0.0101305		0		0.0123418				0.0500826			0	0.0404043		0	0			0		0.0931703		0.0728049							0			0	0.0297464		0.0563039	0
RANGAP1		0.221482	0.429442		0.296339	0.331553		0.255499	0.72884	0.109026	0.0527503	0.0940986		0.218322		0.17343				0.117496			0.175155	0.238434		0	0			0.815925		0.503088		0.617933							0			0.295209	0.295097		0.562148	0.831379
EP300		0.948433	0.877246		0.797426	0.758726		0.993069	0.637398	0.215124	0.114045	0.833352		1.02261		0.732845				0.707292			0.761744	0.715056		0	0.873635			1.04725		1.00177		1.2898							1.98532			0.921042	0.779252		0.993104	0.722648
L3MBTL2		0.171759	0.128245		0	0.0789961		0.074466	0.11405	0.182881	0.119129	0.13233		0.0986983		0.0713137				0.220345			0.197314	0.10936		0	0			0.29079		0		0.227661							0			0	0.0964077		0.177651	0
CYB5R3		1.42808	1.32544		1.63425	1.23392		0.7586	1.16135	0.675595	0.814136	1.32048		1.61824		1.24915				1.34916			1.35627	0.892107		0.799829	0.414603			0.738703		0.291858		0.447241							0			1.12418	0.515188		0.622792	0.810616
POLDIP3		0.277229	0.279617		0.469559	0.175776		0.47063	0.226576	0.232125	0.0912963	0.305705		0.303097		0.287604				0.119309			0.285495	0.315675		0	0			0.544364		0.435651		0.584097							1.89939			0	0.224485		0.279219	0.399919
ALDH6A1		0.24178	0.204101		0.526425	0.274134		0.748952	0.151429	0.167826	0.0720414	0.539635		0.374312		0.527737				0.632617			0.459521	0.669063		0	0.873635			0.0911311		0		0.0501715							0			0	0.0667501		0.143045	0
RRP7A		0.409749	0.370494		0.295426	0.43094		0.443146	0.637877	0.0877754	0.382792	0.359273		0.278105		0.274926				0.1861			0.208826	0.116192		0	0			0.239421		0.369268		0.418244							0			0	0.484094		0.516321	0.465175
TRIOBP		0.977629	1.3434		1.05661	1.24968		0.366212	0.288354	0.0769145	0.178366	0.605155		0.695938		1.11203				0.476418			0.286255	0.813059		0	0			0.12068		0.161713		0.176484							0			0.280168	0.279744		0.395526	0.398698
LGALS1		1.78284	2.55692		1.7611	0.879499		3.07284	4.22933	2.52199	3.20052	3.05834		3.4025		3.24725				3.09766			2.64738	3.4392		0.383774	3.03172			2.09126		2.50345		2.09103							2.90152			2.65895	3.01135		2.76047	3.24572
DDX17		1.78533	1.85111		1.83327	2.02624		2.36377	1.47402	0.767998	0.450272	1.87918		2.00215		1.7903				1.8551			1.97189	1.88927		2.44371	2.50396			2.55308		2.0309		2.36542							0			1.68761	1.83996		1.77816	1.88705
KDELR3		0.0506415	0.126537		0	0.0887365		0.0121733	0.0851152	0	0	0		0.128934		0.229612				0.302543			0.12612	0.532166		0	0			0		0		0							0			0	0		0.0467833	0
ANKRD54		0.144919	0.142202		0	0.10255		0.159084	0.494918	0.0654776	0.101755	0.117182		0.155005		0.11663				0.15489			0.168731	0.230109		1.22598	0			0.285791		0.274821		0.382537							0			0	0.100298		0.104862	0
EIF3L		0.728958	0.66219		1.28249	1.07915		1.50097	1.14846	1.16683	1.2589	1.17744		0.920805		1.15333				1.3603			1.09136	1.26305		1.77504	1.29349			0.842119		1.02247		1.14796							1.89554			1.37776	1.03501		0.878677	1.22481
NDUFA6		0.620766	0.664247		0.598777	0.578954		0.899322	1.25712	1.70158	1.94986	1.04896		1.0592		0.624904				0.477889			0.800805	0.762528		1.39129	1.46702			0.945202		1.06936		1.21108							0			1.3009	0.738514		0.656896	1.11464
LIN52		0.16356	0.15799		0	0.126522		0.133089	0.172918	0.0356005	0.0175049	0.161856		0.0586941		0.160566				0.0514466			0.0243786	0.126615		0	0			0.177247		0.0860131		0.0469852							0			0.230756	0.0223074		0.0720552	0
MICALL1		0.0474651	0.284608		0.102204	0.0631271		0.0728921	0.216904	0	0	0.152727		0.0563121		0.0326576				0.0174318			0.0267507	0.0378675		0	0			0		0.108314		0.0751217							0			0	0.0926788		0.0557269	0
SOX10		0	0		0	0.00095856		0	0	0	0	0		0		0				0			0	0		0	0			0		0		0							0			0	0		0	0
C22orf23		0.0178158	0.00758361		0	0.00783081		0.010933	0	0	0	0.00300437		0		0.00433265				0			0	0		0	0			0		0		0							0			0	0		0.00205502	0
POLR2F		0.563868	0.605944		1.04483	0.679225		0.856662	1.16069	0.934878	0.939503	0.835746		0.82708		0.739006				0.770646			0.745267	0.589616		0.990647	0.414603			0.657254		0.83237		0.730213							0			0.421626	0.388923		0.484214	0.521434
NAGA		0.0959927	0.129864		0.166089	0.140989		0.114319	0.0932466	0	0.0679581	0.080216		0.179469		0.134757				0.146326			0.079677	0.120134		0	0			0		0.084602		0.0632642							0			0	0.461505		0.79632	0.855589
WBP2NL		0.0465112	0.0158809		0	0.0205976		0.00419043	0	0.013282	0	0		0.00983493		0.00870052				0			0	0		0	0			0		0		0							0			0	0		0.0382022	0
ENTHD1		0	0		0	0		0	0	0	0	0		0		0				0			0	0		0	0			0		0		0							0			0	0		0	0
GRAP2		0	0.00569921		0	0.00174345		0.0176784	0	0	0	0		0		0				0			0	0		0	0			0.381		0.285063		0.772074							0			0.295209	0		0	0.0930107
MAFF		1.98846	1.80798		1.96843	1.58749		2.43192	0.879323	0.0697853	0.315849	2.15869		2.27469		2.02402				1.78348			2.10508	3.07432		0	1.54552			1.25534		0.590918		0.632054							1.89554			1.67557	1.39931		1.47958	1.47904
ZC3H7B		0.228681	0.255944		0.234572	0.240778		0.387085	0.365246	0.0229552	0.128084	0.306258		0.374039		0.300218				0.209237			0.113348	0.213968		0	0			0.322773		0.072545		0.305104							0			0	0.0982989		0.188634	0.329227
PLA2G6		0.0806127	0.0493998		0	0.0400886		0.0455996	0.0177211	0.0457106	0.0836007	0.141249		0.0139504		0.0364545				0.0943587			0.0705431	0.0532347		0	0			0.218149		0		0							0			0	0.00716952		0.0385433	0
BAIAP2L2		0	0		0	0.00376964		0	0	0.0135668	0	0.0139575		0		0.00409095				0.0356199			0	0		0	0			0		0		0							0			0	0		0	0
TEF		0.0675578	0.109919		0.0656805	0.0827174		0.0836373	0.0517596	0.182586	0.057273	0.346701		0.125728		0.0755059				0.400329			0.080847	0.363391		0	0			0		0.0740805		0							0			0	0.014691		0.0208371	0
SLC16A8		0	0.00419059		0	0		0.00208299	0	0	0	0.0406396		0.00678181		0.0117993				0			0.0155834	0		0	0			0		0		0							0			0	0		0.00496081	0
MCHR1		0	0		0	0.00136342		0	0	0	0	0		0		0				0			0	0		0	0			0		0		0							0			0	0		0	0
CBX6		0.513775	0.417922		0.757748	0.436135		0.536355	0.587034	0.0918877	0.105833	1.30553		0.895658		0.566396				0.623371			1.16638	0.822113		0	0.706822			0.566192		0.459844		0.679938							0			0	0.25113		0.498795	1.39927
CBX7		0.42369	0.345018		0.219936	0.26124		0.436249	0	0.124637	0.103912	0.772029		0.703811		0.38817				0.601465			0.586179	0.232497		0.922151	0.632247			0.122564		0.253677		0.494922							1.90716			0	0.0698996		0.115227	0.101014
TTLL1		0.0656206	0.0448261		0	0.046404		0.0304031	0.0177211	0.00299271	0	0.047937		0.0331126		0.0556083				0			0	0.0378675		0	0			0		0		0.0859502							0			0.421626	0.0133264		0.0200895	0
PDGFB		0.542896	0.907393		0.152093	0.14646		0.00999284	0.0327839	0.037236	0	0.264678		0.0525524		0.0038673				0			0.0460025	0.0610121		0	0			0		0.199765		0.311316							0			0	0.0335295		1.05141	0.783106
NFAM1		0	0		0	0.00318699		0.00694637	0	0	0	0		0.0122961		0.00311858				0			0	0		0	0			0		0		0							0			0	0.541763		0.512271	0.349379
EPHA4		1.12509	0.90905		0	0.806424		0.0353239	0	0	0	0.277922		0.0594423		0.0443049				0.0772743			0	0		1.45869	0			0.423597		0.187419		0.442935							0			0	0		0.00805669	0.281901
SGPP2		0	0.0029311		0	0.00580579		0.142349	0	0	0	0		0.0346003		0.00933857				0			0.0184646	0		0.862832	0.414603			0		0.210293		0.215142							0			0	0.070229		0.0754531	0
FARSB		0.152156	0.110501		0	0.141606		0.293438	0.475227	0.129854	0.261424	0.168155		0.123538		0.168588				0.126473			0.134823	0.0947378		0	0			0		0.0738016		0.0632642							0			0.244737	0.088932		0.175127	0.155962
ACSL3		0.671227	1.00867		0.352775	0.640809		0.72961	0.922682	0.487355	0.242457	0.800205		0.967422		0.651412				0.479802			0.773525	0.901061		0.862832	0.632247			0.79805		0.217713		0.901426							0			0.402737	1.6597		1.47135	0.238321
VSX2		0	0		0	0.00824935		0	0	0	0	0		0		0.000226866				0			0	0		0	0			0		0		0							0			0	0		0	0
MOGAT1		0	0		0	0		0	0	0	0	0.00680319		0		0.0015211				0			0	0		0	0			0		0		0							0			0	0		0.0409527	0
KCNE4		0.00323924	0.00655503		0	0.00265895		0.0138079	0	0	0.0778055	0.939038		1.62315		0.495814				0.0972438			2.29883	0.0395443		0	0			0.126105		0		0							0			0	0.00955939		0.0310489	0
PAX3		0	0.00627068		0	0.00614956		0.164934	0.257254	0.145915	0	0		0		0.00380456				0			0	0		0	0			0		0		0							0			0	0		0	0
DGKB		0	0		0	0.000665054		0.00075395	0	0	0	0.126984		0.092433		0.0017146				0			0	0		0	0			0		0		0							0			0	0.0180608		0	0
ABCD4		0.410957	0.508984		0.275144	0.602529		0.226	0.323999	0.150437	0	0.165709		0.20209		0.190046				0.23537			0.192067	0.145124		0	0			0.378676		0.252898		0.213405							0			0	0.0904079		0.244227	0.101014
AGMO		0.0964116	0.1235		0.480853	0.116291		0.0014008	0	0	0	0.0627995		0.0558779		0.0534965				0.1254			0.0506365	0.0824322		0	0			0		0		0							0			0	0.014691		0.00156775	0
ETV1		0.345761	0.154534		0.36138	0.290881		0.403349	0.220282	0	0	0.248713		0.416009		0.175827				0.257155			0.0118699	0.542315		0	0			0		0		0							0			0	0		0.0858411	0
MEOX2		0.599571	1.01511		0.413768	0.471909		0.012726	0	0.0242551	0.0228821	0.841613		0.552506		0.306911				1.15397			0.452639	1.81416		0	0			0.122366		0		0							0			0	0.00518082		0.0199429	0
GPX5		0	0		0	0		0	0	0	0	0		0		0				0			0	0		0	0			0		0		0							0			0	0		0	0
GPX6		0	0		0	0		0	0	0	0	0		0		0				0			0	0		0	0			0		0		0							0			0	0		0	0
ZNF184		0.116668	0.0898537		0.22221	0.0294042		0.0496894	0.108181	0.0386817	0.0205171	0.373181		0.0525773		0.0575543				0.0629249			0.301073	0		0.862832	0			0.363528		0.447465		0.334997							0			0	0		0.0716812	0
PRSS16		0	0		0	0.00116505		0.000968906	0	0	0	0		0		0				0			0	0		0	0			0		0.0740805		0							0			0	0		0	0
NPC2		0.907548	0.974046		1.21072	1.61145		1.18904	0.709088	0.273853	0.32607	0.586268		0.519342		1.04335				2.33458			0.938565	0.846047		0.383774	2.5144			0.252876		0.582189		0.331958							0			2.14267	2.21685		2.9272	1.31677
ISCA2		0.221967	0.205817		0.152285	0.13324		0.138773	0.21905	0.470658	0.673556	0.128077		0.0517089		0.120041				0.377459			0.0734516	0.386846		0	0.722159			0.27063		0		0.391644							0			0.230756	0.135343		0.192338	0
LTBP2		0.0667863	0.0552607		0	0.0357753		0.0996696	0.211049	0.00797157	0	0.0700076		0.0336081		2.34829				2.19217			0.275842	0.195104		0	0			0		0.0740805		0.103944							0			0	0.106681		0.335524	0
ZNF322		0.418557	0.383098		0.556032	0.324437		0.418669	0.190016	0.108859	0.0253276	0.443853		0.528175		0.319308				0.266483			0.431249	0.359314		0	0.632247			0.120996		0.265569		0.078761							0			0.212173	0.21996		0.262011	0.0930107
ABT1		0.251046	0.299786		0.24093	0.375335		0.304691	0.289106	0.199469	0.374618	0.188264		0.204001		0.152149				0.31249			0.244913	0.089174		0.799829	0.414603			0.864177		0.275924		0.594295							1.89554			0.459261	0.459573		0.179879	0.270072
TRIM27		0.351585	0.318634		0.296272	0.475198		0.690872	0.550626	0.151675	0.158437	0.332592		0.422118		0.274897				0.107759			0.438776	0.177764		0.974622	1.01656			0.666257		0.535003		0.765893							0			0.444503	0.296324		0.532613	0.0930107
PGBD1		0.0423275	0.101296		0	0.0462884		0.0583278	0.130202	0	0	0.0929118		0.0852331		0.0439055				0			0.0288911	0.0941233		0	0			0		0		0							0			0.236827	0.0551408		0.0722362	0
BTN1A1		0	0		0	0		0	0	0	0	0		0		0.00032079				0			0	0		0	0			0		0		0							0			0	0		0	0
FCF1		0.234855	0.195799		0.366586	0.268522		0.231263	0.423387	0.0477463	0.0227643	0.250639		0.289394		0.243461				0.252848			0.111892	0.133469		0	0			0.2016		0.435157		0.321634							0			0.230756	0.255831		0.359481	0
NKAPL		0	0.101356		0.0317062	0.0750532		0.0951666	0.0452496	0.150021	0.237612	0.134407		0.144324		0.0481605				0.0928516			0.0654	0.194401		0	0			0		0		0							0			0	0.0492347		0.115041	0
YLPM1		0.438999	0.405091		0.536594	0.456911		0.523014	0.557596	0.084136	0.110592	0.390073		0.44931		0.383837				0.261783			0.234258	0.336806		0	0.414603			0.770282		0.55496		0.775572							0			0.510881	0.361226		0.431899	0.208157
RPS6KL1		0.0190135	0.0575328		0	0.0215035		0.00961553	0.0177211	0.0433822	0.120584	0.0434567		0.0560874		0.0210942				0			0.0287816	0.0668616		0	0			0.23331		0		0							0			0	0.0156522		0.0584565	0
DLST		0.376617	0.35541		0.632905	0.27954		0.470377	0.541422	0.512347	0.431941	0.414343		0.440256		0.414644				0.344218			0.357393	0.478762		0	0.873635			0.696008		0.0714345		0.539722							0			0.295209	0.360673		0.405319	0.125692
PGF		0.141234	0.591098		0.297978	0.14962		0.0650872	0.806858	0	0	1.31821		0.561552		0.714289				0.0852384			0.449006	0.317075		0	0			0		0		0							0			0.236827	0.064472		0.0856238	0
GALNT1		0.544673	0.721002		0.750529	0.537282		0.634408	1.09086	0.270875	0.550843	0.319023		0.46419		0.645008				0.548709			0.346645	0.321428		0	0.632247			0.511439		0.263879		0.721788							0			0.315723	0.689438		1.06191	0.577135
RPRD1A		0.34512	0.255976		0.579969	0.327497		0.623589	0.600862	0.0886286	0.333627	0.540231		0.554659		0.314019				0.334748			0.510771	0.16525		0	0.414603			0.608558		0.591204		0.67307							0			0	0.39856		0.325277	0
ELP2		0.374382	0.382666		0.381409	0.402048		0.777632	0.592492	0.193499	0.126544	0.464276		0.620451		0.473522				0.728634			0.39528	0.418443		1.13719	1.06794			0.822265		0.648479		1.10321							0			0.513099	0.207549		0.305551	0
SLC39A6		0.294505	0.21467		0	0.210902		0.635498	0.522275	0.0712226	0.0803276	0.4975		0.646971		0.551836				0.470414			0.46953	0.608171		1.04299	0			0.484388		0.416537		0.708034							0			0.732598	0.325296		0.370572	0
ZNF397		0.309318	0.291142		0.0810389	0.348313		0.502371	0.0979693	0.157158	0.0483088	0.327416		0.330509		0.284729				0.391259			0.325344	0.195456		0.383774	0.414603			0.116704		0.167434		0.0860791							0			0	0.11488		0.326617	0.210684
EIF2B2		0.163872	0.211138		0	0.13049		0.195165	0.308683	0.313947	0.557961	0.383071		0.202468		0.153385				0.154981			0.340984	0.438289		0	0			0.13008		0.22125		0.175094							0			0.212173	0.0845111		0.129708	0.286386
MOCOS		0.0636203	0.0122836		0	0.014344		0.0976655	0.205197	0	0	0.0159925		0		0.0541078				0			0.0248883	0.19587		0	0			0		0		0							0			0	0		0.00680306	0
INO80C		0.115317	0.434304		0.156594	0.274472		0.157893	0.405513	0.228021	0.236783	0.143425		0.166458		0.104515				0.14846			0.085939	0.187782		0	0.632247			0.0586279		0.187253		0.236315							0			0.323659	0.16152		0.161333	0
MLH3		0.232857	0.322966		0.113022	0.312808		0.421451	0.398473	0.148726	0.133281	0.399016		0.345349		0.419118				0.231206			0.321653	0.417457		0	0			0.341076		0.105913		0.40102							0			0.501022	0.126605		0.289653	0
C18orf21		0.108579	0.118517		0.343881	0.109893		0.161359	0.298795	0.27836	0.350445	0.124225		0.11186		0.114637				0.139999			0.0898259	0.0375958		0.383774	0			0.298331		0.258753		0.409675							0			0.552348	0.0583714		0.125109	0.155962
SCN10A		0	0		0	0		0	0	0	0	0		0		0				0			0	0		0	0			0		0		0							0			0	0		0	0
TTC21A		0.113938	0.0707799		0.092221	0.0321327		0.0693824	0.0177211	0.0300344	0	0.038177		0.034627		0.0528637				0.0264947			0	0		0	0			0		0		0							0			0	0.0146437		0.0517203	0
WDR48		0.396964	0.369552		0.740649	0.250162		0.346633	0.156361	0.152312	0	0.265662		0.339651		0.261577				0.370798			0.336844	0.262357		1.04299	0			0.674808		0.536755		0.407253							0			0.814944	0.163514		0.148206	0.305844
GORASP1		0.237554	0.287227		0.268578	0.217907		0.218882	0.120214	0.100816	0	0.220505		0.188655		0.154587				0.156314			0.126273	0.133223		0	0			0		0.0714345		0.0640875							0			0	0.0845399		0.184326	0.0930107
XIRP1		0	0.00908412		0	0.00427493		0.226319	0.413682	0.817523	0.865474	0.0179105		0.0204395		0.0444296				0			0	0.116622		0	0			0		0		0.092652							0			0	0		0.0516141	0
CSRNP1		1.75233	1.66798		1.22579	1.31095		1.28882	0.586027	0.0420881	0.14835	2.13553		1.8015		1.20124				1.27524			1.59659	2.02479		0	0			0.49247		0.735239		0.634974							0			1.0171	0.790455		1.19817	1.16416
CX3CR1		0	0.00280377		0	0.00175689		0	0	0	0	0.200424		0		0.000190163				0			0	0		0	0			0.808674		0		0.204424							0			0	0.034597		0.0179603	0
SCN11A		0.102246	0.0291863		0.0838285	0.00957728		0.00521208	0	0	0	0		0.00692349		0.00126731				0			0.0118699	0		0	0			0		0		0							0			0	0		0	0
GTF2IRD1		0.0109477	0.0336508		0.231448	0.0472853		0.275623	0.136807	0.445617	0.270627	0.0871918		0.0276104		0.0305589				0.103298			0.167488	0.125874		0	0			0		0		0.0495656							0			0	0		0.0799494	0
GTF2I		0.343661	0.255123		0.210684	0.283848		0.37696	0.645372	0.261136	0.125066	0.225935		0.368179		0.270328				0.196271			0.219189	0.303862		0.974622	1.07865			0.461988		0.314466		0.294835							0			0.212173	0.120944		0.197974	0.307976
NCF1		0	0.0047396		0	0.00179085		0.00141508	0	0	0	0		0		0.00233165				0			0	0		0	0			0.120996		0		0							0			0	0.0870796		0.0246235	0
C17orf67		0.513228	0.301074		0.489805	0.187897		0.0720442	0	0.0358786	0	0.100308		0.216249		0.0643946				0			0.0920635	0.0504621		0.974622	0.722159			0.367319		0.303933		0.142066							0			0.212173	0.202297		0.173525	0
HIP1		1.22068	0.958123		0.924607	1.1242		0.377015	0.485591	0.0368548	0.0825317	0.796031		0.63842		0.147817				0.723275			0.906805	0.262737		0	0			0.115516		0.108796		0.152885							0			0	0.153178		0.40645	0.466992
NSUN5		0.106344	0.100858		0.171363	0.0155274		0.0910137	0.243303	0.224245	0.188299	0.209027		0.161856		0.145956				0.175707			0.125057	0.225802		0	0.414603			0.221245		0.28777		0.124039							0			0	0.0420759		0.1598	0.0930107
LIMK1		0.0409426	0.0594947		0	0.018338		0.0390499	0.457577	0.0345509	0.107057	0.0311201		0.0405997		0.125651				0.18338			0.0193061	0.128995		0	0			0.424094		0.084602		0.15098							0			0	0.0422724		0.169119	0
EIF4H		1.03702	1.21622		1.12255	1.13835		1.31822	1.46349	1.42008	1.19869	1.27744		1.24253		1.18173				1.2312			1.21582	1.24432		0.383774	1.01656			1.25693		1.12989		0.802884							0			1.12323	0.954482		1.26598	0.767383
NEK9		0.275621	0.210658		0.183767	0.229252		0.288073	0.142409	0.126436	0.147234	0.316209		0.202055		0.321446				0.234065			0.283664	0.226479		0	0			0		0.313706		0.152463							0			0.282961	0.188934		0.220499	0.454468
LAT2		0.0254249	0.0304942		0.0600713	0.0269894		0.0187453	0.0885401	0	0	0		0.0230761		0.0152717				0			0	0.0133559		0	0			1.04012		0		0.0661538							0			1.25364	0.7233		0.594935	1.26419
RFC2		0.23572	0.191127		0.347947	0.261606		0.254118	0.657142	0.149599	0.197891	0.317424		0.192214		0.146676				0.323971			0.207177	0.126868		0.563805	0			0.297729		0.141889		0.196584							0			0	0.173104		0.184386	0
BAZ1B		0.524886	0.680493		0.74685	0.560771		0.773624	1.20792	0.236745	0.149334	0.659196		0.839173		0.49309				0.535864			0.666499	0.692304		1.50137	1.27224			0.697384		0.618051		1.18977							0			0.464096	0.413009		0.471054	0.329227
CLIP2		0.150288	0.162151		0.0656805	0.0522036		0.0692016	0.237632	0	0	0.223342		0.231751		0.0652305				0.143708			0.198073	0.338311		0	0			0.0900471		0.120282		0.107045							0			0.212173	0.125417		0.51247	0.237336
STX1A		0	0		0	0.00143856		0.0234729	0.0852387	0	0	0.0159925		0.0168983		0.0115704				0.0360077			0	0		0	0			0.34241		0.254032		0.159678							0			0	0.0797404		0.0417752	0
ABHD11		0.0239155	0.0862364		0	0.0325769		0.0567244	0.295152	0.189334	0.145401	0.131368		0.0949448		0.0615455				0.0193783			0.0442695	0.0941233		0	0			0		0.116082		0							0			0.398264	0.00997216		0.111849	0
CLDN3		0.00348475	0		0	0		0.00113488	0	0	0	0		0		0				0			0	0		0	0.706822			0		0		0							0			0	0		0	0
TBL2		0.0451249	0.121177		0	0.109228		0.328968	0.191992	0.042902	0	0.104422		0.0922227		0.195184				0.22037			0.184288	0.360727		0	0.706822			0.208049		0.114655		0.252027							0			0	0.0487993		0.123651	0.101014
TRIM50		0	0		0	0		0	0	0	0	0		0		0.000265628				0			0	0		0	0			0		0		0							0			0	0		0.0130751	0
FKBP6		0	0		0	0.0010065		0.00359205	0	0	0	0.0208676		0		0.00105678				0			0	0		0	0			0		0		0							0			0	0		0.00254119	0
FOS		3.74073	3.58772		3.87691	2.1349		3.07825	1.64845	2.39978	1.7862	3.98276		4.00992		3.59652				4.52134			3.54242	4.16619		1.78347	2.7116			1.96656		2.38101		2.16172							1.88031			4.25659	2.23692		3.14906	2.20963
MLXIPL		0.0542977	0.0254065		0	0.00942994		0.948218	0	0.288543	0.200117	0.0150287		0.0622112		0.437895				0.0284582			0.0281511	0		0	0			0		0		0							0			0	0.0119862		0.0488239	0
BCL7B		0.519238	0.609791		0.270586	0.459848		0.432022	0.551431	0.664994	0.624007	0.592591		0.604355		0.352242				0.463387			0.330984	0.540601		1.4686	0			0.271981		0.610629		0.334							0			0.665566	0.269914		0.509597	0.490562
ELN		0.935154	0.190027		0.338722	0.510188		0.135511	0.0696083	0.236072	0.0175049	0.383011		0.0865489		1.68476				0.235818			0.855878	0.0941233		0	0.414603			0		0.254766		0							0			0.616439	0.0577311		0.0627833	0.226638
TMED10		0.854946	0.654824		0.866859	0.74666		1.49368	0.972484	0.50524	0.503462	0.868488		0.727573		1.36615				0.95257			0.708292	1.13644		1.05475	1.71215			1.3145		1.00483		0.812416							0			0.956265	1.00133		1.34953	1.24145
CLDN4		0	0.00608681		0	0		0.0173014	0.0380286	0	0	0		0		0.010032				0			0	0		0	0			0		0		0							0			0	0		0.230737	0
VPS37D		0	0.0119334		0.0656805	0.00730874		0.00352783	0	0.0547035	0	0.0148721		0		0.012177				0.0392572			0.0157839	0		0	0			0		0		0							0			0	0		0	0
F8		2.48611	2.8958		0.997654	1.65686		0.151607	0.0177211	0.15002	0	0.0572271		0.336331		0.101405				0.0450466			0.0619558	0.162783		0	0			0		0.246884		0.46386							1.89554			0	0.138258		0.158082	0.349379
JDP2		0.553938	1.06783		0.0317062	0.394143		0.586457	0.481857	0.26079	0.155769	0.328362		0.48139		1.38605				1.26858			0.283956	1.23361		0	0			0		0		0.078761							0			0.236827	0.494626		0.704757	0.461449
PDX1		0	0		0	0		0	0	0	0	0		0		0				0			0	0		0	0			0		0		0							0			0	0		0	0
PAN3		0.573111	0.535536		0.660598	0.341277		0.384199	0.134685	0.0643949	0.139132	0.446105		0.530216		0.328655				0.289257			0.351359	0.51565		0	0			0.722366		0.696464		0.612929							1.89939			0	0.339941		0.363525	0.316669
FLT1		3.06724	3.12695		0.691594	2.8432		0.0841419	0.0327839	0	0.0680586	0.224021		1.33434		0.0532609				0.304667			0.14967	0		0	0			0.362369		0.160347		0.321418							1.89554			0.212173	1.3359		0.685787	1.44091
FLT3		0.0181707	0.00243013		0	0		0	0	0	0	0		0		0.000125752				0			0	0		0	1.29349			0		0		0							0			0	0.390899		0.110796	1.00909
POMP		2.42984	2.04449		1.6735	1.75173		1.52843	1.91498	1.6278	1.67638	1.66216		1.95261		1.25315				0.937874			1.31854	1.61009		1.13719	1.06794			1.55347		0.872854		1.50132							0			1.61489	2.19841		1.96975	2.00517
SLC46A3		0.308379	0.150916		0	0.170646		0.118407	0	0.00299271	0.0692923	0.10487		0.106098		0.113202				0.254075			0.0840303	0.150276		0	0			0.126456		0.102855		0.111701							0			0	0.0856475		0.357114	0.226638
CDX2		0	0		0	0		0	0	0	0	0		0		0				0			0	0		0	0			0		0		0							0			0	0		0	0
BATF		0	0.00945208		0	0.0387157		0.00447917	0	0	0	0		0		0.00576351				0			0	0		0	0			0.654569		1.17809		0.377265							0			2.1968	0.392772		0.348479	0
ZFP90		0.162053	0.204408		0.392335	0.10599		0.13949	0.0947751	0.141466	0.0277625	0.168509		0.21304		0.17124				0.218986			0.306549	0.0687539		0	0			0.344875		0.156817		0.172045							0			0	0.0226673		0.121086	0
CDH3		0.0195542	0.00957698		0	0		0.00146519	0	0	0	0		0		0.00143653				0			0	0		0	0			0		0		0							0			0	0		0.00242383	0
DPEP3		0	0		0	0.00222167		0	0	0	0	0		0		0.000132979				0			0	0		0	0			0		0		0							0			0	0		0.00280225	0
NFATC3		0.597601	0.392382		0.369779	0.447478		0.292615	0.2878	0.186972	0.296128	0.300459		0.478093		0.310901				0.268748			0.409739	0.212627		0	0.632247			0.617372		0.531035		0.739409							0			0	0.141053		0.263516	0
ESRP2		0.00908549	0		0	0		0.00136908	0.0517596	0	0	0		0		0.00135538				0			0.0387072	0		0	0			0		0		0							0			0	0		0	0
DDX28		0.0315511	0.0351576		0	0.0888394		0.183017	0.115384	0.0946241	0.175648	0.0764171		0.0117711		0.0561768				0.0294655			0.0564427	0		0	0			0.180841		0.0791998		0.139534							0			0	0.0204925		0.0362961	0
PLA2G15		0.050986	0.0824951		0	0.0536335		0.0542731	0.11797	0.276426	0.210738	0.0572804		0.0179869		0.0407387				0.0384255			0	0.368998		0	0			0.120996		0.19611		0							0			0.323659	0.0524945		0.432301	0
PRMT7		0.0300784	0.0501566		0.231448	0.0138846		0.081875	0.181158	0.12986	0.322487	0.103398		0.111852		0.0847881				0.151321			0.124083	0.187903		0	0			0.277912		0.197189		0.105731							0			0	0		0.0613173	0.125692
SMPD3		0	0		0	0.00271428		0.00887972	0	0	0	0		0.0129773		0.00413729				0			0	0		0	0			0.0877171		0.0707128		0							0			0	0		0.00496986	0
SLC7A6		0.27178	0.146161		0	0.178396		0.415171	0.400103	0.29069	0.0828867	0.0621913		0.0889095		0.416123				0.0502531			0.164437	0.277862		0	0			0.521271		0.519726		0.54767							0			0	0.118731		0.10379	0
SLC7A6OS		0.274818	0.25095		0.108734	0.282601		0.399241	0.168337	0.226284	0.222078	0.255179		0.24582		0.302869				0.349233			0.258078	0.39636		1.42668	0			0.225238		0.363693		0.69522							0			0	0.188528		0.254568	0.150852
ZFHX3		0.229703	0.15559		0.687696	0.202481		1.86334	0.746869	0.601314	0.492699	2.1598		1.70418		1.96554				1.35829			0.781868	0.697392		0	0			0.343203		0.22066		0.100605							1.98532			1.10982	0.777388		1.32909	0.96575
TTLL5		0.105141	0.0830398		0.0317062	0.143609		0.125572	0.283055	0.00706944	0.0227643	0.0752426		0.0490957		0.0966704				0.0344648			0.0600436	0.128647		0	0			0.174414		0		0.385817							0			0.482264	0.085508		0.096928	0.150852
CYB5B		0.536945	0.537344		0.714119	0.579286		0.264052	0.740183	0.144092	0.280219	0.268122		0.361753		0.300541				0.481999			0.283811	0.478523		0.383774	0			0.887814		0.49053		0.901678							0			0.732721	0.355736		0.479977	0.316669
NFAT5		1.27983	1.29059		1.11004	1.48309		1.22628	0.521973	0.105768	0.150005	0.768281		1.03998		1.0296				0.623896			1.00072	1.04134		1.04299	0			1.0905		0.673029		1.05747							0			1.0274	1.20188		0.998306	1.23487
NQO1		0.849757	0.740063		0	0.814163		0.3305	0.570911	0.289366	0.116372	0.108496		0.212767		0.376816				0.210339			0.0408026	0.341707		0	0			0		0.185592		0.0501715							1.89554			0	0.0424668		0.0830677	0
WWP2		0.244617	0.233161		0.292906	0.1996		0.14993	0.0517596	0.0272664	0.0253276	0.393854		0.246851		0.171147				0.314792			0.250389	0.196678		0.383774	0.632247			0.127522		0.394077		0.236807							0			0	0.195835		0.261825	0
PSMD7		0.773977	0.843246		0.983217	0.593641		0.821425	1.1981	1.32107	1.28425	0.858746		1.04187		0.726893				0.847477			1.02917	0.78618		0	0			1.05163		0.73686		0.657158							0			1.71705	1.01647		0.996604	0.763874
CDH1		0	0.00429019		0	0		0.00342519	0	0	0	0		0		0				0			0	0		0	0.932679			0		0		0							0			0	0		0	0
TGFB3		0.464166	0.453222		0.445382	0.398462		0.252887	0.0177211	0	0.423633	0.633422		0.516671		0.245454				0.46829			0.331294	0.094581		0	0			0		0		0.078761							0			0	0.0241117		0.0228136	0
HAS3		0.145077	0.180875		0.43103	0.0682086		0.0179152	0	0	0	0.0139686		0		0.0109825				0			0	0		0	0			0		0.0991588		0							0			0	0		0.00875006	0
ZNF821		0.113145	0.145821		0	0.0212609		0.0419576	0	0.288549	0.0814108	0.112583		0.0827932		0.0457998				0.356389			0.0461713	0.0485348		0	0			0.271852		0.353755		0.352667							0			0	0.063471		0.0531352	0.226638
ATXN1L		0.291094	0.292789		0.24195	0.298344		0.424972	0.331379	0.0871477	0.040273	0.311727		0.311766		0.274316				0.184539			0.290573	0.213683		0.974622	0			0.635107		0.427385		0.458783							0			0.212173	0.245696		0.412838	0.101014
NIP7		0.437828	0.384608		0.375106	0.77133		1.00733	0.811311	0.0517748	0.167023	0.329257		0.498847		0.438465				0.150584			0.423122	0.122341		1.31901	0.632247			0.260039		0.464354		0.547055							0			0.630255	0.379945		0.381332	0.332343
SNTB2		0.668603	0.806108		1.16054	1.66139		0.585124	0.538974	0.0904351	0.19947	0.457875		0.42615		1.51788				0.950103			1.07748	0.973242		0	0.414603			0.954741		0.437422		1.1453							0			0.599289	0.262798		0.431996	0.610419
TERF2		0.27555	0.23466		0.296272	0.237793		0.447009	0.157796	0.130784	0.0398785	0.328132		0.280961		0.259768				0.268535			0.19792	0.311387		0.563805	0			0.236383		0.498586		0.264861							0			0	0.256768		0.307651	0.0930107
SLC12A4		0.240615	0.384259		0.0600713	0.127366		0.234921	0.167983	0.045719	0.0967243	0.478976		0.601624		0.229248				0.249116			0.189186	0.291506		0	0			0		0.072545		0.0754506							0			0	0.0226414		0.0802632	0.150852
LCAT		0.155356	0.291451		0	0.0609986		0.121813	0.0685943	0.0276208	0	0.284996		0.148958		0.0917881				0.106189			0.0701892	0		0	0			0		0		0.0889681							0			0	0.00955939		0.0246952	0
PSKH1		0.0496557	0.0927812		0	0.0529184		0.0737715	0.0351336	0.10665	0.0604369	0.187675		0.198279		0.121084				0.102459			0.0896668	0.191716		0	0			0.202017		0		0.0859502							0			0	0.0708157		0.0633041	0
PSMB10		0.17622	0.236205		0.846744	0.145297		0.0894014	0.201291	0.483054	0.469062	0.200978		0.107642		0.130233				0.0833042			0.0634938	0.14269		0.862832	0			0.205339		0.0678019		0.150899							0			0.511406	0.282226		0.206262	0.342886
CTRL		0.0217719	0.00205737		0	0.00383294		0.000747617	0	0	0	0		0		0.00471069				0.0267507			0	0		0	0			0		0		0							0			0	0.0200207		0.000757791	0
EDC4		0.0493128	0.0183816		0	0.0184553		0.039206	0.117004	0	0	0.0162136		0.040833		0.0198859				0.0344648			0.0283576	0		0	0			0.0996046		0		0.078761							0			0	0.0352066		0.0326505	0
NRN1L		0	0.00686046		0	0.0012381		0.00674219	0	0.0108634	0	0		0		0.000211677				0			0	0		0	0			0		0		0							0			0	0		0	0
THAP11		0.234377	0.249037		0.644888	0.222404		0.418944	0.229862	0.563277	0.452158	0.438302		0.321997		0.246332				0.450178			0.463317	0.579982		0.383774	0			0.488912		0.550854		0.537501							0			0.566813	0.0927432		0.164003	0
DYNC1LI2		1.23934	1.23426		0.7875	1.10124		1.24593	0.924541	0.238697	0.350944	1.25353		1.22886		0.889959				1.05604			1.09605	1.23566		1.14014	0.722159			1.00409		0.803063		1.01578							2.50239			0.778523	0.493458		0.822295	0.0930107
NAE1		0.332796	0.331303		0.121174	0.257717		0.314716	0.890786	0.269336	0.298822	0.448758		0.539241		0.344346				0.631577			0.317434	0.679597		0	0			0.391813		0.231917		0.229674							0			0.50041	0.0370668		0.133669	0.125692
CA7		0	0		0	0		0	0	0	0	0		0		0				0			0	0		0	0			0		0		0							0			0	0		0	0
FHOD1		0.0874897	0.222098		0.141218	0.072893		0.0286247	0.276289	0.464941	0.484099	0.163203		0.334166		0.0558942				0.0284114			0.412489	0.289718		0	0			0.295525		0.0738016		0.120441							0			0.315723	0.0839833		0.341586	0.0930107
SLC9A5		0.0298249	0.0200424		0	0.031361		0.0115406	0	0.0155419	0	0.00930749		0.0247775		0.00677767				0			0	0		0	0			0		0		0							0			0	0		0	0
KCTD19		0	0		0	0.00119867		0.0029565	0	0	0.0253276	0.0208797		0		0.00101091				0.100844			0.00678046	0.0482817		0	0			0		0		0							0			0.259579	0		0	0
LRRC36		0	0.0210077		0	0		0.00119406	0	0	0	0		0.0117711		0.0162514				0			0	0		0	0			0		0		0							0			0	0.014691		0	0
TMEM208		0.45166	0.329575		0.480409	0.461926		0.598361	0.886133	0.222724	0.312705	0.417979		0.548831		0.573389				0.484675			0.333248	0.754004		0.383774	1.41438			0.790857		0.5018		0.636764							0			0.4872	0.588909		0.61159	0.611695
CDH11		0.047835	0.0125593		0	0.128993		0.272999	0.21824	0	0	0.116592		0.118309		0.567928				1.2728			0.245746	0.990372		0	0			0		0		0							0			0	0.00955939		0.0172647	0
CTCF		0.7029	0.548353		0.987751	0.362685		0.577958	0.878457	0.327711	0.552793	0.609842		0.596057		0.359665				0.402251			0.556626	0.114136		0.383774	0			0.904395		0.507357		1.00729							0			0.922332	0.324812		0.391653	0.286678
AP1G1		0.60667	0.551272		0.195291	0.514838		0.612388	0.337513	0.192961	0	0.47492		0.560714		0.478656				0.418461			0.266014	0.543736		0.563805	0			0.58481		0.692937		0.558757							0			0.645538	0.631904		0.76027	0.448854
DHX38		0.43984	0.484715		0.124263	0.443389		0.425807	0.452934	0.178406	0.132399	0.356109		0.369265		0.359462				0.15333			0.41138	0.140744		0	0.632247			0.722967		0.45021		0.638505							0			0.402737	0.389935		0.465762	0.411936
PMFBP1		0	0.00424234		0	0		0.00129329	0	0	0	0		0		0.00198429				0.021445			0	0		0	0			0		0		0							0			0	0.0124783		0.0791963	0
TXNL4B		0.217601	0.169879		0.166379	0.23858		0.304561	0.135943	0	0.101553	0.119704		0.112259		0.191217				0.0148524			0.129435	0		0	0			0.58602		0.490283		0.15805							0			0	0.206987		0.226922	0
DHODH		0.0248786	0.0557173		0	0.0842933		0.186906	0.127284	0.162718	0.265779	0.126752		0.27803		0.113773				0.0927142			0.101463	0.157575		0	0			0		0		0							0			0	0		0.0679059	0
HSD11B2		0	0.00510206		0	0		0.000977743	0	0	0	0		0.0146702		0.0215442				0			0	0		0	0			0		0		0							0			0	0		0.0121787	0
ATP6V0D1		0.52294	0.383364		0.61985	0.379251		0.343523	0.590752	0.66397	0.744865	0.573489		0.586624		0.44329				0.215421			0.487569	0.44437		1.04299	0.944934			1.09232		0.842581		1.0115							0			0.620838	1.50262		1.55193	1.30253
AGRP		0	0		0	0.00193024		0	0	0	0	0		0		0				0			0	0		0	0			0		0		0							0			0	0		0.00648753	0
TSNAXIP1		0	0		0	0.0054103		0.010006	0	0	0	0		0		0.00184439				0			0	0.0133559		0	0			0		0		0							0			0	0		0	0
RANBP10		0.193385	0.142009		0	0.147979		0.116577	0.0177211	0.0864058	0.105653	0.0634043		0.0994273		0.107154				0.105224			0.0551636	0.143806		0	0			0.10835		0.0531065		0.438968							0			0	0.0980184		0.114133	0
CENPT		0.155698	0.226411		0.554642	0.170669		0.204483	0.120214	0.156613	0.176058	0.341433		0.295935		0.158969				0.265211			0.372198	0.485357		0	0.414603			0.110812		0		0.346384							0			0	0.139411		0.0687507	0
CMTM3		0.0939317	0.172322		0.0317062	0.0927436		0.23487	0.421926	0	0	0.0514988		0.231581		0.524283				0.567614			0.0538958	0.194638		0	0			0.915269		0.46397		0.555348							0			0	0.238946		0.497726	0.0930107
CMTM4		0.0865568	0.0791513		0	0.0341535		0.0829571	0.135943	0.0487493	0.0504579	0.217697		0.171181		0.0525767				0.218835			0.138816	0.0433291		0	0			0.0900471		0		0							0			0	0.00518082		0.0277416	0
ACD		0.143089	0.137982		0.296775	0.109067		0.109391	0.246639	0.0900264	0.134078	0.234979		0.117585		0.106624				0.244382			0.070741	0.240834		0.383774	0			0.32477		0.384545		0.0468958							0			0.343783	0.0721942		0.0801455	0
PARD6A		0.0879077	0.0592922		0.284332	0.0405787		0.0695595	0	0.09132	0.320065	0.173218		0.0790527		0.0205452				0.100608			0.0841254	0.138887		0.862832	0			0.0586279		0.240746		0.316126							0			0.457278	0.0390792		0.0955334	0.0930107
C16orf86		0.0647168	0.0347517		0.24093	0.0300653		0.0492263	0.115264	0.122177	0.19245	0.087259		0.046853		0.0834396				0.176459			0.188103	0.0133559		0	0			0		0.0531065		0.0469852							0			0	0.0238163		0.0315411	0
TK2		0.267681	0.3967		0.407553	0.275993		0.26815	0.280503	0.110927	0.227458	0.29358		0.280635		0.479575				0.423017			0.224221	0.169847		0	0			0.3674		0.178764		0.143008							0			0.244737	0.239944		0.478077	0.733244
CKLF		0.344978	0.302748		0.18518	0.315232		0.237834	1.05553	0.130454	0.0946335	0.212432		0.390111		0.529296				0.471846			0.338423	0.188756		0	1.37832			1.08246		0.411031		0.780533							0			1.51532	0.657709		0.448947	1.40939
HSF4		0.0177582	0.00777472		0	0.0158971		0.0528144	0.0327839	0.242954	0.0704827	0.160723		0.014379		0.0331892				0			0.0739541	0.543549		0	0			0		0.139645		0							0			0	0		0.0787413	0
C16orf70		0.0786899	0.0853474		0	0.0501052		0.0964975	0.208266	0.0514026	0.225865	0.084107		0.0602187		0.0580897				0.116942			0.0187496	0.0378675		0	0			0.105874		0.302433		0.0734879							0			0	0.0284433		0.163556	0.210684
ESRRB		0	0		0	0		0	0	0	0	0.00710883		0		0.000626288				0			0	0		0	0			0		0		0							0			0	0		0.0049731	0
ELMO3		0.00869559	0.00863984		0	0.0278502		0.0422921	0.0327839	0	0	0		0.0181275		0.00639622				0			0	0.0699733		0	0			0		0.0694352		0.0862083							0			0	0.0663155		0.0306276	0.226638
EXOC3L1		0.0323627	0.28611		0.273186	0.0284619		0.0155523	0.126867	0	0	0.00770309		0.0107849		0.00399825				0.0437822			0	0.0133559		0	0			0		0		0							0			0	0		0.0121539	0
KIAA0895L		0.0163674	0.0137279		0	0.0322922		0.0706869	0.101524	0.035402	0.0175049	0.143141		0.145291		0.0309912				0			0.233231	0		0	0			0		0		0.0501715							0			0	0.0157792		0.074039	0
NOL3		0.0891952	0.0822481		0.0838285	0.117528		0.349239	0.360173	0.739285	0.967607	0.775095		0.246066		0.123047				0.122029			0.482239	0.463344		0	0			0		0		0.0468958							0			0	0.0893146		0.161309	0
PHLPP2		0.160044	0.174172		0	0.0770056		0.277386	0.263893	0.00706944	0	0.12263		0.142798		0.170015				0.0923676			0.186002	0.0634298		0	0			0.270445		0.383965		0.314643							0			0	0.00955939		0.0632143	0.0930107
VASH1		0.346012	0.371434		0	0.11119		0.0666954	0.183431	0	0.0253276	0.0855654		0.179329		0.112394				0.0493967			0.0562825	0.0941233		0	0			0.0938035		0.139363		0.276537							0			0	0.109946		0.119025	0.449479
CBFB		0.346823	0.426038		0.113022	0.352577		0.584909	0.879172	0.166288	0.145887	0.159069		0.304316		0.429597				0.267637			0.30461	0.295509		1.14014	0.706822			0.881003		0.848477		1.04049							0			0.925251	0.499648		0.585311	0.236064
ZNF23		0	0		0	0.00528236		0.0131325	0.0755634	0.00963686	0	0.00459627		0.0205013		0.00482179				0.022205			0	0		0	0			0.0877171		0		0							0			0	0		0.00255013	0
CHST4		0	0		0	0		0	0	0	0	0		0		0				0			0	0		0	0			0		0		0							0			0	0		0	0
ZDHHC1		0.0111887	0.0523805		0	0.0390754		0.0447299	0.0177211	0	0.0611759	0.0756112		0.233361		0.116881				0.194935			0.0785271	0.28061		0	0			0		0		0.0501715							0			0	0.0639159		0.085293	0.101014
TPPP3		0.0533539	0.126525		0.108734	0.0186561		0.535385	0.915208	0.0242551	0.360816	0.369865		1.2507		0.469069				0			0.632782	0.633774		0	0			0		0		0							0			0	0.060666		0.0989337	0
ANGEL1		0.152547	0.0963912		0	0.119742		0.109437	0.148485	0	0	0.0729295		0.114473		0.0784143				0.0548036			0.0491687	0		0	0			0.0965964		0.0678019		0							0			0	0.0551896		0.0769236	0
CDH5		1.9108	2.30451		0.574737	0.987231		0.0311432	0.0177211	0	0	0.0696678		0.151338		0.041403				0.0637095			0.0158511	0.175789		0	0			0		0.134361		0							0			0	0.138367		0.0424958	0
CALB2		0	0		0	0		0	0	0	0	0		0		0.000497244				0			0	0		0	0			0		0		0							0			1.15637	0		0.00543285	0
PDP2		0.0344438	0.0470848		0	0.0643382		0.143807	0.0499383	0.0389473	0	0.0580076		0.0386644		0.0700225				0.0328934			0.00858964	0.145166		0.383774	0			0.159835		0.0931703		0.318768							0			0.236827	0.0205388		0.0209556	0
TAT		0	0		0	0.00157272		0	0	0	0	0.00703756		0		0				0			0	0		0	0			0		0		0							0			0	0		0	0
BEAN1		0	0.00608787		0	0.00132549		0.00138038	0	0	0	0		0		0.00126386				0			0	0.0378675		0	0			0		0		0							0			0	0		0.00704955	0
CDH16		0.00341481	0		0	0		0	0	0	0.0175049	0.11768		0		0.000624577				0			0	0		0	0			0		0		0							0			0	0		0.00246785	0
RRAD		0.957848	0.496053		0.144384	0.302541		0.261996	3.51461	1.37393	2.25028	2.07983		1.3368		0.289955				0.190557			1.70853	1.33957		0	0			0.119973		0.0791998		0.224954							1.94728			1.07879	0.489571		1.21095	0.958277
COG6		0.194769	0.18913		0.16117	0.174867		0.105402	0.420444	0.0361755	0	0.196271		0.13401		0.169408				0.238501			0.135181	0.367337		0	0			0.200547		0.128715		0.0661538							0			0	0.0717163		0.207564	0.256517
NHLRC3		0.282374	0.230838		0.332298	0.273856		0.181129	0.11797	0.0206014	0	0.0971511		0.132544		0.213472				0.458338			0.241981	0.217634		0	0.414603			0.376857		0.20127		0.499869							0			0	0.130817		0.487142	0
FREM2		0	0.0131018		0	0.00258852		0.00266367	0	0	0	0		0		0.000495755				0			0	0.0245618		0	0			0		0		0							0			0	0		0	0
UFM1		0.935956	0.834912		0.542146	1.13285		1.49442	0.896712	0.288081	0.275974	0.745829		1.0373		1.01866				0.79556			0.994383	0.933845		1.35463	1.60859			0.995395		0.780741		1.1819							0			0.855001	1.29616		1.55018	0.810152
STOML3		0	0		0	0		0	0	0	0	0		0		0				0			0	0.0378675		0	0			0		0		0							0			0	0		0	0
ARHGAP15		0	0.0431868		0	0.00234626		0.00132765	0.0690746	0	0	0.0103283		0.606374		0.00566953				0			0.965508	0		0	0			0.979897		1.15066		0.867111							0			0.236827	0.279525		0.188095	0.411936
KYNU		0.0439799	0.0037814		0	0.0110387		0.010356	0	0	0	0		0.00905718		0.00635533				0			0	0		1.35463	0			0		0		0							0			0	1.90815		1.54474	1.99709
CREB3L2		0.362685	0.32391		0.219221	0.27105		0.72877	0.774697	0	0.0349249	0.697407		1.16613		0.896115				0.765213			1.44108	0.886982		0	2.52836			0.726447		0.458118		0.466643							0			0.583143	0.345145		0.551185	0
TRIM24		0.320755	0.266418		0.770845	0.237044		0.32908	0.272771	0.134489	0.112017	0.195686		0.21363		0.170772				0.127164			0.130672	0.257926		0	0			0.273486		0.323123		0.437066							0			0.407852	0.13841		0.250599	0
KIAA1549		0.148257	0.0667057		0.0656805	0.032656		0.0269108	0.193259	0	0	0		0.0126609		0.00874649				0			0.0184646	0		0	0			0		0		0							0			0.917984	0		0.00304987	0
TMEM213		0	0.00499438		0	0		0.00150397	0	0	0	0		0		0.00183323				0			0	0		0	0			0		0		0							0			0	0		0	0
ATP6V0A4		0	0.00148008		0	0		0	0	0	0	0		0		0				0			0	0		0	0			0		0		0							0			0	0		0	0
AKR1D1		0	0		0	0		0.000584772	0	0	0	0		0		0.00185559				0			0	0.0941233		0	0			0		0		0							0			0	0		0.00458213	0
SVOPL		0	0		0	0		0	0	0	0	0		0		0.00100109				0			0	0		0	0			0		0		0							0			0.858937	0		0	0
CTNNA2		0	0		0	0		0	0	0	0	0		0		0				0			0	0.0245618		0	0			0		0		0							0			0	0		0	0
LRRTM1		0.00259808	0		0	0		0	0	0	0	0		0		0				0			0	0		0	0			0		0		0							0			0	0		0	0
NR4A2		1.5805	0.698715		1.24343	0.679839		0.414454	0.351345	0.0600494	0	1.97261		1.26562		0.641646				1.20788			1.63065	2.81246		2.5884	1.37832			2.25433		1.88868		1.91496							0			2.50687	1.13589		2.53075	1.52755
GPD2		0.405011	0.22125		0.528654	0.323714		0.187163	0.352675	0.193962	0.0157925	0.0817435		0.135532		0.191601				0.155271			0.156932	0.140744		0	0.414603			0.23034		0.0751313		0.370148							0			0	0.388091		0.356498	0.259867
KCNJ3		0	0		0	0.00132382		0.0113933	0	0	0	0.0114664		0		0.00120259				0			0	0		0	0			0		0		0							0			0	0		0	0
GALNT5		0.0298321	0.00924717		0	0.00227502		0.00372588	0.0851502	0	0	0		0		0.0216982				0.219669			0	0.0404043		0	0			0		0		0							0			0	0		0.00403989	0
ERMN		0	0		0	0		0	0	0	0	0		0		0				0.0994037			0	0		0	0			0		0		0							0			0	0		0	0
SHPRH		0.481372	0.364333		0.345665	0.315999		0.650896	0.572109	0.328069	0.206613	0.625554		0.90319		0.389031				0.304297			0.625803	0.473767		1.31901	0.722159			0.800145		0.301717		0.736724							0			0	0.145828		0.360438	0.371777
UTRN		2.16324	1.88939		1.73226	1.7012		1.38834	0.862993	0.0779243	0	1.99105		1.74763		0.85801				0.831885			1.61562	1.55271		1.40188	0			1.94511		1.34267		1.70308							2.60733			0.624793	1.20516		1.00429	1.19012
FBXO30		0.374305	0.347509		0.204789	0.434951		0.852238	0.301636	0.138081	0.156775	0.464018		0.548938		0.410141				0.268052			0.436081	0.313874		0	0			0.178262		0.344672		0.403644							0			0.280168	0.344082		0.589847	0.302203
CCL1		0	0		0	0		0	0	0	0	0		0		0				0			0	0		0	0			0		0		0							0			0	0		0	0
IL36B		0	0		0	0		0	0	0	0	0		0		0				0			0	0		0	0			0		0		0							0			0	0		0	0
IL1F10		0	0		0	0		0	0	0	0	0		0		0				0			0	0		0	0			0		0		0							0			0	0		0	0
IL36RN		0	0		0	0		0	0	0	0	0		0		0				0			0	0		0	0			0		0		0							0			0	0.0606246		0.0205665	0
IL36G		0	0		0	0		0	0	0	0	0		0		0				0			0	0		0	0			0		0		0							0			0	0		0.00722212	0
ACOXL		0	0.00464173		0	0.00564467		0	0	0	0	0		0.0107144		0.000766929				0			0	0		0	0			0.0877171		0.200462		0							0			0	0.014055		0.0029557	0
BCL2L11		1.06364	0.480555		0.925599	0.734374		0.555373	0.633347	0.109326	0.0504801	0.338549		0.366526		0.396236				0.306709			0.520311	0.154995		1.78347	1.45977			1.33562		1.71459		1.73312							0			0.864814	0.46707		0.487225	1.54159
ANAPC1		0.205832	0.120336		0.286874	0.197411		0.258257	0.380812	0.127297	0.175165	0.186196		0.150875		0.160021				0.202567			0.220241	0.242394		0	0			0.522075		0.392806		0.416122							0			0	0.0300053		0.129702	0.125692
MERTK		0.417713	0.170239		0.680556	0.151577		0.0550516	0	0	0	0.283949		0.224614		0.0292615				0			0.37657	0.128995		0	0.632247			0		0		0							0			0	0.0886387		1.18993	0.384611
ZC3H6		0.404559	0.432454		0.670515	0.431046		0.603115	0.0177211	0.360468	0.482492	0.753118		0.603164		0.65804				0.836566			0.733183	0.635731		0	0.414603			0.258685		0.419632		0.50814							0			0	0.0939622		0.187885	0.41259
PAX8		0	0.0057193		0	0.00375526		0.0152352	0	0	0	0.00246406		0		0.00374139				0			0	0		0	0			0		0		0							0			0	0.0417597		0.0461313	0
TMEM87B		0.601934	0.414598		0.166089	0.516881		0.111989	0.148318	0.0229552	0.0415394	0.327509		0.505254		0.235042				0.0577683			0.0845214	0.0507303		0.383774	0.414603			0.163185		0.785254		0.370863							0			0	0.162931		0.237929	0.155962
SLC20A1		1.01337	1.06431		0.478922	0.934798		0.757125	1.1341	0.107459	0.166284	0.305912		0.488591		1.00311				0.630918			0.743233	0.545454		0.563805	1.28965			1.07832		1.03846		1.18133							0			0.444503	0.843008		1.03051	0.569962
TMEM63C		0	0		0	0		0	0	0	0	0		0		0				0			0	0		0	0			0		0		0							0			0	0		0	0
POLR1B		0.0864914	0.0612204		0	0.177733		0.347451	0.382506	0.0470985	0.0672246	0.0445147		0.115838		0.0871247				0.0250454			0.168794	0		0	0			0.173973		0.25209		0.238461							0			0	0.0704786		0.0470647	0.101014
CHCHD5		0.259149	0.235032		0.39549	0.34834		0.450931	0.962363	0.48809	0.560176	0.400763		0.264646		0.48691				0.468491			0.269444	0.465583		1.13719	0.414603			0.173649		0.329654		0.523687							0			0	0.510181		0.49756	0.795591
IL1B		0.0755336	0.1726		0	0.139995		0.167478	0	0.0460444	0.121274	0.0689547		0.225427		0.111998				0			0	0		0	0.414603			0.215355		0.0916022		0.0719839							1.89554			0.244737	5.5207		4.08242	3.88073
IL1A		0.0207083	0.00177218		0	0		0	0	0	0	0		0		0				0			0	0.164489		0	0			0		0		0							0			0	1.36266		0.308283	0
PSD4		0	0.0105051		0	0.0174754		0.0399113	0	0	0	0.0373607		0		0.00281766				0			0	0.113948		0	0.414603			0.296789		0.134707		0.56677							0			0.259579	0.145258		0.28136	0.396606
ZC3H8		0.30118	0.210023		0.222088	0.277132		0.509211	0.259543	0.24874	0.127947	0.244819		0.216235		0.163197				0.177325			0.122561	0.139112		0	0			0.622302		0.417169		0.970633							0			0.649017	0.18455		0.15387	0.4345
NPHP1		0.126376	0.0549572		0	0.137074		0.105719	0.192011	0.316248	0.0496513	0.0582423		0.0729155		0.0858335				0.0944194			0.103521	0.334084		0	0			0		0		0							0			0	0		0.00898322	0
BUB1		0	0		0	0		0	0.705191	0	0	0		0		0.000506265				0			0	0		0	0			0.230388		0		0							0			0	0.0115195		0.0227092	0.256517
CKAP2L		0.010315	0.00266753		0	0.00213991		0.00139417	0.346661	0	0	0		0		0.00128098				0			0	0		0	0			0		0		0							0			0	0		0.0348933	0
MALL		0.806222	0.578459		0.0838285	1.17016		0.00845952	0	0	0	0.0271554		0.0920214		0.13418				0			0.094098	0.0615274		0	0			0		0		0							0			0	0.0391093		0.0483403	0
FBLN7		0.00143721	0.00146662		0.0317062	0.00413325		0.122343	0.110993	0	0.0226879	0.138734		0.012749		0.0553325				0.36207			0.0405045	0		0	0			0		0.457234		0							0			0	0		0	0
IL1RN		0.0499946	0.0115965		0	0.0224223		0.0194643	0	0	0	0.00772158		0.0236657		0.0116703				0			0.0311707	0		0	0			0.119973		0		0							0			0	2.45526		2.01135	0.589785
SULT1C2		0	0		0	0.00978945		0.00738965	0	0	0	0		0.0157852		0.0141776				0.0457335			0	0		0	0			0		0		0							0			0	0		0.00213561	0
AVEN		0.169766	0.143025		0	0.159897		0.196623	0.446842	0.496259	0.571452	0.198621		0.192517		0.1825				0.223679			0.144118	0.0507303		0	0.414603			0.301263		0.430521		0.0598587							0			0	0.061058		0.109483	0
CHRM5		0	0		0	0.00191381		0.00219984	0	0	0	0		0		0.00367946				0.0143234			0	0		0.383774	0			0		0		0							0			0	0		0	0
RYR3		0.0773007	0.0413837		0	0.357538		1.11023	0.0327839	0.0183401	0.198797	0.0289246		0.00614746		0.0227336				0			0	0.0925387		0	0			0		0		0							0			0.60057	0.0193955		0.0154756	0
ZDHHC22		0	0		0	0		0.00351045	0	0	0	0		0		0				0			0	0		0	0			0		0		0							0			0	0		0	0
LPCAT4		0.107502	0.207901		0	1.18168		0.0569599	0.279832	0.0228041	0.0253276	0.0767841		0.233875		0.103279				0.2224			0.146721	0.20653		0	0			0.640791		0.312524		0.340476							0			0	0.072005		0.0648696	0
NOP10		1.00854	1.09805		1.27449	1.64745		1.34202	1.79183	1.03652	1.10911	0.803695		0.907071		0.939822				0.825401			0.690365	0.655944		1.77504	0.706822			1.62967		1.20263		1.24464							0			1.34072	1.94039		1.44078	1.32746
WFDC13		0	0		0	0		0	0	0	0	0		0		0				0			0	0		0	0			0		0		0							0			0	0		0	0
WFDC8		0	0		0	0		0	0	0	0	0		0.0138855		0.000261198				0			0	0		0	0			0		0		0							0			0	0		0	0
POMT2		0.164349	0.0227393		0.0656805	0.0404569		0.185472	0.149853	0.0210816	0.040273	0.122592		0.17707		0.106934				0.0438898			0.0837272	0.0133559		0	0			0		0.0611209		0							0			0.280168	0		0.072793	0
WFDC10A		0	0		0	0		0	0	0	0	0		0		0				0			0	0		0	0			0		0		0							0			0	0		0	0
WFDC11		0	0		0	0		0	0	0	0	0		0		0				0			0	0		0	0			0		0		0							0			0	0		0	0
ZNF335		0.303813	0.279099		0.468107	0.213698		0.210047	0.351909	0.0457533	0.168096	0.251264		0.370549		0.190475				0.0962061			0.321562	0.247902		0.383774	0.722159			0.540897		0.562869		0.520141							0			0.280168	0.25268		0.295647	0.155962
PCIF1		0.226589	0.182393		0.37051	0.111235		0.154594	0.124149	0.261916	0.366157	0.25154		0.249982		0.171206				0.171941			0.189008	0.32349		0	0.932679			0.257617		0.311791		0.0860791							0			0	0.155569		0.148329	0
PLTP		0.160072	0.0941789		0.164916	0.0606778		0.15017	0.263826	0.0214314	0	0.232407		0.287637		1.01489				0.301375			0.944596	0.597497		0	0			0.0900471		0		0.17681							0			0	0.0913843		2.82886	0
CTSA		0.479534	0.493241		0.5608	0.594009		0.424308	0.356141	0.336341	0.0446218	0.460175		0.610708		0.639044				0.511159			0.548033	0.401747		0	0			0.206331		0.510884		0.574056							0			0	1.0854		1.02784	0.328797
ZSWIM1		0.035278	0.0237939		0	0.0313412		0.0289912	0	0	0.0175049	0.00854486		0.015126		0.0188897				0.0502305			0.026094	0		0	0			0		0		0							0			0	0.0295094		0.0736292	0.0930107
NEURL2		0.00501765	0.0202021		0	0.00424622		0.0181872	0.0452496	0.137255	0.270467	0.109554		0.0150675		0.0175713				0.0870872			0.056016	0.0133559		0	0			0		0		0							0			0	0		0.139792	0
SPATA25		0	0		0	0		0.000433851	0	0	0	0		0		0.00119266				0			0	0		0	0			0		0		0							0			0	0		0.015897	0
ZSWIM3		0.0158952	0.109471		0.224511	0.049713		0.0116363	0.0696083	0.0666895	0.0881808	0.0501914		0.0783571		0.0359131				0.078314			0.0297586	0.118304		0	0			0.171405		0		0.0956349							0			0	0.0471958		0.0104482	0
GSTZ1		0.110706	0.0833178		0	0.097538		0.271876	0.418341	0.356933	0.293566	0.125561		0.0953808		0.201595				0.193378			0.0989544	0.233839		0	0			0		0		0							0			0	0.247984		0.275685	0.125692
ACOT8		0.0721263	0.091685		0	0.0520394		0.0738537	0.099325	0.247196	0.347207	0.138818		0.142221		0.0845694				0.123642			0.0225253	0.141763		0.563805	0			0		0.0907537		0							0			0	0.12428		0.113237	0
TNNC2		0.168197	0.404974		0.278639	0.220557		0.118069	0.0686843	6.13923	4.80375	0.475619		0.420723		0.152996				0.632015			0.334476	0.646411		0.383774	0			0.266192		0.21193		0.281696							0			0.236827	0.113013		0.191766	0
DNTTIP1		0.235048	0.154064		0.391595	0.171403		0.198291	0.374404	0.378295	0.493068	0.366698		0.298136		0.198669				0.183016			0.165621	0.380075		0	0			0.284103		0.246778		0.348681							0			0.698588	0.262687		0.281607	0
WFDC3		0	0		0	0.0073587		0.000488007	0.111417	0.00800023	0	0		0		0.00706343				0			0	0		0	0			0		0		0							0			0	0		0.0177692	0
ZMYND8		0.481349	0.550614		0.342139	0.248229		0.324534	0.484843	0.121767	0.186564	0.35478		0.504019		0.441568				0.107039			0.405183	0.388697		0.563805	1.12701			0.906586		0.244804		0.310243							0			0	0.0724936		0.262537	0.329227
NGB		0	0		0	0		0	0	0	0	0		0		0				0			0	0		0	0			0		0		0							0			0	0		0	0
NCOA3		1.80673	1.87646		1.08009	1.09198		0.357719	0.11405	0.257154	0.146857	0.656655		0.91421		0.817968				0.588421			0.88319	0.686043		1.51087	2.02946			1.19804		0.872021		1.21628							0			0.684046	0.43356		0.958831	0.770208
SULF2		1.47908	1.27004		0.911157	0.938647		0.0551471	0	0	0	0.135365		0.363375		0.251019				0.68985			0.137681	0.277934		0	0			0.239905		0.370689		0.255552							0			0	0.607579		0.188641	0.937586
ELMO2		0.12993	0.152306		0	0.0221328		0.0742609	0.0177211	0.102045	0	0.124484		0.162602		0.0748702				0.0901561			0.139704	0.240505		0	0			0.108401		0.320067		0.385758							0			0.259579	0.0912542		0.0760916	0
SLC35C2		0.249124	0.143375		0.390435	0.159409		0.240531	0.172453	0.114089	0.186415	0.217289		0.17531		0.1999				0.239498			0.22264	0.38724		0	0			0.491164		0.384373		0.144992							0			0	0.208752		0.254592	0
CDH22		0.019237	0		0	0		0.0166585	0	0	0	0		0		0.000752965				0			0	0		0	0			0		0		0							0			0	0		0.00566119	0
SLC12A5		0.0141226	0.0140558		0	0.0217205		0.00391201	0	0	0	0		0		0.000261656				0			0	0		0	0			0		0.285573		0							0			0	0		0.041627	0
MMP9		0.0262501	0.02703		0	0.00951569		0.01668	0	0	0	0.0253552		0.0399614		0.0174382				0			0	0		0	0			0		0.0907537		0.0802651							0			0	0.114364		2.14519	0.958277
NCOA5		0.10502	0.134741		0	0.144731		0.383768	0.0851152	0.043505	0	0.131076		0.157913		0.15893				0.19383			0.239934	0.105072		0.383774	0			0.233587		0.0942912		0.0680072							0			0	0.0924975		0.107889	0.101014
SLC2A10		0.0118581	0.0477649		0	0.0130444		0.0533975	0.0380286	0	0	0.0581279		0.0586963		0.202523				0.36646			0.0800552	0.282991		0	0			0		0		0							0			0	0		0.00382515	0
SLC13A3		0	0		0	0.00132757		0.00376518	0	0	0	0.00246406		0.0146151		0.0144405				0			0.0526759	0		0	0			0		0		0							0			0	0		0.00579569	0
EYA2		0	0.0113172		0	0		0.00131526	0	0	0	0		0.0423177		0.18646				0.556004			0.0619698	0		0	0			0		0		0							0			0	0.0190283		0.0354501	0
CD40		0.581511	0.692325		0.092221	0.707161		0.270399	0.182291	0.152429	0.0199197	0.34978		0.792115		0.355729				0.248698			0.344179	0.147744		1.15082	0.722159			0.232457		0.147072		0							0			0.212173	0.0227205		0.282662	0.227424
CHMP2B		0.777574	0.734371		0.648765	0.71319		0.868319	0.521829	0.483106	0.640804	0.817013		0.708927		0.678923				0.840708			0.979701	0.629719		0.563805	0			0.841912		0.802784		0.752678							0			0.717292	0.860271		0.94458	0.844
POU1F1		0	0.00669233		0	0		0.00243979	0	0	0	0		0		0.000206357				0			0	0		0	0			0		0		0							0			0	0		0.00228621	0
VGLL3		0.0767049	0.0464128		0	0.0154598		1.18567	0.884525	0	0.0691255	0.199067		0.690164		1.3108				0.608976			1.2781	0.451311		0	0			0		0		0.0979457							0			0	0.014059		0.0296632	0
KCTD8		0	0		0	0		0.0586145	0.0380286	0.08329	0	0		0		0.0290151				0			0	0		0	0			0		0		0							0			0	0		0	0
AHSA1		1.53896	1.51165		1.55351	1.54721		1.49189	1.01327	1.0681	0.987849	1.16053		1.5221		1.06511				0.979031			1.20736	1.14276		2.24577	1.18706			1.91748		1.76437		1.73081							0			1.56414	1.795		1.65261	1.8358
GRXCR1		0	0		0	0		0	0	0	0	0		0		0				0			0	0		0	0			0		0		0							0			0	0		0	0
GABRB1		0	0		0	0.0124895		0	0	0	0	0.00840028		0		0.000281544				0			0	0		0	0			0		0		0							0			0	0		0	0
GABRG1		0	0		0	0		0	0	0	0	0		0		0				0.0428779			0.056758	0		0	0			0		0		0							0			0	0		0	0
TMED8		0.143905	0.115659		0	0.128529		0.147792	0.268312	0	0.0590689	0.256477		0.150112		0.157781				0.234038			0.228411	0.102323		0.862832	0.414603			0.115399		0.236279		0							0			0	0.168363		0.18818	0
GABRA2		0	0		0	0.183542		0	0	0	0	0		0		0.000531853				0			0	0.128995		0	0			0		0		0							0			0	0.00716952		0	0
GUF1		0.12262	0.0948464		0.121174	0.137037		0.180782	0.262019	0.0703166	0.154791	0.117232		0.190208		0.140232				0.180834			0.176309	0.194401		0	0			0.189227		0.155837		0.177794							0			0	0.0554826		0.217668	0.101014
GNPDA2		0.422346	0.276427		0.382566	0.398269		0.270288	0.484162	0.0731488	0.0504801	0.276079		0.327738		0.359565				0.411237			0.233908	0.252661		0.563805	0			0.157643		0.0931703		0							0			0	0		0.139281	0.125692
GABRA4		0	0		0	0		0	0	0	0	0.0157467		0		0				0			0	0		0	0			0		0		0							0			0	0		0	0
FILIP1L		1.048	1.1539		1.31818	1.34504		1.54902	1.10449	1.41988	0.763121	2.24648		2.77674		1.55763				0.584622			2.45564	0.985186		1.04299	0			0		0.072545		0							1.89554			0.236827	0.43847		1.4265	1.71677
TBC1D23		0.509306	0.474306		0.651327	0.432641		0.589369	0.477138	0.168059	0.0341873	0.441369		0.482863		0.494197				0.471203			0.397046	0.331919		0	0.632247			0.548988		0.625638		0.34998							0			0	0.616078		0.450162	0.785178
SPTLC2		0.732191	0.858023		0.693418	0.936501		0.145971	0.405162	0.0135668	0.0300646	0.177746		0.245815		0.129514				0.0758692			0.146476	0.379635		0	0			0.365385		0.513251		0.465825							0			0	0.534798		0.78058	1.21522
DCBLD2		0.144227	0.103753		0.217198	0.0817233		0.280557	0.753433	0.0365423	0.0913201	0.281808		0.40707		0.56472				0.430507			0.332162	0.773493		0	0			0		0		0							0			0	0.014691		0.271462	0.210684
ST3GAL6		0	0.0921169		0	0.124963		0.0258854	0.0452496	0.0242551	0.0688731	0.0046111		0.0100313		0.173243				0.144245			0.00678046	0		0	1.65546			0.122366		0		0							0			0.280168	0.192337		0.661347	0.210684
COL8A1		1.7788	0.162287		0.284078	0.855128		0.0199952	0.0327839	0	0	0.0229909		0.0813553		0.981225				0.434747			0.0402317	0.341883		0	0			0		0		0							0			0	0.0191637		0.018529	0
NIT2		0.305744	0.202677		0.18822	0.15948		0.647574	0.651527	0.365253	0.415714	0.49194		0.692502		0.628259				0.323099			0.38552	0.557646		0	0.632247			0.331968		0.431368		0.574584							0			0.775222	0.19864		0.404698	0.760951
TOMM70		0.376704	0.280847		0.345885	0.315363		0.614983	0.58433	0.254231	0.264919	0.357295		0.267995		0.409344				0.325266			0.41851	0.277287		1.31901	0.706822			0.0877171		0.136754		0.131682							0			0	0.172964		0.339839	0.323074
SNW1		0.874591	0.895593		0.510136	0.842496		0.877514	0.612599	0.408626	0.311711	0.71144		0.737705		0.6953				0.667871			0.59964	0.56592		1.04299	0			1.25341		0.610803		0.984269							0			1.35491	0.841484		0.788105	0.513258
GPR15		0	0		0	0		0	0	0	0	0		0		0				0			0	0		0	0.706822			0		0.168049		0.2113							0			0	0		0	0
CPOX		0.148016	0.118451		0	0.120098		0.0659865	0.240946	0.0717097	0.166781	0.136405		0.0977183		0.147321				0.259888			0.0699814	0.0433291		0	0			0.667152		0.131497		0.414468							0			0.282961	0.0821299		0.230628	0.243005
ADCK1		0.0315111	0.0105367		0	0.00663508		0.00922664	0.0177211	0.0206957	0.0590689	0.0114256		0.00944434		0.0133303				0.047298			0.0241217	0		0	0			0.115516		0		0							0			0	0		0.0580688	0
SENP6		0.915106	0.752456		0.556029	0.861778		1.24369	0.779662	0.366561	0.388889	1.06254		1.17775		0.957525				0.691644			1.10737	0.463999		0.660432	0.873635			1.2912		1.05686		0.873069							0			1.03111	0.437872		0.742356	0.806501
IMPG1		0	0.00729247		0	0		0	0	0	0	0.0046111		0.0146151		0.0016529				0			0	0		0	0			0		0		0							0			0	0		0	0
MYO6		0.846779	1.01157		0.686076	0.629274		0.437285	0.433791	0.0206957	0	0.324473		0.779809		0.443253				0.383827			0.500027	0.120369		0	0.414603			0.199092		0		0.44139							0			0.901561	0.0375064		0.0331028	0
FILIP1		0.713455	0.564757		0.108734	0.090158		0.208728	0	1.20463	0.974104	1.80848		1.34868		0.776727				0.211992			0.732061	0.0743533		0	0			0		0		0							0			0	0.0769055		0.0629445	0
TMEM30A		1.05277	0.890177		0.861316	1.04426		1.01214	0.784383	0.202985	0.113171	0.81777		0.897544		0.980379				0.607968			0.690408	0.643345		0	0.722159			0.366544		0.469092		0.830125							2.50239			0.630893	0.958786		1.13391	0.654979
COX7A2		1.7826	1.57934		1.98173	1.60518		1.84647	2.33785	1.20974	1.38089	2.28072		2.02854		1.66351				1.45027			1.46205	1.64884		1.39129	2.60509			1.79998		1.74465		2.00058							1.94728			2.06904	1.80543		1.69374	1.99228
COL12A1		0.0760849	0.0509739		0.141218	0.041118		0.293839	0.0452496	0.0603198	0	0.440251		0.279374		2.02895				2.33262			0.469741	0.519273		0.974622	0			0.105874		0.106605		0							0			0	0.11918		0.091028	0
BRCA1		0.00700238	0.0483968		0.141218	0.0352336		0.120592	0.820606	0.00706944	0.142408	0.0183188		0.0420618		0.0537125				0.09103			0.0794069	0		0	0			0		0.102371		0.133063							0			0	0.0428673		0.0734509	0
HCRT		0	0		0	0		0.00307043	0	0	0	0		0		0.00239261				0			0	0		0	0			0		0.0531065		0							0			0	0		0.00707638	0
CNTNAP1		0.0344221	0.010346		0.0317062	0.0125564		0.0367486	0	0	0	0.0803959		0.23524		0.0832295				0.0540239			0.135712	0.128995		0	0			0		0		0							0			0	0.00518082		0.00431108	0
EZH1		0.374168	0.407568		0.194716	0.257363		0.469494	0.081626	0.191113	0.128448	0.48998		0.377687		0.518073				0.53298			0.484302	0.483696		0.862832	1.01656			0.607236		0.374318		0.689249							0			0.282961	0.222262		0.322243	0.236064
ALKBH1		0.0438012	0.112894		0.0838285	0.115194		0.119271	0.0522481	0.0336598	0	0.0504913		0.115335		0.0597008				0.114227			0.0359969	0		0	0			0.118039		0		0.0485877							0			0	0.192522		0.136509	0.101014
CCR10		0.0700875	0.020033		0	0.0326493		0.0290823	0.0452496	0.0468386	0.079025	0.233887		0.405588		0.0542152				0			0.0455275	0.30834		0	0.722159			0		0		0.0873888							0			0	0.0344455		0.00391821	0
TUBG2		0.109556	0.0671297		0.108734	0.057954		0.0995165	0.0327839	0.0617348	0.130028	0.192264		0.0803396		0.125466				0.171466			0.169171	0.149974		0	0			0.0552492		0		0							0			0	0.00518082		0.0322601	0
COASY		0.238206	0.165653		0.292207	0.146622		0.193284	0.131071	0.180935	0.189407	0.168915		0.128276		0.184906				0.243567			0.130891	0.245427		1.45869	0			0.212602		0.120703		0.0831305							0			0	0.1042		0.231841	0
TUBG1		0.137504	0.177995		0	0.131954		0.0578171	0.662473	0.462155	0.252831	0.176416		0.174634		0.0787608				0.0688985			0.0594547	0.0245618		0	0			0		0.278377		0.092652							0			0	0.0154457		0.137417	0
MLX		0.495793	0.455768		0.513957	0.378832		0.327689	0.42731	0.694896	0.630825	0.382568		0.346313		0.327443				0.475974			0.281469	0.369098		0	0.722159			0.373092		0.683925		0.466035							0			0.94244	0.60864		0.600098	0.445671
PSMC3IP		0.120501	0.100168		0	0.0823027		0.135427	0.604042	0.00797157	0	0.183443		0.0834496		0.0856236				0.0989668			0.160701	0.0699733		0	0			0		0		0.334666							0			0	0.0666325		0.114544	0.101014
NAGLU		0.205103	0.120377		0.217198	0.0509161		0.31516	0.325454	0.068859	0.102849	0.264236		0.227667		0.511017				0.489144			0.393556	0.145331		0	0.706822			0.347004		0		0							0			0.330303	0.0759653		0.434914	0
HSD17B1		0.0258731	0.0258619		0	0.0351822		0.0947605	0.257258	0.0755074	0.0440356	0.0651518		0.0339379		0.0304388				0.0303366			0.0360741	0		0	0.414603			0.0986955		0.152487		0							0			0	0.0233819		0.0437429	0.192754
ATP6V0A1		0.15144	0.258496		0.0838285	0.269866		0.769571	0.448319	0.27996	0.255147	0.500492		0.592886		0.318961				0.411357			0.5358	1.36999		1.56196	0			0		0		0							0			0	0.44017		0.844247	0.411282
STAT3		2.0687	2.01767		2.12395	1.96014		1.82337	0.794985	0.805526	0.530877	1.85739		2.38353		1.48354				1.91449			2.07509	1.86055		0.660432	0.414603			1.61526		1.92121		1.57866							0			1.36518	1.31667		1.21685	1.07026
STAT5B		0.416448	0.517625		0.294165	0.498353		0.392811	0.281531	0.361977	0.234252	0.506542		0.506073		0.504502				0.403049			0.71058	0.429651		0	0			0.427576		0.922662		1.18208							0			0	0.287287		0.418653	0.302203
STAT5A		0.556873	0.407268		0.688412	0.398147		0.288543	0.1783	0.10159	0.0577989	0.26529		0.294953		0.393722				0.304635			0.567971	0.190658		0.383774	0			0.611663		0.312478		0.891595							0			0.72483	0.489655		0.67297	0.0930107
TMEM106A		0.0650136	0.0633564		0.204272	0.118043		0.0243235	0.0499383	0.0224851	0.0253276	0.0520155		0.0145062		0.0597439				0.064572			0.0526759	0.0133559		0	0			0		0.138715		0.109217							0			0	0.481379		0.625247	0
NBR1		0.395206	0.439287		0.447274	0.409765		0.482723	0.335109	0.285179	0.39252	0.623761		0.768428		0.537968				0.505461			0.667224	0.241898		0	0			1.05462		0.476033		0.813419							0			0.731862	0.655067		0.644617	0.63511
RND2		0.0250443	0.0356694		0	0.0171043		0.0358376	0	0	0	0.0457147		0		0.0130852				0.0482943			0.0416929	0.128995		0	0			0		0		0							0			0	0		0.00208943	0
RUNDC1		0.147731	0.0791673		0.171363	0.054661		0.0971305	0.0997036	0.120991	0.108475	0.218781		0.116161		0.0517167				0.27563			0.0598477	0.0404043		0.974622	0			0.348398		0.250337		0.307749							0			0	0.171691		0.0845534	0.448854
VAT1		0.745169	0.942684		1.09264	0.55737		0.352558	0.34208	0	0.0475949	0.257922		0.136101		0.7211				1.04286			0.603499	0.573423		0.383774	0			0.28982		0.362454		0							0			0.839537	0.176534		0.69633	0.101014
IFI35		0.358653	0.642023		0.730105	0.323123		0.15422	0.27081	0.00299271	0.0695018	0.131003		0.254576		0.270074				0.292118			0.28034	0.418564		0	0			0.243908		0		0.273567							0			0	0.361448		0.282481	0.429822
RPL27		2.66245	2.48823		3.01874	3.04163		3.17648	3.37013	3.18353	3.16425	2.72435		2.75229		2.93639				2.78452			2.83283	3.02777		3.52411	3.16493			2.89233		3.23202		3.06473							0			2.75305	2.90754		2.55465	3.37097
KCNH4		0	0.00670562		0	0.00561739		0	0	0	0	0		0		0				0			0	0		0	0			0		0		0							0			0	0		0.00701905	0
KAT2A		0.229585	0.249986		0	0.29359		0.141163	0.0930306	0.113478	0	0.106473		0.114509		0.114267				0.19859			0.152764	0.0824322		0	0			0.123902		0.129508		0.15412							0			0.280168	0.0286216		0.222663	0
RAB5C		1.21372	1.36481		1.33313	1.277		0.605058	0.85885	0.0541226	0.214546	1.04409		0.979573		0.831139				0.870737			0.961692	0.972914		0.563805	0			0.849398		0.42234		0.894915							1.98532			0.741873	1.18441		1.64631	1.04155
PROX2		0	0		0	0		0	0	0	0	0		0		0.000631141				0			0	0		0	0			0		0		0							0			0	0		0	0
DHX58		0.0933001	0.110297		0	0.105523		0.027634	0.0517596	0	0.0240002	0.0973404		0.053411		0.0312598				0.049925			0.0639266	0		0	0			0		0		0.150433							0			0	0.0510331		0.0195827	0
WNK4		0.0350565	0.0230824		0.0810389	0.0155227		0.00104096	0	0	0	0.0153442		0		0.00393573				0			0	0		0	0			0		0		0							0			0	0		0	0
BECN1		0.633845	0.534349		0.293885	0.642628		0.46614	0.355975	0.371365	0.558277	0.530385		0.598458		0.509208				0.228352			0.551124	0.32702		0	0			0.366598		0.775006		0.71963							0			0.461597	0.465903		0.622575	0.447524
CNTD1		0.0666668	0.0618669		0.0317062	0.0491305		0.0494342	0	0.0566598	0	0.0165553		0.0658287		0.041435				0.020221			0.0204152	0		0	0			0		0		0							0			0	0.0153849		0.0576752	0
VPS25		0.300958	0.220833		0.318664	0.163622		0.10805	0.469753	0.295785	0.565552	0.238533		0.263502		0.225631				0.373729			0.169453	0.0504621		0	0			0.260226		0.176188		0.204325							0			0.421626	0.100051		0.268169	0.0930107
RAMP2		2.23903	2.13091		1.95044	1.92882		0.0588807	0	0.0242551	0	0.0946568		0.261507		1.1904				0.0264947			0.413084	0.560181		0	0.414603			0.0586279		0		0							1.88031			0.259579	0.161455		0.095978	0
AOC3		0.309135	0.408181		0.166379	0.403588		0.0386017	0	0.0147036	0	1.50676		1.25276		0.181946				0			1.12087	0.0133559		0	0			0		0		0							0			0	0.0492481		0.0440372	0
PSME3		0.302906	0.24631		0.324855	0.367873		0.500409	0.500321	0.285467	0.609575	0.267783		0.299502		0.297325				0.0477181			0.122212	0.144175		0.383774	0			0.574659		0.132278		0.629332							0			0.244737	0.343117		0.406986	0.238321
AOC2		0.0593808	0.0442066		0	0.142113		0.027598	0.0452496	0	0	0.0659748		0.0295395		0.0255623				0			0	0.0245618		0	0			0		0		0.0733004							0			0	0		0.0468422	0
G6PC		0	0.00347536		0	0		0	0	0	0	0		0		0.000344788				0			0	0		0	0			0		0		0							0			0	0		0	0
GHDC		0.211334	0.207676		0.215476	0.200576		0.15216	0.10461	0	0.0349249	0.132962		0.176608		0.297087				0.433877			0.0386935	0.330462		0.383774	0			0.124309		0.167075		0							0			0	0.21599		0.345781	0
XKR4		0	0.0121357		0	0.0016193		0.0211003	0	0	0	0		0		0.00291285				0			0	0		0	0			0		0		0							0			0	0.0198498		0.0157825	0
VTA1		0.137395	0.213474		0.344712	0.215776		0.220086	0.540357	0.0922021	0.241083	0.26494		0.212868		0.274437				0.200196			0.286964	0.0767993		0	0.414603			0.222974		0.270232		0.247525							0			0	0.180613		0.358463	0.0930107
PLCG2		0.810078	0.333142		0.0810389	0.343406		0.01699	0.0517596	0.00797157	0	0.0136375		0.046015		0.00971307				0			0	0		1.22598	1.06794			0.859578		0		0.738084							0			0	0.273637		0.217546	0.185455
HSD17B2		0	0		0	0		0	0	0	0.0157925	0		0		0.00162724				0			0	0		0	0			0		0		0							0			0	0		0.0159424	0
SDR42E1		0.00484405	0		0	0.00704514		0	0	0	0	0.00436109		0		0				0.0250454			0	0		0	0			0		0		0.0632642							0			0	0		0	0
MPHOSPH6		0.160397	0.168512		0	0.205126		0.22407	0.403801	0.14888	0.140285	0.247095		0.256689		0.198989				0.274609			0.209163	0		0	0			0		0.279357		0.326992							0			0.295209	0.789837		0.398282	0.384611
HSBP1		1.13808	0.978313		1.14602	1.0793		1.27936	1.82157	0.80375	1.00555	0.847395		0.965537		1.10679				0.874925			0.575143	0.844388		1.60053	0.414603			0.721104		0.712757		0.741564							0			1.18381	1.71839		1.36861	1.35107
CDH13		0.594958	1.00877		1.48247	0.244356		0.51902	0.675281	0.293599	0.227168	0.24834		0.0616801		0.0086653				0.50068			0.0918846	0.258054		0	0			0.0916459		0		0							0			0	0.00716952		0.0122307	0.150852
ZHX2		0.154048	0.0752059		0.176651	0.0706822		0.181115	0.0327839	0.0635861	0.108094	0.125985		0.18233		0.187501				0.237323			0.141477	0.258404		0.383774	0			0.0977187		0.382093		0.259177							0			0.259579	0.0208761		0.0550695	0
DERL1		0.485154	0.516945		0.666034	0.64254		0.649366	0.569669	0.298955	0.551763	0.361462		0.414701		0.520376				0.599883			0.418583	0.16598		0	1.07865			0.739275		0.574019		0.786368							0			0.569012	0.413039		0.534899	0.626683
KLHL38		0	0		0	0		0	0	0.0263608	0.0199197	0.022209		0		0.000239727				0			0	0		0	0			0		0		0							0			0	0		0.00483872	0
FBXO32		0.0664412	0.0925607		0.249922	0.0625805		0.813116	0.195688	2.64099	2.49303	1.12143		0.631692		0.247509				0.630216			0.707854	0.308465		0	0.873635			0.241908		0.745286		0.667163							0			0.711126	0.0662021		0.0899326	0
ZHX1		0.370824	0.39061		0.31373	0.449519		0.486164	0.487255	0.0559323	0.0333926	0.448554		0.826415		0.437425				0.618661			0.39676	0.333392		0	0.414603			0.4593		0.644423		0.525137							0			0.881599	0.171433		0.37999	0.0930107
ATAD2		0.0676316	0.0821998		0	0.0564164		0.203233	1.32174	0.00785714	0	0.10587		0.318765		0.177727				0.0424397			0.218982	0.15428		0	0			0.525779		0.199681		0.219169							0			0.561716	0.0168468		0.0555808	0.256517
WDYHV1		0.149577	0.0840432		0.0838285	0.0980644		0.109957	0.244185	0.0473342	0.238972	0.0734428		0.157292		0.136408				0.111708			0.254032	0.0133559		0	0			0		0.241312		0.100605							0			0	0.0328883		0.0562205	0
HAS2		0.0934095	0.0240066		0	0.934937		0.181702	1.71651	0	0.0691255	0.0524444		0.0581929		1.20138				0			1.11374	0.791965		0	0			0		0		0							0			0	0.0320661		0.0256606	0
ATG12		0.694789	0.563282		0.645803	0.702829		0.90532	0.766741	0.339521	0.41167	0.61672		0.827267		0.866175				0.743267			0.62969	0.932874		1.43688	0.722159			1.17783		1.04159		1.42931							0			0.707375	0.720376		0.726193	0.613383
HSP90AB1		4.33563	4.31052		4.09763	4.12346		4.07795	3.69448	2.33627	2.18632	3.60761		4.03964		3.59728				3.68434			3.69098	3.5779		4.38893	3.92887			3.64764		3.68058		3.54515							3.18947			4.35291	3.8566		3.98559	3.63671
RUNX2		0.00259808	0.00148069		0.0838285	0.00528115		0.0378554	0.0981843	0	0	0		0		0.108448				0.258167			0	0		0	0			0.450954		0.761324		0.454994							0			0.498776	0.0641652		0.120092	0
SLC29A1		0.215531	0.398714		0.262134	0.536283		0.311694	1.00588	0.378426	0.463658	0.255485		0.334672		0.26165				0.529068			0.22482	0.584494		0	0			0.0997796		0		0.0661538							0			0.517936	0.03842		0.197215	0
KCNT2		0.0585016	0		0.346114	0.0200227		0.00989012	0	0	0	0		0.0104031		0.0725661				0.207216			0.11421	0		0	0			0		0		0							0			0	0.0114248		0	0
SLC35B2		0.167578	0.135195		0.166089	0.0699084		0.157798	0.393176	0.220454	0.0745367	0.145552		0.225689		0.313061				0.2429			0.146289	0.102576		0.383774	0			0.201909		0.0714345		0							0			0	0.22861		0.307919	0
NFKBIE		0.226983	0.215889		0.54043	0.226373		0.100212	0.329499	0	0.0403012	0.118275		0.145211		0.0584922				0.101049			0.158062	0.0133559		0	0.414603			0.0997796		0.118178		0							0			0.464096	0.628229		0.395933	0.420833
AARS2		0.0627804	0.0681809		0	0.0485214		0.0815968	0.15228	0.0229552	0	0.0704657		0.100998		0.059841				0.0629249			0.0342073	0.183395		0	0			0.159835		0.0611209		0							0			0	0.0474282		0.0852657	0
TMEM151B		0	0.00207825		0	0.00478906		0.0015484	0	0	0	0		0		0.00105461				0			0	0		0	0			0		0		0							0			0	0		0	0
TCTE1		0.0417305	0		0	0.00234135		0.00627132	0	0	0	0		0		0.00375579				0			0	0		0	0			0		0		0							0			0	0		0.00340694	0
MRPL14		0.3363	0.462839		0.476792	0.433088		0.908921	1.37424	1.46862	1.85522	0.543124		0.536717		0.333884				0.53102			0.408673	0.462701		0	0			0.880544		0.874207		0.56188							0			1.262	0.442562		0.566108	1.15281
TMEM63B		0.0845765	0.103483		0	0.130428		0.1211	0.114295	0.127335	0.183312	0.119197		0.225665		0.122829				0.0241756			0.155228	0.0716993		0	0			0.0996046		0		0							0			0	0.0609651		0.202165	0.0930107
SPATS1		0	0		0	0		0	0	0	0	0		0		0.000364947				0			0	0		0	0			0		0		0							0			0	0		0	0
DNAJB8		0	0.00463567		0	0.00163589		0	0	0	0	0		0		0				0			0	0		0	0			0		0		0							0			0	0		0	0
TELO2		0.0604501	0.105788		0	0.0655233		0.0913714	0.446679	0.106401	0.109603	0.161598		0.238283		0.104076				0.0694543			0.0517493	0.0925387		0	0			0		0		0.0860791							0			0.330303	0.0453547		0.105359	0.150852
C16orf96		0	0		0	0.00200315		0	0	0.00845224	0	0		0		0.000694202				0			0	0		0	0			0		0		0							0			0	0		0	0
C16orf89		0	0.00676889		0	0		0.0167881	0.0686843	0	0	0.0297353		0		0.028418				0			0	0		0	0			0		0		0							0			0	0		0	0
CACNA1H		0.0173918	0.0241898		0	0.00208128		0.00198629	0	0	0	0.951494		1.00366		0.00111626				0			0.784516	0.0395443		0	0			0		0		0							0			0	0.00518082		0.00902174	0
TSC2		0.41106	0.397012		0.437363	0.241678		0.261398	0.236931	0.215378	0.140884	0.335677		0.422515		0.254501				0.359937			0.396068	0.203256		0.383774	0.873635			0.392904		0.301725		0.580485							0			0.236827	0.231692		0.227726	0.0930107
IFT140		0.0431202	0.0321574		0	0.0608854		0.0523896	0	0.00422157	0	0.0533201		0.0476807		0.0678455				0.0852894			0.0723623	0		0	0			0		0.117193		0							0			0	0		0.0154476	0
MAPK8IP3		0.155721	0.101181		0.231448	0.0898925		0.107596	0.210924	0.0135668	0.0233849	0.164091		0.159443		0.0993731				0.116995			0.0852941	0.0245618		0.563805	0.414603			0.0938035		0.368465		0.324017							0			0	0.0549072		0.165976	0.359031
CRAMP1		0.235422	0.215715		0	0.0556327		0.132514	0.167032	0.0606883	0	0.0452448		0.115509		0.136581				0.235842			0.141508	0		0	0			0.4244		0.0738016		0.18283							0			0	0.0644769		0.0894953	0
BAIAP3		0.0821133	0.0869491		0	0.0105088		0.00147349	0	0	0.0840663	0.0407419		0.0712741		0.000926834				0			0	0		0	0			0		0.092336		0.21116							0			0	0		0.0017095	0
TBL3		0.128751	0.136353		0.0600713	0.104266		0.146879	0.278744	0.202036	0.404151	0.227317		0.261788		0.15966				0.0443887			0.166674	0.144419		0	0			0		0.102371		0							0			0	0.0431073		0.124425	0.237336
ZNF598		0.138359	0.233393		0	0.183625		0.212687	0.513313	0.128543	0.0986558	0.224831		0.256595		0.147103				0.113206			0.106844	0.573808		0	0.722159			0.207849		0.233509		0.132399							0			0	0.0298601		0.158793	0.125692
CLCN7		0.217599	0.210212		0	0.127975		0.197985	0.147758	0.165297	0.0277625	0.197336		0.286358		0.214243				0.268571			0.239536	0.105072		0	0			0.0986955		0.153844		0.218324							0			0	0.289557		0.521509	0.243005
NOXO1		0	0		0	0		0	0	0	0	0.00613414		0		0				0			0	0		0	0			0		0		0							0			0	0		0	0
IGFALS		0	0		0	0.00330443		0.00131269	0	0	0	0		0		0.00111043				0			0	0		0	0			0		0		0							0			0	0		0	0
PTX4		0	0		0	0		0	0	0	0	0		0		0				0			0	0		0	0			0		0		0							0			0	0		0	0
TPSG1		0	0		0	0		0	0	0	0	0.0187405		0.0161034		0.000245824				0			0	0		0	0			0		0		0							0			0.441199	0		0	0
SPSB3		0.560996	0.713893		1.07178	0.454304		0.498842	0.0833888	0.882681	0.752041	0.758441		0.64414		0.615557				0.909428			0.475849	0.471014		0	1.01656			1.08922		1.09622		1.03665							0			0.756644	0.313082		0.258155	0.493369
RPL3L		0.0534625	0.0206271		0	0.011945		0.0155942	0	2.68805	2.36965	0.0414156		0.0360722		0.00774291				0.0365944			0	0		0	0			0		0		0							0			0	0		0.0261075	0
HS3ST6		0	0		0	0		0	0	0	0	0		0		0.000174094				0			0	0		0	0			0		0		0							0			0	0		0	0
GNPTG		0.341409	0.346089		0.450753	0.326285		0.431973	0.196841	0.280457	0.0228821	0.180073		0.41752		0.445138				0.53955			0.329963	0.389603		0	0			0.516319		0.374453		0.307421							0			0.777854	0.393305		0.650257	0.421005
SLC9A3R2		3.61014	3.5659		2.09279	2.29407		0.285217	0.526959	0.322368	0.217821	0.576624		1.89314		0.200447				0.443517			1.33441	0.57957		0	0.414603			0.49617		0.379178		0.392827							2.56643			0	0.394818		0.541547	0
UNKL		0.156351	0.150635		0.102204	0.133939		0.256282	0.097501	0.142324	0.0688554	0.347374		0.217266		0.28486				0.565974			0.34751	0.222874		0	0			0.331891		0.384274		0.35203							0			0	0.154581		0.177647	0
NTHL1		0.36417	0.263877		1.04107	0.285989		0.0481983	0.30197	0.140716	0.0889737	0.288675		0.537929		0.138508				0.185351			0.392324	0.298133		0	0.414603			0.0916459		0		0							0			0	0.00518082		0.199101	0.125692
HAGH		0.501134	0.689843		0.691983	0.383484		0.325451	0.314135	1.41733	1.46553	0.867864		0.592142		0.302927				0.510383			0.511144	0.805696		0.862832	0.414603			0.500596		0.633227		0.736863							3.13988			0.282961	0.402153		0.399943	0.125692
NUBP2		0.342519	0.267484		0.658388	0.193742		0.236122	0.621572	0.565316	0.865715	0.523457		0.409526		0.293631				0.536307			0.252549	0.456924		0.383774	0.632247			0.280789		0.227812		0.462802							0			0	0.180584		0.314183	0.367318
RNF151		0	0.00956825		0	0.000913291		0.00114647	0	0	0	0.024871		0		0.000656159				0			0	0		0	0			0		0		0							0			0	0		0	0
TMEM204		0.784963	1.29599		0.60971	0.367264		0.0192495	0	0	0	0.385605		0.691451		0.481592				0.839707			0.135966	0.104721		0	0			0.328809		0.198001		0.271132							0			0	0.0426908		0.0531728	0.150852
FAHD1		0.179804	0.114959		0.238681	0.119795		0.201012	0.221902	0.240996	0.27104	0.214917		0.14175		0.141601				0.213139			0.212835	0.460981		0	0			0.118039		0.365769		0.146388							0			0	0.0416143		0.150801	0.125692
MRPS34		0.33003	0.363193		0.555277	0.272562		0.288931	1.21765	1.12988	1.15098	0.592868		0.478598		0.440194				0.497057			0.356652	0.610791		0.383774	0.706822			0.702501		0.57337		0.734665							0			0.77322	0.17098		0.537127	0.236064
GFER		0.221136	0.157789		0.351528	0.167661		0.185862	0.335171	0.429882	0.55506	0.320062		0.295128		0.257967				0.434108			0.109197	0.094581		0	0.873635			0.0900471		0.2924		0.107432							0			0.323659	0.0321821		0.173325	0.227424
NDUFB10		0.846746	1.06452		0.960397	0.965459		1.1599	1.46696	2.64142	2.80027	1.65669		1.48564		1.17291				1.39077			1.16818	1.0735		0	1.82461			0.933353		0.810373		1.13357							0			1.40248	0.721596		0.952356	1.402
EME2		0	0.0163412		0	0.0114455		0.0606683	0.0452496	0.0177316	0.0228821	0.0323833		0.0853788		0.0405455				0			0	0		0	0			0.261752		0		0.143469							0			0	0		0.0417562	0
UBE2I		0.922043	0.942831		1.06906	0.693317		0.825051	1.42172	0.568653	0.616664	0.812944		0.902017		0.986922				0.985293			0.732739	0.796893		1.74274	1.33268			1.47361		1.36628		1.47071							0			0.939535	0.879031		0.969976	0.907216
C16orf91		0.124639	0.200019		0.147143	0.352562		0.538509	0.394287	0.152438	0.146122	0.158025		0.252945		0.172699				0.122107			0.221302	0.157562		0	0.706822			0.0911311		0.429819		0.392775							0			0	0.119484		0.178708	0.286386
CCDC154		0.00400945	0		0	0.00199474		0.00523934	0	0	0	0		0		0.00182894				0			0	0.0133559		0	0			0		0		0							0			0	0		0.0309678	0
PDZRN4		0	0.00123785		0	0.0034182		0.00502593	0	0	0	0.218883		0		0.0754106				0.0441174			0	0.493344		0	0			0		0		0							0			0	0		0.00223092	0
SSTR5		0	0		0	0		0	0	0	0	0		0		0				0			0	0		0	0			0		0		0							0			0	0		0	0
TRAF7		0.434269	0.288315		0.282592	0.258501		0.217604	0.79532	0.117455	0.178136	0.14218		0.319874		0.373204				0			0.334089	0.262544		0	0			0.268072		0.399168		0.169933							0			0	0.293034		0.302212	0.155962
MLST8		0.0943597	0.0781998		0.214055	0.0821028		0.0834448	0.217999	0.34438	0.337687	0.107157		0.0835927		0.10354				0.109642			0.128907	0.0404043		0	0			0.136664		0.0611209		0.18194							0			0	0.05504		0.150296	0
PGP		0.50919	0.467233		0.543825	0.186211		0.18769	0.978999	1.60703	1.55499	0.47216		0.461511		0.237409				0.40096			0.340175	0.28846		0.563805	0			0.326178		0.420941		0.495115							0			0.781085	0.252967		0.335813	0.530893
E4F1		0.145333	0.124913		0	0.0822897		0.12442	0.185829	0.0727713	0.093945	0.171917		0.112883		0.0913242				0.0932375			0.160213	0.0991145		0	0			0.68804		0.266928		0.398415							0			0	0.0779949		0.120896	0
DNASE1L2		0	0.00307586		0	0		0.00401622	0	0	0	0		0.0141891		0.00741817				0			0	0		0	0			0		0		0							0			0	0.0295094		0.00162656	0
ABCA3		0.0902663	0.104417		0.318492	0.112154		0.0847612	0.0177211	0	0.102033	0.0498331		0.127359		0.0308181				0.0780994			0.0637716	0.114954		0	0			0		0.102855		0.0485877							0			0	0.0146437		0.0590257	0
RNPS1		0.941731	0.806798		0.920477	1.07254		1.34707	1.55199	0.707919	0.764899	1.00656		1.01134		0.887724				0.763592			1.0194	0.874002		1.13719	1.06794			1.31737		1.05364		1.37743							1.89554			1.19299	0.66197		0.924916	0.839773
ECI1		0.378525	0.366584		0.633538	0.316765		0.782323	0.677469	1.23046	1.59859	0.777944		0.702646		0.561129				0.835485			0.525994	0.642119		0.799829	1.18706			0.604246		0.266633		0.404989							0			0.510881	0.296433		0.305835	0.840026
ADCY9		0.0436822	0.159982		0	0.131273		0.14653	0.0979693	0.179125	0.0496513	0.529154		0.176913		0.116814				0.13172			0.153049	0.0404043		0	0			0.377384		0		0.124289							0			0	0.082779		0.0808973	0
SRL		0.0200133	0.0289527		0	0.0186749		0.00412631	0	0.858974	1.06783	0.610415		0.166294		0.003931				0			0.176786	0		0	0			0		0		0							0			0.236827	0.0171055		0.00699095	0
ANKS3		0.11914	0.0712582		0.0317062	0.0584044		0.154158	0.236339	0.134903	0.0407281	0.207982		0.142466		0.136142				0.17175			0.103125	0.255524		0	1.12701			0.321453		0.266871		0.0956349							0			0	0		0.0382981	0
MGRN1		0.195638	0.246561		0.161689	0.200172		0.379197	0.195688	0.129195	0.219348	0.260265		0.338114		0.2286				0.26641			0.249232	0.265462		0	0			0.593909		0.369299		0.495624							0			0.622666	0.390893		0.302792	0.766054
NUDT16L1		0.248139	0.213344		0.193581	0.146621		0.119051	0.25211	0.104952	0.185585	0.347438		0.264523		0.219956				0.322614			0.236273	0.330661		0	0			0.656067		0.753216		0.713408							0			0.330303	0.0440333		0.162484	0.0930107
ROGDI		0.0437032	0.0350595		0.258931	0.0373047		0.033494	0.181769	0.399481	0.553574	0.162548		0.225086		0.0242848				0.074444			0.113771	0.114136		0	0			0		0		0							0			0	0.14083		0.14474	0.101014
ATP6V0C		0.0337232	0.0199575		0	0.0330019		0.0280844	0.0177211	0	0	0.027152		0.0451863		0.0257556				0			0.0890526	0		0	0			0		0		0.109217							0			0	0.0175505		0.0598782	0
PDPK1		0.345	0.342366		0.175651	0.315053		0.313843	0.393115	0.263164	0.256172	0.581402		0.534291		0.34097				0.431159			0.433521	0.408064		0.563805	1.23967			0.653973		0.521675		0.315148							0			0	0.289692		0.674964	0.559514
TUSC3		0.843197	0.911354		0	0.224816		0.0196935	0	0	0	0.155971		0.377524		0.0425439				0.26959			0.152539	0.0245618		0	0			0		0		0							0			0	0.032053		0.019149	0
KCTD5		0.553727	0.455842		0.451368	0.332287		0.211847	0.299573	0.202891	0.0853705	0.381302		0.264505		0.293727				0.287592			0.219222	0.727341		0	0			0.690599		0.0907537		0.330575							0			0	0.317107		0.509911	0.301473
UBN1		0.329244	0.410667		0.666512	0.479935		0.511913	0.638336	0.187343	0.159428	0.247677		0.456171		0.336509				0.149739			0.246661	0.378114		0.383774	0			0.980328		0.396334		0.925455							0			0.596708	0.539124		0.592628	0.231348
GLYR1		0.488198	0.522736		0.519871	0.489107		0.436964	0.544915	0.228022	0.292489	0.490824		0.434119		0.377285				0.301158			0.304109	0.479409		0	0.414603			0.824559		0.268616		0.729298							0			0.708511	0.402356		0.714237	0.472472
MEFV		0.0257961	0.020708		0	0.00602365		0.033308	0	0	0	0.00749669		0		0.00159395				0			0	0		0	0			0		0		0							0			0	0.425149		0.229515	0
GXYLT1		0.179167	0.337694		0	0.308103		0.34782	0.429182	0.0662176	0.0590689	0.0513669		0.218396		0.261035				0.114287			0.230006	0		0.876902	0.414603			0.656504		0.428631		0.594519							0			0.315723	0.0972898		0.19694	0
DCTD		0.396389	0.329486		0.108734	0.291075		0.453075	0.650842	0.151952	0.212784	0.233476		0.250978		0.498135				0.701366			0.378707	0.318092		0	0.414603			0.362453		0.151987		0.211255							0			0.280168	0.182869		0.338634	0.554238
ZNF174		0.0886826	0.0692989		0.143847	0.0317391		0.0170156	0	0.0816284	0	0.0770053		0.0780728		0.0365551				0.0920553			0.0345285	0.0378675		0	0			0.193921		0		0.0632642							0			0	0		0.027583	0.0930107
ZNF597		0.2237	0.162099		0.0317062	0.14399		0.0728846	0.0351336	0	0	0.0837587		0.118075		0.0636709				0			0.179008	0.2083		0	0			0		0		0.108734							0			0	0		0.0976126	0
CLUAP1		0.17285	0.0713733		0	0.106708		0.137992	0.108181	0.153498	0.14626	0.27128		0.268447		0.192356				0.308772			0.29149	0.443948		0	0			0		0.25647		0.0844754							0			0.230756	0.00518082		0.09785	0
C16orf90		0	0		0	0		0	0	0	0	0		0		0				0			0	0		0	0			0		0		0							0			0	0		0	0
SRRM2		1.81849	1.78632		1.86472	1.78407		2.17077	1.85664	1.27141	0.67866	1.9532		2.06845		1.74635				1.66606			1.67852	2.22183		2.21565	2.24492			2.12426		2.08522		2.03253							0			1.62284	1.56342		1.71501	1.86739
GLIS2		0.392083	0.309853		0	0.188499		0.187689	0.126957	0	0	0.328137		0.243002		0.173749				0.2903			0.324663	0.55785		0	0			0		0		0.0862083							0			0	0		0.0176978	0
HMOX2		0.292194	0.25369		0.144999	0.170191		0.0994578	0.214037	0.136704	0.227977	0.512702		1.06461		0.540974				0.176577			1.1638	0.204187		0	0			0.438361		0.661556		0.8463							0			0	0.134233		0.254174	0.415199
NAGPA		0.0966045	0.116563		0	0.0617016		0.0493592	0.0177211	0.0523771	0.089059	0.10519		0.0457376		0.0534225				0.195863			0.0648394	0		0	0			0		0		0.165544							0			0	0.128762		0.23617	0.185455
SEC14L5		0	0		0	0.00615503		0.0164306	0	0	0.0331901	0		0		0.0151913				0			0	0		0	0			0		0		0							0			0	0		0	0
TRAP1		0.2889	0.222943		0.435302	0.290598		0.466682	0.723001	0.800999	0.819254	0.342622		0.497978		0.241203				0.441489			0.466827	0.257166		0.862832	0.414603			0.0923915		0.149842		0							0			0.583143	0.0746677		0.247781	0.490562
DNASE1		0.0903288	0.0728635		0.092221	0.0769601		0.129059	0.23785	0.0166387	0	0.0961571		0.0543734		0.0755969				0.118208			0.0570231	0.176919		0	0			0.221055		0.176797		0.456507							0			0	0.0471584		0.0413157	0.0930107
DNAJA3		0.0727085	0.108061		0.0317062	0.19381		0.34019	0.648041	0.544997	0.572672	0.189967		0.236121		0.151848				0.153172			0.122355	0.256703		0.383774	0			0.121449		0.365008		0.305574							0			0	0.00997216		0.150368	0
NMRAL1		0.114057	0.0802457		0	0.089481		0.0776641	0.154124	0	0	0.28214		0.237596		0.270576				0.256661			0.182495	0.189855		0	0			0		0.0714345		0.311237							0			0	0.118964		0.14926	0.0930107
ZNF213		0.0878399	0.0618227		0	0.0321273		0.0222173	0.0380286	0.0692163	0.103864	0.102566		0.0838505		0.0518517				0.126722			0.00858964	0.0245618		0	0			0		0		0							0			0	0.0297289		0.0472976	0
ZNF205		0.110642	0.163951		0.510933	0.0535265		0.0436308	0.0746638	0	0	0.191121		0.133638		0.0802194				0.345142			0.173229	0.0561223		0	0			0		0		0							0			0	0.00518082		0.0318133	0
FLYWCH1		0.337306	0.360122		0	0.275944		0.241696	0.0851152	0.240029	0.118377	0.311351		0.303172		0.284479				0.507455			0.323306	0.47503		0	0			0		0.0968548		0.32498							0			0	0.0682375		0.169117	0.0930107
CNOT6L		1.39144	1.11111		0.735319	0.758573		0.381518	0.469455	0.19709	0.0474543	0.52995		0.591913		0.345243				0.325484			0.504649	0.367501		1.68453	0.706822			3.01391		3.03978		3.136							0			1.16517	0.286151		0.507279	0.678439
FLYWCH2		0.574284	0.511321		0.194094	0.4925		0.183275	0.369338	0.177051	0.396522	0.384907		0.730314		0.283624				0.392051			0.351829	0.197327		0	0			0.171266		0.0907537		0.242751							0			0.561716	0.0734607		0.174619	0.328086
THOC6		0.125146	0.172855		0	0.168794		0.459347	0.267023	0.218419	0.19999	0.360523		0.259873		0.247458				0.179712			0.301515	0.394839		0.922151	0.944934			0.198171		0		0.0880587							0			0	0.173508		0.303718	0.328086
HCFC1R1		0.308696	0.283656		0.0317062	0.295934		0.224914	0.441141	1.8927	2.20831	1.57648		0.835567		0.311951				0.545878			0.695559	0.923987		0	0.414603			0.121449		0.0907537		0.294061							0			1.01234	0.35526		0.373098	0.150852
TNFRSF12A		0.437243	0.319771		0.221954	0.286379		2.33482	1.95756	0.48635	0.939992	0.741081		0.346025		0.550202				0.182873			0.593322	0.903648		0	0.632247			0.134235		0.310008		0.334539							0			0.843261	0.161327		0.438947	0.41259
TFAP4		0.0876862	0.0979969		0	0.0547747		0.138675	0.129666	0.0774284	0.160776	0.117423		0.167588		0.133576				0.22051			0.109776	0.216299		0	0			0		0		0.0754506							0			0	0		0.0875845	0
PRICKLE1		0.17598	0.245413		0.79126	0.202431		0.0135304	0.164101	0.0237293	0.0475949	0.319089		0.00676855		0.254274				0.38923			0.0431943	0.803422		0	0			0		0		0							0			0	0.0241117		0.00223092	0
PKMYT1		0	0		0	0		0.000728278	0.543375	0	0	0		0		0.000235226				0			0	0		0	0			0.0586279		0		0							0			0	0		0.0139055	0
PAQR4		0.0591829	0.0465497		0.112455	0.0212745		0.00267275	0.0952935	0.106702	0.123044	0.00989932		0		0.0092041				0.0344648			0	0		0	0			0		0.136754		0.137718							0			0	0.0422962		0.123569	0
NLRC3		0.0579513	0.0396743		0	0.015604		0.00735059	0	0	0	0		0		0.00318493				0			0	0		0	0			0.896915		0.284067		0.319809							0			0	0		0.00817517	0
SLX4		0.10146	0.0252134		0.140836	0.035045		0.0403515	0.0685943	0	0	0.0551975		0.0223834		0.0500393				0.0791787			0	0.0482817		0	0			0.0618688		0.092336		0.186122							0			0	0.0363164		0.0537073	0
CCNF		0	0.035966		0.0838285	0.0205946		0.0323836	0.342601	0	0.0175049	0.00578663		0.0422634		0.0192948				0.021445			0.0730014	0.23938		0	0			0.0965964		0.0942912		0							0			0	0.0114248		0.00870669	0.0930107
SOX8		0.158852	0.187319		0	0.0161489		0.139346	0.468831	0	0.0756727	0.0057291		0.0269702		0.0148436				0			0	0		0	0			0		0.102211		0.0858646							0			0	0		0.0126919	0
RAB26		0.0077452	0.00530804		0.0810389	0		0.00166893	0.0452496	0	0.0297764	0		0		0.000286552				0			0	0		0	0			0		0		0							0			0	0		0.00761187	0
PRSS22		0	0		0	0		0.00126686	0.0177211	0	0	0		0		0				0			0	0		0	0			0		0		0.0632642							0			0	0		0	0
PRSS33		0	0		0	0		0	0	0	0	0		0		0				0			0	0		0	0			0		0		0							0			0	0		0	0
ENDOD1		0.427604	0.599256		0.646727	0.551453		0.23836	0.258462	0.176148	0.294772	0.771164		0.741592		0.169761				0.21931			0.753406	0.533432		0	0			0.205134		0.303687		0.34151							0			0.862369	0.0674162		0.173524	0.101014
MAML2		0.430499	0.3403		0.062438	0.193866		0.281382	0.169521	0.0401604	0.0813941	0.681199		1.41477		1.30723				0.694455			1.10914	0.183795		0.862832	1.07865			0.881391		0.874848		0.497527							0			0.61025	0.802461		0.897389	0.655722
MTMR2		0.353216	0.262145		0.198131	0.319201		0.162023	0.361535	0.00422157	0	0.302568		0.424072		0.243206				0.0835979			0.349117	0.0133559		0	0			0.109447		0.160554		0.209024							0			0.446995	0.111554		0.169337	0
CEP57		0.388164	0.478903		0.716052	0.341742		0.317154	0.876853	0.111279	0.346692	0.613564		0.482966		0.349493				0.610822			0.265794	0.317559		0.563805	0.706822			0.950453		0.704052		0.873254							0			0.767902	0.263693		0.352092	0.281901
FAM76B		0.544242	0.502079		0.607889	0.271755		0.246353	0.549335	0.0395701	0	0.344815		0.517457		0.248947				0.369767			0.278595	0.471297		0.862832	0			0.7449		0.694644		0.663628							0			0.282961	0.283946		0.396268	0.901085
SESN3		0.248871	0.276379		0.184243	0.476992		1.17965	0.291097	0.0262595	0.0326063	0.730252		0.217343		0.576843				0.174322			0.246201	0.631319		1.32795	0			0.566316		2.09348		0.706125							2.46939			0.605329	0.43023		0.630936	0.752997
CCDC82		0.759219	0.77823		0.754103	0.638456		0.463904	0.73428	0.14021	0.227355	0.655918		0.643646		0.593497				0.809763			0.593538	0.466322		0.383774	0			0.622606		0.660116		0.81133							0			0.552348	0.62266		0.816331	0.329227
CCNG2		0.200739	0.343401		0.400074	0.551845		0.435607	0.30551	0.0394654	0.187277	0.610096		0.421518		1.44284				0.967292			0.689431	0.28957		0.974622	0			0.912586		0.279867		0.762707							0			0.398264	0.181788		0.23779	0.460484
JRKL		0.0628767	0.0865344		0	0.0750711		0.109099	0.193101	0.0829591	0.115812	0.161512		0.12309		0.119659				0.175398			0.0528187	0		0	0			0.213245		0.0676848		0.209064							0			0	0.218346		0.297582	0
CNOT1		0.721347	0.650414		1.049	0.757655		0.845403	0.751923	0.274225	0.0856348	0.57961		0.790286		0.636912				0.287748			0.753461	0.558191		0	0			1.13925		1.11883		1.08378							0			1.02915	0.670179		0.88886	0.776033
SETD6		0.126238	0.155887		0.193008	0.0814428		0.361272	0.166129	0.135674	0.25095	0.11283		0.150448		0.12658				0.077882			0.0705733	0.0870614		0	0			0.218533		0.265611		0.22668							0			0	0.0382954		0.0653122	0
NDRG4		0.406665	0.224472		0.759732	0.194899		0.131208	0	0	0.0226879	0.018915		0.0324915		0.00335836				0.0704459			0.048177	0		0	0			0		0.102855		0							0			0	0		0.00443252	0
GOT2		0.351022	0.243882		0.062438	0.197273		0.212234	0.83208	0.7176	0.836424	0.271615		0.197078		0.153509				0.108877			0.0550751	0.0752755		0	0			0		0.317929		0.141535							0			0	0.12688		0.24097	0
KIFC3		0.0888338	0.455761		0.116738	0.520205		0.155123	0.185907	0.0147036	0	0.361241		0.411073		0.0367766				0.0976443			0.0696155	0.218537		0	0			0.261702		0		0							0			0	0.104281		0.168783	0
SOWAHB		0	0		0	0		0	0	0	0	0		0		0				0			0	0		0	0			0		0		0							0			0	0		0	0
KATNB1		0.051187	0.0520392		0.0954008	0.0811656		0.0434552	0.208235	0.0103763	0.0966191	0.0670503		0.0538571		0.0742708				0.136473			0.0171876	0.0991145		0	0			0.0986955		0		0.0952647							0			0	0.031234		0.0603083	0
CSNK2A2		0.455436	0.533982		0.69953	0.501035		0.649105	0.56643	0.284306	0.353073	0.479842		0.477286		0.54526				0.436085			0.592304	0.520548		1.13719	0.932679			0.699292		0.542612		0.565283							0			0.280168	0.448252		0.556398	0.276781
MMP15		0.0897471	0.282994		0	0.112617		0.00163233	0.0327839	0.059322	0.0349249	0.0233513		0.0182657		0.00422809				0			0	0.147806		0	0			0		0		0							0			0.230756	0		0	0
ZNF319		0.0268014	0.0479319		0.315761	0.0242211		0.027738	0	0	0.0233849	0.054113		0.056952		0.0272336				0.157329			0.0271534	0.0404043		0	0			0.109183		0		0							0			0	0.0557953		0.0333838	0
CCNI		1.63693	1.57574		2.10936	1.93797		1.98326	1.62385	1.79617	1.73926	2.58541		1.95886		2.33154				3.06084			2.2899	2.64555		2.08708	1.77647			1.95407		1.99345		1.90123							2.55233			2.13196	2.0729		1.68631	2.03073
CCDC113		0.0211153	0.00488892		0	0.0269986		0.0398158	0.0686843	0.0291122	0.0330254	0.0259235		0		0.0468496				0.032182			0	0		0	0			0.0923915		0		0							0			0	0.00518082		0	0
SLC38A7		0.0589895	0.0458594		0.0317062	0.0428241		0.0870366	0.151584	0.0473744	0	0.0602577		0.0457168		0.0740229				0.0912731			0.0438628	0		0	0			0		0		0							0			0	0.201487		0.613811	0
TEPP		0.0414121	0.0042255		0	0.0123094		0.00816856	0.151584	0	0	0.0366281		0		0.00413566				0.0420053			0.0163609	0		0	0			0		0		0							0			0	0		0	0
TH		0	0.00371673		0	0.00913435		0	0	0	0	0		0		0.000645828				0			0	0		0	0			0		0		0							0			0	0		0	0
IGF2		0.451662	0.905472		0	0.10963		0.0549482	0.0177211	0.0242551	0	0.399924		0.369958		0.547948				0.893258			0.113608	0.339487		0	0			0		0		0.0501715							0			0	0.0197494		0.0279312	0
SYT8		0	0		0	0		0.000207191	0	0	0	0		0		0				0			0	0		0	0			0		0		0							0			0	0		0	0
TNNI2		0.126844	0.220119		0.40058	0.0893807		0.051722	0.136465	5.67356	3.2575	0.191198		0.15637		0.055745				0.263198			0.106175	0		0	0			0.323205		0.260424		0.0858646							0			0.315723	0.161942		0.157277	0.301473
LSP1		0.0324553	0.0869653		0	0.0292725		0.815599	1.0781	0.135701	0.0455572	0.123772		0.430377		1.04549				1.0136			0.350681	0.380029		1.70937	0.706822			1.53922		1.10216		1.18471							0			0	0.914009		0.345577	2.08783
TNNT3		0.25271	0.772444		0.16278	0.133106		0.0890911	0.0327839	5.72651	3.23512	0.248678		0.283014		0.526734				0.623706			0.27628	0.277045		0	0			0.0737362		0.255312		0.184055							0			0	0.187708		0.115033	0
[truncated: 10,142 more rows]
[truncated: 7 more columns]

## Sheet: PrctExp Human
	unknown_epithelial_stromal (KRT5+)	artery cell	capillary cell	capillary cell (CXCL10+)	lymphatic cell	vein cell	unknown_endothelial (COL13A1+)	skeletal muscle satellite stem cell	skeletal muscle satellite stem cell (PF)	fast muscle cell	slow muscle cell	vascular associated smooth muscle cell	smooth muscle cell	pericyte	pericyte_vascular associated smooth muscle cell	fibroadipogenic progenitor cell	fibroadipogenic progenitor cell_tendon cell (SFRP2+)	adipocyte	reticular cell	tendon cell	tendon cell_chondrocyte (COL2A1+)	tendon cell_osteoblast (BGLAP+)	unknown_stromal (ADGRL3+)	unknown_stromal (CLDN1+)	unknown_stromal (CLDN1- COL9A2+)	B cell	plasma cell	plasma cell (PF)	innate lymphoid cell	natural killer cell	natural killer T cell	T cell (CD4+)	T cell regulatory (CD4+)	T cell (CD8+)	T cell (CD4- CD8- TMEM176A+)	T cell (CD3D CXCR4)	T cell	natural killer cell_T cell (PF)	B cell (PF)	unknown_lymphoid (FCER1G+)	erythroid lineage cell	neutrophil	neutrophil (PF)	basophil	monocyte	neutrophil_monocyte	macrophage	conventional dendritic cell	mature conventional dendritic cell
A1BG		0.403226	0		0	0.084317		0.707547	0	0	0	1.5444		0.934579		0.625846				0			1.19048	0		0	0			0		0		1.72414							0			0	0		1.06545	0
A1CF		0	0		0	0		0	0	0	0	0		0		0.0338295				0			0	0		0	0			0		0		0							0			0	0		0	0
A4GALT		16.9355	12.886		42.1053	30.7757		7.0283	85.7143	2.75862	2.29885	27.027		10.2804		27.4696				17.8571			16.6667	38.8889		0	0			2.27273		1.96078		0							0			0	4		1.67428	0
AAAS		2.41935	2.23642		5.26316	3.79427		6.88679	42.8571	7.58621	8.04598	9.26641		6.54206		7.81461				2.38095			8.33333	11.1111		25	33.3333			6.81818		0		3.44828							0			7.14286	3		7.15373	12.5
AACS		3.22581	2.12993		10.5263	6.32378		5.42453	14.2857	1.37931	1.14943	7.33591		2.18069		20.9574				4.7619			7.14286	0		25	0			2.27273		11.7647		3.44828							0			0	6		7.91476	12.5
AADAC		0.806452	0		0	0.084317		0	0	0	0	0		0		0.0338295				0			0	0		0	0			0		0		0							0			0	0		0.608828	0
AADACL2		0	0		0	0		0	0	0	0	0		0		0.0169147				0			0	0		0	0			0		0		0							0			0	0		0	0
AAGAB		9.27419	4.25985		0	11.5514		8.25472	71.4286	5.51724	5.74713	4.6332		4.36137		10.8762				4.7619			4.7619	5.55556		25	0			6.81818		5.88235		5.17241							0			0	10		10.6545	12.5
AAK1		55.2419	38.6581		47.3684	42.4958		19.0094	85.7143	6.2069	12.6437	43.2432		26.4798		25.3552				27.381			39.2857	27.7778		25	33.3333			77.2727		49.0196		60.3448							0			0	30		57.0776	50
AAMP		18.1452	19.7018		21.0526	25.2951		23.3491	85.7143	23.4483	16.092	33.5907		22.7414		30.2774				34.5238			22.619	66.6667		25	0			11.3636		7.84314		10.3448							0			21.4286	16		20.2435	37.5
AANAT		0	0		0	0		0.0471698	0	0	0	0		0		0				0			0	0		0	0			0		0		0							0			0	0		0.152207	0
AARD		0	0		0	0		0	0	0	0	0		0		2.36806				0			0	0		0	0			0		0		0							0			0	0		0	0
AARS2		2.82258	2.12993		0	2.44519		3.20755	42.8571	0.689655	0	2.7027		2.49221		3.2138				1.19048			1.19048	5.55556		0	0			4.54545		1.96078		0							0			0	3		3.80518	0
AASDH		7.25806	5.21832		0	8.60034		7.21698	42.8571	2.06897	0	8.88031		4.98442		10.7916				4.7619			9.52381	22.2222		0	0			9.09091		3.92157		3.44828							0			0	5		8.52359	12.5
AASDHPPT		16.129	9.05218		10.5263	13.2378		28.2547	71.4286	11.7241	10.3448	13.5135		13.7072		18.9614				14.2857			10.7143	27.7778		25	0			15.9091		11.7647		15.5172							0			7.14286	12		16.2861	25
AASS		22.9839	20.7668		26.3158	34.1484		60.3302	28.5714	2.75862	2.29885	38.9961		27.7259		58.8126				33.3333			45.2381	61.1111		0	0			2.27273		1.96078		1.72414							0			28.5714	3		6.08828	0
AATF		19.7581	13.6315		5.26316	27.3187		25.3774	85.7143	8.96552	6.89655	29.3436		12.1495		23.8667				28.5714			14.2857	50		25	0			13.6364		5.88235		10.3448							0			7.14286	19		14.1553	12.5
ABAT		2.82258	1.70394		0	2.69815		6.74528	0	0	0	2.7027		0.311526		8.30514				2.38095			4.7619	0		0	33.3333			2.27273		1.96078		3.44828							0			0	4		5.17504	0
ABCA1		6.04839	6.70927		15.7895	7.4199		11.7453	57.1429	8.27586	4.5977	19.6911		27.4143		40.071				27.381			54.7619	22.2222		25	0			0		1.96078		0							0			14.2857	25		61.035	12.5
ABCA12		0	0		0	0		0	0	0	0	0		0		0				0			0	0		0	0			0		0		0							0			0	0		0	0
ABCA13		0	0		0	0.084317		0	0	0	0	0		0		0				0			0	0		0	0			0		0		0							0			0	0		0	0
ABCA3		4.03226	3.40788		15.7895	5.98651		3.49057	14.2857	0	2.29885	3.0888		3.11526		1.86062				2.38095			3.57143	11.1111		0	0			0		1.96078		1.72414							0			0	1		2.89193	0
ABCA4		0.806452	0.425985		0	0.252951		0.0471698	0	0	0	0		0		0.152233				0			0	0		0	0			0		0		0							0			0	0		0	0
ABCA5		11.2903	5.85729		15.7895	14.8398		18.7736	28.5714	14.4828	8.04598	24.3243		24.2991		30.6834				28.5714			32.1429	22.2222		0	33.3333			15.9091		11.7647		10.3448							12.5			7.14286	6		11.2633	25
ABCA6		1.6129	0.638978		0	1.43339		19.7642	0	2.06897	0	3.861		5.29595		71.7016				42.8571			5.95238	33.3333		0	0			0		1.96078		0							0			0	3		25.1142	0
ABCA7		0.403226	0.745474		0	1.09612		1.46226	28.5714	0	0	3.0888		0.623053		0.169147				0			0	0		0	0			4.54545		3.92157		5.17241							0			0	10		4.414	0
ABCA8		2.01613	1.06496		0	1.09612		39.717	0	0	0	0.772201		10.5919		78.4506				11.9048			13.0952	16.6667		0	0			0		0		1.72414							0			0	3		3.65297	25
ABCA9		1.6129	0.638978		0	0.758853		15.5189	0	0	0	0.772201		2.80374		75.795				17.8571			4.7619	16.6667		0	0			0		1.96078		0							0			0	3		7.61035	12.5
ABCB10		6.04839	4.25985		0	4.63744		3.16038	57.1429	4.13793	3.44828	6.94981		1.24611		4.63464				2.38095			4.7619	5.55556		0	0			0		0		1.72414							0			7.14286	2		10.5023	12.5
ABCB11		0.806452	0.425985		0	0.758853		0.141509	0	0	0	0		0.623053		0.693505				1.19048			0	0		0	0			0		0		0							0			0	1		0.304414	0
ABCB4		0.403226	0		0	0		0.0471698	0	2.06897	1.14943	1.5444		0.311526		1.40392				1.19048			1.19048	0		0	0			0		0		0							0			0	0		0.608828	0
ABCB6		0.403226	0.106496		0	0.168634		0.424528	0	0.689655	0	0.3861		0		0.592016				0			0	0		0	0			0		0		0							0			0	0		0	0
ABCB7		9.67742	6.28328		5.26316	10.118		12.5472	71.4286	8.27586	3.44828	16.2162		9.96885		15.5616				13.0952			9.52381	33.3333		0	0			0		3.92157		5.17241							0			0	13		10.0457	25
ABCB8		4.03226	1.91693		0	5.73356		5	57.1429	2.75862	2.29885	4.6332		4.04984		6.61367				0			2.38095	16.6667		0	33.3333			4.54545		5.88235		1.72414							0			0	4		8.6758	12.5
ABCB9		5.64516	2.66241		0	1.0118		0.849057	42.8571	0	0	0.772201		2.49221		0.659675				1.19048			4.7619	11.1111		0	0			2.27273		0		0							0			0	5		1.21766	0
ABCC1		10.0806	4.57934		5.26316	4.63744		3.39623	85.7143	2.06897	2.29885	0.3861		0.934579		11.8572				5.95238			4.7619	11.1111		0	0			9.09091		15.6863		8.62069							0			7.14286	12		15.0685	12.5
ABCC10		1.20968	2.7689		0	1.34907		0.707547	0	2.06897	2.29885	5.79151		1.55763		2.14817				0			0	11.1111		0	0			6.81818		3.92157		6.89655							0			0	1		3.04414	12.5
ABCC12		0	0		0	0		0.0471698	0	0	0	0		0		0.0169147				0			0	0		0	0			0		0		0							0			0	0		0	0
ABCC2		0.403226	0.319489		0	0.421585		0.141509	0	0	0	0.3861		0		2.30041				1.19048			0	0		0	0			0		0		0							0			0	0		0.456621	0
ABCC3		2.01613	0		0	0.252951		6.65094	28.5714	0	0	0.772201		0		4.90528				2.38095			0	0		0	0			0		0		0							0			0	5		14.7641	0
ABCC4		25.4032	4.68584		0	19.7302		6.17925	42.8571	0	1.14943	0.3861		1.24611		2.70636				0			3.57143	0		0	0			0		1.96078		1.72414							0			0	0		4.56621	0
ABCC5		6.45161	3.62087		0	5.39629		34.9528	57.1429	12.4138	5.74713	9.65251		4.98442		12.1955				5.95238			5.95238	11.1111		0	0			2.27273		7.84314		5.17241							0			0	2		21.0046	12.5
ABCC6		0.403226	0		0	0.168634		0.141509	0	0	0	0.3861		0		0.372124				0			0	0		0	0			0		1.96078		0							0			0	0		0.761035	0
ABCC8		0	0.106496		0	0		0.0471698	0	0	0	2.3166		0		0.236806				0			2.38095	0		0	0			0		0		0							0			0	0		0.152207	0
ABCC9		1.20968	5.32481		0	1.18044		4.90566	14.2857	6.2069	5.74713	3.861		84.4237		24.4756				2.38095			82.1429	0		0	0			0		0		0							0			7.14286	2		1.36986	0
ABCD2		0	0.106496		0	0.168634		0.377358	0	0	0	1.9305		1.24611		2.43572				3.57143			0	0		0	0			0		1.96078		1.72414							0			0	0		2.58752	0
ABCD3		16.5323	10.0106		10.5263	12.226		11.7925	85.7143	10.3448	9.1954	18.9189		12.7726		16.6949				11.9048			22.619	22.2222		25	0			9.09091		17.6471		13.7931							0			0	7		12.9376	0
ABCD4		16.5323	13.8445		21.0526	32.1248		8.77358	100	4.82759	0	8.49421		5.60748		10.91				9.52381			8.33333	22.2222		0	0			9.09091		5.88235		5.17241							0			0	6		12.0244	12.5
ABCE1		35.0806	21.5122		26.3158	53.7943		54.2453	100	8.96552	12.6437	28.9575		22.1184		44.0629				15.4762			32.1429	50		50	0			11.3636		15.6863		17.2414							0			0	10		36.5297	37.5
ABCF1		25.4032	18.5304		21.0526	32.5464		36.1321	100	20.6897	14.9425	27.027		20.2492		27.7402				20.2381			22.619	27.7778		25	33.3333			38.6364		7.84314		29.3103							0			21.4286	43		40.7915	25
ABCF3		6.45161	4.15335		5.26316	4.30017		5.28302	57.1429	8.27586	8.04598	3.4749		4.6729		9.32003				2.38095			2.38095	5.55556		0	33.3333			13.6364		7.84314		8.62069							0			0	2		6.5449	0
ABCG1		17.7419	14.2705		21.0526	28.0776		0.330189	0	2.75862	2.29885	2.3166		2.49221		2.31732				2.38095			3.57143	5.55556		0	33.3333			11.3636		5.88235		6.89655							0			0	6		8.52359	25
ABCG4		0	0		0	0		0	0	0	0	0		0		0				0			0	0		0	0			0		0		0							0			0	0		0	0
ABCG5		0	0.106496		0	0		0.0943396	0	0	0	0		0		0.490528				0			1.19048	0		0	0			0		0		0							0			0	0		0	0
ABCG8		0	0.319489		0	0.421585		0.613208	14.2857	0	0	0.3861		0.934579		0.608931				0			0	5.55556		0	0			0		0		0							0			0	0		0.152207	0
ABHD1		0.403226	0.106496		0	0.590219		0.707547	0	1.37931	1.14943	0.3861		0.311526		0.575101				1.19048			0	0		0	0			0		3.92157		3.44828							0			0	0		0.304414	0
ABHD10		4.03226	4.89883		0	2.69815		2.21698	57.1429	4.82759	3.44828	6.56371		1.86916		7.69621				5.95238			2.38095	11.1111		0	0			0		1.96078		1.72414							0			7.14286	0		4.56621	0
ABHD11		2.01613	2.55591		0	1.93929		2.16981	71.4286	6.89655	3.44828	8.10811		2.18069		3.72124				1.19048			2.38095	5.55556		0	0			0		1.96078		0							0			7.14286	1		5.47945	0
ABHD12		10.0806	8.20021		21.0526	7.16695		7.68868	42.8571	4.13793	2.29885	12.3552		5.919		13.4134				11.9048			9.52381	44.4444		0	0			11.3636		5.88235		5.17241							0			7.14286	4		28.7671	37.5
ABHD12B		0	0.212993		0	3.62563		0.471698	14.2857	0	0	0		0		0.710419				0			0	0		0	0			0		0		0							0			0	0		0	0
ABHD13		9.27419	9.90415		10.5263	13.4907		8.63208	28.5714	2.75862	1.14943	15.444		11.215		11.9756				7.14286			14.2857	5.55556		50	0			4.54545		5.88235		5.17241							12.5			0	19		12.1766	25
ABHD15		1.20968	0.425985		0	1.09612		2.0283	0	0	0	2.3166		0.934579		4.60081				2.38095			5.95238	0		0	0			6.81818		0		1.72414							0			0	0		4.56621	0
ABHD16A		0.403226	0.958466		0	1.34907		0.990566	28.5714	1.37931	2.29885	1.1583		0		1.01488				1.19048			0	0		0	0			0		0		0							0			0	0		3.19635	0
ABHD2		23.3871	22.2577		15.7895	30.6914		43.4906	85.7143	4.82759	1.14943	54.8263		23.3645		27.4696				22.619			26.1905	16.6667		0	66.6667			27.2727		11.7647		10.3448							0			28.5714	30		48.8584	37.5
ABHD3		19.7581	13.525		47.3684	15.7673		8.30189	85.7143	3.44828	2.29885	10.8108		8.72274		16.4242				19.0476			16.6667	11.1111		50	66.6667			11.3636		17.6471		22.4138							0			7.14286	21		38.0518	0
ABHD5		52.8226	57.4015		63.1579	64.5868		43.1132	71.4286	9.65517	5.74713	53.2819		36.7601		64.09				29.7619			54.7619	72.2222		0	33.3333			4.54545		15.6863		15.5172							0			21.4286	20		24.8097	12.5
ABHD6		5.64516	9.69116		15.7895	11.0455		0.943396	0	0	0	4.6332		1.86916		1.7253				0			4.7619	5.55556		0	33.3333			0		1.96078		1.72414							0			0	13		6.69711	12.5
ABHD8		2.41935	1.59744		0	1.77066		2.83019	42.8571	3.44828	10.3448	9.26641		3.42679		4.51624				9.52381			2.38095	5.55556		0	0			2.27273		1.96078		0							0			0	1		5.47945	0
ABI1		35.8871	23.9617		21.0526	36.7622		25.7075	85.7143	3.44828	3.44828	32.4324		24.2991		39.5467				10.7143			22.619	38.8889		0	33.3333			38.6364		27.451		34.4828							0			0	51		58.9041	37.5
ABI2		33.0645	23.4292		21.0526	37.0995		39.434	100	4.82759	2.29885	35.1351		48.2866		37.5338				25			32.1429	38.8889		0	33.3333			18.1818		5.88235		6.89655							0			0	14		43.5312	62.5
ABI3		3.22581	9.47817		5.26316	12.4789		0.0943396	0	0	0	0.3861		0.623053		0.0338295				0			0	0		0	0			18.1818		0		15.5172							0			0	10		7.15373	12.5
ABI3BP		10.4839	2.23642		5.26316	2.36088		47.3113	85.7143	0	0	8.49421		0.623053		85.7578				21.4286			8.33333	27.7778		0	0			0		7.84314		6.89655							0			0	3		3.04414	0
ABL1		9.67742	6.81576		5.26316	12.9005		30.0943	57.1429	1.37931	2.29885	23.166		18.0685		53.366				27.381			35.7143	16.6667		25	0			6.81818		5.88235		5.17241							0			0	5		9.74125	25
ABL2		48.7903	20.8733		31.5789	52.4452		24.1981	100	2.06897	1.14943	11.9691		10.9034		77.4357				15.4762			35.7143	50		0	0			4.54545		3.92157		8.62069							12.5			0	60		91.4764	62.5
ABLIM1		70.5645	71.5655		57.8947	81.7032		84.6698	71.4286	4.82759	13.7931	6.94981		5.60748		86.8234				69.0476			7.14286	72.2222		0	33.3333			34.0909		23.5294		20.6897							0			14.2857	8		6.24049	0
ABLIM2		1.6129	1.27796		5.26316	2.86678		5.04717	0	51.0345	41.3793	2.7027		3.73832		0.202977				1.19048			7.14286	11.1111		0	0			0		1.96078		0							0			0	1		0.456621	0
ABR		33.871	23.8552		26.3158	23.0185		6.74528	57.1429	0.689655	1.14943	49.0347		6.23053		11.8234				10.7143			8.33333	5.55556		25	0			4.54545		1.96078		8.62069							0			0	14		26.6362	25
ABRA		0	0		5.26316	0.337268		0.0943396	0	22.7586	20.6897	0.772201		0		0.0845737				1.19048			2.38095	0		0	0			0		1.96078		1.72414							0			0	0		0	0
ABT1		11.2903	10.4366		10.5263	21.2479		12.3113	85.7143	6.89655	10.3448	8.88031		5.60748		8.98173				11.9048			10.7143	16.6667		50	33.3333			25		7.84314		12.069							12.5			14.2857	26		10.0457	25
ABTB2		2.01613	0.319489		0	1.34907		4.29245	28.5714	5.51724	3.44828	2.3166		2.80374		1.82679				3.57143			1.19048	5.55556		0	0			0		0		3.44828							0			0	2		1.67428	0
ACAA2		9.27419	9.37167		10.5263	12.1417		25.4717	100	27.5862	36.7816	13.8996		6.54206		30.2605				17.8571			7.14286	50		0	0			6.81818		9.80392		6.89655							0			0	18		22.07	25
ACACA		4.83871	2.7689		5.26316	11.2985		8.01887	85.7143	2.75862	1.14943	3.861		4.36137		8.96482				3.57143			7.14286	11.1111		0	0			2.27273		0		0							0			0	1		5.93607	0
ACACB		32.2581	15.442		0	23.4401		18.1604	14.2857	12.4138	6.89655	23.9382		6.54206		15.8829				7.14286			14.2857	16.6667		0	0			0		0		1.72414							0			0	5		3.34855	0
ACAD11		0.403226	0.745474		0	0.674536		0.613208	0	0	0	1.1583		0		1.09946				0			0	0		0	0			0		0		0							0			0	0		0.304414	0
ACAD8		5.24194	4.15335		5.26316	3.70995		2.92453	28.5714	9.65517	12.6437	5.40541		4.36137		5.0406				0			9.52381	5.55556		0	0			6.81818		5.88235		12.069							0			0	3		4.2618	0
ACAD9		5.64516	3.30138		5.26316	6.99831		5.70755	71.4286	12.4138	8.04598	11.9691		4.04984		9.35386				5.95238			10.7143	16.6667		0	0			2.27273		3.92157		5.17241							0			7.14286	6		9.74125	12.5
ACADM		25.8065	15.3355		10.5263	21.5852		16.8868	100	47.5862	41.3793	34.749		15.2648		22.615				28.5714			16.6667	66.6667		0	0			9.09091		3.92157		8.62069							0			0	7		25.5708	25
ACADS		6.45161	6.38978		15.7895	5.05902		4.43396	28.5714	37.2414	33.3333	21.6216		5.919		14.2591				15.4762			8.33333	0		0	0			2.27273		0		0							12.5			0	4		9.58904	0
ACADSB		6.85484	4.25985		10.5263	10.5396		7.92453	42.8571	8.27586	1.14943	14.6718		5.60748		11.9756				7.14286			17.8571	22.2222		25	33.3333			0		3.92157		1.72414							0			14.2857	2		4.56621	0
ACADVL		30.6452	33.3333		31.5789	39.1231		58.4906	100	71.7241	81.6092	71.0425		48.5981		64.0562				35.7143			44.0476	44.4444		25	100			13.6364		25.4902		10.3448							0			14.2857	36		56.0122	75
ACAN		0	0.212993		0	0.337268		0	0	0.689655	0	4.2471		0		0.202977				1.19048			0	0		0	0			0		0		0							0			0	0		0	0
ACAP1		1.6129	0.638978		0	0.505902		1.36792	14.2857	8.27586	5.74713	1.5444		0		2.58796				1.19048			2.38095	16.6667		50	66.6667			54.5455		64.7059		55.1724							0			0	11		3.19635	62.5
ACAP2		45.1613	39.4036		52.6316	53.8786		24.5755	71.4286	4.13793	8.04598	30.1158		34.2679		44.1813				30.9524			40.4762	38.8889		25	33.3333			47.7273		31.3725		32.7586							0			14.2857	36		52.968	62.5
ACAT1		24.1935	19.7018		42.1053	24.7892		24.4811	100	51.7241	45.977	45.5598		23.9875		36.4175				33.3333			38.0952	38.8889		0	33.3333			11.3636		11.7647		1.72414							0			14.2857	12		24.9619	25
ACBD3		31.8548	22.3642		36.8421	43.1703		26.8396	85.7143	11.7241	9.1954	22.3938		15.5763		35.0643				30.9524			22.619	38.8889		0	66.6667			31.8182		17.6471		31.0345							0			35.7143	43		40.0304	50
ACBD4		2.82258	2.55591		10.5263	2.44519		1.46226	0	1.37931	1.14943	7.33591		2.18069		4.73613				4.7619			3.57143	16.6667		0	0			2.27273		1.96078		0							0			0	2		1.06545	0
ACBD5		20.9677	15.655		15.7895	17.285		7.73585	71.4286	9.65517	10.3448	13.8996		8.41121		19.3843				10.7143			5.95238	16.6667		0	0			6.81818		15.6863		17.2414							0			0	10		22.07	12.5
ACBD6		10.0806	9.69116		10.5263	16.3575		16.4151	100	8.27586	12.6437	25.0965		10.2804		27.5034				20.2381			22.619	50		25	0			6.81818		0		8.62069							0			7.14286	10		19.9391	50
ACCSL		0	0		0	0		0	0	0	0	0		0		0				0			0	0		0	0			0		0		0							0			0	0		0	0
ACD		6.85484	4.79233		15.7895	6.15514		4.29245	85.7143	2.75862	3.44828	12.7413		3.42679		6.35995				9.52381			4.7619	16.6667		25	0			6.81818		7.84314		1.72414							0			7.14286	4		3.95738	0
ACE		25	19.0628		0	2.36088		0.235849	14.2857	0	0	1.5444		0.311526		6.57984				1.19048			0	0		0	0			0		0		1.72414							0			0	2		5.78387	0
ACE2		0	0.106496		0	0		0.0471698	0	0	0	0		8.41121		0.067659				0			2.38095	0		0	0			0		0		0							0			0	0		0.152207	0
ACER1		0	0		0	0.084317		0	0	0	0	0		0		0.0338295				0			1.19048	0		0	0			0		0		0							0			0	1		0	0
ACER2		3.62903	3.08839		0	3.87858		0.141509	0	0	0	1.5444		0.623053		0.845737				0			0	0		0	0			0		0		0							0			0	0		0.304414	0
ACER3		34.6774	27.1565		15.7895	43.339		9.66981	71.4286	0	0	13.8996		14.0187		15.2064				7.14286			9.52381	22.2222		25	33.3333			6.81818		5.88235		6.89655							0			28.5714	30		29.8326	37.5
ACHE		0.403226	0.532481		5.26316	0.084317		3.16038	28.5714	20	13.7931	1.9305		4.6729		0.338295				1.19048			8.33333	0		0	0			0		0		0							0			0	2		0.761035	0
ACIN1		23.7903	23.0032		0	25.9696		30	100	13.1034	9.1954	31.6602		20.8723		27.8586				14.2857			22.619	27.7778		50	0			29.5455		33.3333		24.1379							0			0	38		42.9224	75
ACLY		17.7419	16.5069		5.26316	19.9831		10.4245	85.7143	0	0	12.3552		13.0841		26.2009				7.14286			16.6667	16.6667		0	0			20.4545		5.88235		17.2414							0			14.2857	24		22.5266	37.5
ACMSD		0	0		0	0		0.0471698	0	0	0	0		0		0.0507442				0			0	0		0	0			0		0		0							0			0	0		0	0
ACO1		17.7419	15.229		10.5263	18.5497		14.9528	85.7143	8.27586	5.74713	17.7606		14.6417		36.6373				15.4762			29.7619	11.1111		0	0			2.27273		0		5.17241							0			0	10		14.9163	0
ACO2		15.7258	13.2055		5.26316	16.0202		19.0566	57.1429	58.6207	40.2299	31.2741		14.3302		20.3992				19.0476			16.6667	44.4444		25	66.6667			13.6364		11.7647		10.3448							0			7.14286	23		24.3531	62.5
ACOT12		0	0		0	0		0.0471698	0	0	0	0		0.311526		0.169147				0			0	0		0	0			0		0		0							0			0	0		0.152207	0
ACOT13		21.7742	21.2993		10.5263	21.5852		17.6887	57.1429	25.5172	29.8851	19.305		11.838		24.5602				17.8571			14.2857	50		0	0			4.54545		3.92157		20.6897							0			21.4286	12		24.0487	12.5
ACOT6		0	0.106496		0	0		0.0943396	0	0	0	0		0		0.067659				0			0	0		0	0			0		0		0							0			0	0		0	12.5
ACOT8		3.62903	2.66241		0	2.69815		3.25472	28.5714	8.27586	11.4943	6.94981		3.42679		5.14208				3.57143			2.38095	11.1111		25	0			0		1.96078		0							0			0	6		5.47945	0
ACOX2		1.20968	0.745474		0	0.84317		3.01887	14.2857	0	0	8.10811		3.42679		7.05345				8.33333			4.7619	11.1111		0	0			0		0		0							0			0	8		0.608828	0
ACOX3		3.62903	1.59744		5.26316	2.52951		1.69811	42.8571	0.689655	1.14943	3.861		1.55763		2.80785				3.57143			0	0		0	0			2.27273		1.96078		1.72414							0			0	1		4.2618	12.5
ACOXL		0	0.106496		0	0.168634		0	0	0	0	0		0.311526		0.0507442				0			0	0		0	0			2.27273		3.92157		0							0			0	1		0.152207	0
ACP1		19.7581	16.2939		31.5789	31.1973		29.3868	100	34.4828	34.4828	30.1158		14.9533		33.728				27.381			15.4762	50		50	66.6667			27.2727		15.6863		22.4138							12.5			21.4286	22		31.0502	37.5
ACP2		6.04839	5.53781		5.26316	7.33558		2.21698	71.4286	0.689655	3.44828	3.0888		6.54206		12.1786				4.7619			5.95238	22.2222		0	33.3333			0		1.96078		5.17241							0			0	3		19.9391	0
ACP5		0	0.106496		15.7895	1.51771		0.235849	0	0	0	0		0.623053		0.236806				1.19048			0	0		0	33.3333			0		1.96078		3.44828							0			0	12		42.618	12.5
ACP6		5.64516	0.532481		5.26316	0.674536		2.5	14.2857	4.13793	0	7.33591		0.934579		0.575101				3.57143			2.38095	5.55556		0	0			2.27273		1.96078		5.17241							0			0	1		1.36986	12.5
ACR		2.82258	3.40788		0	2.52951		0	0	0	0	0		0.311526		0.0338295				0			0	0		0	0			0		0		0							0			0	0		0	0
ACRBP		0.403226	0.212993		0	1.09612		0.188679	0	0	0	0		0		0.35521				0			0	5.55556		0	0			0		0		1.72414							0			0	6		3.95738	0
ACRV1		0	0		0	0		0	0	0	0	0		0		0.0169147				0			0	0		0	0			0		0		0							0			0	0		0	0
ACSBG1		0	0.212993		0	0.421585		1.79245	0	0	0	0.772201		1.24611		1.26861				0			1.19048	0		0	0			0		0		0							0			0	1		0.456621	0
ACSF2		1.20968	0.745474		0	1.18044		0.330189	28.5714	4.82759	4.5977	1.9305		2.18069		1.7253				7.14286			0	11.1111		0	0			0		0		0							0			7.14286	3		3.19635	25
ACSF3		4.83871	2.55591		5.26316	4.21585		3.63208	71.4286	2.75862	8.04598	8.10811		2.80374		5.93708				2.38095			2.38095	5.55556		25	0			13.6364		1.96078		17.2414							0			0	7		8.6758	12.5
ACSL1		4.83871	4.04686		5.26316	3.11973		5.9434	57.1429	27.5862	43.6782	11.583		13.0841		31.5291				14.2857			15.4762	0		25	0			6.81818		5.88235		6.89655							0			14.2857	94		81.2785	50
ACSL3		29.4355	31.9489		21.0526	33.3052		29.6226	100	18.6207	8.04598	40.1544		31.7757		38.1428				19.0476			33.3333	55.5556		25	33.3333			22.7273		5.88235		18.9655							0			14.2857	67		63.6225	25
ACSL4		22.5806	15.8679		10.5263	30.0169		30.283	100	2.06897	2.29885	19.6911		11.838		39.5974				10.7143			16.6667	16.6667		25	66.6667			11.3636		9.80392		15.5172							0			57.1429	62		45.2055	50
ACSL5		19.3548	16.7199		10.5263	30.5228		0.801887	14.2857	0	0	0.772201		0.623053		3.14614				1.19048			2.38095	0		0	33.3333			4.54545		3.92157		3.44828							0			0	49		34.0944	37.5
ACSM1		0	0		0	0.168634		0.330189	0	0	0	0		0		0.270636				1.19048			0	0		0	0			0		0		0							0			0	0		0	0
ACSM3		0	0.106496		0	0.084317		0.377358	0	0.689655	0	0.3861		0		1.1502				1.19048			0	11.1111		0	0			0		1.96078		0							0			0	0		0.304414	0
ACSM4		0	0		0	0		0	0	0	0	0		0		0				0			0	0		0	0			0		0		0							0			0	0		0.608828	0
ACSM5		0	0.85197		5.26316	0.758853		22.783	0	1.37931	1.14943	0		0.311526		1.45467				0			0	0		0	0			0		0		1.72414							0			7.14286	0		3.50076	0
ACSS1		4.03226	8.30671		0	2.36088		6.27358	14.2857	1.37931	2.29885	14.2857		5.29595		12.297				15.4762			9.52381	16.6667		25	33.3333			13.6364		11.7647		25.8621							0			0	0		7.91476	12.5
ACSS2		5.64516	3.30138		10.5263	9.61214		4.24528	0	22.7586	17.2414	11.1969		4.36137		7.83153				9.52381			13.0952	16.6667		0	0			0		1.96078		0							0			0	11		8.37139	12.5
ACSS3		0.403226	0.212993		5.26316	0.337268		17.8302	0	0.689655	1.14943	6.56371		7.16511		11.3498				2.38095			11.9048	16.6667		0	0			0		0		1.72414							0			0	0		0.761035	0
ACTA1		23.7903	33.7593		68.4211	25.1265		15.8019	14.2857	100	100	51.7375		29.595		18.251				83.3333			44.0476	66.6667		50	33.3333			38.6364		23.5294		15.5172							12.5			42.8571	18		22.2222	12.5
ACTA2		6.45161	9.05218		0	2.61383		7.64151	42.8571	1.37931	2.29885	99.6139		96.5732		12.6015				9.52381			97.619	33.3333		0	0			2.27273		0		0							0			0	4		4.414	0
ACTB		99.1935	99.787		100	100		99.717	100	44.8276	31.0345	100		100		99.8816				95.2381			100	94.4444		100	100			97.7273		98.0392		96.5517							62.5			100	100		100	100
ACTBL2		0	0		0	0		0	0	0	0	0		0		0				0			0	0		0	0			0		0		0							0			0	0		0	0
ACTC1		0.403226	0.106496		0	0.252951		1.65094	57.1429	28.9655	22.9885	12.3552		0		0.439783				0			0	0		0	0			2.27273		1.96078		0							0			0	0		0.456621	0
ACTG1		91.5323	97.4441		100	99.3255		98.2075	100	35.1724	36.7816	99.2278		96.2617		99.1712				96.4286			98.8095	100		50	66.6667			81.8182		92.1569		84.4828							0			92.8571	100		99.5434	100
ACTG2		0	0.106496		0	0		0	0	0	0	51.7375		0		0				0			23.8095	0		0	0			0		0		0							0			0	0		0.152207	0
[truncated: 11,995 more rows]
[truncated: 7 more columns]

## Sheet: Mean Macaque
	unknown_epithelial_stromal (KRT5+)	artery cell	capillary cell	capillary cell (CXCL10+)	lymphatic cell	vein cell	unknown_endothelial (COL13A1+)	skeletal muscle satellite stem cell	skeletal muscle satellite stem cell (PF)	fast muscle cell	slow muscle cell	vascular associated smooth muscle cell	smooth muscle cell	pericyte	pericyte_vascular associated smooth muscle cell	fibroadipogenic progenitor cell	fibroadipogenic progenitor cell_tendon cell (SFRP2+)	adipocyte	reticular cell	tendon cell	tendon cell_chondrocyte (COL2A1+)	tendon cell_osteoblast (BGLAP+)	unknown_stromal (ADGRL3+)	unknown_stromal (CLDN1+)	unknown_stromal (CLDN1- COL9A2+)	B cell	plasma cell	plasma cell (PF)	innate lymphoid cell	natural killer cell	natural killer T cell	T cell (CD4+)	T cell regulatory (CD4+)	T cell (CD8+)	T cell (CD4- CD8- TMEM176A+)	T cell (CD3D CXCR4)	T cell	natural killer cell_T cell (PF)	B cell (PF)	unknown_lymphoid (FCER1G+)	erythroid lineage cell	neutrophil	neutrophil (PF)	basophil	monocyte	neutrophil_monocyte	macrophage	conventional dendritic cell	mature conventional dendritic cell
[truncated: 12,141 more rows]
[truncated: 7 more columns]

[truncated: 5 more sheets: PrctExp Macaque, Mean Lemur, PrctExp Lemur, Mean Mouse, PrctExp Mouse]
