# Supplementary material for: In vivo self-renewal and expansion of quiescent stem cells from a non-human primate
Source: Nat Commun. 2025 Jun 24;16:5370. doi: 10.1038/s41467-025-58897-x (PMC12187938; doi:10.1038/s41467-025-58897-x)
Supplement: Supplementary file 9 — Supplementary Data 7 [file 41467_2025_58897_MOESM9_ESM.xlsx]

## Sheet: Disease gene orthologues
	GENE SYMBOL	PROTEIN NAME	is_ortholog	CELL OF ACTION	CELL OF ACTION (Eraslan et al)	DISEASE	Disease group	OMIM	FUNCTION	GENETICS	MOUSE MODEL
19	ADGRG6	Adhesion g protein-coupled receptor g6	FALSE	Endothelial cell	Endothelial cell	Lethal congenital contracture syndrome 9	Motor neuron diseases	616503	receptor signaling	26004201	NA
238	FLVCR2	Flvcr heme transporter 2	FALSE	Endothelial cell		Proliferative vasculopathy and hydranencephaly-hydrocephaly syndrome	Hereditary motor and sensory neuropathies	225790	channel	20518025	32369453
254	GJA5	Connexin 40	TRUE	Endothelial cell	Endothelial cell	Atrial fibrillation, 11 - (AD)	Hereditary cardiomyopathies	614049	channel	16790700	12842919
284	HRAS	Hras protooncogene, gtpase	FALSE	Endothelial cell	Endothelial cell	Congenital myopathy with excess of muscle spindles	Congenital myopathies	218040	signaling	17412879	NA
289	HSPG2	Heparan sulfate proteoglycan of basement membrane	TRUE	Endothelial cell	Endothelial cell	Schwartz-Jampel syndrome, type 1	Myotonic syndromes	255800	extracellular matrix	11101850	18647752
332	LAMA5	Laminin, alpha 5	TRUE	Endothelial cell	Endothelial cell	Presynaptic congenital myasthenic syndrome - (AR)	Congenital myasthenic syndromes	601033	extracellular matrix	28544784	19396173
440	NOTCH1	Notch receptor 1	TRUE	Endothelial cell	Endothelial cell	Adams-Oliver syndrome 5	Musculoskeletal disorders	616028	surface	16025100	10879540
466	PIEZO2	Piezo-type mechanosensitive ion channel component 2	FALSE	Endothelial cell	Endothelial cell	Arthrogryposis, distal, type 5	Other neuromuscular disorders	108145	channel	23487782	NA
647	TREX1	3-prime repair exonuclease 1	TRUE	Endothelial cell		Vasculopathy, retinal, with cerebral leukoencephalopathy and systemic manifestations	Musculoskeletal disorders	192315	DNA repair	1821204	NA
683	WARS1	Tryptophanyl-trna synthetase 1	FALSE	Endothelial cell	Endothelial cell	Neuronopathy, distal hereditary motor, type IX	Motor neuron diseases	617721	translation	28369220	NA
4	ABHD5	Abhydrolase domain-containing protein 5, lysophosphatidic acid acyltransferase	TRUE	FAP	Fibroblast	Chanarin-Dorfman syndrome	Metabolic myopathies	275630	enzyme	11590543	11590543
17	ADAMTS2	A disintegrin-like and metalloproteinase with thrombospondin type 1 motif, 2	TRUE	FAP	Fibroblast	Ehlers-Danlos syndrome, dermatosparaxis type	Musculoskeletal disorders	225410	extracellular matrix	10417273	28373586
21	AEBP1	Aortic carboxypeptidase-like protein	TRUE	FAP	Fibroblast	Ehlers-Danlos syndrome, classic-like, 2	Musculoskeletal disorders	618000	extracellular matrix	27023906	11438679
71	B3GALT6	Beta-1,3-galactosyltransferase 6	TRUE	FAP	Fibroblast	Ehlers-Danlos syndrome, spondylodysplastic type, 2	Musculoskeletal disorders	615349	glycosylation	23664117	30114188
73	B4GALT7	Beta-1,4-galactosyltransferase 7	TRUE	FAP	Fibroblast	Ehlers-Danlos syndrome, spondylodysplastic type, 1	Musculoskeletal disorders	130070	glycosylation	10506123	NA
82	C1R	Complement component 1, r subcomponent	FALSE	FAP	Fibroblast	Ehlers-Danlos syndrome, periodontal type, 1	Musculoskeletal disorders	130080	immune	27745832	29550838
83	C1S	Complement component 1, s subcomponent	FALSE	FAP	Fibroblast	Ehlers-Danlos syndrome, periodontal type, 2	Musculoskeletal disorders	617174	immune	27745832	29550838
119	CHST14	Carbohydrate sulfotransferase 14	TRUE	FAP	Fibroblast	Ehlers-Danlos syndrome, musculocontractural type 1	Musculoskeletal disorders	601776	enzyme	20842734	32601684
127	COL12A1	Collagen, type xii, alpha-1	TRUE	FAP	Fibroblast	Bethlem myopathy 2	Congenital muscular dystrophies	616471	extracellular matrix	24334604	24334604
128	COL13A1	Collagen, type xiii, alpha-1	TRUE	FAP	Myofiber	Myasthenic syndrome, congenital, 19	Congenital myasthenic syndromes	616720	extracellular matrix	26626625	11583983
129	COL1A1	Collagen, type i, alpha-1	TRUE	FAP	Fibroblast	Ehlers-Danlos syndrome, classic type, 1	Musculoskeletal disorders	130060	extracellular matrix	3082886	24443344
130	COL1A2	Collagen, type i, alpha-2	TRUE	FAP	Fibroblast	Ehlers-Danlos syndrome, arthrochalasia type, 2	Musculoskeletal disorders	617821	extracellular matrix	11288717	NA
131	COL25A1	Collagen, type xxv, alpha-1	TRUE	FAP	Myofiber	Fibrosis of extraocular muscles, congenital, 5	Other neuromuscular disorders	616219	extracellular matrix	25500261	NA
132	COL3A1	Collagen, type iii, alpha-1	TRUE	FAP	Fibroblast	Ehlers-Danlos syndrome, vascular type	Musculoskeletal disorders	130050	extracellular matrix	2834369	20587693
134	COL5A1	Collagen, type v, alpha-1	TRUE	FAP	Fibroblast	Ehlers-Danlos syndrome, classic type, 1	Musculoskeletal disorders	130000	extracellular matrix	8950675	NA
135	COL6A1	Collagen, type vi, alpha-1	TRUE	FAP	Fibroblast	LGMD D5 collagen 6-related	Muscular dystrophies	158810	extracellular matrix	8782832	9817932
136	COL6A2	Collagen, type vi, alpha-2	TRUE	FAP	Fibroblast	LGMD D5 collagen 6-related	Muscular dystrophies	158810	extracellular matrix	30963254	28650483
137	COL6A3	Collagen, type vi, alpha-3	TRUE	FAP	Fibroblast	LGMD D5 collagen 6-related	Muscular dystrophies	158810	extracellular matrix	9536084	NA
138	COL9A3	Collagen, type ix, alpha-3	TRUE	FAP	Fibroblast	Epiphyseal dysplasia, multiple, 3, with or without myopathy	Musculoskeletal disorders	600969	extracellular matrix	10090888	NA
190	DSE	Dermatan sulfate epimerase	FALSE	FAP	Fibroblast	Ehlers-Danlos syndrome, musculocontractural type 2	Musculoskeletal disorders	615539	enzyme	23704329	19687302
224	FBN1	Fibrillin 1	TRUE	FAP	Fibroblast	Marfan syndrome	Musculoskeletal disorders	154700	extracellular matrix	1852208	9326947
232	FKBP14	Fk506-binding protein 14	TRUE	FAP	Fibroblast	Ehlers-Danlos syndrome, kyphoscoliotic type, 2	Musculoskeletal disorders	614557	enzyme	22265013	NA
330	LAMA2	Laminin, alpha-2	TRUE	FAP	Fibroblast	LGMD R23 laminin α2-related	Muscular dystrophies	618138	structure	21953594	9326364
331	LAMA4	Laminin alpha 4	TRUE	FAP	Endothelial cell	Dilated cardiomyopathy, 1JJ - (AD)	Hereditary cardiomyopathies	615235	extracellular matrix	17646580	16204254
339	LIFR	Leukemia inhibitory factor receptor	TRUE	FAP		Schwartz-Jampel type 2 syndrome	Musculoskeletal disorders	601559	receptor signaling	14740318	NA
473	PLOD1	Procollagen-lysine, 2-oxoglutarate 5-dioxygenase	TRUE	FAP	Fibroblast	Ehlers-Danlos syndrome, kyphoscoliotic type, 1	Musculoskeletal disorders	225400	enzyme	11001813	17197443
495	PRDM5	Pr domain-containing protein 5	TRUE	FAP	Fibroblast	Brittle cornea syndrome 2	Musculoskeletal disorders	614170	transcription	21664999	NA
568	SLC39A13	Solute carrier family 39 (zinc transporter), member 13	TRUE	FAP	Fibroblast	Ehlers-Danlos syndrome, spondylodysplastic type, 3	Musculoskeletal disorders	612350	channel	18513683	18985159
636	TNXB	Tenascin xb	TRUE	FAP	Fibroblast	Ehlers-Danlos syndrome, classic-like, 1	Musculoskeletal disorders	606408	extracellular matrix	11642233	20576846
645	TRAPPC2L	Trafficking protein particle complex 2-like	TRUE	FAP		Encephalopathy, progressive, early-onset, with episodic rhabdomyolysis	Rhabdomyolysis	618331	trafficking	30120216	NA
696	ZNF469	Zinc finger protein 469	FALSE	FAP	Fibroblast	Brittle cornea syndrome 1	Musculoskeletal disorders	229200	transcription	18452888	NA
300	JAG2	Jagged 2	TRUE	MuSC		Muscular dystrophy, limb-girdle, autosomal recessive 27	Muscular dystrophies	619566	signaling	33861953	9531541
363	MEGF10	Multiple epidermal growth factor-like domains 10	TRUE	MuSC	Schwann cell	Myopathy, areflexia, respiratory distress, and dysphagia, early-onset	Congenital myopathies	614399	signaling	22101682	28498977
364	MET	Met protooncogene	TRUE	MuSC	Endothelial cell	muscular dysplasia and arthrogryposis	Other neuromuscular disorders	TBA	receptor signaling	30777867	30777867
402	MYF5	Myogenic factor 5	TRUE	MuSC	MuSC	Ophthalmoplegia, external, with rib and vertebral anomalies	Musculoskeletal disorders	618155	transcription	29887215	1423602
417	MYMK	Myomaker	FALSE	MuSC		Carey-Fineman-Ziter syndrome	Congenital myopathies	254940	cell fusion	28681861	23868259
421	MYOD1	Myogenic differentiation antigen 1	TRUE	MuSC		Myopathy, congenital, with diaphragmatic defects, respiratory insufficiency, and dysmorphic facies	Musculoskeletal disorders	618975	transcription	30403323	1330322
451	PAX3	Paired box gene 3	TRUE	MuSC		Waardenburg syndrome, type 1	Musculoskeletal disorders	193500	transcription	11683776	1682057
452	PAX7	Paired box gene 7	TRUE	MuSC	MuSC	Myopathy, congenital, progressive, with scoliosis	Congenital myopathies	618578	transcription	31092906	8631261
544	SELENON	Selenoprotein n	FALSE	MuSC		Muscular dystrophy, rigid spine, 1	Congenital muscular dystrophies	602771	channel	11528383	21858002
2	AARS2	Alanyl-trna synthetase 2	TRUE	Myofiber	Fibroblast	Combined oxidative phosphorylation deficiency 8	Hereditary cardiomyopathies	614096	mitochondrial	21549344	NA
3	ABCC9	Atp-binding cassette, subfamily c, member 9	TRUE	Myofiber	Myofiber	Intellectual disability and myopathy syndrome	Hereditary cardiomyopathies	619719	receptor signaling	31575858	31575858
5	ACAD9	Mitochondrial complex i deficiency, nuclear type 20	TRUE	Myofiber		Mitochondrial complex I deficiency, nuclear type 20	Metabolic myopathies	611126	mitochondrial	21057504	NA
6	ACADM	Acyl-coa dehydrogenase, medium-chain	TRUE	Myofiber	Myofiber	Acyl-CoA dehydrogenase, medium chain, deficiency of	Rhabdomyolysis	201450	enzyme	2393404	16121256
7	ACADS	Acyl-coa dehydrogenase, short-chain	TRUE	Myofiber	Myofiber	Acyl-CoA dehydrogenase, short-chain, deficiency of	Rhabdomyolysis	201470	enzyme	2808706	9802886
8	ACADVL	Acyl-coa dehydrogenase, very long-chain	TRUE	Myofiber	Myofiber	VLCAD deficiency	Metabolic myopathies	201475	enzyme	8845838	11590124
9	ACTA1	Actin, alpha, skeletal muscle 1	TRUE	Myofiber	Myofiber	Nemaline myopathy 3, autosomal dominant or recessive	Congenital muscular dystrophies	161800	structure	10508519	21303860
12	ACTC1	Actin, alpha, cardiac muscle precursor	TRUE	Myofiber	Myofiber	Familial hypertrophic cardiomyopathy, 11 - (AD)	Hereditary cardiomyopathies	612098	structure	10330430	NA
15	ACTN2	Actinin, alpha-2	TRUE	Myofiber	Myofiber	Myopathy, distal, 6, adult onset	Congenital myopathies	618655	structure	30900782	NA
16	ACVR1	Activin a receptor, type ii-like kinase 2	TRUE	Myofiber	Myofiber	Fibrodysplasia ossificans progressiva - (AD)	Other myopathies	135100	Signalling	16642017	NA
18	ADCY6	Adenylate cyclase 6	TRUE	Myofiber	Pericyte	Lethal Congenital Contracture Syndrome 8 - (AR)	Motor neuron diseases	616287	enzyme	24319099	NA
20	ADSS1	Adenylosuccinate synthase 1	FALSE	Myofiber	Myofiber	Myopathy, distal, 5	Distal myopathies	617030	enzyme	26506222	NA
23	AGL	Amylo-1,6-glucosidase, 4-alpha-glucanotransferase	TRUE	Myofiber	Myofiber	Glycogen storage disease IIIb	Metabolic myopathies	232400	enzyme	10472540	25092169
27	AKAP9	A kinase (prka) anchor protein (yotiao) 9	TRUE	Myofiber	Myofiber	Long QT syndrome 11 - (AD)	Hereditary cardiomyopathies	611820	Signalling	18093912	NA
30	ALG14	Alg14 udp-n-acetylglucosaminyltransferase subunit	TRUE	Myofiber		Myopathy, epilepsy, and progressive cerebral atrophy	Congenital myasthenic syndromes	619036	glycosylation	23404334	NA
31	ALG2	Alg2 alpha-1,3/1,6-mannosyltransferase	TRUE	Myofiber	Myofiber	Myasthenic syndrome, congenital, 14, with tubular aggregates	Congenital myasthenic syndromes	616228	glycosylation	23404334	NA
32	ALPK3	Alpha kinase 3	TRUE	Myofiber	Myofiber	Cardiomyopathy, familial hypertrophic 27	Hereditary cardiomyopathies	618052	Signalling	27106955	NA
34	AMPD1	Adenosine monophosphate deaminase 1	TRUE	Myofiber	Myofiber	Myopathy due to myoadenylate deaminase deficiency	Rhabdomyolysis	615511	enzyme	1631143	27775065
37	ANK2	Ankyrin 2	TRUE	Myofiber	Pericyte	Long QT syndrome 4 - (AD)	Hereditary cardiomyopathies	600919	structure	12571597	12571597
38	ANKRD1	Ankyrin repeat domain 1 (cardiac muscle)	TRUE	Myofiber	Myofiber	Hypertrophic cardiomyopathy related to cardiac ankyrin repeat domain protein - (AD)	Hereditary cardiomyopathies	TBA	structure	19608031	NA
40	ANO5	Anoctamin 5	TRUE	Myofiber		LGMD R12 anoctamin5-related	Muscular dystrophies	611307	trafficking	20096397	32455153
53	ASCC1	Activating signal cointegrator 1 complex, subunit 1	TRUE	Myofiber		Spinal muscular atrophy with congenital bone fractures 2	Motor neuron diseases	616867	transcription	26924529	NA
54	ASPH	Aspartate beta-hydroxylase	TRUE	Myofiber		rhabdomyolysis and muscle rigidity with progressive hyperthermia	Rhabdomyolysis	TBA	calcium signaling	https://www.nmd-journal.com/article/S0960-8966(20)30202-9/fulltext	NA
61	ATP1A2	Atpase, na+/k+ transporting alpha-2 polypeptide	FALSE	Myofiber	Myofiber	Hypokalaemic periodic paralysis - (AD)	Ion channel muscle diseases	170400	channel	30423015	15564586
62	ATP2A1	Atpase, ca(2+)-transporting, fast-twitch 1	TRUE	Myofiber	Myofiber	Brody myopathy	Myotonic syndromes	601003	channel	8841193	12556521
70	B3GALNT2	Beta-1,3-n-acetylgalactosaminyltransferase 2	TRUE	Myofiber		Muscular dystrophy-dystroglycanopathy (congenital with brain and eye anomalies, type A, 11	Congenital muscular dystrophies	615181	glycosylation	23453667	NA
74	B4GAT1	Beta-1,4-glucuronyltransferase 1	FALSE	Myofiber		Muscular dystrophy-dystroglycanopathy (congenital with brain and eye anomalies), type A, 13	Congenital muscular dystrophies	615287	glycosylation	23359570	NA
75	BAG3	Bcl2-associated athanogene 3	TRUE	Myofiber	Myofiber	Myopathy, myofibrillar, 6	Other myopathies	612954	chaperone	19085932	31953038
78	BIN1	Bridging integrator 1	TRUE	Myofiber	Myofiber	Centronuclear myopathy 2	Congenital myopathies	255200	structure	17676042	NA
80	BVES	Blood vessel epicardial substance	TRUE	Myofiber		BVES related myopathy	Muscular dystrophies	616812	adhesion	26642364	22354168
86	CACNA1C	Calcium channel, voltage-dependent, l type, alpha 1c subunit	TRUE	Myofiber	Myofiber	Long QT syndrome 8 (Timothy syndrome) - (AD)	Hereditary cardiomyopathies	618447	channel	23677916	NA
89	CACNA1S	Calcium channel, voltage-dependent, l type, alpha-1s subunit	TRUE	Myofiber	Myofiber	Hypokalemic periodic paralysis, type 1	Congenital myopathies	170400	channel	7897626	NA
90	CACNB2	Calcium channel, voltage-dependent, beta 2 subunit	TRUE	Myofiber	Myofiber	Brugada syndrome 4 - (AD)	Hereditary cardiomyopathies	611876	channel	17224476	NA
92	CALM1	Calmodulin 1	TRUE	Myofiber	Myofiber	Ventricular tachycardia, catecholaminergic polymorphic, recessive - (AR)	Hereditary cardiomyopathies	614916	calcium signaling	23040497	NA
93	CALM2	Calmodulin 2	TRUE	Myofiber	Myofiber	Long QT syndrome 15 - (AD)	Hereditary cardiomyopathies	616249	calcium signaling	23388215	NA
94	CALM3	Calmodulin 3	TRUE	Myofiber	Myofiber	Ventricular tachycardia, catecholaminergic polymorphic 6 - (AD)	Hereditary cardiomyopathies	618782	calcium signaling	25460178]	NA
95	CALR3	Calreticulin 3	TRUE	Myofiber		Hypertrophic cardiomyopathy, 19 - (AD)	Hereditary cardiomyopathies	611414	calcium signaling	17655857	NA
97	CAPN3	Calpain 3	TRUE	Myofiber	Myofiber	LGMD R1 calpain3-related	Muscular dystrophies	253600	protein degradation	7720071	15138196
98	CASQ1	Calsequestrin 1	TRUE	Myofiber	Myofiber	Myopathy, vacuolar, with CASQ1 aggregates	Other myopathies	616231	calcium signaling	25116801	19237502
99	CASQ2	Calsequestrin 2 (cardiac muscle)	TRUE	Myofiber	Myofiber	Ventricular tachycardia, catecholaminergic polymorphic, recessive - (AR)	Hereditary cardiomyopathies	611938	calcium signaling	11704930	16932808
100	CAV3	Caveolin 3	TRUE	Myofiber	Myofiber	Rippling muscle disease	Muscular dystrophies	606072	membrane structure	9537420	11115849
101	CAVIN1	Caveolae-associated protein 1	FALSE	Myofiber		Lipodystrophy, congenital generalized, type 4	Muscular dystrophies	613327	membrane structure	19726876	18840361
102	CAVIN4	Muscle-related coiled-coil protein	FALSE	Myofiber		Dilated cardiomyopathy related to MURC - (AD)	Hereditary cardiomyopathies	TBA	signaling	21642240	18332105
103	CCDC78	Coiled-coil domain-containing protein 78	TRUE	Myofiber		Centronuclear myopathy 4	Congenital myopathies	614807	structure	22818856	NA
108	CFL2	Cofilin 2	TRUE	Myofiber	Myofiber	Nemaline myopathy 7, autosomal recessive	Congenital myopathies	610687	structure	17160903	22343409
110	CHCHD10	Coiled-coil-helix-coiled-coil-helix domain-containing protein 10	TRUE	Myofiber	Myofiber	Myopathy, isolated mitochondrial, autosomal dominant	Motor neuron diseases	616209	mitochondrial	25193783	NA
111	CHKB	Choline kinase, beta	FALSE	Myofiber		Muscular dystrophy, congenital, megaconial type	Congenital muscular dystrophies	602541	signaling	21665002	16371353
114	CHRNA1	Cholinergic receptor, nicotinic, alpha polypeptide 1	TRUE	Myofiber	Myofiber	Myasthenic syndrome, congenital, 1A, slow-channel	Congenital myasthenic syndromes	601462	channel	8872460	NA
115	CHRNB1	Cholinergic receptor, nicotinic, beta polypeptide 1	TRUE	Myofiber	Myofiber	Myasthenic syndrome, congenital, 2A, slow-channel	Congenital myasthenic syndromes	616313	channel	8872460	NA
116	CHRND	Cholinergic receptor, nicotinic, delta polypeptide	TRUE	Myofiber	Myofiber	Myasthenic syndrome, congenital, 3B, fast-channel	Congenital myasthenic syndromes	616322	channel	12499478	NA
117	CHRNE	Cholinergic receptor, nicotinic, epsilon polypeptide	TRUE	Myofiber	Myofiber	Myasthenic syndrome, congenital, 4A, slow-channel	Congenital myasthenic syndromes	605809	channel	8872460	17853947
118	CHRNG	Cholinergic receptor, nicotinic, gamma polypeptide	TRUE	Myofiber	Myofiber	Escobar syndrome	Congenital myasthenic syndromes	265000	channel	16826531	NA
120	CLCN1	Chloride channel 1, skeletal muscle	TRUE	Myofiber		Myotonia congenita, dominant	Myotonic syndromes	160800	channel	1379744	1659665
121	CLN3	Ceroid-lipofuscinosis, neuronal 3 (=battenin)	FALSE	Myofiber		Autophagic vacuolar myopathy - (AR)	Other myopathies	204200	protein degradation	9311735	12374761
123	CNBP	Cchc-type zinc finger nucleic acid-binding protein	TRUE	Myofiber	Myofiber	Myotonic dystrophy 2	Myotonic syndromes	602668	transcription	11486088	29735719
124	CNTN1	Contactin 1	FALSE	Myofiber		Myopathy, congenital, Compton-North	Congenital myopathies	612540	adhesion	19026398	10595523
141	COQ2	Collagen, type xxv, alpha-1	TRUE	Myofiber	Myofiber	Coenzyme Q10 deficiency 1 - (AR)	Other neuromuscular disorders	607426	mitochondrial	16400613	NA
142	COQ4	Coenzyme q2(m)	TRUE	Myofiber	Myofiber	Coenzyme Q10 deficiency 7 - (AR)	Other neuromuscular disorders	616276	mitochondrial	25658047	NA
143	COQ6	Coenzyme q4(m)	TRUE	Myofiber		Coenzyme Q10 deficiency 6 - (AR)	Other neuromuscular disorders	614650	mitochondrial	21540551	NA
144	COQ7	Coenzyme q6(m)	TRUE	Myofiber		Coenzyme Q10 deficiency 8 - (AR)	Other neuromuscular disorders	616733	mitochondrial	26084283	NA
146	COQ9	Coenzyme q7(m)	TRUE	Myofiber	Myofiber	Coenzyme Q10 deficiency 5 - (AR)	Other neuromuscular disorders	614654	mitochondrial	19375058	23255162
147	COX15	Cytochrome c oxidase assembly factor cox15	TRUE	Myofiber		Mitochondrial complex IV deficiency, nuclear type 6	Hereditary cardiomyopathies	615119	mitochondrial	15863660	NA
149	COX6A2	Coenzyme q9(m)	TRUE	Myofiber	Myofiber	Mitochondrial complex IV deficiency - (AR)	Other neuromuscular disorders	619062	mitochondrial	31155743	23460811
151	CPT2	Carnitine palmitoyltransferase ii	TRUE	Myofiber		CPT II deficiency, myopathic, stress-induced	Metabolic myopathies	255110	mitochondrial	8358442	NA
152	CRPPA	Cdp-l-ribitol pyrophosphorylase a	FALSE	Myofiber		LGMD R20 ISPD-related	Muscular dystrophies	614643	glycosylation	23390185	NA
153	CRYAB	Crystallin, alpha-b	TRUE	Myofiber	Myofiber	Myopathy, myofibrillar, 2	Other myopathies	608810	chaperone	9731540	NA
154	CSRP3	Cysteine- and glycine-rich protein 3	TRUE	Myofiber	Myofiber	Cardiomyopathy, hypertrophic, 12	Hereditary cardiomyopathies	612124	transcription	18505755	NA
156	CTNNA3	Catenin alpha 3	TRUE	Myofiber	Myofiber	Arrhythmogenic right ventricular dysplasia, familial, 13 - (AD)	Hereditary cardiomyopathies	615616	adhesion	23136403	22421363
162	DAG1	Dystroglycan 1	TRUE	Myofiber		LGMD R16 α-dystroglycan-related	Muscular dystrophies	613818	structure	21388311	26380289
167	DES	Desmin	TRUE	Myofiber	Myofiber	Myofibrillar myopathy	Muscular dystrophies	601419	structure	9697706	25394388
169	DGUOK	Deoxyguanosine kinase	TRUE	Myofiber	Myofiber	Progressive external ophthalmoplegia with mitochondrial DNA deletions, autosomal recessive 4	Other neuromuscular disorders	617070	mitochondrial	23043144	NA
172	DMD	Dystrophin	TRUE	Myofiber	Myofiber	Duchenne muscular dystrophy	Muscular dystrophies	310200	structure	3607877	2662404
173	DMPK	Dystrophia myotonica protein kinase	FALSE	Myofiber		Myotonic dystrophy 1	Myotonic syndromes	160900	signaling	1302022	33864373
174	DNA2	Dna replication helicase/nuclease 2	TRUE	Myofiber	Myofiber	Progressive external ophthalmoplegia with mitochondrial DNA deletions, autosomal dominant 6	Other neuromuscular disorders	615156	mitochondrial	23352259	NA
176	DNAJB4	Dnaj/hsp40 homolog, subfamily b, member 4	TRUE	Myofiber		adult-onset myofibrillar myopathy	Muscular dystrophies	TBA	chaperone	https://www.nmd-journal.com/article/S0960-8966(20)30201-7/fulltext	NA
177	DNAJB6	Dnaj/hsp40 homolog, subfamily b, member 6	TRUE	Myofiber		LGMD D1 DNAJB6-related	Muscular dystrophies	603511	chaperone	22334415	26362252
178	DNM2	Dynamin 2	TRUE	Myofiber		Centronuclear myopathy 1	Congenital muscular dystrophies	160150	structure	16227997	20858595
180	DNMT3B	Dna methyltransferase 3b	FALSE	Myofiber		Facioscapulohumeral muscular dystrophy 4, digenic	Muscular dystrophies	619478	DNA methylation	27153398	23636699
182	DOK7	Downstream of tyrosine kinase 7	TRUE	Myofiber	Myofiber	Myasthenic syndrome, congenital, 10	Congenital myasthenic syndromes	254300	signaling	16917026	16794080
183	DOLK	Dolichol kinase	TRUE	Myofiber		Congenital disorder of glycosylation, type Im	Hereditary cardiomyopathies	610768	glycosylation	17273964	NA
184	DPAGT1	N-acetylglucosaminephosphotransferase 1	TRUE	Myofiber		Myasthenic syndrome, congenital, 13, with tubular aggregates - (AR)	Congenital myasthenic syndromes	614750	glycosylation	22742743	NA
185	DPM1	Dolichyl-phosphate mannosyltransferase 1, catalytic subunit	FALSE	Myofiber		Congenital disorder of glycosylation, type Ie	Congenital muscular dystrophies	608799	metabolism	16641202	NA
186	DPM2	Dolichyl-phosphate mannosyltransferase 2, regulatory subunit	TRUE	Myofiber		Congenital disorder of glycosylation, type Iu	Congenital muscular dystrophies	615042	metabolism	23109149	NA
187	DPM3	Dolichyl-phosphate mannosyltransferase 3	TRUE	Myofiber		Muscular dystrophy-dystroglycanopathy (limb-girdle), type C, 15	Muscular dystrophies	612937	enzyme	19576565	NA
189	DSC2	Desmocollin 2	TRUE	Myofiber		Arrhythmogenic right ventricular dysplasia, 11 - (AD)	Hereditary cardiomyopathies	610476	adhesion	17033975	NA
191	DSG2	Desmoglein 2	TRUE	Myofiber	Myofiber	Dilated cardiomyopathy, 1BB - (AD/AR)	Hereditary cardiomyopathies	612877	adhesion	18678517	NA
192	DSP	Desmoplakin	TRUE	Myofiber	Myofiber	Arrhythmogenic right ventricular dysplasia, 8 - ( )	Hereditary cardiomyopathies	607450	adhesion	12373648	11781569
194	DTNA	Dystrobrevin, alpha	TRUE	Myofiber	Myofiber	Left ventricular noncompaction 1, with or without congenital heart defects	Hereditary cardiomyopathies	604169	structure	11238270	NA
195	DUX4	Double homeobox protein 4	FALSE	Myofiber		Facioscapulohumeral muscular dystrophy 1	Muscular dystrophies	158900	transcription	20724583	23593020
197	DYSF	Dysferlin	TRUE	Myofiber	Myofiber	LGMD R2 dysferlin-related	Muscular dystrophies	253601	membrane structure	9731527	12736685
198	ECEL1	Endothelin-converting enzyme-like 1	TRUE	Myofiber		Arthrogryposis, distal, type 5D	Other neuromuscular disorders	615065	extracellular matrix	23261301	NA
204	EMD	Emerin	TRUE	Myofiber	Myofiber	Emery-Dreifuss muscular dystrophy 1, X-linked	Muscular dystrophies	310300	structure	7894480	16403804
205	ENO3	Enolase 3	TRUE	Myofiber	Myofiber	Glycogen storage disease XIII	Metabolic myopathies	612932	enzyme	11506403	NA
207	ERBB3	Erythroblastic leukemia viral oncogene homolog 3 (avian)	TRUE	Myofiber	Schwann cell	Lethal Congenital Contracture Syndrome 2 - (AR)	Motor neuron diseases	607598	signaling	17701904	NA
209	ERGIC1	Endoplasmic reticulum-golgi intermediate compartment protein 1	TRUE	Myofiber		Arthrogryposis multiplex congenita 2, neurogenic type	Musculoskeletal disorders	208100	chaperone	28317099	NA
212	ETFA	Electron transfer flavoprotein, alpha polypeptide	TRUE	Myofiber		Glutaric acidemia IIA	Metabolic myopathies	231680	mitochondrial	1430199	NA
213	ETFB	Electron transfer flavoprotein, beta polypeptide	FALSE	Myofiber	Myofiber	Glutaric acidemia IIB	Metabolic myopathies	231680	mitochondrial	7912128	NA
214	ETFDH	Electron transfer flavoprotein dehydrogenase	TRUE	Myofiber		Glutaric acidemia IIC	Metabolic myopathies	231680	mitochondrial	19249206	NA
217	EYA4	Eyes absent 4	TRUE	Myofiber	Myofiber	Dilated cardiomyopathy, 1J - (AD)	Hereditary cardiomyopathies	605362	transcription	15735644	18219393
221	FASTKD2	Family with sequence similarity 111 member b	TRUE	Myofiber		Mitochondrial complex IV deficiency - (AR)	Other neuromuscular disorders	618855	mitochondrial	18771761	NA
225	FBXL4	Fast kinase domains 2	TRUE	Myofiber		Mitochondrial DNA depletion syndrome 13 (encephalomyopathic type) - (AR)	Other neuromuscular disorders	615471	ubiquitination	23993193	NA
227	FDX2	Ferredoxin 2	FALSE	Myofiber		Mitochondrial myopathy, episodic, with optic atrophy and reversible leukoencephalopathy	Other neuromuscular disorders	251900	mitochondrial	24281368	NA
230	FHL1	Four-and-a-half lim domains 1	TRUE	Myofiber	Myofiber	Emery-Dreifuss muscular dystrophy 6, X-linked	Muscular dystrophies	300696	transcription	18179888	25274776
233	FKRP	Fukutin-related protein	TRUE	Myofiber		LGMD R9 FKRP-related	Muscular dystrophies	607155	glycolysation	11592034	23591631
234	FKTN	Fukutin	TRUE	Myofiber		LGMD R13 Fukutin-related	Muscular dystrophies	607155	glycolysation	19017726	19017726
235	FLAD1	Flavin adenine dinucleotide synthetase 1	TRUE	Myofiber		Lipid storage myopathy due to flavin adenine dinucleotide synthetase deficiency	Metabolic myopathies	255100	enzyme	25058219	NA
237	FLNC	Filamin c	TRUE	Myofiber	Myofiber	Myopathy, myofibrillar, 5	Distal myopathies	609524	structure	15929027	26472074
241	FXR1	Fmr1 autosomal homolog 1	TRUE	Myofiber	Myofiber	Myopathy, congenital, with respiratory insufficiency and bone fractures	Congenital myopathies	618822	translation	30770808	15128702
242	GAA	Glucosidase, alpha, acid	TRUE	Myofiber		Pompe disease	Muscular dystrophies	232300	enzyme	7668832	9668092
245	GATAD1	Gata zinc finger domain containing 1	TRUE	Myofiber		Dilated cardiomyopathy, 2B - (AR)	Hereditary cardiomyopathies	614672	transcription	21965549	NA
247	GBE1	Glycogen branching enzyme	TRUE	Myofiber	Myofiber	Glycogen storage disease IV	Metabolic myopathies	232500	enzyme	16528737	26385640
251	GFER	Growth factor, erv1-like	TRUE	Myofiber	Myofiber	Myopathy, mitochondrial progressive, with congenital cataract and developmental delay	Musculoskeletal disorders	613076	mitochondrial	19409522	NA
252	GFPT1	Glutamine:fructose-6-phosphate amidotransferase 1	TRUE	Myofiber		Myasthenia, congenital, 12, with tubular aggregates	Congenital myasthenic syndromes	610542	enzyme	21310273	NA
253	GIPC1	Gipc pdz domain-containing family, member 1	TRUE	Myofiber	Myofiber	Oculopharyngodistal myopathy 2	Other myopathies	618940	trafficking	32413282	16740480
258	GLDN	Gliomedin	TRUE	Myofiber	Schwann cell	Lethal Congenital Contracture Syndrome 11 - (AR)	Motor neuron diseases	617194	adhesion	27616481	NA
260	GMPPB	Gdp-mannose pyrophosphorylase, beta subunit	TRUE	Myofiber		LGMD R19 GMPPB-related	Muscular dystrophies	615352	enzyme	23768512	NA
262	GNE	Udp-n-acetylglucosamine 2-epimerase/n-acetylmannosamine kinase	TRUE	Myofiber		Nonaka myopathy	Distal myopathies	605820	enzyme	12473753	17549255
264	GOSR2	Golgi snap receptor complex member 2	FALSE	Myofiber		Epilepsy, progressive myoclonic 6	Congenital muscular dystrophies	614018	trafficking	21549339	NA
265	GPD1L	Glycerol-3-phosphate dehydrogenase 1-like	TRUE	Myofiber	Myofiber	Brugada syndrome 2 - (AD)	Hereditary cardiomyopathies	611777	enzyme	11839626	NA
268	GYG1	Glycogenin 1	TRUE	Myofiber	Myofiber	Polyglucosan body myopathy 2	Metabolic myopathies	616199	enzyme	25272951	NA
269	GYS1	Glycogen synthase 1	TRUE	Myofiber	Myofiber	Glycogen storage disease 0, muscle	Metabolic myopathies	611556	enzyme	17928598	15282316
270	HACD1	3-hydroxyacyl-coa dehydratase 1	FALSE	Myofiber		Myopathy, congenital, with fiber-type disproportion	Congenital myopathies	255310	enzyme	23933735	NA
272	HADHA	Hydroxyacyl-coa dehydrogenase/3-ketoacyl-coa thiolase/enoyl-coa hydratase, alpha subunit	TRUE	Myofiber	Myofiber	Trifunctional protein deficiency with myopathy and neuropathy	Rhabdomyolysis	609015	metabolism	23868323	11390422
273	HADHB	Hydroxyacyl-coa dehydrogenase/3-ketoacyl-coa thiolase/enoyl-coa hydratase, beta subunit	TRUE	Myofiber	Myofiber	Trifunctional protein deficiency with myopathy and neuropathy	Rhabdomyolysis	609015	metabolism	9259266	NA
275	HCN4	Hyperpolarization activated cyclic nucleotide-gated potassium channel 4	TRUE	Myofiber	Myofiber	Brugada syndrome 8	Hereditary cardiomyopathies	613123	channel	19165230	NA
279	HNRNPA1	Heterogeneous nuclear ribonucleoprotein a1	TRUE	Myofiber	Myofiber	Inclusion body myopathy with early-onset Paget disease without frontotemporal dementia 3	Congenital myopathies	615424	RNA regulation	23455423	28077597
280	HNRNPA2B1	Heterogeneous nuclear ribonucleoprotein a2/b1	TRUE	Myofiber	Myofiber	Inclusion body myopathy with early-onset Paget disease with or without frontotemporal dementia 2	Other myopathies	615422	RNA regulation	23455423	NA
281	HNRNPDL	Heterogeneous nuclear ribonucleoprotein d-like protein	FALSE	Myofiber		LGMD D3 HNRNPDL-related	Muscular dystrophies	609115	RNA regulation	24647604	NA
292	ILK	Integrin-linked kinase	TRUE	Myofiber		Dilated cardiomyopathy related to ILK - (AD)	Hereditary cardiomyopathies	115200	signaling	17646580	12670870
294	INPP5K	Inositol polyphosphate-5-phosphatase k	TRUE	Myofiber		Muscular dystrophy, congenital, with cataracts and intellectual disability	Congenital muscular dystrophies	617404	signaling	28190456	NA
295	ISCU	Iron-sulfur cluster assembly enzyme	TRUE	Myofiber	Myofiber	Myopathy with lactic acidosis, hereditary - (AR)	Other myopathies	255125	chaperone	18304497	21165651
296	ITGA7	Integrin, alpha-7	TRUE	Myofiber	Myofiber	Muscular dystrophy, congenital, due to ITGA7 deficiency	Congenital muscular dystrophies	613204	adhesion	9590299	16003770
301	JPH2	Junctophilin-2	TRUE	Myofiber	Myofiber	Hypertrophic cardiomyopathy, 17 - (AD)	Hereditary cardiomyopathies	613873	channel regulator	17509612	NA
302	JUP	Junction plakoglobin	TRUE	Myofiber	Myofiber	Arrhythmogenic right ventricular dysplasia, 12 - (AD)	Hereditary cardiomyopathies	611528	adhesion	17924338	22522917
304	KBTBD13	Kelch repeat- and btb/poz domain-containing protein 13	TRUE	Myofiber		Nemaline myopathy 6, autosomal dominant	Muscular dystrophies	609273	structure	21109227	31671076
306	KCNA5	Potassium voltage-gated channel, shaker-related subfamily, member 5	TRUE	Myofiber	Myofiber	Atrial fibrillation, 7 - (AD)	Hereditary cardiomyopathies	612240	channel	15735608	NA
308	KCND3	Potassium voltage-gated channel, shal-related subfamily, member 3	TRUE	Myofiber	Myofiber	Brugada syndrome 9 - (AD)	Hereditary cardiomyopathies	616399	channel	21349352	NA
309	KCNE1	Potassium voltage-gated channel, isk-related family, member 1	TRUE	Myofiber	Macrophage	Long QT syndrome 5 - (AD)	Hereditary cardiomyopathies	613695	channel	7828904	9790991
310	KCNE2	Potassium voltage-gated channel, isk-related family, member 2	TRUE	Myofiber	Myofiber	Long QT syndrome 6 - (AD)	Hereditary cardiomyopathies	613693	channel	10219239	NA
311	KCNE3	Potassium voltage-gated channel, isk-related family, member 3	TRUE	Myofiber		Hypokalemic periodic paralysis - (AD)	Ion channel muscle diseases	170400	channel	11207363	NA
312	KCNH2	Voltage-gated potassium channel, subfamily h, member 2	TRUE	Myofiber	Myofiber	Long QT syndrome 2 - (AD)	Hereditary cardiomyopathies	613688	channel	7889573	NA
313	KCNJ18	Potassium channel, inwardly rectifying, subfamily j, member 18	FALSE	Myofiber		Thyrotoxic periodic paralysis, susceptibility to, 2	Ion channel muscle diseases	613239	channel	20074522	NA
314	KCNJ2	Potassium channel, inwardly rectifying, dubfamily j, member 2	TRUE	Myofiber	Myofiber	Andersen-Tawill syndrome cardiodysrythmic periodic paralysis - (AD)	Hereditary cardiomyopathies	170390	channel	11371347	NA
315	KCNJ5	Potassium inwardly-rectifying channel, subfamily j, member 5	TRUE	Myofiber		Long QT syndrome 13 - (AD)	Hereditary cardiomyopathies	613485	channel	20560207	NA
316	KCNQ1	Potassium voltage-gated channel, kqt-like subfamily, member 1	TRUE	Myofiber		Long QT syndrome 1 - (AD)	Hereditary cardiomyopathies	192500	channel	9108097	11120752
325	KLHL40	Kelch-like 40	FALSE	Myofiber	Myofiber	Nemaline myopathy 8, autosomal recessive	Congenital myopathies	615348	structure	23746549	NA
326	KLHL41	Kelch-like 41	FALSE	Myofiber	Myofiber	Nemaline myopathy 9	Congenital myopathies	615731	structure	24268659	NA
327	KLHL9	Kelch-like homologue 9	TRUE	Myofiber		Early onset distal myopathy with KLHL9 mutations - (AD)	Distal myopathies	TBA	ubiquitination	20554658	NA
328	KY	Kyphoscoliosis peptidase	TRUE	Myofiber	Myofiber	Myopathy, myofibrillar, 7	Other myopathies	617114	enzyme	27484770	11136708
334	LAMP2	Lysosome-associated membrane protein 2	TRUE	Myofiber		Danon disease	Other myopathies	300257	autophagy	10972294	10972293
335	LARGE1	Acetylglucosaminyltransferase-like protein	FALSE	Myofiber		Muscular dystrophy-dystroglycanopathy (congenital with brain and eye anomalies), type A, 6	Congenital muscular dystrophies	613154	glycolysation	17436019	11381262
336	LDB3	Lim domain-binding 3	TRUE	Myofiber	Myofiber	Myopathy, myofibrillar, 4	Distal myopathies	609452	structure	15668942	20852297
337	LDHA	Lactate dehydrogenase a	TRUE	Myofiber	Myofiber	Glycogen storage disease XI	Metabolic myopathies	612933	enzyme	2334430	NA
340	LIMS2	Lim zinc finger domain-containing protein 2	TRUE	Myofiber	Endothelial cell	PINCH-2 related myopathy	Muscular dystrophies	616827	adhesion	25589244	16317048
342	LMNA	Lamin a/c	TRUE	Myofiber	Schwann cell	Emery–Dreifuss muscular dystrophy (EDMD)	Muscular dystrophies	181350	structure	10080180	15548545
344	LMOD3	Leiomodin 3	TRUE	Myofiber	Myofiber	Nemaline myopathy 10	Congenital myopathies	616165	structure	25250574	26035871
345	LPIN1	Lipin 1	TRUE	Myofiber	Myofiber	Myoglobinuria, acute recurrent, autosomal recessive	Metabolic myopathies	268200	enzyme	18817903	NA
346	LRIF1	Ligand-dependent nuclear receptor-interacting factor 1	FALSE	Myofiber		Facioscapulohumeral muscular dystrophy 3, digenic	Muscular dystrophies	619477	nuclear receptor binding	32467133	NA
347	LRP12	Low density lipoprotein receptor-related protein 12	TRUE	Myofiber	Macrophage	Oculopharyngodistal myopathy 1	Other myopathies	164310	signaling	31332380	NA
348	LRP4	Low density lipoprotein receptor-related protein 4	TRUE	Myofiber		Myasthenic syndrome, congenital, 17	Congenital myasthenic syndromes	616304	receptor signaling	24234652	25319686
352	MAP3K20	Leucine zipper- and sterile alpha motif-containing kinase	FALSE	Myofiber		Centronuclear myopathy 6 with fiber-type disproportion	Congenital myopathies	617760	signaling	27816943	26755636
357	MB	Myoglobin	TRUE	Myofiber	Myofiber	Myoglobinopathy	Other myopathies	TBA	oxygen transport	30918256	9804424
358	MBNL1	Muscleblind-like splicing regulator 1	TRUE	Myofiber		Myotonic dystrophy 1	Motor neuron diseases	160900	RNA regulation	NA	32086392
359	MBNL2	Muscleblind-like splicing regulator 2	TRUE	Myofiber		Myotonic dystrophy 1	Motor neuron diseases	160900	RNA regulation	NA	18213585
360	MBNL3	Muscleblind-like splicing regulator 3	TRUE	Myofiber		Myotonic dystrophy 1	Motor neuron diseases	160900	RNA regulation	NA	28698297
366	MGME1	Met protooncogene	FALSE	Myofiber	Myofiber	Mitochondrial DNA depletion syndrome 11 - (AR)	Other neuromuscular disorders	615084	mitochondrial	23313956	NA
368	MICU1	Mitochondrial calcium uptake protein 1	TRUE	Myofiber		Myopathy with extrapyramidal signs	Musculoskeletal disorders	615673	mitochondrial	24336167	NA
371	MPDU1	Mannose-p-dolichol utilization defect 1	TRUE	Myofiber		Congenital disorder of glycosylation, type If	Congenital muscular dystrophies	609180	glycosylation	11733564	NA
375	MRPL3	Mitochondrial ribosomal protein l3(m)	TRUE	Myofiber		Combined oxydative phosphorylation deficiency 9 - (AR)	Hereditary cardiomyopathies	614582	mitochondrial	21786366	NA
376	MRPL44	Mitochondrial ribosomal protein l44(m)	TRUE	Myofiber		Combined oxydative phosphorylation deficiency 16 - (AR)	Hereditary cardiomyopathies	615395	mitochondrial	23315540	NA
377	MRPS25	Mitochondrial ribosomal protein s25	TRUE	Myofiber		Combined oxidative phosphorylation deficiency 50	Other neuromuscular disorders	619025	mitochondrial	31039582	NA
378	MSTN	Myostatin	TRUE	Myofiber		Muscle hypertrophy	Other myopathies	614160	signaling	15215484	9139826
379	MSTO1	Misato 1, mitochondrial distribution and morphology regulator	TRUE	Myofiber		Myopathy, mitochondrial, and ataxia	Congenital muscular dystrophies	617675	mitochondrial	28544275	NA
380	MT-ATP6	Atp synthase 6	FALSE	Myofiber		Myopathy, lactic acidosis, and sideroblastic anemia 3	Musculoskeletal disorders	500011	mitochondrial	25037980	NA
381	MT-M1	Myotubularin	FALSE	Myofiber		Myotubular myopathy, X-linked	Congenital myopathies	310400	signaling	8640223	12391329
382	MT-ND1	Complex i, subunit nd1	FALSE	Myofiber		Mitochondrial myopathy, encephalopathy, lactic acidosis, and stroke-like episodes	Mitochondrial myopathy	516000	mitochondrial	15466014
383	MT-ND5	Complex i, subunit nd5	FALSE	Myofiber		Mitochondrial myopathy, encephalopathy, lactic acidosis, and stroke-like episodes	Mitochondrial myopathy	516005)	mitochondrial	12509858
384	MT-ND6	Complex i, subunit nd6	FALSE	Myofiber		Mitochondrial myopathy, encephalopathy, lactic acidosis, and stroke-like episodes	Mitochondrial myopathy	516006	mitochondrial	11781695
385	MT-TC	Transfer rna, mitochondrial, cysteine	FALSE	Myofiber		Mitochondrial myopathy, encephalopathy, lactic acidosis, and stroke-like episodes	Mitochondrial myopathy	590020	mitochondrial	8829635
386	MT-TE	Transfer rna, mitochondrial, glutamic acid	FALSE	Myofiber		Mitochondrial myopathy	Musculoskeletal disorders	500009	mitochondrial	7726154	NA
387	MT-TH	Transfer rna, mitochondrial, histidine	FALSE	Myofiber		Mitochondrial myopathy, encephalopathy, lactic acidosis, and stroke-like episodes	Mitochondrial myopathy	590040	mitochondrial	14967777
388	MT-TK	Transfer rna, mitochondrial, lysine	FALSE	Myofiber		Mitochondrial myopathy, encephalopathy, lactic acidosis, and stroke-like episodes	Mitochondrial myopathy	590060	mitochondrial	1361099
389	MT-TL1	Transfer rna, mitochondrial, leucine, 1	FALSE	Myofiber		Mitochondrial myopathy, encephalopathy, lactic acidosis, and stroke-like episodes	Mitochondrial myopathy	590050	mitochondrial	10660592
390	MT-TQ	Transfer rna, mitochondrial, glutamine	FALSE	Myofiber		Mitochondrial myopathy, encephalopathy, lactic acidosis, and stroke-like episodes	Mitochondrial myopathy	590030	mitochondrial	10996779
391	MT-TS1	Transfer rna, mitochondrial, serine, 1	FALSE	Myofiber		Mitochondrial myopathy, encephalopathy, lactic acidosis, and stroke-like episodes	Mitochondrial myopathy	590080	mitochondrial	7669057
392	MT-TS2	Transfer rna, mitochondrial, serine, 2	FALSE	Myofiber		Mitochondrial myopathy, encephalopathy, lactic acidosis, and stroke-like episodes	Mitochondrial myopathy	590085	mitochondrial	16950817
394	MTAP	Methylthioadenosine phosphorylase	TRUE	Myofiber		Diaphyseal medullary stenosis with malignant fibrous histiocytoma	Musculoskeletal disorders	112250	enzyme	22464254	19567676
396	MTO1	Mitochondrial trna translation optimization 1	TRUE	Myofiber		Combined oxidative phosphorylation deficiency 10	Hereditary cardiomyopathies	614702	mitochondrial	22608499	NA
399	MUSK	Muscle, skeletal, receptor tyrosine kinase	TRUE	Myofiber	Myofiber	Myasthenic syndrome, congenital, 9, associated with acetylcholine receptor deficiency	Congenital myasthenic syndromes	616325	signaling	15496425	18718936
400	MYBPC1	Myosin-binding protein c, slow type	TRUE	Myofiber		Myopathy, congenital, with tremor	Motor neuron diseases	618524	structure	31264822	NA
401	MYBPC3	Cardiac myosin binding protein-c	TRUE	Myofiber	Myofiber	Congenital skeletal myopathy and fatal cardiomyopathy - (AR)	Congenital myopathies	115197	structure	17937428	9769321
404	MYH14	Myosin, heavy chain 14, nonmuscle	TRUE	Myofiber	Myofiber	Peripheral neuropathy, myopathy, hoarseness, and hearing loss	Motor neuron diseases	614369	structure	21480433	NA
405	MYH2	Myosin, heavy chain 2, skeletal muscle, adult	FALSE	Myofiber	Myofiber	Proximal myopathy and ophthalmoplegia	Congenital myopathies	605637	structure	11114175	NA
406	MYH3	Myosin, heavy chain 3, skeletal muscle, embryonic	FALSE	Myofiber	Fibroblast	Arthrogryposis, distal, type 2A (Freeman-Sheldon)	Other neuromuscular disorders	193700	structure	18695058	NA
407	MYH6	Myosin heavy chain 6	TRUE	Myofiber	Myofiber	Familial hypertrophic cardiomyopathy, 14 - (AD)	Hereditary cardiomyopathies	613251	structure	11815426	24092743
408	MYH7	Myosin, heavy chain 7, cardiac muscle, beta	FALSE	Myofiber	Myofiber	Myopathy, myosin storage, autosomal dominant	Congenital myopathies	608358	structure	8483915	NA
409	MYH8	Myosin, heavy chain 8, skeletal muscle, perinatal	TRUE	Myofiber		Trismus-pseudocamptodactyly syndrome	Other neuromuscular disorders	158300	structure	15282353	NA
410	MYL1	Myosin, light polypeptide 1, alkali, skeletal, fast	TRUE	Myofiber	Myofiber	Myopathy, congenital, with fast-twitch (type II) fiber atrophy	Congenital myopathies	618414	structure	30215711	NA
411	MYL2	Myosin, light chain 2, regulatory, cardiac, slow	TRUE	Myofiber	Myofiber	Cardiomyopathy, hypertrophic, 10	Congenital myopathies	608758	structure	8673105	NA
412	MYL3	Myosin, light chain 3, alkali, ventricular, skeletal, slow	TRUE	Myofiber	Myofiber	Cardiomyopathy, hypertrophic, 8	Hereditary cardiomyopathies	608751	structure	8673105	NA
413	MYL4	Myosin, light chain 4, alkali, atrial, embryonic	TRUE	Myofiber	Myofiber	Atrial fibrillation , 18 - (AD)	Hereditary cardiomyopathies	617280	structure	27066836	NA
415	MYLK2	Myosin light chain kinase 2	TRUE	Myofiber	Myofiber	Familial hypertrophic cardiomyopathy, 1 - (AD, digenic)	Hereditary cardiomyopathies	192600	structure	11733062	NA
416	MYLPF	Myosin light chain 11	TRUE	Myofiber		Arthrogryposis, distal, type 1C	Musculoskeletal disorders	619110	structure	32707087	NA
418	MYO18B	Myosin xviiib	TRUE	Myofiber	Myofiber	Klippel-Feil syndrome 4, autosomal recessive, with myopathy and facial dysmorphism	Congenital myopathies	616549	structure	25748484	18761673
422	MYOT	Myotilin	TRUE	Myofiber	Myofiber	Myofibrillar myopathy	Muscular dystrophies	609200	structure	10958653	16801328
423	MYOZ2	Myozenin 2, or calsarcin 1, a z disk protein	TRUE	Myofiber	Myofiber	Hypertrophic cardiomyopathy, 16 - (AD)	Hereditary cardiomyopathies	613838	structure	17347475	15543153
424	MYPN	Myopalladin	TRUE	Myofiber	Myofiber	Nemaline myopathy 11, autosomal recessive	Congenital myopathies	617336	structure	28017374	28017374
428	NDUFAF	Nadh-ubiquinone oxidoreductase 1 alpha subcomplex(m)	FALSE	Myofiber	Myofiber	Mitochondrial complex 1 deficiency, nuclear type 11 - (AD)	Hereditary cardiomyopathies	618238	mitochondrial	18940309	NA
429	NEB	Nebulin	TRUE	Myofiber	Myofiber	Nemaline myopathy 2, autosomal recessive	Congenital myopathies	256030	structure	10051637	NA
433	NEK9	Never in mitosis gene a-related kinase 9	TRUE	Myofiber		Lethal Congenital Contracture Syndrome 10 - (AR)	Motor neuron diseases	617022	signaling	26908619	NA
434	NEXN	Nexilin(f-actin binding protein)	TRUE	Myofiber	Myofiber	Hypertrophic cardiomyopathy, 20 - (AD)	Hereditary cardiomyopathies	613876	structure	20970104	30589415
441	NOTCH2NLC	Notch2 n-terminal-like c	FALSE	Myofiber		Oculopharyngodistal myopathy 3	Musculoskeletal disorders	619473	receptor signaling	33239111	NA
442	NPPA	Natriuretic peptide precursor a	TRUE	Myofiber	Myofiber	Atrial fibrillation, 6 - (AD)	Hereditary cardiomyopathies	612201	signaling	18614783	7839143
445	NUP88	Nucleoporin, 88-kd	TRUE	Myofiber	Myofiber	Fetal akinesia deformation sequence 4	Other neuromuscular disorders	618393	structure	30543681	30543681
446	NUTM2B-AS1	Nutm2b antisense rna 1	FALSE	Myofiber		Oculopharyngeal myopathy with leukoencephalopathy 1	Musculoskeletal disorders	618637	lncRNA	31332380	NA
449	ORAI1	Orai calcium release-activated calcium modulator 1	TRUE	Myofiber	Myofiber	Myopathy, tubular aggregate, 2	Other myopathies	615883	calcium signaling	24591628	18952890
450	PABPN1	Polyadenylate-binding protein, nuclear, 1	FALSE	Myofiber		Oculopharyngeal muscular dystrophy	Other myopathies	164300	RNA regulation	9462747	14645203
457	PFKM	Phosphofructokinase, muscle type	TRUE	Myofiber	Myofiber	Glycogen storage disease VII	Metabolic myopathies	232800	enzyme	2140573	19696889
459	PGAM2	Phosphoglycerate mutase 2	TRUE	Myofiber	Myofiber	Glycogen storage disease X	Metabolic myopathies	261670	enzyme	8447317	NA
460	PGK1	Phosphoglycerate kinase 1	TRUE	Myofiber	Myofiber	myopathic form of PGK1 deficiency	Metabolic myopathies	TBA	enzyme	31658606	NA
461	PGM1	Phosphoglucomutase 1	FALSE	Myofiber	Myofiber	Congenital disorder of glycosylation, type It	Metabolic myopathies	614921	enzyme	19625727	NA
462	PHKA1	Phosphorylase kinase, muscle, alpha-1 subunit	TRUE	Myofiber	Myofiber	Muscle glycogenosis	Metabolic myopathies	300559	enzyme	7874115	8298647
463	PHKB	Phosphorylase kinase, beta subunit	TRUE	Myofiber		Phosphorylase kinase deficiency of liver and muscle, autosomal recessive	Musculoskeletal disorders	261750	enzyme	9215682	NA
468	PKP2	Plakophilin 2	TRUE	Myofiber	Myofiber	Arrhythmogenic right ventricular dysplasia, 9 - ( )	Hereditary cardiomyopathies	609040	adhesion	15489853	15479741
470	PLEC	Plectin	TRUE	Myofiber	Myofiber	LGMD R17 plectin-related	Muscular dystrophies	613723	structure	21109228	26019234
472	PLN	Phospholamban	TRUE	Myofiber	Myofiber	Hypertrophic cardiomyopathy, 18 - (AD)	Hereditary cardiomyopathies	613874	calcium signaling	12705874	62415
478	PNPLA2	Patatin-like phospholipase domain-containing protein 2	TRUE	Myofiber		Neutral lipid storage disease with myopathy	Metabolic myopathies	610717	enzyme	17187067	NA
479	PNPLA4	Patatin-like phospholipase domain-containing protein 4	FALSE	Myofiber		Combined oxidative phosphorylation deficiency 1	Musculoskeletal disorders	609060	enzyme	26741492	NA
481	PNPLA8	Patatin-like phospholipase domain-containing protein 8	TRUE	Myofiber		Mitochondrial myopathy with lactic acidosis	Metabolic myopathies	251950	enzyme	25512002	NA
482	POGLUT1	Protein o-glucosyltransferase 1	TRUE	Myofiber		LGMD R21 POGLUT1-related	Muscular dystrophies	617232	glycosylation	27807076	NA
483	POLG	Polymerase, dna, gamma	TRUE	Myofiber	Myofiber	Progressive external ophthalmoplegia, autosomal recessive 1	Hereditary ataxias	258450	mitochondrial	11431686	23965628
484	POLG2	Polymerase, dna, gamma-2	TRUE	Myofiber		Progressive external ophthalmoplegia with mitochondrial DNA deletions, autosomal dominant 4	Other neuromuscular disorders	610131	mitochondrial	16685652	NA
485	POMGnT1	Protein o-mannose beta-1,2-n-acetylglucosaminyltransferase	FALSE	Myofiber	Myofiber	LGMD R15 POMGnT1-related	Muscular dystrophies	613157	glycosylation	18195152	NA
486	POMGNT2	Protein o-mannose beta-1,4-n-acetylglucosaminyltransferase 2	FALSE	Myofiber		LGMD R24 POMGNT2-related	Muscular dystrophies	618135	glycosylation	27066570	NA
487	POMK	Protein-o-mannose kinase	FALSE	Myofiber		Muscular dystrophy-dystroglycanopathy (limb-girdle), type C, 12	Muscular dystrophies	616094	glycosylation	24925318	21746835
488	POMT1	Protein o-mannosyltransferase 1	TRUE	Myofiber		LGMD R11 POMT1-related	Muscular dystrophies	609308	glycosylation	15792865	15383666
489	POMT2	Protein o-mannosyltransferase 2	TRUE	Myofiber	Fibroblast	LGMD R14 POMT2-related	Muscular dystrophies	613158	glycosylation	17878207	NA
490	POPDC3	Popeye domain-containing protein 3	TRUE	Myofiber	Myofiber	Muscular dystrophy, limb-girdle, autosomal recessive 26	Muscular dystrophies	618848	signaling	31610034	NA
492	PPP2R3C	Protein phosphatase 2, regulatory subunit b-double prime, gamma	TRUE	Myofiber		Gonadal dysgenesis, dysmorphic facies, retinal dystrophy, and myopathy	Musculoskeletal disorders	618419	signaling	30893644	NA
494	PRDM16	Pr domain-containing protein 16	TRUE	Myofiber	Myofiber	Dilated cardiomyopathy, 1LL - (AD)	Hereditary cardiomyopathies	615373	transcription	23768516	NA
496	PREPL	Prolyl endopeptidase-like	TRUE	Myofiber		Myasthenic syndrome, congenital, 22	Congenital myasthenic syndromes	616224	enzyme	24610330	24586561
497	PRKAG2	Protein kinase, amp-activated, noncatalytic, gamma-2	TRUE	Myofiber	Myofiber	Cardiomyopathy, hypertrophic 6	Metabolic myopathies	600858	enzyme	16487706	12782567
503	PSEN1	Presenilin 1	TRUE	Myofiber	Macrophage	Dilated cardiomyopathy, 1U - (AD)	Hereditary cardiomyopathies	613694	signaling	17186461	9160754
504	PSEN2	Presenilin 2	TRUE	Myofiber		Dilated cardiomyopathy, 1V - (AD)	Hereditary cardiomyopathies	613697	signaling	17186461	10557208
505	PTRH2	Mitochondrial dna polymerase, accessory subunit(m)	TRUE	Myofiber		Infantile-onset multisystem disease with progressive muscle weakness - (AR)	Other neuromuscular disorders	616263	translation	25574476	25574476
507	PUS1	Pseudouridine synthase 1	TRUE	Myofiber		Myopathy, lactic acidosis, and sideroblastic anemia 1	Other neuromuscular disorders	600462	RNA regulation	15108122	NA
508	PYGM	Glycogen phosphorylase, muscle	TRUE	Myofiber	Myofiber	McArdle disease	Metabolic myopathies	232600	enzyme	8316268	NA
509	PYROXD1	Pyridine nucleotide-disulfide oxidoreductase domain-containing protein 1	TRUE	Myofiber		Myopathy, myofibrillar, 8	Muscular dystrophies	617258	redox	27745833	27745833
511	RAF1	V-raf-1 murine leukemia viral oncogene homolog 1	TRUE	Myofiber	Myofiber	Dilated cardiomyopathy, 1NN - (AD)	Hereditary cardiomyopathies	615916	signaling	24777450	15467832
512	RAPSN	Receptor-associated protein of the synapse, 43-kd	TRUE	Myofiber	Myofiber	Myasthenic syndrome, congenital, 11, associated with acetylcholine receptor deficiency	Congenital myasthenic syndromes	616326	receptor signaling	11791205	7675108
513	RBCK1	Ranbp-type and c3hc4-type zinc finger-containing 1	TRUE	Myofiber		Polyglucosan body myopathy 1 with or without immunodeficiency	Metabolic myopathies	615895	ubiquitination	23104095	29695863
514	RBM20	Rna binding motif protein 20	TRUE	Myofiber	Myofiber	Dilated cardiomyopathy, 1DD - (AD)	Hereditary cardiomyopathies	613172	RNA regulation	19712804	NA
515	RBM7	Rna binding motif protein 7	FALSE	Myofiber		Spinal motor neuropathy	Motor neuron diseases	TBA	RNA regulation	27193168	NA
520	RNASEH1	Ribonuclease h1	FALSE	Myofiber		Progressive external ophthalmoplegia with mitochondrial DNA deletions, autosomal recessive 2	Other neuromuscular disorders	616479	RNA regulation	26094573	NA
522	RPH3A	Rabphilin 3a	TRUE	Myofiber		Congenital myasthenic syndrome related to RPH3A - (AR)	Congenital myasthenic syndromes	TBA	trafficking	29441694	NA
523	RRM2B	Ribonucleotide reductase regulatory tp53 inducible subunit m2b	TRUE	Myofiber	Myofiber	Progressive external ophthalmoplegia with mitochondrial DNA deletions, autosomal dominant 5	Other neuromuscular disorders	613077	mitochondrial	19664747	NA
526	RXYLT1	Ribitol xylosyltransferase 1	FALSE	Myofiber		Muscular dystrophy-dystroglycanopathy (congenital with brain and eye anomalies), type A, 10	Congenital muscular dystrophies	615041	glycosylation	23217329	NA
527	RYR1	Ryanodine receptor 1	TRUE	Myofiber	Myofiber	Central core disease	Congenital muscular dystrophies	117000	channel	8220423	31044239
528	RYR2	Ryanodine receptor 2	TRUE	Myofiber	Myofiber	Arrhythmogenic right ventricular dysplasia, 2 - (AD)	Hereditary cardiomyopathies	600996	channel	11159936	9628868
529	RYR3	Ryanodine receptor 3	TRUE	Myofiber		Nemaline myopathy 3, autosomal dominant or recessive	Congenital myopathies	161800	channel	29498452	NA
534	SCN1B	Sodium channel, voltage-gated, type i, beta subunit	TRUE	Myofiber	Myofiber	Atrial fibrillation, 13 - (AD)	Hereditary cardiomyopathies	615377	channel	19808477	NA
535	SCN2B	Sodium channel, voltage-gated, type ii, beta subunit	TRUE	Myofiber	Myofiber	Atrial fibrillation, 14 - (AD)	Hereditary cardiomyopathies	615378	channel	19808477	12481039
536	SCN3B	Sodium channel, voltage-gated, type iii, beta subunit	TRUE	Myofiber	Myofiber	Atrial fibrillation , 16 - (AD)	Hereditary cardiomyopathies	613120	channel	20558140	NA
537	SCN4A	Sodium voltage-gated channel, alpha subunit 4	TRUE	Myofiber	Myofiber	Paramyotonia congenita	Congenital myopathies	168300	channel	1316765	18317596
538	SCN4B	Sodium channel, voltage-gated, type iv, beta subunit	TRUE	Myofiber	Pericyte	Long QT syndrome 10 - (AD)	Hereditary cardiomyopathies	611819	channel	17592081	NA
539	SCN5A	Voltage-gated sodium channel type v alpha	TRUE	Myofiber	Myofiber	Dilated cardiomyopathy, 1E - (AD)	Hereditary cardiomyopathies	601154	channel	15466643	11533705
541	SCO2	Sco cytochrome c oxidase assembly protein 2	TRUE	Myofiber	Myofiber	Mitochondrial complex IV deficiency, nuclear type 2	Hereditary cardiomyopathies	604377	mitochondrial	14994243	19837698
543	SDHA	Succinate dehydrogenase complex, subunit a, flavoprotein (fp)(m)	FALSE	Myofiber	Myofiber	Dilated cardiomyopathy, 1GG - (AR)	Hereditary cardiomyopathies	613642	enzyme	20551992	NA
547	SGCA	Sarcoglycan, alpha	TRUE	Myofiber	Myofiber	LGMD R3 α-sarcoglycan-related	Muscular dystrophies	608099	structure	9192266	18252746
548	SGCB	Sarcoglycan, beta	TRUE	Myofiber	Myofiber	LGMD R4 β-sarcoglycan-related	Muscular dystrophies	604286	structure	7581448	10678176
549	SGCD	Sarcoglycan, delta	TRUE	Myofiber	Myofiber	LGMD R6 δ-sarcoglycan-related	Muscular dystrophies	601287	structure	8841194	10481911
550	SGCE	Sarcoglycan, epsilon	TRUE	Myofiber		Dystonia-11, myoclonic	Other neuromuscular disorders	159900	structure	11528394	NA
551	SGCG	Sarcoglycan, gamma	TRUE	Myofiber	Myofiber	LGMD R5 γ-sarcoglycan-related a	Muscular dystrophies	253700	structure	7481775	NA
552	SGCZ	Sarcoglycan, zeta	TRUE	Myofiber		Hypertrophic cardiomyopathy	Hereditary cardiomyopathies	TBA	structure	31742804	NA
558	SLC16A1	Solute carrier family 16 (monocarboxylic acid transporter), member 1	FALSE	Myofiber	Myofiber	Erythrocyte lactate transporter defect	Metabolic myopathies	245340	channel	3775384	NA
561	SLC22A5	Solute carrier family 22 (organic cation transporter), member 5	FALSE	Myofiber		Carnitine deficiency, systemic primary	Metabolic myopathies	212140	channel	11715001	NA
563	SLC25A20	Solute carrier family 25 (carnitine/acylcarnitine translocase), member 20	TRUE	Myofiber		Carnitine-acylcarnitine translocase deficiency	Metabolic myopathies	212138	channel	9399886	NA
564	SLC25A4	Solute carrier family 25 (mitochondrial carrier, adenine nucleotide translocator), member 4	TRUE	Myofiber	Myofiber	Mitochondrial DNA depletion syndrome 12B (cardiomyopathic type) AR	Other neuromuscular disorders	615418	mitochondrial	25732997	9207786
565	SLC25A42	Mitochondrial carrier; adenine nucleotide translocator(m)	TRUE	Myofiber		Metabolic crises, recurrent, with variable encephalomyopathic features and neurologic regression - (AR)	Other neuromuscular disorders	618416	channel	26541337	NA
569	SLC52A2	Solute carrier family 52 (riboflavin transporter), member 2	FALSE	Myofiber		Brown-Vialetto-Van Laere syndrome 2	Motor neuron diseases	614707	channel	22740598	NA
570	SLC52A3	Solute carrier family 52 (riboflavin transporter), member 3	TRUE	Myofiber		Brown-Vialetto-Van Laere syndrome 1	Motor neuron diseases	211530	channel	20206331	NA
574	SMCHD1	Structural maintenance of chromosomes flexible hinge domain-containing protein 1	TRUE	Myofiber	B-cell	Fascioscapulohumeral muscular dystrophy 2, digenic	Muscular dystrophies	158901	DNA methylation	23143600	18425126
577	SMPD4	Solute carrier family 25 member 42(m)	TRUE	Myofiber		Neurodevelopmental disorder with microcephaly, arthrogryposis and structural brain anomalies - (AR)	Other neuromuscular disorders	618622	enzyme	31495489	NA
578	SMPX	Small muscle protein, x-linked	TRUE	Myofiber		X-linked distal myopathy	Musculoskeletal disorders	TBA	membrane structure	33974137	NA
580	SNTA1	Syntrophin, alpha-1	TRUE	Myofiber	Myofiber	Long QT syndrome 12	Hereditary cardiomyopathies	612955	structure	18591664	12221071
586	SPEG	Speg complex locus	TRUE	Myofiber		Centronuclear myopathy 5	Congenital myopathies	615959	structure	25087613	25087613
590	SPTAN1	Spectrin, alpha, nonerythrocytic 1	FALSE	Myofiber	Endothelial cell	Distal motor neuropathy - (AD)	Motor neuron diseases	613477	structure	20493457	NA
592	SPTBN4	Spectrin, beta, nonerythrocytic, 4	FALSE	Myofiber		Neurodevelopmental disorder with hypotonia, neuropathy, and deafness	Congenital myopathies	617519	structure	28540413	11528393
595	SQSTM1	Sequestosome 1	TRUE	Myofiber	Myofiber	Myopathy, distal, with rimmed vacuoles	Distal myopathies	617158	autophagy	26208961	18083104
596	STAC3	Sh3 and cysteine-rich domains 3	TRUE	Myofiber	Myofiber	Myopathy, congenital, Baily-Bloch	Congenital myopathies	255995	calcium signaling	23736855	NA
597	STIM1	Stromal interaction molecule 1	TRUE	Myofiber	Myofiber	Myopathy, tubular aggregate, 1	Other myopathies	160565	calcium signaling	17965774	NA
600	SUCLA2	Sphingomyelin phosphodiesterase 4, neutral membrane	TRUE	Myofiber	Myofiber	Mitochondrial DNA depletion syndrome 5 (encephalomyopathic with or without methylmalonic aciduria) - (AR)	Other neuromuscular disorders	612073	enzyme	17287286	NA
601	SUCLG1	Succinate-coa ligase, adp-forming, beta subunit(m)	TRUE	Myofiber	Myofiber	Mitochondrial DNA depletion syndrome 9 (Encephalomyopathic type withmethylmalonic aciduria) - (AR)	Other neuromuscular disorders	245400	enzyme	17668387	NA
603	SVIL	Supervillin	TRUE	Myofiber	Myofiber	Myofibrillar myopathy 10	Other myopathies	619040	structure	32779703	NA
604	SYNE1	Spectrin repeat-containing nuclear envelope protein 1	TRUE	Myofiber	Endothelial cell	Emery-Dreifuss muscular dystrophy 4, autosomal dominant	Muscular dystrophies	612998	structure	17761684	19008300
605	SYNE2	Spectrin repeat-containing nuclear envelope protein 2	TRUE	Myofiber	Endothelial cell	Emery-Dreifuss muscular dystrophy 5, autosomal dominant	Muscular dystrophies	612999	structure	17761684	NA
608	TANGO2	Transport and golgi organization 2	FALSE	Myofiber	Myofiber	Metabolic encephalomyopathic crises, recurrent, with rhabdomyolysis, cardiac arrhythmias, and neurodegeneration	Rhabdomyolysis	616878	trafficking	26805781	NA
610	TAZ	Tafazzin, phospholipid-lysophospholipid transacylase	TRUE	Myofiber		Barth syndrome	Hereditary cardiomyopathies	302060	mitochondrial	9382097	21068380
613	TCAP	Titin-cap	TRUE	Myofiber	Myofiber	LGMD R7 telethonin-related	Muscular dystrophies	601954	structure	10655062	20233748
617	TECRL	Trans-2,3-enoyl-coa reductase-like protein	TRUE	Myofiber	Myofiber	Ventricular tachycardia, catecholaminergic polymorphic, recessive - (AR)	Hereditary cardiomyopathies	614021	chaperone	27861123	NA
619	TGFB3	Transforming growth factor, beta 3	TRUE	Myofiber	Endothelial cell	Arrhythmogenic right ventricular dysplasia, 1 - (AD)	Hereditary cardiomyopathies	107970	signaling	15639475	7493021
622	TIA1	Tia1 cytotoxic granule-associated rna-binding protein	TRUE	Myofiber		Welander distal myopathy	Distal myopathies	604454	RNA regulation	23401021	NA
623	TIMM22	Translocase of inner mitochondrial membrane 22	TRUE	Myofiber	Myofiber	Combined oxidative phosphorylation deficiency 43	Other neuromuscular disorders	618851	mitochondrial	30452684	NA
624	TK2	Thymidine kinase, mitochondrial	TRUE	Myofiber		Mitochondrial DNA depletion syndrome 2 (myopathic type)	Other neuromuscular disorders	609560	mitochondrial	11687801	18467430
626	TMEM43	Transmembrane protein 43	FALSE	Myofiber		Emery-Dreifuss muscular dystrophy 7, AD	Muscular dystrophies	614302	structure	21391237	NA
627	TMEM65	Transmembrane protein 65	TRUE	Myofiber		mitochondrial myopathy with severe neurological manifestations	Other neuromuscular disorders	TBA	mitochondrial	28295037	NA
628	TMPO	Lamina-associated polypeptide 2	TRUE	Myofiber		Dilated cardiomyopathy, 1T - (AD)	Hereditary cardiomyopathies	TBA	chaperone	16247757	NA
629	TNNC1	Troponin c, slow	TRUE	Myofiber	Myofiber	Cardiomyopathy, dilated, 1Z	Hereditary cardiomyopathies	611879	structure	15542288	NA
630	TNNI2	Troponin i, fast-twitch skeletal muscle isoform	TRUE	Myofiber	Myofiber	Arthrogryposis, distal, type 2B1	Other neuromuscular disorders	601680	structure	12592607	NA
631	TNNI3	Troponin i, cardiac	TRUE	Myofiber	Myofiber	Cardiomyopathy, familial restrictive, 1	Hereditary cardiomyopathies	115210	structure	12531876	NA
632	TNNT1	Troponin t1, skeletal, slow	TRUE	Myofiber	Myofiber	Nemaline myopathy 5, Amish type	Congenital myopathies	605355	structure	10952871	29931346
633	TNNT2	Troponin t2, cardiac	TRUE	Myofiber	Myofiber	Familial hypertrophic cardiomyopathy, 2 - (AD)	Hereditary cardiomyopathies	115195	structure	8205619	9637714
634	TNNT3	Troponin t3, fast skeletal	TRUE	Myofiber	Myofiber	Arthrogryposis, distal, type 2B2	Other neuromuscular disorders	618435	structure	12865991	NA
635	TNPO3	Transportin 3	TRUE	Myofiber		LGMD D2 TNPO3-related	Muscular dystrophies	608423	structure	23543484	NA
637	TOP3A	Topoisomerase, dna, iii, alpha	TRUE	Myofiber		Progressive external ophthalmoplegia with mitochondrial DNA deletions, autosomal recessive 5	Other neuromuscular disorders	618098	mitochondrial	29290614	NA
639	TOR1AIP1	Torsin a-interacting protein 1	TRUE	Myofiber		TOR1AIP1 related myopathy	Muscular dystrophies	617072	nuclear export	24856141	24055652
640	TPM1	Tropomyosin 1 (alpha)	TRUE	Myofiber	Myofiber	Familial hypertrophic cardiomyopathy, 3 - (AD)	Hereditary cardiomyopathies	115196	structure	8205619	17556658
641	TPM2	Tropomyosin 2	FALSE	Myofiber	Myofiber	Nemaline myopathy 4, autosomal dominant	Congenital myopathies	609285	structure	11738357	NA
642	TPM3	Tropomyosin 3	FALSE	Myofiber	Myofiber	CAP myopathy 1	Congenital myopathies	609284	structure	7704029	11157795
644	TRAPPC11	Trafficking protein particle complex, subunit 11	FALSE	Myofiber		LGMD R18 TRAPPC11-related	Muscular dystrophies	615356	trafficking	23830518	NA
646	TRDN	Triadin	FALSE	Myofiber	Myofiber	Ventricular tachycardia, catecholaminergic polymorphic, recessive - (AR)	Hereditary cardiomyopathies	615441	structure	22422768	17981799
649	TRIM32	Tripartite motif-containing protein 32	TRUE	Myofiber	Myofiber	LGMD R8 TRIM 32-related	Muscular dystrophies	254110	enzyme	17994549	19155210
650	TRIM54	Tripartite motif-containing protein 54	TRUE	Myofiber		cardiac and skeletal protein aggregate myopathy	Other myopathies	TBA	protein degradation	25801283	NA
651	TRIM63	Tripartite motif-containing protein 63	TRUE	Myofiber		cardiac and skeletal protein aggregate myopathy	Musculoskeletal disorders	TBA	protein degradation	25801283	NA
656	TSFM	Ts translation elongation factor, mitochondrial	TRUE	Myofiber	Myofiber	Combined oxidative phosphorylation deficiency 3	Hereditary cardiomyopathies	610505	mitochondrial	17033963	NA
658	TTN	Titin	TRUE	Myofiber	Myofiber	LGMD R10 titin-related	Muscular dystrophies	608807	structure	12145747	32900999
660	TTR	Torsin a	TRUE	Myofiber		Hereditary amyloidosis transthyretin-related - (AD)	Other neuromuscular disorders	105210	signaling	8194279	NA
663	TWNK	Twinkle mtdna helicase	FALSE	Myofiber		Progressive external ophthalmoplegia with mitochondrial DNA deletions, autosomal dominant 3	Hereditary ataxias	609286	mitochondrial	11431692	20656789
664	TYMP	Tubulin, beta 3	TRUE	Myofiber	Macrophage	Mitochondrial DNA depletion syndrome 1 (MNGIE type) - (AR)	Other neuromuscular disorders	603041	enzyme	9924029	12077348
670	UNC13A	Unc-13 homolog a (c. Elegans)	TRUE	Myofiber		Presynaptic congenital myasthenic syndrome related to MUNC13-1 - (AR)	Congenital myasthenic syndromes	609894	trafficking	27648472	15123597
671	UNC45B	Unc45 myosin chaperone b	TRUE	Myofiber	Myofiber	Myofibrillar myopathy 11	Congenital myopathies	619178	chaperone	31852522	NA
672	UTRN	Utrophin	TRUE	Myofiber		arthrogryposis	Musculoskeletal disorders	TBA	structure	20583184	9288752
675	VCL	Vinculin	TRUE	Myofiber	Myofiber	Hypertrophic cardiomyopathy, 15 - (AD)	Hereditary cardiomyopathies	613255	structure	16236538	NA
676	VCP	Valosin-containing protein	TRUE	Myofiber		Inclusion body myopathy with early-onset Paget disease and frontotemporal dementia 1	Muscular dystrophies	167320	chaperone	15034582	20147319
677	VMA21	Vacuolar atpase assembly factor vma21	TRUE	Myofiber		Myopathy, X-linked, with excessive autophagy	Other myopathies	310440	chaperone	23315026	NA
681	VWA1	Von willebrand factor a domain-containing protein 1	TRUE	Myofiber	Myofiber	Neuropathy, hereditary motor, with myopathic features	Musculoskeletal disorders	619216	extracellular matrix	33459760	NA
690	YARS2	Tyrosyl-trna synthetase 2	TRUE	Myofiber		Myopathy, lactic acidosis, and sideroblastic anemia 2	Other neuromuscular disorders	613561	mitochondrial	20598274	NA
691	ZBTB42	Zinc finger and btb domain-containing protein 42	FALSE	Myofiber		Lethal Congenital Contracture Syndrome 6 - (AR)	Motor neuron diseases	616248	transcription	25055871	NA
22	AFG3L2	Afg3 atpase family gene 3-like 2 (s. Cerevisiae) 1(m)	TRUE	Neuron		Spinocerebellar ataxia 28 - (AD)	Hereditary ataxias	610246	mitochondrial	20208537	19289403
24	AGRN	Agrin	TRUE	Neuron		Myasthenic syndrome, congenital, 8, with pre- and postsynaptic defects	Congenital myasthenic syndromes	615120	proteoglycan	19631309	8653788
28	ALDH18A1	Aldehyde deydrogenase 18 family, member a1 (m)	TRUE	Neuron	Fibroblast	Spastic paraplegia 9A, autosomal dominant - (AD)	Hereditary paraplegias	601162	enzyme	26026163	NA
29	ALDH3A2	Aldehyde dehydrogenase 3a2	TRUE	Neuron		Sjögren-Larsson syndrome - (AR)	Hereditary paraplegias	270200	enzyme	8528251	NA
33	ALS2	Alsin rho guanine nucleotide exchange factor als2	TRUE	Neuron		Amyotrophic lateral sclerosis 2, juvenile	Motor neuron diseases	205100	trafficking	11586297	16769894
35	AMPD2	Adenosine monophosphate deaminase 2	TRUE	Neuron		Spastic paraplegia 63, autosomal recessive - (AR)	Hereditary paraplegias	615686	enzyme	24482476	23911318
36	ANG	Angiogenin	FALSE	Neuron	Myofiber	Amyotrophic lateral sclerosis 9	Motor neuron diseases	611895	RNA regulation	16501576	NA
39	ANO10	Anoctamin 10	TRUE	Neuron		Spinocerebellar ataxia, autosomal recessive 10 - (AR)	Hereditary ataxias	613728	channel	21092923	NA
41	ANXA11	Annexin a11	TRUE	Neuron		Amyotrophic lateral sclerosis 23	Motor neuron diseases	617839	membrane structure	28469040	NA
42	AP4B1	Adaptor-related protein complex 4, beta 1 subunit	FALSE	Neuron		Spastic paraplegia 47, autosomal recessive - (AR)	Hereditary paraplegias	614066	trafficking	21620353	NA
43	AP4E1	Adaptor-related protein complex 4, epsilon-1 subunit	TRUE	Neuron		Spastic paraplegia 51, autosomal recessive - (AR)	Hereditary paraplegias	613744	trafficking	20972249	29698489
44	AP4M1	Adaptor-related protein complex 4, mu 1 subunit	TRUE	Neuron		Spastic paraplegia 50, autosomal recessive - (AR)	Hereditary paraplegias	612936	trafficking	612936	NA
45	AP4S1	Adaptor-related protein complex 4, sigma 1 subunit	TRUE	Neuron		Spastic paraplegia 52, autosomal recessive - (AR)	Hereditary paraplegias	614067	trafficking	21620353	NA
46	AP5Z1	Hypothetical protein loc9907 ?	FALSE	Neuron	Macrophage	Spastic paraplegia 48, autosomal recessive - (AR)	Hereditary paraplegias	613647	trafficking	20613862	NA
47	APTX	Aprataxin	TRUE	Neuron		Early onset ataxia with oculomotor apraxia and hypoalbunemia - (AR)	Hereditary ataxias	208920	enzyme	11586300	NA
48	AR	Androgen receptor	TRUE	Neuron		Spinal and bulbar muscular atrophy of Kennedy	Motor neuron diseases	313200	receptor signaling	2062380	11152658
51	ARL6IP1	Adp-ribosylation factor-like 6 interacting protein 1	TRUE	Neuron		Spastic paraplegia 61, autosomal recessive - (AR)	Hereditary paraplegias	615685	trafficking	24482476	NA
52	ASAH1	N-acylsphingosine amidohydrolase 1	TRUE	Neuron	Myofiber	Spinal muscular atrophy with progressive myoclonic epilepsy	Motor neuron diseases	159950	lysosomal degradation	22703880	NA
55	ATG5	Autophagy 5, s. Cerevisiae, homolog of	TRUE	Neuron		Spinocerebellar ataxia, autosomal recessive 25 - (AR)	Hereditary ataxias	617584	autophagy	26812546	15525940
58	ATM	Ataxia telangiectasia mutated	TRUE	Neuron	Myofiber	Ataxia telangiectasia - (AR)	Hereditary ataxias	208900	DNA repair	7792600	8689683
59	ATP13A2	Atpase, type 13a2(m)	TRUE	Neuron		Spastic paraplegia 78, autosomal recessive	Hereditary paraplegias	617225	transporter	28137957	NA
60	ATP1A1	Atpase, na+/k+ transporting, alpha-1 polypeptide	TRUE	Neuron	Neuron	Charcot-Marie-Tooth disease, axonal, type 2DD	Hereditary motor and sensory neuropathies	618036	transporter	29499166	10360172
63	ATP7A	Atpase, cu(2+)-transporting, alpha polypeptide	TRUE	Neuron		Spinal muscular atrophy, distal, X-linked 3	Motor neuron diseases	300489	transporter	20170900	9147645
64	ATXN1	Ataxin 1	TRUE	Neuron	T cell	Spinocerebellar ataxia 1 - (AD)	Hereditary ataxias	164400	RNA regulation	8358429	17110330
65	ATXN10	Ataxin 10	TRUE	Neuron		Spinocerebellar ataxia 10 - (AD)	Hereditary ataxias	603516	RNA regulation	11017075	16924013
66	ATXN2	Ataxin 2	TRUE	Neuron		Amyotrophic lateral sclerosis, susceptibility to, 13}	Motor neuron diseases	183090	trafficking	8896555	16293225
67	ATXN3	Ataxin 3	TRUE	Neuron		Spinocerebellar ataxia 3 (Machado-Joseph disease) - (AD)	Hereditary ataxias	109150	RNA regulation	7874163	19666958
68	ATXN7	Ataxin 7	FALSE	Neuron		Spinal cerebell arataxia 7 (olivopontocerebellar atrophy III) - (AD)	Hereditary ataxias	164500	RNA regulation	9288099	11030754
69	ATXN8OS	Ataxin 8 opposite strand	FALSE	Neuron		Spinocerebellar ataxia 8 - (AD)	Hereditary ataxias	608768	RNA regulation	10192387	16804541
72	B4GALNT1	Beta-1,4-n-acetyl-galactosaminyl transferase 1	TRUE	Neuron		Spastic paraplegia 26, autosomal recessive - (AR)	Hereditary paraplegias	609195	glycosylation	23746551	8855236
76	BEAN1	Brain expressed, associated with nedd42	TRUE	Neuron		Spinocerebellar ataxia 31 - (AD)	Hereditary ataxias	117210	ubiquitination	19878914	NA
77	BICD2	Bicd cargo adaptor 2	TRUE	Neuron		Spinal muscular atrophy, lower extremity-predominant, 2A, autosomal dominant	Motor neuron diseases	615290	trafficking	23664116	NA
79	BSCL2	Bscl2 gene	TRUE	Neuron		Spinal muscular atrophy, distal, type 5c; dsma5c	Motor neuron diseases	619112	trafficking	14981520	21551454
81	C19ORF12	Chromosome 19 open reading frame 12(m)	FALSE	Neuron		Spastic paraplegia 43, autosomal recessive - (AR)	Hereditary paraplegias	615043	mitochondrial	23857908	NA
84	C9ORF72	Chromosome 9 open reading frame 72	FALSE	Neuron	Neutrophil	Frontotemporal dementia and/or amyotrophic lateral sclerosis 1	Motor neuron diseases	105550	trafficking	21944778	25977373
87	CACNA1G	Calcium voltage-gated channel subunit alpha1 g	TRUE	Neuron	Pericyte	Spinocerebellar ataxia 42 - (AD)	Hereditary ataxias	616795	channel	26456284	11498049
91	CACNB4	Calcium channel, voltage-dependent, beta 4 subunit	FALSE	Neuron	Myofiber	Episodic ataxia type-5 - (AD)	Hereditary ataxias	613855	channel	10762541	9039265
96	CAPN1	Calpain 1	TRUE	Neuron		Spastic paraplegia 76, autosomal recessive - (AR)	Hereditary paraplegias	616907	protein degradation	27153400	NA
104	CCDC88C	Coiled-coil domain containing 88c	TRUE	Neuron	T cell	Spinocerebellar ataxia 40 - (AD)	Hereditary ataxias	616053	signaling	25062847	NA
105	CCNF	Cyclin f	TRUE	Neuron		Frontotemporal dementia and/or amyotrophic lateral sclerosis 5	Motor neuron diseases	619141	cell cycle	27080313	NA
107	CFAP276	Chromosome 9 open reading frame 194	FALSE	Neuron		Charcot-Marie-Tooth disease, type 1B	Hereditary motor and sensory neuropathies	118200	calcium signaling	31199454	31199454
109	CHAT	Choline acetyltransferase	TRUE	Neuron		Myasthenic syndrome, congenital, 6, presynaptic	Congenital myasthenic syndromes	254210	enzyme	11172068	12533614
112	CHMP2B	Charged multivesicular body protein 2b	TRUE	Neuron		Frontotemporal dementia and/or amyotrophic lateral sclerosis 7	Motor neuron diseases	600795	trafficking	16041373	NA
113	CHP1	Calcineurin-like ef-hand protein 1	FALSE	Neuron		Spastic ataxia 9, autosomal recessive - (AR)	Hereditary paraplegias	618438	transporter	29379881	23904602
126	COA7	Cytochrome c oxidase assembly factor 7	FALSE	Neuron		Spinocerebellar ataxia with axonal neuropathy type 3 - (AR)	Hereditary ataxias	618387	mitochondrial	29718187	NA
139	COLQ	Collagenic tail of endplate acetylcholinesterase	TRUE	Neuron	Myofiber	Myasthenic syndrome, congenital, 5	Congenital myasthenic syndromes	603034	enzyme	9689136	10087275
145	COQ8A	Coenzyme q8a	FALSE	Neuron	Myofiber	Autosomal recessive spinocerebellar ataxia, 9 (with ubiquinone deficiency) - (AR)	Hereditary ataxias	612016	mitochondrial	18319072	NA
150	CPT1C	Carnitine palmitoyltransferase 1c	TRUE	Neuron		Spastic paraplegia 73, autosomal dominant - (AD)	Hereditary paraplegias	616282	enzyme	25751282	16651524
155	CTDP1	C-terminal domain of rna polymerase ii subunit a, phosphatase of, subunit 1	TRUE	Neuron		Congenital cataracts, facial dysmorphism, and neuropathy	Hereditary motor and sensory neuropathies	604168	transcription	25186864	NA
157	CWF19L1	Cwf19-like protein 1	TRUE	Neuron		Spinocerebellar ataxia, autosomal recessive 17 - (AR)	Hereditary ataxias	616127	DNA repair	25361784	NA
158	CYLD	Cyld lysine-63 deubiquitinase	TRUE	Neuron		Frontotemporal dementia and/or amyotrophic lateral sclerosis 8	Motor neuron diseases	619132	ubiquitination	32185393	16501569
160	CYP2U1	Cytochrome p450, family 2, subfamily u, polypeptide 1	FALSE	Neuron		Spastic paraplegia 56, autosomal recessive - (AR)	Hereditary paraplegias	615030	metabolism	23176821	34546337
161	CYP7B1	Cytochrome p450, family 7, subfamily b, polypeptide 1	FALSE	Neuron		Spastic paraplegia 5A, autosomal recessive - (AR)	Hereditary paraplegias	270800	metabolism	18252231	10748048
163	DCAF8	Ddb1- and cul4-associated factor 8	TRUE	Neuron		Giant axonal neuropathy 2, autosomal dominant	Hereditary motor and sensory neuropathies	610100	protein degradation	24500646	NA
164	DCTN1	Dynactin 1	FALSE	Neuron		Amyotrophic lateral sclerosis, susceptibility to	Motor neuron diseases	105400	trafficking	15326253	NA
165	DDHD1	Ddhd domain containing 1	TRUE	Neuron		Spastic paraplegia 28, autosomal recessive - (AR)	Hereditary paraplegias	609340	enzyme	23176821	NA
166	DDHD2	Ddhd domain containing protein 2	TRUE	Neuron		Spastic paraplegia 54, autosomal recessive - (AR)	Hereditary paraplegias	615033	enzyme	23176823	NA
175	DNAJB2	Dnaj/hsp40 homolog, subfamily b, member 2	TRUE	Neuron		Spinal muscular atrophy, distal, autosomal recessive, 5	Motor neuron diseases	614881	chaperone	22522442	NA
196	DYNC1H1	Dynein, cytoplasmic 1, heavy chain 1	TRUE	Neuron		Charcot-Marie-Tooth disease, axonal, type 20	Hereditary motor and sensory neuropathies	614228	trafficking	21820100	20807776
199	EEF2	Eukaryotic translation elongation factor 2	TRUE	Neuron	Macrophage	Spinocerebellar ataxia 26 - (AD)	Hereditary ataxias	609306	translation	23001565	NA
201	ELOVL4	Elovl fatty acid elongase 4	TRUE	Neuron		Spinocerebellar ataxia 34 - (AD)	Hereditary ataxias	133190	metabolism	24566826	15749821
202	ELOVL5	Elovl fatty acid elongase 5	TRUE	Neuron	Macrophage	Spinocerebellar ataxia 38 - (AD)	Hereditary ataxias	615957	metabolism	25065913	NA
208	ERBB4	Erb-b2 receptor tyrosine kinase 4	TRUE	Neuron	Neuron	Amyotrophic lateral sclerosis 19	Motor neuron diseases	615515	receptor signaling	24119685	15976301
210	ERLIN1	Endoplasmic reticulum lipid raft-associated protein 1 (erlin-1)	TRUE	Neuron		Spastic paraplegia 62 autosomal recessive - (AR)	Hereditary paraplegias	615681	protein degradation	24482476	NA
211	ERLIN2	Er lipid raft associated 2	TRUE	Neuron		Spastic paraplegia 18, autosomal recessive - (AR)	Hereditary paraplegias	611225	protein degradation	21330303	NA
215	EXOSC3	Exosome component 3	TRUE	Neuron		Pontocerebellar hypoplasia, type 1B	Motor neuron diseases	614678	RNA regulation	22544365	NA
216	EXOSC8	Exosome component 8	TRUE	Neuron		Hypomyelination with spinal muscular atrophy and cerebellar hypoplasia	Motor neuron diseases	616081	RNA regulation	24989451	NA
218	FA2H	Fatty acid 2-hydroxylase	TRUE	Neuron		Spastic paraplegia 35, autosomal recessive - (AR)	Hereditary paraplegias	612319	enzyme	19068277	NA
220	FARS2	Phenylalanine-trna synthetase 2(m)	TRUE	Neuron	Macrophage	Spastic paraplegia 77, autosomal recessive - (AR)	Hereditary paraplegias	617046	translation	26553276	NA
222	FAT2	Fat tumor suppressor, drosophila, homologh of, 2	TRUE	Neuron	Myofiber	Spinocerebellar ataxia 45 - (AD)	Hereditary ataxias	617769	adhesion	29053796	NA
226	FBXO38	F-box only protein 38	TRUE	Neuron		Spinal muscular atrophy, distal, autosomal dominant, calf-predominant	Motor neuron diseases	615575	transcription	24207122	NA
229	FGF14	Fibroblast growth factor 14	TRUE	Neuron	Myofiber	Spinocerebellar ataxia 27 - ( )	Hereditary ataxias	609307	signaling	12489043	12123606
239	FUS	Fused in sarcoma	TRUE	Neuron		Amyotrophic lateral sclerosis 6, with or without frontotemporal dementia	Motor neuron diseases	608030	RNA regulation	19251628	23867462
243	GAN	Gigaxonin	TRUE	Neuron	Fibroblast	Giant axonal neuropathy-1	Hereditary motor and sensory neuropathies	256850	structure	20949505	18680552
246	GBA2	Glucosidase, beta (bile acid) 2	TRUE	Neuron		Spastic paraplegia 46, autosomal recessive - (AR)	Hereditary paraplegias	614409	enzyme	23332916	17080196
250	GDAP2	Ganglioside induced differentiation associated protein 2	TRUE	Neuron	Macrophage	Spinocerebellar ataxia, autosomal recessive 27 - (AR)	Hereditary ataxias	618369	enzyme	30084953	NA
259	GLE1	Gle1, rna export mediator	TRUE	Neuron		Congenital arthrogryposis with anterior horn cell disease	Motor neuron diseases	611890	nuclear export	18204449	NA
263	GOLGA2	Golgin a2	TRUE	Neuron		developmental delay, seizures, progressive microcephaly, and muscular dystrophy	Congenital muscular dystrophies	TBA	trafficking	26742501	NA
266	GRID2	Glutamate receptor, ionotropic, delta 2	TRUE	Neuron		Spinocerebellar ataxia, autosomal recessive 18 - (AR)	Hereditary ataxias	616204	receptor signaling	23611888	9628817
267	GRM1	Glutamate receptor metabotropic, 1	FALSE	Neuron		Spinocerebellar ataxia 44 - (AD)	Hereditary ataxias	617691	receptor signaling	22901947	7954802
271	HACE1	Hect domain- and ankyrin repeat- contaiing e3 ubiquitin protein ligase 1	TRUE	Neuron		Spastic paraplegia and psychomotor retardation with or without seizures - (AR)	Hereditary paraplegias	616756	ubiquitination	26424145	NA
276	HEXB	Hexosaminidase b	TRUE	Neuron		Sandhoff disease, infantile, juvenile, and adult forms	Motor neuron diseases	268800	enzyme	18758829	8789434
277	HINT1	Histidine triad nucleotide-binding protein 1	TRUE	Neuron	Myofiber	Neuromyotonia and axonal neuropathy, autosomal recessive	Motor neuron diseases	137200	enzyme	22961002	NA
282	HNRNPU	Heterogeneous nuclear ribonucleoprotein u	TRUE	Neuron		Developmental and epileptic encephalopathy 54	Encephalopathies	617391	RNA regulation	23708187	NA
286	HSPB3	Heat-shock 27-kd protein 3	TRUE	Neuron		Neuronopathy, distal hereditary motor, type IIC	Motor neuron diseases	613376	protein folding	20142617	NA
288	HSPD1	Heat shock 60kda protein 1 (chaperonin)(m)	TRUE	Neuron		Spastic paraplegia 13, autosomal dominant - (AD)	Hereditary paraplegias	605280	chaperone	17420924	NA
290	IBA57	Iba57 homolog, iron-sulfur cluster assembly (m)	FALSE	Neuron		Spastic paraplegia 74, autosomal recessive - (AR)	Hereditary paraplegias	616451	mitochondrial	25609768	NA
297	ITPR1	Inositol 1,4,5-triphosphate receptor type 1	TRUE	Neuron		Spinocerebellar ataxia 15 - (AD)	Hereditary ataxias	606658	channel	17590087	8538767
305	KCNA1	Potassium channel, voltage-gated, shaker-related subfamily, member 1	TRUE	Neuron		Episodic ataxia/myokymia syndrome	Ion channel muscle diseases	160120	channel	7842011	12612586
307	KCNC3	Potassium voltage-gated channel, shaw-related subfamily, member 3	TRUE	Neuron	Myofiber	Spinocerebellar ataxia 13 - (AD)	Hereditary ataxias	605259	channel	16501573	NA
317	KIDINS220	Kinase d-interacting substrate, 220kda	TRUE	Neuron		Spastic paraplegia, intellectual disability, nystagmus, and obesity - (AD)	Hereditary paraplegias	617296	structure	27005418	NA
318	KIF1A	Kinesin family member 1a	TRUE	Neuron	Neuron	Hereditary sensory neuropathy, type IIC - (AD)	Hereditary motor and sensory neuropathies	614213	trafficking	21820098	9548721
319	KIF1B	Kinesin family member 1b	TRUE	Neuron	Neuron	Charcot-Marie-Tooth disease, type 2A1	Hereditary motor and sensory neuropathies	118210	trafficking	11389829	11389829
320	KIF1C	Kinesin family member 1c	TRUE	Neuron	Myofiber	Spastic ataxia 2 - (AR)	Hereditary paraplegias	611302	trafficking	24319291	NA
321	KIF21A	Kinesin family member 21a	TRUE	Neuron	Neuron	Fibrosis of extraocular muscles, congenital, 1	Other neuromuscular disorders	135700	trafficking	14595441	NA
322	KIF26B	Kinesin family member 26b	TRUE	Neuron	Neuron	Spinal muscular atrophy with pontocerebellar hypoplasia related to KIF26B - (AD)	Motor neuron diseases	164400	trafficking	29053796	20439720
323	KIF5A	Kinesin family member 5a	TRUE	Neuron		Amyotrophic lateral sclerosis, susceptibility to, 25}	Motor neuron diseases	617921	trafficking	29566793	NA
324	KLC2	Kinesin light chain 2	TRUE	Neuron		Spastic paraplegia, optic atrophy, and neuropathy - (AR)	Hereditary paraplegias	609541	trafficking	26385635]	30973865
329	L1CAM	L1 cell adhesion molecule	TRUE	Neuron	Neuron	MASA syndrome - (XR)	Hereditary paraplegias	303350	adhesion	1303258	9354804
349	LRSAM1	Leucine-rich repeat- and sterile alpha motif-containing 1	TRUE	Neuron		Charcot-Marie-Tooth disease, axonal, type 2P	Hereditary motor and sensory neuropathies	614436	ubiquitination	20865121	23519028
350	MACF1	Kinesin family member 21a	TRUE	Neuron		Spectraplakinopathy - (AR)	Other neuromuscular disorders	618325	structure	30471716	16815997
353	MAPT	Microtubule associated protein tau	TRUE	Neuron	Neuron	Lower motor neuron disease with respiratory failure related to MAPT - (AD)	Motor neuron diseases	TBA	trafficking	24808015	NA
355	MARS2	Methionyl-trna synthetase 2, mitochondrial(m)	TRUE	Neuron		Spastic ataxia 3 with leukoencephalopathy - (AR)	Hereditary paraplegias	611390	translation	22448145	NA
356	MATR3	Matrin 3	FALSE	Neuron		Amyotrophic lateral sclerosis 21	Distal myopathies	606070	RNA regulation	19344878	NA
367	MIB1	Mindbomb homolog 1	TRUE	Neuron		Left ventricular noncompaction, 7 - (AD)	Hereditary cardiomyopathies	615092	ubiquitination	23314057	23314057
374	MRE11A	Mre11 meiotic recombination 11 homolog a	FALSE	Neuron		Ataxia telangiectasia-like disorder 1 - (AR)	Hereditary ataxias	604391	DNA repair	10612394	NA
397	MTPAP	Mitochondrial poly(a) polymerase(m)	TRUE	Neuron		Spastic ataxia 4 autosomal recessive - (AR)	Hereditary paraplegias	613672	mitochondrial	20970105	NA
398	MTRFR	Chomosome 12 open reading frame 65(m)	FALSE	Neuron		Spastic paraplegia 55, autosomal recessive - (AR)	Hereditary paraplegias	615035	mitochondrial	23188110	NA
419	MYO5A	Myosin va	TRUE	Neuron	Macrophage	Griscelli syndrome, type 1	Musculoskeletal disorders	214450	structure	9207796	10749990
420	MYO9A	Myosin ixa	TRUE	Neuron	Myofiber	Myasthenic syndrome, congenital, 24, presynaptic	Congenital myasthenic syndromes	618198	trafficking	27259756	NA
430	NEFH	Neurofilament protein, heavy polypeptide	TRUE	Neuron	Neuron	Charcot-Marie-Tooth disease, axonal, type 2CC	Hereditary motor and sensory neuropathies	616924	structure	27040688	9763429
431	NEFL	Neurofilament protein, light polypeptide	TRUE	Neuron	Neuron	Charcot-Marie-Tooth disease, type 2E	Hereditary motor and sensory neuropathies	607684	structure	10841809	9398473
432	NEK1	Nima-related kinase 1	TRUE	Neuron	Neuron	Amyotrophic lateral sclerosis, susceptibility to, 24}	Motor neuron diseases	617892	DNA repair	26945885	NA
436	NIPA1	Non imprinted gene in prader-willi/angelman syndrome chromosome region 1	TRUE	Neuron		Spastic paraplegia 6, autosomal dominant - (AD)	Hereditary paraplegias	600363	transporter	14508708	NA
437	NKX6-2	Nk6 homeobox 2	TRUE	Neuron		Spastic ataxia 8, autosomal recessive, with hypomyelinating leukodystrophy - (AR)	Hereditary paraplegias	617560	transcription	28575651	11567614
439	NOP56	Nop56 ribonucleoprotein	TRUE	Neuron		Spinocerebellar ataxia 36 - (AD)	Hereditary ataxias	614153	RNA regulation	21683323	NA
443	NT5C2	5'-nucleotidase, cytosolic ii	TRUE	Neuron		Spastic paraplegia 45, autosomal recessive - (AR)	Hereditary paraplegias	613162	metabolism	24482476	30803894
447	OPA1	Opa1 mitochondrial dynamin-like gtpase	TRUE	Neuron		Optic atrophy plus syndrome	Other neuromuscular disorders	125250	mitochondrial	20157015	NA
448	OPTN	Optineurin	TRUE	Neuron		Amyotrophic lateral sclerosis 12 with or without frontotemporal dementia	Motor neuron diseases	613435	trafficking	20428114	20388642
453	PCNA	Proloferating cell nuclear antigen	TRUE	Neuron		Ataxia telangiectasia-like disorder 2 - (AR)	Hereditary ataxias	615919	DNA repair	24911150	NA
455	PDYN	Prodynorphin	TRUE	Neuron		Spinocerebellar ataxia 23 - ( AD)	Hereditary ataxias	610245	signaling	21035104	NA
456	PEX7	Peroxisomal biogenesis factor 7	TRUE	Neuron		Refsum disease-2 (adult) - (AR)	Hereditary ataxias	266500	peroxisome	12522768	NA
458	PFN1	Profilin 1	TRUE	Neuron	Myofiber	Amyotrophic lateral sclerosis 18	Motor neuron diseases	614808	structure	22801503	NA
464	PHOX2A	Paired-like homeobox 2a	TRUE	Neuron		Fibrosis of extraocular muscles, congenital, 2	Other neuromuscular disorders	602078	transcription	11600883	NA
465	PHYH	Phytanoyl-coa 2-hydroxylase	TRUE	Neuron	Myofiber	Peroxisome biogenesis disorder 9B (Refsum disease-1, adult) - (AR)	Hereditary ataxias	266500	enzyme	9326940	NA
467	PIP5K1C	Phosphatidylinositol-4-phosphate 5-kinase, type i, gamma	TRUE	Neuron		Lethal Congenital Contracture Syndrome 3 - (AR)	Motor neuron diseases	611369	enzyme	17701898	15386003
469	PLD3	Phospholipase d family, member 3	TRUE	Neuron		Spinocerebellar ataxia 46 - (AD)	Hereditary ataxias	617770	enzyme	29053796	30111894
480	PNPLA6	Patatin-like phospholipase domain containing 6	TRUE	Neuron		Spastic paraplegia 39, autosomal recessive - (AR)	Hereditary paraplegias	612020	enzyme	18313024	12640454
491	PPP2R2B	Protein phosphatase 2 regulatory subunit b, beta isoform	TRUE	Neuron	Neuron	Spinocerebellar ataxia 12 - (AD)	Hereditary ataxias	604326	signaling	10581021	NA
498	PRKCG	Protein kinase c, gamma	FALSE	Neuron		Spinocerebellar ataxia 14 - (AD)	Hereditary ataxias	605361	signaling	12644968	NA
499	PRPH	Peripherin	TRUE	Neuron	Neuron	Amyotrophic lateral sclerosis, susceptibility to	Motor neuron diseases	105400	structure	15446584	15132161
501	PRUNE1	Prune exopolyphosphatase 1	FALSE	Neuron		Neurodevelopmental disorder with microcephaly, hypotonia, and variable brain anomalies	Motor neuron diseases	617481	enzyme	28334956	NA
506	PUM1	Pumilio, drosophila, homolog of, 1	TRUE	Neuron		Spinocerebellar ataxia 47 - (AD)	Hereditary ataxias	617931	RNA regulation	29474920	25768905
517	REEP1	Receptor expression-enhancing protein 1	TRUE	Neuron	Neuron	Spinal muscular atrophy, distal, type vb; dsmavb	Motor neuron diseases	614751	receptor signaling	27066569	NA
518	REEP2	Receptor expression-enhancing proten 2	TRUE	Neuron		Spastic paraplegia 72, autosomal dominant - (AD)	Hereditary paraplegias	615625	receptor signaling	24388663	NA
521	RNF216	Ring finger protein 216	TRUE	Neuron		Cerebellar ataxia and hypogonadotropic hypogonadism (Goedon Holmes syndrome) - (AR)	Hereditary ataxias	212840	ubiquitination	23656588	NA
524	RTN2	Reticulon 2	TRUE	Neuron	Myofiber	Spastic paraplegia 12, autosomal dominant - (AD)	Hereditary paraplegias	604805	trafficking	22232211	NA
525	RUBCN	Run domain and cysteine-rich domain containing, beclin 1-interacting protein	FALSE	Neuron		Spinocerebellar ataxia, autosomal recessive 15 - (AR)	Hereditary ataxias	615705	trafficking	20826435	NA
530	SACS	Sacsin	TRUE	Neuron		Spastic ataxia, Charlevoix-Saguenay type - (AR)	Hereditary ataxias	270550	ubiquitination	10655055	NA
533	SCN11A	Sodium voltage-gated channel alpha subunit 11	TRUE	Neuron	Neuron	Neuropathy, hereditary sensory and autonomic, type VII - (AD)	Hereditary motor and sensory neuropathies	615548	channel	24036948	15964986
540	SCN9A	Sodium voltage-gated channel alpha subunit 9	TRUE	Neuron	Neuron	Neuropathy, hereditary sensory and autonomic, type IID - (AR)	Hereditary motor and sensory neuropathies	243000	channel	23596073	21441906
542	SCYL1	Scy1 like pseudokinase 1	TRUE	Neuron		Spinocerebellar ataxia, autosomal recessive 21 - (AR)	Hereditary ataxias	616719	trafficking	26581903	17571074
546	SETX	Senataxin	TRUE	Neuron		Amyotrophic lateral sclerosis 4, juvenile	Motor neuron diseases	602433	RNA regulation	14770181	NA
555	SIGMAR1	Sigma nonopioid intracellular receptor 1	TRUE	Neuron		Amyotrophic lateral sclerosis 16, juvenile	Motor neuron diseases	614373	channel regulator	19213917	19213917
556	SIL1	Sil1 homolog, endoplasmic reticulum chaperone	TRUE	Neuron		Marinesco-Sjogren syndrome (cerebellar ataxia with cataract and myopathy) - (AR)	Hereditary ataxias	248800	chaperone	16282978	16116427
559	SLC18A3	Solute carrier family 18 (vesicular acetylcholine), member 3	TRUE	Neuron		Myasthenic syndrome, congenital, 21, presynaptic	Congenital myasthenic syndromes	617239	transporter	27590285	20123977
560	SLC1A3	Excitatory amino acid transporter type 1	TRUE	Neuron	Myofiber	Episodic ataxia type-6 - (AD)	Hereditary ataxias	612656	transporter	16116111	9539795
562	SLC25A1	Solute carrier family 25 (mitochondrial carrier, citrate transporter), member 1	TRUE	Neuron	Myofiber	Myasthenic syndrome, congenital, 23, presynaptic	Congenital myasthenic syndromes	618197	transporter	26870663	NA
567	SLC33A1	Solute carrier family 33 (acetyl- coa transporter)	TRUE	Neuron		Spastic paraplegia 42, autosomal dominant - (AD)	Hereditary paraplegias	612539	transporter	19061983	NA
571	SLC5A7	Solute carrier family 5 (choline transporter), member 7	TRUE	Neuron	Neuron	Myasthenic syndrome, congenital, 20, presynaptic	Congenital myasthenic syndromes	617143	transporter	27569547	15173594
572	SLC9A1	Solute carrier family 9, member 1	TRUE	Neuron		Spinocerebellar ataxia, autosomal recessive 19 (Lichtenstein-Knorr syndrome) - (AR)	Hereditary ataxias	616291	transporter	25205112	9335342
575	SMN1	Survival of motor neuron 1	FALSE	Neuron		Spinal muscular atrophy-3	Motor neuron diseases	253400	RNA regulation	7813012	10749994
576	SMN2	Survival of motor neuron 2	FALSE	Neuron		Spinal muscular atrophy, type III, modifier of	Motor neuron diseases	253400	RNA regulation	11424133	15703193
579	SNAP25	Synaptosomal-associated protein, 25-kd	TRUE	Neuron	Neuron	Myasthenic syndrome, congenital, 18	Congenital myasthenic syndromes	616330	trafficking	25381298	12859899
581	SNX14	Sorting nexin 14	TRUE	Neuron		Spinocerebellar ataxia, autosomal recessive 20 - (AR)	Hereditary ataxias	616354	trafficking	25439728	NA
582	SOD1	Superoxide dismutase 1	TRUE	Neuron	Myofiber	Amyotrophic lateral sclerosis 1	Motor neuron diseases	105400	redox	8446170	7846037
583	SORD	Sorbitol dehydrogenase	FALSE	Neuron		Sorbitol dehydrogenase deficiency with peripheral neuropathy	Hereditary motor and sensory neuropathies	618912	enzyme	32367058	9604875
584	SPART	Spartin	FALSE	Neuron		Spastic paraplegia 20, autosomal recessive (Troyer syndrome) - (AR)	Hereditary paraplegias	275900	mitochondrial	12134148	NA
585	SPAST	Spastin	TRUE	Neuron		Spastic paraplegia 4, autosomal dominant - (AD)	Hereditary paraplegias	182601	trafficking	10610178	NA
588	SPG21	Maspardin	TRUE	Neuron		Spastic paraplegia 21, autosomal recessive (Mast syndrome) - (AR)	Hereditary paraplegias	248900	unknown	14564668	NA
589	SPG7	Paraplegin(m)	TRUE	Neuron		Spastic paraplegia 7, autosomal recessive - (AR)	Hereditary paraplegias	607259	protein degradation	9635427	14722615
591	SPTBN2	Spectrin, beta, nonerythrocytic, 2	FALSE	Neuron		Spinocerebellar ataxia 5 - (AD)	Hereditary ataxias	600224	structure	16429157	20371805
593	SPTLC1	Serine palmitoyltransferase, long-chain base subunit 1	TRUE	Neuron		Neuropathy, hereditary sensory and autonomic, type IA	Hereditary motor and sensory neuropathies	162400	enzyme	11242114	NA
594	SPTLC2	Serine palmitoyltransferase, long-chain base subunit 2	TRUE	Neuron	Macrophage	Neuropathy, hereditary sensory and autonomic, type IC	Hereditary motor and sensory neuropathies	613640	enzyme	20920666	NA
599	STUB1	Stip1 homology and u-box containing protein 1	TRUE	Neuron		Spinocerebellar ataxia 48 - (AD)	Hereditary ataxias	618093	ubiquitination	24312598	18411298
606	SYT14	Synaptotagmin 14	TRUE	Neuron		Spinocerebellar ataxia, autosomal recessive 11 - (AR)	Hereditary ataxias	614229	trafficking	21835308	NA
607	SYT2	Synaptotagmin 2	TRUE	Neuron	Myofiber	Myasthenic syndrome, congenital, 7, presynaptic	Congenital myasthenic syndromes	616040	trafficking	25192047	NA
609	TARDBP	Tar dna-binding protein	TRUE	Neuron		Amyotrophic lateral sclerosis 10, with or without FTD	Motor neuron diseases	612069	RNA regulation	18309045	19833869
611	TBK1	Tank-binding kinase 1	TRUE	Neuron		Frontotemporal dementia and/or amyotrophic lateral sclerosis 4	Motor neuron diseases	616439	signaling	25700176	14679297
612	TBP	Tata box binding protein	TRUE	Neuron	Fibroblast	Spinocerebellar ataxia 17 (Huntington disease-like) - (AD)	Hereditary ataxias	607136	transcription	10484774	12411709
614	TDP1	Tyrosyl-dna phosphodiesterase 1	TRUE	Neuron		Spinocerebellar ataxia with axonal neuropathy - (AR)	Hereditary ataxias	607250	DNA repair	12244316	NA
615	TDP2	Tyrosyl-dna phosphodiesterase 2	TRUE	Neuron		Spinocerebellar ataxia, autosomal recessive 23 - (AR)	Hereditary ataxias	616949	DNA repair	24658003	24658003
616	TECPR2	Tectonin beta-propeller repeat containing 2	TRUE	Neuron		Spastic paraplegia 49, autosomal recessive - (AR)	Hereditary paraplegias	615031	autophagy	23176824	33218264
618	TFG	Trafficking from er to golgi regulator	TRUE	Neuron		Hereditary motor and sensory neuropathy, Okinawa type	Hereditary motor and sensory neuropathies	604484	trafficking	22883144	NA
620	TGM6	Transglutaminase 6	TRUE	Neuron		Spinocerebellar ataxia 35 - (AD)	Hereditary ataxias	613908	enzyme	21106500	NA
621	THG1L	Trna-histidine guanyltransferase 1-like protein	TRUE	Neuron		Spinocerebellar ataxia, autosomal recessive 28 - (AR)	Hereditary ataxias	618800	translation	27307223	NA
625	TMEM240	Transmembrane protein 240	FALSE	Neuron		Spinocerebellar ataxia 21 - (AD)	Hereditary ataxias	607454	unknown	25070513	NA
638	TOR1A	Torsin 1a	TRUE	Neuron		Dystonia-1, torsion	Other neuromuscular disorders	128100	signaling	9288096	15548549
643	TPP1	Tripeptidyl peptidase i	TRUE	Neuron		Autosomal recessive spinocerebellar ataxia, 7 - (AR)	Hereditary ataxias	609270	protein degradation	23418007	15483130
648	TRIM2	Tripartite motif-containing protein 2	TRUE	Neuron	Neuron	Charcot-Marie-Tooth disease, type 2R	Hereditary motor and sensory neuropathies	615490	ubiquitination	23562820	18687884
652	TRIP4	Thyroid hormone receptor interactor 4	TRUE	Neuron	Macrophage	Muscular dystrophy, congenital, Davignon-Chauveau type	Congenital muscular dystrophies	617066	receptor signaling	27008887	NA
653	TRPC3	Transient receptor potential cation channel subfamily c member 3	TRUE	Neuron		Spinocerebellar ataxia 41 - (AD)	Hereditary ataxias	616410	channel	25477146	NA
654	TRPM7	Transient receptor potential cation channel, subfamily m, member 7	TRUE	Neuron		Amyotrophic lateral sclerosis-parkinsonism/dementia complex, susceptibility to	Motor neuron diseases	105500	channel	16051700	27020697
657	TTBK2	Tau tubulin kinase 2	TRUE	Neuron		Spinocerebellar ataxia 11 - (AD)	Hereditary ataxias	604432	cilium	18037885	23141541
659	TTPA	Tocopherol (alpha) transfer protein (ataxia (friedreich-like) with vitamin e	TRUE	Neuron		Friedreich ataxia with selective vitamin E deficiency - (AR)	Hereditary ataxias	277460	trafficking	7719340	17382327
661	TUBA4A	Tubulin, alpha-4a	TRUE	Neuron	Myofiber	Amyotrophic lateral sclerosis 22 with or without frontotemporal dementia	Motor neuron diseases	616208	structure	25374358	NA
662	TUBB3	Tubulin, beta-3	FALSE	Neuron		Fibrosis of extraocular muscles, congenital, 3A	Other neuromuscular disorders	600638	structure	20074521	NA
665	UBA1	Ubiquitin-like modifier-activating enzyme 1	TRUE	Neuron	Neuron	Spinal muscular atrophy, X-linked 2, infantile	Motor neuron diseases	301830	ubiquitination	18179898	33108101
666	UBA5	Ubiquitin-like modifier activating enzyme 5	TRUE	Neuron		Spinocerebellar ataxia, autosomal recessive 24 - (AR)	Hereditary ataxias	617133	ubiquitination	26872069	27545674
667	UBAP1	Ubiquitin-associated protein 1	TRUE	Neuron		Spastic paraplegia 80, autosomal dominant - (AD)	Hereditary paraplegias	618418	trafficking	30929741	NA
668	UBQLN2	Ubiquilin 2	TRUE	Neuron		Amyotrophic lateral sclerosis 15, with or without frontotemporal dementia	Motor neuron diseases	300857	ubiquitination	21857683	NA
669	UCHL1	Ubiquitin carboxyl-terminal esterase l1	TRUE	Neuron	Neuron	Spastic paraplegia 79, autosomal recessive - (AR)	Hereditary paraplegias	615491	ubiquitination	23359680	10713173
673	VAMP1	Vesicle-associated membrane protein 1	TRUE	Neuron		Myasthenic syndrome, congenital, 25	Congenital myasthenic syndromes	618323	trafficking	28168212	17102983
674	VAPB	Vamp-associated protein b and c	TRUE	Neuron		Amyotrophic lateral sclerosis 8	Motor neuron diseases	608627	trafficking	15372378	26362257
678	VPS13D	Vacuolar protein sorting 37, yeast, homolg of, a	TRUE	Neuron		Autosomal recessive spinocerebellar ataxia, 4 - (AR)	Hereditary ataxias	607317	mitochondrial	29604224	NA
679	VPS37A	Vacuolar protein sorting-associated protein 37a	TRUE	Neuron		Spastic paraplegia 53, autosomal recessive - (AR)	Hereditary paraplegias	614898	trafficking	22717650	NA
680	VRK1	Vrk serine/threonine kinase 1	TRUE	Neuron		Pontocerebellar hypoplasia with infantile spinal muscular atrophy	Motor neuron diseases	607596	signaling	19646678	NA
682	VWA3B	Von willebrand factor a domain containing protein 3b	FALSE	Neuron		Spinocerebellar ataxia, autosomal recessive 22 - (AR)	Hereditary ataxias	616948	apoptosis	26157035	NA
684	WASHC5	Strumpellin	FALSE	Neuron		Spastic paraplegia 8, autosomal dominant - (AD)	Hereditary paraplegias	603563	trafficking	17160902	NA
685	WDR73	Wd repeat-containing protein 73	TRUE	Neuron		Galloway-Mowat syndrome 1 - (AR)	Hereditary ataxias	251300	RNA regulation	25466283	NA
687	WWOX	Ww domain-containing oxidoreductase	TRUE	Neuron		Spinocerebellar ataxia, autosomal recessive 12 - (AR)	Hereditary ataxias	614322	redox	24369382	NA
688	XRCC1	W-ray repair, complementing defective, in chinese hamster, 1	TRUE	Neuron		Spinocerebellar ataxia, autosomal recessive 26 - (AR)	Hereditary ataxias	617633	DNA repair	28002403	28002403
692	ZC4H2	Zinc finger c4h2 domain-containing protein	TRUE	Neuron		Wieacker-Wolff syndrome	Musculoskeletal disorders	314580	ubiquitination	23623388	NA
694	ZFYVE26	Spastizin	TRUE	Neuron		Spastic paraplegia 15, autosomal recessive (Kjellin syndrome) - (AR)	Hereditary paraplegias	270700	trafficking	18394578	NA
695	ZFYVE27	Zinc finger, fyve domain containing 27	TRUE	Neuron		Spastic paraplegia 33, autosomal dominant - (AD)	Hereditary paraplegias	610244	trafficking	16826525	NA
10	ACTA2	Actin, alpha-2, smooth muscle, aorta	TRUE	Pericyte	Pericyte	Multisystemic smooth muscle dysfunction syndrome	Musculoskeletal disorders	613834	structure	20734336	NA
11	ACTB	Actin, beta	TRUE	Pericyte	Pericyte	Baraitser-Winter syndrome 1	Musculoskeletal disorders	243310	structure	23649928	NA
13	ACTG1	Actin, gamma-1	TRUE	Pericyte	Pericyte	Baraitser-Winter syndrome 2	Musculoskeletal disorders	614583	structure	22366783	16950128
14	ACTG2	Actin, gamma-2, smooth muscle, enteric	TRUE	Pericyte		Visceral myopathy	Musculoskeletal disorders	155310	structure	22960657	NA
49	ARHGAP31	Rho gtpase-activating protein 31	TRUE	Pericyte		Adams-Oliver syndrome 1	Musculoskeletal disorders	100300	adhesion	21565291	NA
85	CACNA1A	Calcium channel, voltage-dependent, p/q type, alpha 1a subunit	TRUE	Pericyte	Pericyte	Acetazolamide responsive hereditary paroxysmal cerebellar ataxia - (AD)	Ion channel muscle diseases	183086	channel	9302278	8929530
88	CACNA1H	Calcium channel, voltage-dependent, t type, alpha-1h subunit	TRUE	Pericyte	Pericyte	infantile-onset amyotrophy	Congenital myopathies	TBA	channel	31070086	NA
133	COL4A1	Collagen, type iv, alpha-1	TRUE	Pericyte	Fibroblast	Angiopathy, hereditary, with nephropathy, aneurysms, and muscle cramps	Musculoskeletal disorders	611773	extracellular matrix	18160688	24203695
171	DLL4	Delta-like canonical notch ligand 4	TRUE	Pericyte		Adams-Oliver syndrome 6	Musculoskeletal disorders	616589	surface	26299364	15520367
181	DOCK6	Dedicator of cytokinesis 6	TRUE	Pericyte		Adams-Oliver syndrome 2	Musculoskeletal disorders	614219	structure	21820096	NA
206	EOGT	Egf domain-specific o-linked n-acetylglucosamine transferase	FALSE	Pericyte		Adams-Oliver syndrome 4	Musculoskeletal disorders	615297	glycosylation	23522784	NA
236	FLNA	Filamin a, alpha (actin binding protein 280)	TRUE	Pericyte	Pericyte	Cardiovalvular dysplasia, X-linked (Myxomatous valvular dystrophy) - (XR)	Hereditary cardiomyopathies	314400	structure	17190868	NA
333	LAMB2	Laminin, beta 2 (laminin s)	TRUE	Pericyte	Pericyte	Congenital myasthenic syndrome with nephrotic syndrome - (AR)	Congenital myasthenic syndromes	150325	extracellular matrix	19251977	7885444
343	LMOD1	Leiomodin 1	TRUE	Pericyte		Megacystis-microcolon-intestinal hypoperistalsis syndrome	Musculoskeletal disorders	TBA	structure	28292896	28292896
362	MEF2A	Myocyte enhancer factor 2a	TRUE	Pericyte		Coronary artery disease, autosomal dominant, 1}	Musculoskeletal disorders	608320	transcription	14645853	12379849
403	MYH11	Myosin, heavy chain 11, smooth muscle	TRUE	Pericyte	Pericyte	Aortic aneurysm, familial thoracic 4	Musculoskeletal disorders	132900	structure	16444274	10854329
414	MYLK	Myosin light chain kinase	TRUE	Pericyte	Myofiber	Aortic aneurysm, familial thoracic 7	Musculoskeletal disorders	613780	structure	21055718	21055718
516	RBPJ	Recombination signal-binding protein for immunoglobulin kappa j region	TRUE	Pericyte		Adams-Oliver syndrome 3	Musculoskeletal disorders	614814	transcription	22883147	15466160
598	STING1	Stimulator of interferon response cgamp interactor 1	FALSE	Pericyte		STING-associated vasculopathy, infantile-onset	Musculoskeletal disorders	615934	surface	25029335	18724357
1	AARS1	Alanyl-trna synthetase 1	FALSE	Schwann cell		Charcot-Marie-Tooth disease, axonal, type 2N	Hereditary motor and sensory neuropathies	613287	translation	20045102	16906134
25	AHNAK2	Ahnak nucleoprotein 2	FALSE	Schwann cell		Charcot-Marie-Tooth disease	Hereditary motor and sensory neuropathies	TBA	structure	31011849	NA
26	AIFM1	Apoptosis-inducing factor, mitochondria-associated, 1	TRUE	Schwann cell		Charcot-Marie-Tooth disease with deafness and mental retardation	Hereditary motor and sensory neuropathies	310490	apoptosis	23217327	16788063
50	ARHGEF10	Rho guanine nucleotide exchange factor 10	TRUE	Schwann cell	Schwann cell	Slowed nerve conduction velocity - (AD)	Hereditary motor and sensory neuropathies	608236	signaling	14508709	NA
56	ATL1	Atlastin gtpase 1	TRUE	Schwann cell	Schwann cell	Hereditary sensory neuropathy type ID - (AD)	Hereditary motor and sensory neuropathies	613708	trafficking	21194679	NA
57	ATL3	Atlastin gtpase 3	TRUE	Schwann cell		Neuropathy, hereditary sensory, type IF - (AD)	Hereditary motor and sensory neuropathies	615632	trafficking	24459106	NA
106	CCT5	Chaperonin containing tcp1 subunit 5	TRUE	Schwann cell		Neuropathy, hereditary sensory, with spastic paraplegia, autosomal recessive - (AR)	Hereditary motor and sensory neuropathies	256840	chaperone	16399879	NA
122	CLTCL1	Clathrin, heavy polypeptide-like 1	FALSE	Schwann cell		Absence of pain, Congenital - (AR)	Hereditary motor and sensory neuropathies	601273	trafficking	26068709	NA
125	CNTNAP1	Contactin-associated protein 1	TRUE	Schwann cell		Lethal Congenital Contracture Syndrome 7 - (AR)	Motor neuron diseases	616286	myelination	24319099	NA
148	COX6A1	Cytochrome c oxidase, subunit 6a1	TRUE	Schwann cell		Charcot-Marie-Tooth disease, recessive intermediate D	Hereditary motor and sensory neuropathies	616039	mitochondrial	25152455	25152455
168	DGAT2	Diacylglycerol o-acyltransferase 2	TRUE	Schwann cell		Charcot-Marie-Tooth disease	Hereditary motor and sensory neuropathies	TBA	enzyme	26786738	NA
170	DHTKD1	Dehydrogenase e1 and transketolase domains-containing protein 1	TRUE	Schwann cell		Charcot-Marie-Tooth disease, axonal, type 2Q	Hereditary motor and sensory neuropathies	615025	enzyme	23141294	29661920
179	DNMT1	Dna (cytosine-5)-methyltransferase 1	TRUE	Schwann cell		Hereditary sensory neuropathy type IE - (AD)	Hereditary motor and sensory neuropathies	614116	DNA methylation	21532572	11728338
188	DRP2	Dystrophin-related protein 2	TRUE	Schwann cell		Charcot-Marie-Tooth disease	Hereditary motor and sensory neuropathies	300052	structure	26227883	22764250
193	DST	Dystonin	TRUE	Schwann cell	Schwann cell	Hereditary sensory and autonomic neuropathy type VI - (AR)	Hereditary motor and sensory neuropathies	614653	structure	22522446	7736575
200	EGR2	Early growth response 2	TRUE	Schwann cell	Schwann cell	Charcot-Marie-Tooth disease, type 1D	Hereditary motor and sensory neuropathies	607678	transcription	9537424	NA
203	ELP1	Inhibitor of kappa light polypeptide gene enhancer in b-cells, kinase complex-associated protein	FALSE	Schwann cell		Hereditary sensory and autonomic neuropathy type III - (AR)	Hereditary motor and sensory neuropathies	223900	transcription	11179008	17644305
223	FBLN5	Fibulin 5 (extra-cellular matrix)	TRUE	Schwann cell	Fibroblast	Neuropathy, hereditary, with or without age-related macular degeneration - (AD)	Hereditary motor and sensory neuropathies	619764	extracellular matrix	21576112	NA
228	FGD4	Fyve, rhogef, and ph domain-containing protein 4	TRUE	Schwann cell		Charcot-Marie-Tooth disease, type 4H	Hereditary motor and sensory neuropathies	609311	structure	17564959	NA
231	FIG4	Fig4 phosphoinositide 5-phosphatase	TRUE	Schwann cell		Charcot-Marie-Tooth disease, type 4J	Hereditary motor and sensory neuropathies	611228	enzyme	17572665	17572665
244	GART	Phosphoribosylglycinamide formyltransferase	TRUE	Schwann cell		Charcot-Marie-Tooth disease, type 2D	Hereditary motor and sensory neuropathies	601472	translation	12690580	16982418
248	GBF1	Golgi-specific brefeldin-a resistance factor 1	TRUE	Schwann cell		Charcot-Marie-Tooth disease, axonal, type 2GG	Motor neuron diseases	606483	signaling	32937143	NA
249	GDAP1	Ganglioside-induced differentiation-associated protein 1	TRUE	Schwann cell	Schwann cell	Charcot-Marie-Tooth disease, axonal, type 2K	Hereditary motor and sensory neuropathies	607831	mitochondrial	11743579	25860513
255	GJB1	Gap junction protein, beta-1	TRUE	Schwann cell		Charcot-Marie-Tooth neuropathy, X-linked dominant, 1	Hereditary motor and sensory neuropathies	302800	channel	8266101	NA
256	GJB3	Gap junction protein, beta 3, 31kda (=connexin 31)	TRUE	Schwann cell		Peripheral neuropathy and deafness, autosomal dominant - (AD)	Hereditary motor and sensory neuropathies	612644	channel	11309368	17446259
257	GJC2	Gap junction protein, gamma 2, 47kda	TRUE	Schwann cell	Endothelial cell	Spastic paraplegia 44, autosomal recessive - (AR)	Hereditary paraplegias	613206	channel	19056803	12805295
261	GNB4	Guanine nucleotide-binding protein, beta-4	TRUE	Schwann cell		Charcot-Marie-Tooth disease, dominant intermediate F	Hereditary motor and sensory neuropathies	615185	receptor signaling	23434117	NA
274	HARS1	Histidyl-trna synthetase 1	FALSE	Schwann cell		Charcot-Marie-Tooth disease, axonal, type 2W	Hereditary motor and sensory neuropathies	616625	translation	22930593	NA
278	HK1	Hexokinase 1	TRUE	Schwann cell	Myofiber	Charcot-Marie-Tooth disease, type 4g; cmt4g	Hereditary motor and sensory neuropathies	605285	enzyme	22978647	NA
283	HOXD10	Homeobox d10	TRUE	Schwann cell		Charcot-Marie-Tooth disease, with Congenital vertical talus - (AD)	Hereditary motor and sensory neuropathies	192950	transcription	15146389	15995706
285	HSPB1	Heat-shock 27-kd protein 1	TRUE	Schwann cell	Myofiber	Charcot-Marie-Tooth disease, axonal, type 2F	Hereditary motor and sensory neuropathies	606595	stress response	15122254	21785432
287	HSPB8	Heat-shock 22-kd protein 8	TRUE	Schwann cell	Myofiber	Charcot-Marie-Tooth disease, axonal, type 2L	Hereditary motor and sensory neuropathies	608673	chaperone	15565283	NA
291	IGHMBP2	Immunoglobulin mu-binding protein 2	TRUE	Schwann cell		Charcot-Marie-Tooth disease, axonal, type 2S	Hereditary motor and sensory neuropathies	616155	transcription	11528396	15069027
293	INF2	Inverted formin 2	TRUE	Schwann cell	Pericyte	Charcot-Marie-Tooth disease, dominant intermediate E	Hereditary motor and sensory neuropathies	614455	structure	22187985	NA
298	ITPR3	Inositol 1,4,5-triphosphate receptor, type 3	TRUE	Schwann cell		Charcot-Marie-Tooth neuropathy - (AD)	Hereditary motor and sensory neuropathies	TBA	signaling	32949214	NA
299	JAG1	Jagged 1	TRUE	Schwann cell	Pericyte	Charcot-Marie-Tooth disease type 2	Hereditary motor and sensory neuropathies	619574	signaling	32065591	NA
303	KARS	Lysyl-trna synthetase	FALSE	Schwann cell		Charcot-Marie-Tooth disease, recessive intermediate, B - (AR)	Hereditary motor and sensory neuropathies	613641	translation	20920668	NA
338	LGI4	Leucine-rich gene, glioma-inactivated, 4	TRUE	Schwann cell	Schwann cell	Arthrogryposis multiplex congenita 1, neurogenic, with myelin defect	Hereditary motor and sensory neuropathies	617468	extracellular matrix	28318499	16341215
341	LITAF	Lipopolysaccharide-induced tumor necrosis factor	TRUE	Schwann cell		Charcot-Marie-Tooth disease, type 1C	Hereditary motor and sensory neuropathies	601098	transcription	12525712	23359569
351	MAG	Myelin associated glycoprotein	TRUE	Schwann cell		Spastic paraplegia 75, autosomal recessive - (AR)	Hereditary paraplegias	616680	myelination	24482476	NA
354	MARS1	Methionyl-trna synthetase 1	FALSE	Schwann cell		Charcot-Marie-Tooth disease, axonal, type 2U	Hereditary motor and sensory neuropathies	616280	translation	23729695	NA
361	MDH1	Malate dehydrogenase, soluble	TRUE	Schwann cell		Charcot-Marie-Tooth disease, recessive intermediate, B	Hereditary motor and sensory neuropathies	613641	translation	20920668	NA
365	MFN2	Mitofusin 2	TRUE	Schwann cell	Myofiber	Charcot-Marie-Tooth disease, axonal, type 2A2A	Hereditary motor and sensory neuropathies	609260	mitochondrial	15064763	17959936
369	MME	Membrane metalloendopeptidase	TRUE	Schwann cell		Charcot-Marie-Tooth disease, axonal, type 2T	Hereditary motor and sensory neuropathies	617017	protein degradation	26991897	27588448
370	MORC2	Morc family cw-type zinc finger protein 2	FALSE	Schwann cell		Charcot-Marie-Tooth disease, axonal, type 2Z	Hereditary motor and sensory neuropathies	616688	chromatin modfier	26497905	NA
372	MPV17	Mitochondrial inner membrane protein mpv17	TRUE	Schwann cell		Charcot-Marie-Tooth disease, axonal, type 2EE	Hereditary motor and sensory neuropathies	618400	mitochondrial	22508010	18818194
373	MPZ	Myelin protein zero	TRUE	Schwann cell	Schwann cell	Charcot-Marie-Tooth disease, type 2J	Hereditary motor and sensory neuropathies	607736	myelination	7693129	10704451
393	MT-TV	Transfer rna, mitochondrial, valine	FALSE	Schwann cell		mitochondrial form of axonal Charcot-Marie-Tooth disease-1	Hereditary motor and sensory neuropathies	500013	mitochondrial	32715519	NA
395	MTMR2	Myotubularin-related protein 2	TRUE	Schwann cell		Charcot-Marie-Tooth disease, type 4B1	Hereditary motor and sensory neuropathies	601382	trafficking	10802647	15557122
425	NAGLU	N-acetylglucosaminidase, alpha	TRUE	Schwann cell		Charcot-Marie-Tooth disease, axonal, type 2V	Hereditary motor and sensory neuropathies	616491	lysosomal degradation	25818867	10588735
426	NDRG1	Nmyc downstream-regulated gene 1	TRUE	Schwann cell	Schwann cell	Charcot-Marie-Tooth disease, type 4D	Hereditary motor and sensory neuropathies	601455	stress response	12872253	15082788
435	NGF	Nerve growth factor (beta polypeptide)	TRUE	Schwann cell	Pericyte	Hereditary sensory and autonomic neuropathy type V - (AR)	Hereditary motor and sensory neuropathies	608654	signaling	14976160	NA
438	NMNAT2	Nicotinamide nucleoside adenyltransferase 2	TRUE	Schwann cell	Pericyte	Polyneuropathy with erythromelalgia - (AR)	Hereditary motor and sensory neuropathies	TBA	enzyme	31132363	NA
444	NTRK1	Neurotrophic receptor tyrosine kinase 1	TRUE	Schwann cell		Hereditary sensory and autonomic neuropathy type IV - (AR)	Hereditary motor and sensory neuropathies	256800	metabolism	11668614	8145823
454	PDK3	Pyruvate dehydrogenase kinase, isoenzyme 3	TRUE	Schwann cell	Pericyte	Charcot-Marie-Tooth disease, X-linked dominant, 6	Hereditary motor and sensory neuropathies	300905	enzyme	23297365	NA
471	PLEKHG5	Pleckstrin homology domain- and rhogef domain-containing protein g5	TRUE	Schwann cell		Charcot-Marie-Tooth disease, recessive intermediate C	Hereditary motor and sensory neuropathies	615376	signaling	23777631	23777631
474	PLP1	Proteolipid protein 1	TRUE	Schwann cell	Schwann cell	Spastic paraplegia 2, X-linked - (XR)	Hereditary paraplegias	312920	myelination	8012387	15226307
475	PMP2	Peripheral myelin protein 2	TRUE	Schwann cell		Charcot-Marie-Tooth disease, demyelinating, type 1G	Hereditary motor and sensory neuropathies	618279	myelination	26828946	26828946
476	PMP22	Peripheral myelin protein 22	TRUE	Schwann cell	Schwann cell	Charcot-Marie-Tooth disease, type 1A	Hereditary motor and sensory neuropathies	118220	myelination	1303281	21670407
477	PNKP	Polynucleotide kinase 3-prime phosphatase	TRUE	Schwann cell		Charcot-Marie-Tooth disease, type 2B2	Hereditary motor and sensory neuropathies	605589	nucleotide biosynthesis	27066567	NA
493	PRDM12	Pr/set domain 12 (positive regulatory domain zinc finger protein 12)	FALSE	Schwann cell		Hereditary sensory and autonomic neuropathy type VIII - (AR)	Hereditary motor and sensory neuropathies	616488	epigenetics	26005867	NA
500	PRPS1	Phosphoribosylpyrophosphate synthetase i	FALSE	Schwann cell		Charcot-Marie-Tooth disease, X-linked recessive, 5	Hereditary motor and sensory neuropathies	311070	nucleotide biosynthesis	17701900	NA
502	PRX	Periaxin	TRUE	Schwann cell	Schwann cell	Charcot-Marie-Tooth disease, type 4F	Hereditary motor and sensory neuropathies	614895	structure	11157804	10839370
510	RAB7A	Ras-associated protein rab7	FALSE	Schwann cell	Macrophage	Charcot-Marie-Tooth disease, type 2B	Hereditary motor and sensory neuropathies	600882	trafficking	12545426	NA
519	RETREG1	Family with sequence similarity 134 member b	FALSE	Schwann cell		Hereditary sensory and autonomic neuropathy type IIB - (AR)	Hereditary motor and sensory neuropathies	613115	autophagy	19838196	NA
531	SBF1	Set-binding factor 1	TRUE	Schwann cell		Charcot-Marie-Tooth disease, type 4B3	Hereditary motor and sensory neuropathies	615284	scaffold	23749797	NA
532	SBF2	Set-binding factor 2	TRUE	Schwann cell		Charcot-Marie-Tooth disease, type 4B2	Hereditary motor and sensory neuropathies	604563	scaffold	12554688	17855448
545	SEPT9	Septin 9	FALSE	Schwann cell		Hereditary neuralgic amyotrophy (familial brachial plexus neuropathy) - (AD)	Hereditary motor and sensory neuropathies	162100	signaling	16186812	NA
553	SGPL1	Sphingosine-1-phosphate lyase 1	TRUE	Schwann cell		Charcot-Marie-Tooth disease, axonal - (AR)	Hereditary motor and sensory neuropathies	617575	enzyme	28165343	28165343
554	SH3TC2	Sh3 domain and tetratricopeptide repeat domain 2	TRUE	Schwann cell	Schwann cell	Charcot-Marie-Tooth disease, type 4C	Hereditary motor and sensory neuropathies	601596	myelination	14574644	19805030
557	SLC12A6	Potassium chloride cotransporter kcc3	FALSE	Schwann cell	Macrophage	Peripheral neuropathy and agenesis of the corpus callosum (Charlevoix disease) - (AR)	Hereditary motor and sensory neuropathies	218000	channel	12368912	12368912
566	SLC25A46	Solute carrier family 25, member 46	TRUE	Schwann cell		Charcot-Marie-Tooth disease, type 6b; cmt6b	Hereditary motor and sensory neuropathies	616505	channel	26168012	28376086
573	SLC9A3R1	Solute carrier family 9, member 3, regulator 1	TRUE	Schwann cell	Macrophage	Hereditary peripheral neuropathy (CMT ?) - (AD)	Hereditary motor and sensory neuropathies	TBA	channel	32077526	NA
587	SPG11	Spg11 vesicle trafficking associated, spatacsin	TRUE	Schwann cell		Charcot-Marie-Tooth disease, axonal, type 2X	Hereditary motor and sensory neuropathies	616668	trafficking	26556829	NA
602	SURF1	Surfeit 1	TRUE	Schwann cell	Myofiber	Charcot-Marie-Tooth disease, type 4K	Hereditary motor and sensory neuropathies	616684	mitochondrial	24027061	12566387
655	TRPV4	Transient receptor potential cation channel, subfamily v, member 4	TRUE	Schwann cell	Macrophage	Charcot-Marie-Tooth neuropathy, type 2c	Hereditary motor and sensory neuropathies	606071	channel	20037588	12692122
686	WNK1	Wnk lysine deficient protein kinase 1	TRUE	Schwann cell	Endothelial cell	Hereditary sensory and autonomic neuropathy type IIA - (AR)	Hereditary motor and sensory neuropathies	201300	myelination	15060842	NA
689	YARS1	Tyrosyl-trna synthetase 1	FALSE	Schwann cell		Charcot-Marie-Tooth disease, dominant intermediate C	Hereditary motor and sensory neuropathies	608323	translation	16429158	NA
693	ZFHX2	Zinc finger homeobox 2	TRUE	Schwann cell		Marssili syndrome (insensitivity to pain, congenital, AD) - (AD)	Hereditary motor and sensory neuropathies	147430	transcription	29253101	23300874
140	COMP	Cartilage oligomeric matrix protein	TRUE	Tenocyte	Fibroblast	Carpal tunnel syndrome 2	Musculoskeletal disorders	619161	extracellular matrix	32686688	32686688
159	CYP27A1	Cytochrome p450, subfamily xxviia, polypeptide 1	FALSE	Tenocyte		Cerebrotendinous xanthomatosis	Musculoskeletal disorders	213700	mitochondrial	2019602	12020639
219	FAM111B	Family with sequence similarity 111, member b	FALSE	Tenocyte	Macrophage	Poikiloderma, hereditary fibrosing, with tendon contractures, myopathy, and pulmonary fibrosis	Other neuromuscular disorders	615704	enzyme	24268661	NA
240	FXN	Frataxin	TRUE	Tenocyte		Friedreich ataxia	Hereditary ataxias	229300	mitochondrial	10543403	10767347
427	NDST1	N-deacetylase/n-sulfotransferase 1	TRUE	Tenocyte		Mental retardation, autosomal recessive 46	Musculoskeletal disorders	616116	enzyme	25125150	17376755

## Sheet: orthologs_pval
symbol_human	symbol_lemur	symbol_mouse	pval_artery_1	pval_artery_2	pval_artery_3	pval_artery_4	pval_artery_5	pval_artery_6	pval_vein_1	pval_vein_2	pval_vein_3	pval_vein_4	pval_vein_5	pval_vein_6	pval_capillary_1	pval_capillary_2	pval_capillary_3	pval_capillary_4	pval_capillary_5	pval_capillary_6	pval_lymphatic_1	pval_lymphatic_2	pval_lymphatic_3	pval_lymphatic_4	pval_lymphatic_5	pval_lymphatic_6	pval_tendon_1	pval_tendon_2	pval_tendon_3	pval_tendon_4	pval_tendon_5	pval_tendon_6	pval_muscle stem_1	pval_muscle stem_2	pval_muscle stem_3	pval_muscle stem_4	pval_muscle stem_5	pval_muscle stem_6	pval_fast muscle_1	pval_fast muscle_2	pval_fast muscle_3	pval_fast muscle_4	pval_fast muscle_5	pval_fast muscle_6	pval_slow muscle_1	pval_slow muscle_2	pval_slow muscle_3	pval_slow muscle_4	pval_slow muscle_5
AARS2	AARS2	Aars2	0.389773	0.620921	0.0572519	0.942877	0.581647	0.423553	0.139885	0.860456	0.0068858	0.993121	0.743789	0.25749	0.00959276	0.990424	0.00208168	0.99792	0.844162	0.155929	1	1	0.79128	0.211486	0.785702	0.217177	0.143697	0.861022	0.250921	0.749365	0.801713	0.19863	0.144376	0.855751	0.0251839	0.974824	0.708569	0.291867	0.824927	0.179529	0.729834	0.272736	0.339482	0.665729	1	1	1	1	1
ABCC9	ABCC9	Abcc9	0.432636	0.583979	0.129839	0.870529	0.554139	0.45415	0.335526	0.664949	0.00840031	0.991606	0.371651	0.629454	0.0217025	0.978318	1.99363e-18	1	3.6537e-05	0.999964	0.858474	0.164557	0.716582	0.287998	0.124935	0.877593	0.0947672	0.908112	0.00237261	0.997636	0.721277	0.279317	0.0140419	0.985974	7.34188e-06	0.999993	0.913986	0.0862132	0.0323211	0.968217	0.0188568	0.981311	0.834094	0.169485	0.516759	0.491619	0.378172	0.647744	0.433816
ABHD5	ABHD5	Abhd5	0.0488452	0.952004	1.33131e-38	1	0.746805	0.254639	2.59479e-14	1	2.91317e-107	1	0.977291	0.0227713	1.49356e-83	1	6.24648e-153	1	1	2.09901e-16	2.1491e-05	0.999981	1.10552e-08	1	0.962862	0.0375304	3.11867e-06	0.999997	2.73097e-06	0.999997	0.998132	0.00187054	8.45699e-14	1	8.13579e-89	1	0.991878	0.00813668	0.098492	0.902513	0.780605	0.220088	0.951008	0.0495568	0.154032	0.85134	0.378172	0.647744	1
ACAD9	ACAD9	Acad9	0.340352	0.666975	0.450634	0.549619	0.659202	0.343289	0.400409	0.599925	0.0447031	0.955314	0.381562	0.619043	0.0164162	0.983605	0.975369	0.0246373	0.999521	0.000479022	0.176936	0.847246	0.582133	0.420481	0.871184	0.130304	0.0435888	0.957641	0.224338	0.775824	0.926355	0.0737482	0.203594	0.796526	0.00759167	0.99241	0.52849	0.471882	0.023893	0.976425	0.0111669	0.988913	0.776835	0.225817	0.341262	0.665101	0.956258	0.0488369	0.973481
ACADM	ACADM	Acadm	0.15984	0.84268	0.000210327	0.99979	0.758691	0.242658	0.0515621	0.948496	0.0433245	0.956686	0.86651	0.1337	0.00394534	0.996058	0.560556	0.439468	0.995775	0.00422676	0.322018	0.698406	0.920623	0.0799274	0.967236	0.0330447	0.0307929	0.969614	0.0326284	0.967391	0.855458	0.144623	0.11977	0.880282	0.211431	0.788585	0.767752	0.232401	0.0780313	0.922453	0.999902	9.89637e-05	0.997304	0.00272376	0.00627441	0.993896	0.987921	0.0130627	0.999572
ACADS	ACADS	Acads	0.328866	0.677923	0.309205	0.691015	0.66114	0.341317	0.158908	0.841339	4.76962e-05	0.999952	0.466332	0.534718	0.493883	0.506253	0.709007	0.291023	0.615325	0.384729	0.769115	0.243165	0.00262938	0.99744	3.64392e-05	0.999965	0.0169245	0.983393	1.42631e-09	1	0.453895	0.546401	0.160912	0.839201	0.452677	0.547364	0.82667	0.17355	5.87042e-05	0.999942	0.0809742	0.919269	0.998719	0.0012987	0.00262591	0.99746	0.173598	0.83473	1
ACADVL	ACADVL	Acadvl	0.132679	0.869415	0.00499044	0.995014	0.80544	0.195593	0.000190271	0.99981	3.73712e-14	1	0.919378	0.0807596	1.45464e-16	1	6.26732e-19	1	0.999682	0.000317756	0.0182149	0.983406	0.36482	0.636504	0.974621	0.0256004	0.000209131	0.999795	0.0826489	0.917387	0.99925	0.000751094	6.04741e-16	1	1.0134e-66	1	0.999603	0.00039807	1.33638e-08	1	6.53293e-11	1	0.96728	0.0329905	0.000464092	0.99955	0.305792	0.703766	0.939696
ACTA1	ACTA1	Acta1	0.744569	0.258851	1.57703e-08	1	0.0649642	0.935665	0.414092	0.586115	7.92024e-10	1	0.0403621	0.95973	0.214921	0.78513	8.14405e-58	1	2.91604e-25	1	0.214606	0.793401	5.53447e-10	1	0.000106627	0.999895	0.00199977	0.998028	3.50316e-83	1	5.72219e-10	1	0.999914	8.65049e-05	0.0821838	0.917825	8.21697e-06	0.999992	1.55302e-12	1	2.62657e-21	1	0.999998	2.35538e-06	0.0756936	0.925499	0.0516925	0.951142	0.0736878
ACTA2	ACTA2	Acta2	0.328866	0.677923	0.957744	0.0423014	0.715226	0.286507	0.48923	0.511218	0.999684	0.000315885	0.811814	0.188553	3.78289e-08	1	2.75996e-08	1	0.998464	0.00153694	1	1	0.840906	0.161014	0.835069	0.166946	0.00983738	0.990427	0.994947	0.00505649	0.999861	0.000138796	0.00351679	0.996487	1	6.79677e-36	1	4.94379e-07	0.173553	0.830021	0.943826	0.0566399	0.945019	0.0559726	0.266055	0.745531	0.436127	0.605648	1
ACTB	ACTB	Actb	0.0352393	0.965375	0.999782	0.000218564	0.972672	0.0274934	0.818443	0.181663	0.0315147	0.968491	0.124642	0.875487	1	1.11376e-12	1	2.71409e-29	0.978711	0.0212919	0.999598	0.000441366	0.99595	0.00408317	0.106042	0.894472	0.986883	0.0132643	1	2.9599e-07	0.865035	0.135019	0.99856	0.00144033	3.10867e-08	1	0.000522855	0.999478	0.999995	4.75219e-06	0.180847	0.81954	3.43349e-07	1	0.999206	0.000820879	0.842795	0.16527	0.651915
ACTC1	ACTC1	Actc1	0.470833	0.558178	0.202983	0.797932	0.533315	0.483328	0.348691	0.652846	0.74688	0.253351	0.689844	0.312008	0.250567	0.750427	0.238318	0.761967	0.661389	0.339316	1	1	1	1	1	1	0.909203	0.0957459	0.619577	0.381719	0.000361071	0.999644	0.117096	0.88306	5.67931e-06	0.999994	1	1	0.00148957	0.998529	0.0154259	0.984644	0.958459	0.0419867	0.999404	0.000618645	0.224513	0.786394	0.100477
ACTG1	ACTG1	Actg1	0.216184	0.786145	1	6.07987e-101	0.997874	0.00214359	0.996531	0.00347324	1	8.7285e-72	0.999929	7.1185e-05	1.04505e-06	0.999999	1	2.81244e-243	1	1.66847e-154	0.300952	0.708067	1	4.4131e-07	0.999999	6.01859e-07	0.074479	0.926129	0.999558	0.000442323	0.999974	2.55406e-05	0.000161993	0.999838	1	1.74615e-124	1	9.10162e-23	0.754545	0.246537	0.999514	0.000488875	0.84452	0.156269	0.878088	0.123863	0.976062	0.0257489	0.921239
ACTG2	ACTG2	Actg2	1	1	0.791005	0.209929	0.541227	0.470527	0.316513	0.684696	0.092853	0.907275	0.599162	0.404889	0.250567	0.750427	0.238033	0.762251	0.661389	0.339316	1	1	0.615969	0.394311	0.613502	0.397052	1	1	0.619577	0.381719	0.591484	0.410261	1	1	1	1	1	1	1	1	1	1	1	1	1	1	1	1	1
ACTN2	ACTN2	Actn2	0.419786	0.594543	0.00199769	0.998015	0.533315	0.483328	0.612196	0.388504	0.00214261	0.99786	0.019558	0.980728	0.861591	0.138531	7.6496e-11	1	2.3262e-14	1	0.0865446	0.923958	2.54268e-07	1	1	1	0.0638938	0.937962	6.8405e-17	1	0.565586	0.436915	0.259775	0.740368	1.25932e-12	1	0.000723879	0.999281	0.697232	0.303808	1.06845e-38	1	4.61459e-17	1	0.988589	0.0116649	0.209639	0.798156	0.0736878
ACVR1	ACVR1	Acvr1	0.340352	0.666975	0.457749	0.542506	0.659202	0.343289	0.824557	0.175699	0.970803	0.0292097	0.397387	0.603145	0.631525	0.368625	0.0482779	0.951734	0.0513637	0.948656	0.322018	0.698406	0.408073	0.594182	0.665905	0.336311	0.00100629	0.999018	0.00297114	0.997032	0.982227	0.0177929	0.0148904	0.985122	8.41095e-07	0.999999	0.833502	0.166711	0.0482587	0.952561	0.00602307	0.99405	0.71416	0.294258	0.266055	0.745531	0.99987	0.000182099	0.999229
ADAMTS2	ADAMTS2	Adamts2	1	1	0.93534	0.0648802	0.569257	0.436984	0.761054	0.239639	0.051441	0.948613	0.0482717	0.952252	0.221112	0.779268	0.695574	0.304523	0.863471	0.136629	1	1	0.716582	0.287998	0.712006	0.292723	0.00452476	0.995578	0.992477	0.00752741	0.999966	3.39212e-05	0.0151632	0.984854	1.39411e-09	1	0.836595	0.163838	0.297357	0.710962	0.732391	0.270166	0.786176	0.218937	1	1	1	1	1
ADCY6	ADCY6	Adcy6	0.318126	0.688214	0.206036	0.794137	0.664945	0.337446	0.798806	0.20141	1.15242e-09	1	9.71181e-05	0.999904	0.0393339	0.960696	8.87696e-11	1	0.00919379	0.990812	0.933461	0.0760421	0.85094	0.15083	0.156949	0.844792	0.850297	0.151972	0.104671	0.895437	0.00350414	0.996504	0.0641989	0.935851	1.1753e-12	1	0.176391	0.824018	1	1	0.846977	0.156206	0.71416	0.294258	0.266055	0.745531	0.436127	0.605648	1
AEBP1	AEBP1	Aebp1	0.419786	0.594543	0.999931	6.89836e-05	0.701988	0.29989	0.0547294	0.945388	1	3.75211e-33	0.999819	0.000181856	0.0042565	0.995752	0.988947	0.0110572	0.999898	0.000102083	0.0865446	0.923958	0.999453	0.000552465	0.999899	0.000102337	4.89889e-12	1	0.496831	0.503243	1	1.36505e-15	9.33783e-06	0.999991	7.54939e-16	1	0.993864	0.00614684	0.22277	0.782309	0.997732	0.00229436	0.975958	0.0244587	0.334638	0.683459	0.469957	0.589451	1
AFG3L2	AFG3L2	Afg3l2	0.888983	0.113578	9.37628e-07	0.999999	0.00539224	0.99472	0.0442899	0.955769	4.37062e-06	0.999996	0.691879	0.30858	2.39054e-05	0.999976	0.00343719	0.996564	0.995913	0.00408834	0.16165	0.850446	0.446404	0.555432	0.848749	0.152397	0.169889	0.832278	0.717149	0.282957	0.923991	0.0760686	2.86599e-05	0.999971	1.54212e-29	1	0.845579	0.154566	6.65782e-05	0.999934	1.16793e-10	1	0.605995	0.396232	0.00983122	0.990435	0.156845	0.850712	0.433816
AGL	AGL	Agl	0.298421	0.7072	2.33061e-10	1	0.573618	0.432212	0.271118	0.729145	3.05718e-11	1	0.0216192	0.978509	0.00391584	0.996089	5.00703e-13	1	0.0603808	0.939654	0.176936	0.847246	0.243102	0.760093	0.753182	0.250403	0.0299343	0.970894	0.0846693	0.915415	0.923571	0.0765364	0.0029155	0.997087	3.47197e-17	1	0.752493	0.247887	0.00792926	0.992144	1.74209e-08	1	0.143302	0.857725	0.210705	0.792769	0.238935	0.772799	0.3584
AGRN	AGRN	Agrn	0.843547	0.159386	0.0382334	0.961802	0.0807631	0.919945	0.158645	0.841501	0.017209	0.982796	0.645262	0.355144	0.0404788	0.959551	0.00111621	0.998884	0.447905	0.552162	0.754338	0.260332	0.741422	0.26005	0.399917	0.601863	0.143697	0.861022	0.47047	0.529825	0.852705	0.147526	0.998367	0.00163795	0.924667	0.0753602	0.0236235	0.976449	1	1	1	1	1	1	1	1	1	1	1
AIFM1	AIFM1	Aifm1	0.318126	0.688214	0.0727852	0.927304	0.649128	0.353554	0.0069725	0.99304	5.69468e-08	1	0.897509	0.102756	0.0799463	0.920112	0.41195	0.588089	0.903694	0.0963344	0.858474	0.164557	0.840906	0.161014	0.44737	0.555706	0.465609	0.541247	0.935076	0.0649804	0.886602	0.113513	0.0136869	0.986329	0.222177	0.777853	0.979801	0.0202418	0.00799974	0.99213	0.065827	0.934511	0.963714	0.0369246	0.0944938	0.908562	0.956258	0.0488369	0.999229
AKAP9	AKAP9	Akap9	0.453259	0.550062	1.63309e-19	1	0.231961	0.769122	0.0253545	0.97467	9.92282e-45	1	0.0184909	0.981548	0.000166852	0.999833	1.01603e-59	1	7.69674e-11	1	0.46133	0.549668	1.38582e-08	1	0.000133059	0.999869	7.33063e-05	0.999928	5.74566e-19	1	0.533031	0.4671	0.000226835	0.999773	5.44314e-123	1	0.000299515	0.999701	0.00355514	0.996489	3.05097e-07	1	0.360261	0.642584	0.82454	0.178395	0.703837	0.309052	0.621969
ALDH18A1	ALDH18A1	Aldh18a1	0.987719	0.0129357	8.25442e-05	0.999918	3.77589e-07	1	0.0518944	0.948217	1.37129e-07	1	0.743789	0.25749	0.809875	0.190316	0.0631157	0.936914	0.00964755	0.990362	0.0865446	0.923958	0.00056819	0.999458	0.655027	0.35217	0.326314	0.679076	0.9366	0.0634503	0.931042	0.0690293	0.00478931	0.995216	3.96974e-12	1	0.888625	0.111644	0.22277	0.782309	0.0825149	0.918918	1	1	1	1	1	1	1
ALDH3A2	ALDH3A2	Aldh3a2	0.260289	0.744224	0.000557383	0.999444	0.666814	0.335546	0.0404569	0.959611	0.00275813	0.997243	0.8628	0.137542	2.22672e-06	0.999998	1	1.10948e-10	1	1.22489e-14	0.0227111	0.979885	0.0256564	0.974696	0.885814	0.11548	7.88476e-07	0.999999	3.67965e-26	1	0.96689	0.0331535	1.28719e-06	0.999999	9.30471e-38	1	0.971899	0.028161	0.0119423	0.988252	0.000114036	0.999887	0.71416	0.294258	0.0363513	0.964774	0.278992	0.735402	1
ALG14	ALG14	Alg14	0.340352	0.666975	0.965961	0.034079	0.706502	0.295325	0.577861	0.422468	0.12672	0.873316	0.306128	0.694388	0.3848	0.615405	1	2.31687e-10	0.999995	5.07546e-06	0.541731	0.486067	0.589834	0.412844	0.554696	0.448093	0.0141532	0.986154	0.0110025	0.989009	0.912955	0.0871342	0.0534625	0.946587	0.0951481	0.904869	0.90406	0.0960976	0.856849	0.145126	0.141693	0.859451	0.025902	0.97476	0.334638	0.683459	0.469957	0.589451	1
ALG2	ALG2	Alg2	0.964229	0.0371289	8.76218e-05	0.999913	0.000221636	0.999786	0.0303123	0.969739	1.66159e-12	1	0.532889	0.468076	0.408642	0.591505	2.90508e-07	1	0.000221182	0.999779	0.107716	0.900542	2.15473e-10	1	0.00856661	0.991876	0.66847	0.3357	0.374321	0.625888	0.207096	0.793113	0.00559924	0.994405	4.94956e-38	1	0.00263632	0.997376	0.173553	0.830021	0.784468	0.216935	0.895398	0.106631	0.266055	0.745531	0.436127	0.605648	1
ALPK3	ALPK3	Alpk3	0.268168	0.73655	5.98659e-22	1	1	1	0.102171	0.898064	1.41933e-07	1	1	1	5.94469e-05	0.999941	1.57778e-23	1	0.00804275	0.992	0.322018	0.698406	4.2494e-05	0.99996	0.00856661	0.991876	0.0638938	0.937962	6.8405e-17	1	0.565586	0.436915	3.72287e-11	1	7.39834e-111	1	0.580417	0.420166	0.586536	0.415185	0.00182459	0.998189	0.0126559	0.987536	0.982847	0.01777	0.955971	0.0489056	0.621969
ALS2	ALS2	Als2	0.272222	0.732606	2.86201e-12	1	0.58538	0.419572	0.226395	0.773872	1.22391e-08	1	0.0982084	0.902263	0.00562717	0.994378	2.96185e-21	1	0.000203621	0.999797	0.176936	0.847246	0.191525	0.811471	0.733956	0.27012	0.465609	0.541247	0.253217	0.747071	0.360499	0.639953	0.32785	0.672318	4.45322e-07	1	0.0550526	0.945109	0.110537	0.891511	0.0135256	0.986682	1	1	0.18279	0.823885	0.394235	0.634936	1
AMPD1	AMPD1	Ampd1	1	1	0.839344	0.161304	0.548088	0.461496	0.316513	0.684696	0.792056	0.208114	0.727881	0.273544	0.532059	0.46866	0.951767	0.0482626	0.863471	0.136629	1	1	0.658474	0.348523	0.655027	0.35217	1	1	0.789245	0.211128	0.728695	0.27187	0.389455	0.611803	0.876481	0.123634	0.681029	0.32027	3.53473e-07	1	0.945586	0.0545699	1	2.75331e-08	0.000505209	0.999512	0.742366	0.267499	0.999996
AMPD2	AMPD2	Ampd2	0.366317	0.642513	0.988098	0.0119191	0.695798	0.306154	0.916296	0.0839095	1	6.51833e-14	0.811622	0.188698	0.073868	0.926233	0.998468	0.00153236	0.999193	0.000807509	0.858474	0.164557	0.830045	0.172045	0.424644	0.578522	0.0299343	0.970894	0.0849544	0.91513	0.924977	0.0751284	0.410887	0.589305	0.961256	0.0387526	0.751523	0.248729	0.297357	0.710962	0.51323	0.490549	0.71416	0.294258	1	1	1	1	1
ANK2	ANK2	Ank2	0.432636	0.583979	0.00966774	0.990392	0.533315	0.483328	0.494936	0.505697	6.33475e-05	0.999937	0.00351538	0.996562	0.175753	0.824492	2.69436e-05	0.999973	0.0230156	0.977037	0.764845	0.253276	0.619733	0.382687	0.257439	0.744607	0.0144782	0.985724	2.29507e-32	1	0.000857722	0.999144	0.403278	0.59686	9.45456e-09	1	0.0242806	0.975775	0.0264822	0.973955	0.000261794	0.999742	1	1	0.434024	0.573653	0.981799	0.0210032	0.973481
ANKRD1	ANKRD1	Ankrd1	0.419786	0.594543	0.0226376	0.977456	0.548088	0.461496	0.172695	0.827751	0.000242884	0.999757	0.599162	0.404889	0.00119879	0.998804	1.86492e-09	1	0.823734	0.176489	0.858474	0.164557	0.690427	0.315071	0.078476	0.923528	0.228999	0.779893	0.98932	0.0106919	0.979603	0.0204237	1.83743e-08	1	0.659198	0.34082	1	3.72083e-09	0.0216688	0.978519	2.33072e-11	1	0.00104334	0.99898	0.000150074	0.999855	0.0351392	0.96695	0.196467
ANO10	ANO10	Ano10	0.312995	0.693145	0.291336	0.708861	0.675854	0.326365	0.0841083	0.916007	0.000798995	0.999201	0.702237	0.298282	0.00298867	0.997014	2.0474e-06	0.999998	0.539791	0.460278	0.0115714	0.989747	1.89209e-05	0.999982	0.799693	0.20292	0.370798	0.63286	0.32698	0.673173	0.552488	0.447737	0.000692444	0.999308	1.57277e-27	1	0.590973	0.409446	0.546074	0.458757	0.167312	0.834367	0.191693	0.813027	0.218822	0.789725	0.998916	0.00139669	0.999229
ANO5	ANO5	Ano5	0.432636	0.583979	0.00120815	0.998802	1	1	0.368425	0.633384	0.0845575	0.915625	1	1	0.250567	0.750427	0.0523	0.947839	1	1	1	1	1	1	1	1	1	1	1	1	1	1	0.0635224	0.936555	0.146131	0.853901	0.90949	0.0907219	0.0264822	0.973955	0.125019	0.875631	0.932122	0.0691245	0.266055	0.745531	0.436127	0.605648	1
ANXA11	ANXA11	Anxa11	0.120484	0.881426	0.995338	0.00466593	0.892893	0.107673	0.999013	0.000988152	1.02887e-23	1	1.3481e-08	1	1	7.75089e-34	0.00635658	0.993644	1.85959e-55	1	0.967338	0.0349302	0.99858	0.00143332	0.42833	0.572832	0.828692	0.172548	0.000277528	0.999723	0.00102238	0.998979	0.87271	0.127338	1	1.72666e-39	0.942685	0.0573551	0.000390878	0.999614	0.0186987	0.981368	0.982388	0.0177706	0.400332	0.603345	0.815615	0.192612	0.822338
AP4E1	AP4E1	Ap4e1	0.346425	0.661215	0.0384104	0.961656	0.616295	0.38724	0.370922	0.629461	9.91849e-06	0.99999	0.0954061	0.905055	0.00815492	0.991854	3.6603e-09	1	0.16479	0.835276	0.513933	0.513933	0.00020088	0.999819	0.000143745	0.999871	0.143697	0.861022	0.154311	0.845929	0.772371	0.22805	0.398674	0.601516	5.70718e-06	0.999994	0.0563588	0.943806	0.550899	0.453926	0.0440815	0.956636	0.0363191	0.965597	0.218822	0.789725	0.412917	0.620984	1
AP4M1	AP4M1	Ap4m1	0.346425	0.661215	3.74564e-05	0.999963	0.573618	0.432212	0.124548	0.875748	0.00453655	0.995468	0.758181	0.242981	0.766116	0.234025	7.86512e-07	0.999999	4.56039e-07	1	0.0865446	0.923958	0.000516582	0.999508	0.655027	0.35217	0.00983738	0.990427	8.89246e-13	1	0.766856	0.233581	0.0704291	0.929625	8.14598e-15	1	0.0469165	0.953279	0.110537	0.891511	0.0135256	0.986682	1	1	0.266055	0.745531	0.436127	0.605648	1
AP4S1	AP4S1	Ap4s1	0.359369	0.649012	0.998459	0.00154362	0.720837	0.28084	0.210595	0.789658	0.999625	0.000375478	0.933604	0.0665452	0.0223952	0.977629	1	9.93184e-09	1	5.6139e-08	0.570355	0.449617	0.726296	0.275271	0.607263	0.39459	0.663243	0.344482	0.999995	5.24853e-06	0.999178	0.000823275	0.424141	0.57603	1	8.90896e-14	0.97393	0.0261035	0.998818	0.00120573	1	1.06057e-12	0.979578	0.0206006	0.9741	0.0270994	0.996031	0.00485904	0.81623
APTX	APTX	Aptx	0.289296	0.71603	4.01685e-08	1	0.598914	0.405303	0.00515288	0.994858	2.47377e-17	1	0.814534	0.186249	4.92944e-07	1	4.16963e-13	1	0.974205	0.0258122	0.0865446	0.923958	0.169346	0.832499	0.835069	0.166946	0.0404332	0.960403	0.01141	0.988605	0.814764	0.185416	0.00315155	0.996852	3.95557e-08	1	0.933624	0.066487	0.136557	0.865073	0.170542	0.830327	0.720855	0.282327	0.266055	0.745531	0.436127	0.605648	1
AR	AR	Ar	0.323411	0.683144	3.71754e-09	1	0.559598	0.447806	0.3534	0.647096	0.00113653	0.998865	0.238345	0.762739	0.0279751	0.972096	0.311092	0.689	0.957031	0.0430122	0.858474	0.164557	1	1	0.000143745	0.999871	0.00296642	0.997095	2.14424e-20	1	0.358174	0.64213	4.72326e-06	0.999995	2.74956e-61	1	0.309547	0.690779	0.0119423	0.988252	0.000479372	0.999526	0.786176	0.218937	0.266055	0.745531	0.436127	0.605648	1
ARHGAP31	ARHGAP31	Arhgap31	0.542319	0.461196	1	5.77471e-14	0.713537	0.287386	0.000493748	0.999507	1	3.15706e-48	1	7.46726e-09	3.37562e-16	1	1	5.05979e-80	1	4.59271e-69	0.0165944	0.984901	0.96304	0.0372011	0.999723	0.000279758	0.0947672	0.908112	0.999963	3.7437e-05	0.999798	0.000202187	0.204552	0.795768	1	1.01413e-30	0.997313	0.00269282	0.967841	0.0339416	0.925801	0.0755387	0.339482	0.665729	1	1	1	1	1
ARHGEF10	ARHGEF10	Arhgef10	0.157425	0.845056	3.52995e-15	1	0.686105	0.31597	0.0010472	0.998955	4.78037e-14	1	0.944521	0.0556688	2.8683e-22	1	5.99063e-62	1	0.989176	0.0108293	0.0442037	0.960933	0.167299	0.834152	0.898656	0.102475	0.144128	0.858062	0.0474274	0.95262	0.616552	0.383698	0.0450794	0.954957	1.15359e-06	0.999999	0.652503	0.347874	0.22277	0.782309	0.520109	0.48257	0.786176	0.218937	1	1	1	1	1
ARL6IP1	ARL6IP1	Arl6ip1	0.00826314	0.991916	8.42809e-25	1	0.937202	0.0631482	1.49528e-07	1	0.815144	0.184877	0.999993	6.86628e-06	1.11896e-10	1	0.999244	0.000756104	1	4.68588e-15	0.00834964	0.992243	0.00127531	0.998737	0.875426	0.125176	7.79597e-06	0.999992	0.000442404	0.999558	0.999143	0.000858033	7.68832e-10	1	3.47502e-32	1	0.99755	0.00245299	0.168873	0.833092	0.444319	0.556997	0.810283	0.191995	0.0944938	0.908562	0.956258	0.0488369	0.999229
ASAH1	ASAH1	Asah1	0.647487	0.356034	0.997206	0.00279625	0.42163	0.579542	0.0219325	0.978094	0.970546	0.0294603	0.987407	0.0126189	1.0427e-10	1	0.999965	3.50266e-05	1	9.07321e-17	0.388088	0.623959	0.745422	0.2556	0.675147	0.326038	0.0126263	0.987581	1	4.16168e-08	1	1.73328e-08	0.000259828	0.99974	2.97365e-05	0.99997	0.981799	0.0182206	0.000962854	0.99905	2.32636e-06	0.999998	0.706914	0.295604	0.0113353	0.989019	0.681484	0.331579	0.999229
ASCC1	ASCC1	Ascc1	0.264191	0.740422	0.0113784	0.988637	0.682755	0.319366	0.388765	0.611563	0.342434	0.657628	0.537417	0.463148	2.28015e-06	0.999998	5.33429e-05	0.999947	0.996078	0.00392359	0.174367	0.83835	0.433082	0.568811	0.822966	0.178352	0.559893	0.444356	0.490552	0.509635	0.408162	0.592081	0.0643312	0.935719	0.732167	0.267862	0.94773	0.0523461	0.0807541	0.920242	0.292081	0.708913	0.868421	0.13321	0.391437	0.615601	0.350817	0.670776	0.433816
ASPH	ASPH	Asph	0.130586	0.871476	4.84569e-31	1	0.644899	0.357872	2.99534e-08	1	5.70086e-95	1	0.331314	0.669198	4.08617e-19	1	1.06252e-46	1	0.989944	0.0100606	0.000287022	0.999748	0.000279426	0.999725	0.965016	0.0353533	1.28083e-06	0.999999	1.13445e-11	1	0.984886	0.0151274	5.90502e-15	1	9.05094e-129	1	0.895279	0.104847	0.00459738	0.995448	0.700231	0.300275	0.998075	0.00194582	0.273667	0.73003	0.942659	0.0614372	0.980763
ATG5	ATG5	Atg5	0.19126	0.811795	1.45682e-06	0.999999	0.705009	0.296835	0.000281017	0.99972	9.34611e-18	1	0.933888	0.066287	2.1618e-12	1	8.63472e-06	0.999991	0.999999	8.42987e-07	0.0865446	0.923958	0.455745	0.546514	0.909978	0.091014	0.0141532	0.986154	0.165848	0.834241	0.966077	0.0339599	0.0237687	0.976247	2.23506e-10	1	0.563551	0.436731	0.687893	0.313963	0.216897	0.783845	0.150225	0.851152	0.824592	0.179384	0.951094	0.054204	0.81623
ATL1	ATL1	Atl1	0.352752	0.655236	0.000114072	0.999886	0.573618	0.432212	0.0562068	0.943914	2.07768e-06	0.999998	0.771316	0.229747	0.166597	0.833698	0.999844	0.000155652	0.998801	0.00119954	0.0442037	0.960933	0.000150214	0.999856	0.712006	0.292723	0.114317	0.887884	8.03578e-05	0.99992	0.373539	0.626911	0.334328	0.665942	0.127241	0.872795	0.532145	0.468484	1	1	1	1	1	1	1	1	1	1	1
ATL3	ATL3	Atl3	0.105526	0.896161	6.54734e-30	1	0.679339	0.32283	2.59969e-11	1	6.01628e-87	1	0.949673	0.050462	1.56815e-39	1	1.59475e-106	1	0.999954	4.64774e-05	0.000287022	0.999748	5.28725e-08	1	0.909978	0.091014	7.88514e-07	0.999999	3.41018e-21	1	0.979603	0.0204237	1.64584e-15	1	1.23516e-125	1	0.979801	0.0202418	0.0893274	0.912276	0.0836561	0.917077	0.786176	0.218937	0.266055	0.745531	0.99987	0.000182099	0.999229
ATM	ATM	Atm	0.245355	0.758795	8.39697e-13	1	0.607956	0.395878	0.000577737	0.999423	1.07782e-32	1	0.619998	0.380827	1.29673e-05	0.999987	2.62185e-34	1	0.00121372	0.998787	0.0442037	0.960933	0.0004816	0.999535	0.733956	0.27012	0.00208145	0.997962	3.69605e-25	1	0.288039	0.712257	6.62606e-07	0.999999	3.21644e-58	1	0.761611	0.238755	0.0725344	0.928738	0.0043239	0.995741	1	1	0.218822	0.789725	0.412917	0.620984	1
ATP13A2	ATP13A2	Atp13a2	0.323411	0.683144	0.00903025	0.990987	0.626557	0.376664	0.692531	0.307841	0.0115545	0.988452	0.081756	0.918565	0.000174028	0.999826	3.38793e-16	1	0.171892	0.828165	0.322018	0.698406	0.238131	0.763994	0.505801	0.497099	0.663243	0.344482	0.799747	0.200446	0.591164	0.40919	0.862729	0.1374	0.217612	0.782428	0.0779284	0.922238	0.0893274	0.912276	0.287542	0.71392	0.868958	0.133696	1	1	1	1	1
ATP1A1	ATP1A1	Atp1a1	0.189233	0.812917	7.9532e-21	1	0.462652	0.538397	7.06519e-27	1	1.1013e-192	1	0.999999	1.43413e-06	1.40227e-25	1	3.72829e-39	1	0.999807	0.000192561	2.6988e-05	0.999976	0.0334913	0.96672	0.999891	0.000109782	0.986535	0.013638	0.996674	0.00332826	0.137854	0.862204	4.97921e-17	1	6.4152e-110	1	0.993156	0.00685072	0.218268	0.783273	0.197106	0.803559	0.586647	0.415659	0.229883	0.774914	0.951524	0.0535132	0.985238
ATP2A1	ATP2A1	Atp2a1	0.448435	0.571998	0.690177	0.310314	0.577736	0.427753	0.630489	0.370218	0.172794	0.827307	0.246011	0.755092	0.073868	0.926233	0.303873	0.69619	0.89082	0.109238	1	1	0.738893	0.265048	0.733956	0.27012	0.0206317	0.979932	4.14167e-08	1	0.772371	0.22805	0.573762	0.426628	1	6.55657e-12	0.930613	0.0695026	7.99483e-16	1	0.931249	0.0689282	1	7.97115e-21	0.00180753	0.998244	0.974782	0.0269469	0.997971
ATP7A	ATP7A	Atp7a	0.245355	0.758795	0.397485	0.602681	0.741861	0.259624	0.0365522	0.963502	0.0537146	0.9463	0.903386	0.0968198	5.00929e-08	1	0.0491103	0.950899	0.999998	1.89095e-06	0.176936	0.847246	0.852565	0.148577	0.950036	0.0504953	0.0808561	0.920745	0.263707	0.736436	0.886831	0.113284	0.00820483	0.991804	0.615891	0.384143	0.992083	0.00793359	0.173553	0.830021	0.169002	0.832688	0.71416	0.294258	1	1	1	1	1
ATXN1	ATXN1	Atxn1	0.280578	0.724486	0.967843	0.0321873	0.759845	0.241496	0.00107781	0.998924	0.00671748	0.993285	0.993448	0.00657293	0.017183	0.982831	1	3.61225e-09	1	1.03398e-08	0.0865446	0.923958	0.330649	0.671649	0.878742	0.122645	0.081399	0.919936	0.290732	0.709393	0.895985	0.104104	0.00165967	0.998342	6.26358e-16	1	0.846092	0.154154	0.00653997	0.993566	0.0459085	0.954342	0.963714	0.0369246	0.736903	0.269128	0.363859	0.659634	0.3584
ATXN10	ATXN10	Atxn10	0.182958	0.819951	0.00899382	0.991016	0.757531	0.243827	0.000865028	0.999137	1.5027e-11	1	0.944208	0.055938	4.28411e-05	0.999957	0.000524439	0.999476	0.982778	0.0172276	0.0227111	0.979885	0.693876	0.307504	0.986075	0.014073	3.05022e-05	0.99997	0.0527065	0.947319	0.999703	0.000297403	2.75839e-06	0.999997	0.999739	0.000261181	0.999999	5.58411e-07	0.064945	0.935619	0.020048	0.980053	0.630756	0.371381	0.0309255	0.970031	0.270446	0.743326	1
ATXN2	ATXN2	Atxn2	0.167264	0.835378	1.56903e-09	1	0.707983	0.293827	0.144	0.856116	3.09441e-22	1	0.0206465	0.979417	0.000166128	0.999834	1.49732e-32	1	8.46348e-05	0.999915	0.241987	0.771061	0.249935	0.751492	0.640684	0.361078	0.000344823	0.999663	1.13767e-07	1	0.934195	0.0658639	5.02598e-07	0.999999	5.80555e-49	1	0.82985	0.170306	0.113148	0.888224	0.0170807	0.983073	0.465437	0.539485	0.218822	0.789725	0.998916	0.00139669	0.999229
ATXN3	ATXN3	Atxn3	0.162285	0.840276	8.36614e-18	1	0.663054	0.339369	2.94843e-06	0.999997	1.77855e-32	1	0.975928	0.0241514	6.99633e-17	1	6.39436e-36	1	0.998555	0.00144578	0.00580187	0.994862	3.28068e-07	1	0.799693	0.20292	2.75966e-05	0.999973	2.08925e-37	1	0.861385	0.138829	4.42096e-07	1	4.30154e-52	1	0.929649	0.0705107	0.0725344	0.928738	0.0043239	0.995741	1	1	1	1	1	1	1
B3GALNT2	B3GALNT2	B3galnt2	0.260289	0.744224	2.0026e-07	1	0.631385	0.371705	0.0031467	0.99686	2.65574e-14	1	0.898739	0.101631	2.75202e-08	1	2.55379e-10	1	0.997608	0.00239393	0.0115714	0.989747	0.000139584	0.999864	0.824229	0.177959	0.00467989	0.995445	0.00111025	0.998891	0.950766	0.0493005	7.57089e-07	0.999999	5.95594e-42	1	0.964361	0.0357152	0.00289227	0.997155	0.281867	0.718888	0.993023	0.00709541	0.110929	0.892724	0.973855	0.0296952	0.999229
B3GALT6	B3GALT6	B3galt6	0.328866	0.677923	3.26195e-05	0.999968	0.588957	0.415778	0.308435	0.691904	1.10768e-05	0.999989	0.159687	0.840918	0.0470704	0.952976	0.00053107	0.999469	0.398862	0.601238	0.0865446	0.923958	0.0600066	0.941013	0.785702	0.217177	0.0638938	0.937962	0.350297	0.649913	0.917656	0.0824607	0.00876204	0.991246	3.33285e-17	1	0.486105	0.514366	0.0590953	0.941922	0.00246141	0.997575	1	1	0.334638	0.683459	0.469957	0.589451	1
B4GALNT1	B4GALNT1	B4galnt1	1	1	0.971595	0.0284956	0.58538	0.419572	0.368425	0.633384	0.525891	0.474473	0.637481	0.3653	0.170345	0.830215	0.474818	0.525378	0.823734	0.176489	1	1	1	1	1	1	1	1	0.994616	0.00539071	0.973306	0.0267292	1	1	0.999997	3.40774e-06	0.816316	0.184191	0.110537	0.891511	0.0560132	0.944606	0.71416	0.294258	0.334638	0.683459	0.469957	0.589451	1
B4GALT7	B4GALT7	B4galt7	0.308008	0.697947	8.23304e-12	1	0.554139	0.45415	0.942879	0.0572341	2.86487e-11	1	9.8315e-17	1	0.999903	9.7175e-05	1.7041e-27	1	2.56216e-52	1	0.937852	0.0679668	0.00020088	0.999819	1.31857e-13	1	0.144128	0.858062	2.22987e-24	1	5.97886e-06	0.999994	0.865647	0.134464	1.49292e-10	1	4.852e-12	1	0.606142	0.396623	0.00140432	0.998616	0.000845421	0.999195	0.5	0.508381	0.378172	0.647744	0.433816
BAG3	BAG3	Bag3	0.00491811	0.995194	2.51672e-46	1	0.94634	0.053965	3.13213e-27	1	2.92061e-228	1	0.999249	0.000752805	7.39922e-121	1	1.69798e-145	1	1	3.54729e-41	0.00194141	0.998231	0.125099	0.875485	0.998516	0.00149793	1.48366e-08	1	0.0147474	0.98526	1	3.93616e-09	1.30115e-39	1	8.72387e-142	1	1	7.57684e-17	0.265889	0.735272	4.9899e-06	0.999995	0.00891018	0.991202	0.475309	0.528484	0.457239	0.55491	0.529461
BEAN1	BEAN1	Bean1	1	1	0.992752	0.00727011	0.607956	0.395878	0.424229	0.579022	0.999045	0.000957274	0.758181	0.242981	0.250567	0.750427	0.931671	0.0683788	0.91621	0.08388	1	1	0.716582	0.287998	0.712006	0.292723	1	1	0.805006	0.195327	0.742517	0.257998	0.389455	0.611803	0.472398	0.52789	0.607792	0.394627	1	1	1	1	1	1	1	1	1	1	1
BICD2	BICD2	Bicd2	0.1941	0.809006	0.000756642	0.999244	0.732922	0.26864	0.115817	0.884285	1.50228e-15	1	0.109428	0.890797	0.000109121	0.999891	0.534766	0.465258	0.99992	8.01938e-05	0.00580187	0.994862	0.0572652	0.943239	0.962862	0.0375304	0.0466515	0.954012	0.0273768	0.972643	0.810098	0.190017	0.00037469	0.999626	3.68064e-34	1	0.439944	0.560269	0.0323211	0.968217	0.0358952	0.964383	0.868958	0.133696	0.130496	0.873908	0.363859	0.659634	1
BIN1	BIN1	Bin1	0.340352	0.666975	0.0178033	0.982231	0.616295	0.38724	0.154427	0.845814	0.923169	0.076858	0.903406	0.096844	7.5326e-12	1	3.40565e-20	1	0.995532	0.0044701	0.0865446	0.923958	0.881453	0.11937	0.980957	0.0192439	0.0360476	0.96448	0.00203972	0.997962	0.69699	0.303169	0.024425	0.97559	1	2.4361e-07	0.998055	0.00194815	7.13963e-22	1	4.06124e-35	1	1	7.32922e-10	1.44118e-10	1	0.0107441	0.990009	0.553542
BSCL2	BSCL2	Bscl2	0.419786	0.594543	0.999461	0.000539821	0.684438	0.31766	1	9.31729e-14	1	2.93036e-16	0.0522378	0.947901	1	3.20413e-16	1	4.35358e-13	0.0315083	0.968502	0.933461	0.0760421	0.95113	0.049387	0.539331	0.46268	0.993204	0.00703362	0.999392	0.000608212	0.640219	0.359941	1	2.42869e-26	1	3.75292e-16	0.000884265	0.999118	0.999995	5.19951e-06	0.997429	0.0026038	0.0239336	0.976415	0.999948	5.86757e-05	1	2.72906e-11	0.81623
BVES	BVES	Bves	0.389773	0.620921	1.70623e-06	0.999998	1	1	0.316513	0.684696	0.214581	0.78563	0.637481	0.3653	0.000157385	0.999843	3.14636e-17	1	0.661389	0.339316	1	1	1	1	1	1	0.228999	0.779893	0.000804626	0.999205	0.565586	0.436915	0.00301223	0.996991	4.99477e-08	1	0.956833	0.0432605	0.01779	0.982501	0.997753	0.00226237	0.999476	0.000533234	0.130496	0.873908	0.363859	0.659634	1
CACNA1A	CACNA1A	Cacna1a	0.419786	0.594543	0.365058	0.635406	0.581647	0.423553	0.907619	0.0926702	0.00991911	0.990092	0.00165276	0.99837	0.392002	0.608362	0.0217463	0.978271	0.118002	0.882113	1	1	0.658474	0.348523	0.655027	0.35217	0.228999	0.779893	0.763534	0.23669	0.861385	0.138829	0.634488	0.365784	0.594294	0.405768	0.395107	0.605382	0.0217048	0.978652	0.000604732	0.999403	0.71416	0.294258	0.334638	0.683459	0.469957	0.589451	1
CACNA1C	CACNA1C	Cacna1c	0.470833	0.558178	0.040214	0.960181	1	1	0.999996	3.9316e-06	0.289005	0.711216	1.37623e-06	0.999999	0.841051	0.159259	0.00245715	0.997549	1.5128e-05	0.999985	1	1	1	1	1	1	0.00467989	0.995445	7.37898e-13	1	0.814399	0.185914	0.900703	0.0995845	0.0887391	0.911332	0.00766373	0.99243	0.297357	0.710962	0.51323	0.490549	0.71416	0.294258	1	1	1	1	1
CACNA1G	CACNA1G	Cacna1g	0.470833	0.558178	0.363156	0.637838	0.541227	0.470527	1	1	0.96268	0.0374381	0.637481	0.3653	1	1	0.857123	0.143047	0.764272	0.236071	1	1	1	1	1	1	1	1	0.99977	0.000230138	0.996035	0.00397007	0.345181	0.655674	0.809004	0.191117	0.706458	0.294627	1	1	1	1	1	1	1	1	1	1	1
CACNA1H	CACNA1H	Cacna1h	0.419786	0.594543	0.00201075	0.998002	0.533315	0.483328	0.258228	0.742584	0.00415632	0.995851	1	1	0.0212713	0.978782	2.71244e-05	0.999973	0.721766	0.278692	1	1	1	1	1	1	1	1	0.684384	0.316382	0.642057	0.359005	0.345181	0.655674	0.461081	0.539123	0.649812	0.351837	0.297357	0.710962	0.164353	0.838939	1	1	1	1	1	1	1
CACNA1S	CACNA1S	Cacna1s	1	1	0.791005	0.209929	0.541227	0.470527	0.424229	0.579022	0.62966	0.370886	0.599162	0.404889	0.982103	0.0179945	0.857123	0.143047	0.0549181	0.945178	0.176936	0.847246	0.00020088	0.999819	1	1	1	1	0.684384	0.316382	0.642057	0.359005	0.365205	0.635803	0.77565	0.224503	0.681029	0.32027	0.997863	0.00216002	2.27451e-06	0.999998	7.96107e-09	1	0.230348	0.772936	0.197824	0.811676	0.306198
CACNB2	CACNB2	Cacnb2	0.264191	0.740421	1.16175e-22	1	1	1	0.0100957	0.989925	3.97413e-20	1	0.599162	0.404889	1.31378e-08	1	2.81602e-36	1	0.797153	0.203119	0.176936	0.847246	0.00020088	0.999819	1	1	0.970315	0.0311341	0.892384	0.107772	0.109933	0.890271	0.235438	0.764959	0.00383496	0.996169	1	1	0.297357	0.710962	0.164353	0.838939	1	1	0.334638	0.683459	0.469957	0.589451	1
CALM1	CALM1	Calm1	0.00563931	0.994488	9.66362e-08	1	0.974041	0.0261175	2.09674e-18	1	1	5.28959e-48	1	2.07937e-22	1.86193e-135	1	1	1.56318e-12	1	1.85303e-185	4.12239e-05	0.999963	0.906783	0.0936749	1	7.07735e-09	1.58515e-11	1	3.12017e-14	1	0.999992	8.37325e-06	7.26386e-16	1	0.99833	0.00166977	1	1.06987e-14	4.6064e-16	1	3.30082e-08	1	1	1.3981e-08	6.00922e-07	0.999999	0.186835	0.820427	0.921239
CALM2	CALM2	Calm2	0.0015369	0.998502	8.02501e-08	1	0.996581	0.00344582	2.45114e-30	1	1.62895e-07	1	1	5.85232e-24	1.05134e-159	1	0.012039	0.987962	1	4.46743e-175	3.10196e-09	1	0.982952	0.0171643	1	6.49149e-13	3.83155e-21	1	1	4.19367e-24	1	1.23628e-32	1.20268e-52	1	2.01142e-90	1	1	5.49846e-35	5.05743e-11	1	0.998971	0.00103395	1	4.81396e-13	3.76627e-06	0.999996	0.321611	0.688382	0.999229
CALM3	CALM3	Calm3	0.169799	0.832885	0.98857	0.0114392	0.854531	0.146228	0.129642	0.870449	1.8724e-05	0.999981	0.444151	0.556153	0.0159189	0.984089	0.998418	0.00158207	0.999757	0.000242842	0.306628	0.704373	0.69813	0.302951	0.795586	0.205323	1.49761e-07	1	0.0792666	0.920764	0.999999	1.23667e-06	0.566396	0.433686	0.00391333	0.996087	0.11412	0.88596	0.76491	0.236058	0.992684	0.00734438	0.748484	0.252529	0.801808	0.20066	0.293044	0.716736	0.29513
CALR3	CALR3	Calr3	1	1	0.716867	0.284688	0.533315	0.483328	1	1	0.896297	0.104071	0.599162	0.404889	0.998512	0.00149573	0.857123	0.143047	0.000748267	0.999254	1	1	0.615969	0.394311	0.613502	0.397052	1	1	0.728103	0.272463	0.677261	0.323547	1	2.76464e-07	0.990547	0.00947185	0.0737839	0.926655	1	1	1	1	1	1	1	1	1	1	1
CAPN1	CAPN1	Capn1	0.228025	0.775743	0.000147654	0.999853	0.691016	0.310995	0.967453	0.0325923	4.38901e-08	1	3.04404e-05	0.99997	0.926862	0.0731746	8.4318e-07	0.999999	3.80776e-08	1	0.28481	0.725814	4.45142e-09	1	6.72549e-05	0.999935	0.00414607	0.995927	2.32704e-15	1	0.332864	0.667341	0.240639	0.759464	4.69895e-18	1	0.000782113	0.999221	0.0760113	0.924641	0.000169525	0.999832	0.183409	0.818524	0.328582	0.677685	0.338751	0.681295	0.433816
CAPN3	CAPN3	Capn3	1	1	0.716867	0.284688	0.533315	0.483328	0.368425	0.633384	0.0845575	0.915625	1	1	0.170345	0.830215	0.156932	0.843224	0.721766	0.278692	1	1	1	1	1	1	1	1	0.585651	0.416224	0.565586	0.436915	0.327891	0.672859	0.0493295	0.950728	1	1	0.983287	0.0169503	0.551404	0.44972	0.022551	0.977757	0.92387	0.079464	0.998916	0.00139669	0.906132
CASQ1	CASQ1	Casq1	0.432636	0.583979	0.075153	0.925113	0.548088	0.461496	0.424229	0.579022	0.932648	0.0674849	0.666232	0.335972	0.221112	0.779268	0.00460369	0.995403	0.181003	0.81929	1	1	1	1	1	1	1	1	0.740202	0.260319	0.687207	0.313545	0.274526	0.72599	0.366035	0.634097	0.706458	0.294627	1.14535e-08	1	1.69426e-05	0.999983	0.999556	0.000449309	0.000459717	0.999554	0.189324	0.818151	0.86022
CASQ2	CASQ2	Casq2	0.470833	0.558178	0.202068	0.798846	0.533315	0.483328	0.268202	0.732666	0.589744	0.410449	0.743789	0.25749	0.250567	0.750427	0.914794	0.0852673	0.905846	0.0942568	1	1	1	1	1	1	0.909203	0.0957459	0.585651	0.416224	1.05852e-05	0.99999	0.28614	0.714419	0.156161	0.843934	0.649812	0.351837	0.114532	0.886852	0.00190226	0.998121	0.186973	0.817675	0.693837	0.311051	0.297088	0.718747	0.306198
CAV3	CAV3	Cav3	0.470833	0.558178	0.040214	0.960181	1	1	0.368425	0.633384	0.28799	0.712359	0.599162	0.404889	0.121441	0.878924	0.00245715	0.997549	1	1	1	1	0.615969	0.394311	0.613502	0.397052	1	1	0.619577	0.381719	0.591484	0.410261	0.101465	0.898666	0.000132706	0.999867	0.706458	0.294627	3.48485e-09	1	1.97502e-08	1	0.998141	0.00188189	0.000960533	0.999072	0.86377	0.143098	0.999996
CCDC78	CCDC78	Ccdc78	1	1	1	1	1	1	1	1	1	1	1	1	1	1	0.857123	0.143047	0.764272	0.236071	1	1	1	1	1	1	1	1	0.619577	0.381719	0.591484	0.410261	0.421793	0.580022	0.668884	0.331438	0.607792	0.394627	1	1	1	1	1	1	1	1	1	1	1
CCDC88C	CCDC88C	Ccdc88c	0.19126	0.811795	6.10958e-20	1	0.624071	0.379221	0.236059	0.764178	7.23529e-12	1	0.0272672	0.972885	2.18597e-07	1	2.26369e-31	1	0.110655	0.889385	0.176936	0.847246	0.143997	0.858725	0.712006	0.292723	0.228999	0.779893	0.000814053	0.999195	0.565586	0.436915	0.694996	0.305412	0.00208562	0.997917	0.000110052	0.999893	0.966993	0.0340532	0.164353	0.838939	0.0053246	0.994936	1	1	1	1	1
CCNF	CCNF	Ccnf	1	1	0.791005	0.209929	0.541227	0.470527	0.248873	0.75189	0.0108431	0.989173	0.599162	0.404889	0.176243	0.824002	0.00234447	0.997658	0.20428	0.795913	0.176936	0.847246	0.00020088	0.999819	1	1	0.228999	0.779893	0.000804626	0.999205	0.565586	0.436915	0.148499	0.851709	0.0196177	0.980393	0.746975	0.253848	1	1	1	1	1	1	0.334638	0.683459	0.469957	0.589451	1
CCT5	CCT5	Cct5	0.381775	0.621498	0.104518	0.895533	0.563769	0.437402	3.41342e-09	1	1.20416e-09	1	0.999761	0.000239297	2.47997e-12	1	0.922841	0.0771657	1	5.67185e-13	0.167654	0.840148	0.855479	0.145207	0.9363	0.0640903	0.080575	0.920301	0.999989	1.05376e-05	0.999852	0.000148011	3.30563e-09	1	0.999764	0.000236173	1	3.00138e-08	0.322452	0.678844	0.999676	0.00032545	0.981063	0.0190942	0.594303	0.409639	0.986184	0.0150098	0.962259
CFL2	CFL2	Cfl2	0.167264	0.835378	0.996501	0.00350264	0.863895	0.136815	0.399704	0.600512	1	1.35592e-28	0.997257	0.00274932	0.000288085	0.999712	1	1.10296e-13	1	1.02879e-13	0.224789	0.785855	0.831877	0.168928	0.925122	0.0753473	0.00233339	0.99772	0.92704	0.0729939	0.999908	9.23902e-05	0.0767208	0.923311	1	1.23209e-113	1	4.94474e-10	1	4.20282e-08	1	4.50247e-11	0.00643067	0.993625	0.999999	6.68095e-07	0.440164	0.57061	0.0736878
CHAT	CHAT	Chat	1	1	1	1	1	1	1	1	1	1	1	1	1	1	1	1	1	1	1	1	1	1	1	1	1	1	1	1	1	1	1	1	1	1	1	1	1	1	1	1	1	1	1	1	1	1	1
CHCHD10	CHCHD10	Chchd10	0.886103	0.116472	2.25033e-13	1	9.21446e-05	0.999912	1	1.07638e-37	3.63352e-06	0.999996	1.14025e-61	1	1	2.00101e-55	3.40421e-12	1	4.40519e-152	1	0.928611	0.0756904	0.000550215	0.999461	6.82707e-08	1	0.998308	0.00171959	3.63487e-15	1	7.10024e-23	1	0.903838	0.0961912	3.80687e-279	1	6.85401e-63	1	1	2.21685e-08	1	1.45456e-38	0.999579	0.00042555	0.999687	0.000322413	0.731013	0.278096	0.425053
CHMP2B	CHMP2B	Chmp2b	0.126473	0.875527	0.0380743	0.961953	0.830188	0.170701	0.00174853	0.998254	9.1203e-06	0.999991	0.930192	0.0699186	5.29456e-08	1	0.893842	0.106167	1	9.13583e-09	0.161979	0.846364	0.431082	0.57031	0.816038	0.184949	6.42954e-05	0.999937	2.01695e-07	1	0.976933	0.023087	3.44501e-07	1	1.06748e-33	1	0.966137	0.0338994	0.257358	0.744065	0.352269	0.648466	0.631189	0.370618	0.0363513	0.964774	0.868111	0.141112	0.999229
CHRNA1	CHRNA1	Chrna1	1	1	0.791005	0.209929	0.541227	0.470527	0.21637	0.784242	0.00269008	0.997314	0.599162	0.404889	0.088632	0.911619	0.187686	0.812424	0.845785	0.154402	1	1	0.615969	0.394311	0.613502	0.397052	1	1	0.619577	0.381719	0.591484	0.410261	0.0480935	0.951926	1.31605e-74	1	1.39636e-06	0.999999	0.999438	0.000571437	0.000662263	0.999345	5.97196e-10	1	0.909402	0.0929539	0.922089	0.0851639	0.718885
CHRNB1	CHRNB1	Chrnb1	0.373649	0.6357	0.999959	4.10863e-05	0.738076	0.263441	0.443257	0.55733	0.994331	0.00567314	0.771829	0.22871	0.0950662	0.905026	1	1.38181e-18	1	1.8343e-11	0.176936	0.847246	0.937285	0.0632311	0.980958	0.0192438	0.228999	0.779893	0.975892	0.0241331	0.96748	0.0325632	0.00952136	0.990484	0.999999	9.86318e-07	0.998584	0.00141791	0.0523209	0.948247	0.000750713	0.999256	0.359878	0.643647	0.0687697	0.933401	0.316823	0.700823	1
CHRND	CHRND	Chrnd	1	1	1	1	1	1	0.392319	0.609938	0.130887	0.869419	1	1	0.250567	0.750427	0.0523	0.947839	1	1	1	1	1	1	1	1	1	1	1	1	1	1	0.282322	0.717912	3.02015e-05	0.99997	0.119781	0.880781	0.0394729	0.96119	0.000802126	0.99921	1	1	0.08059	0.92198	0.327466	0.691286	1
CHRNE	CHRNE	Chrne	0.408692	0.604071	4.40977e-05	0.999956	1	1	0.594569	0.406124	0.000128215	0.999872	2.44616e-05	0.999977	0.586494	0.413796	8.84925e-09	1	1.78636e-09	1	0.858474	0.164557	1	1	0.000143745	0.999871	0.228999	0.779893	0.000814053	0.999195	0.565586	0.436915	0.65252	0.347886	0.0011409	0.99886	0.000110052	0.999893	1	1	0.925801	0.0755387	0.786176	0.218937	0.99921	0.000892211	1	1	0.3584
CHRNG	CHRNG	Chrng	1	1	1	1	1	1	0.424229	0.579022	0.213944	0.786651	1	1	0.250567	0.750427	0.0523	0.947839	1	1	1	1	1	1	1	1	1	1	1	1	1	1	0.365205	0.635803	0.975693	0.0243308	0.746975	0.253848	0.110537	0.891511	0.0135256	0.986682	1	1	0.0944938	0.908562	0.338751	0.681295	1
CHST14	CHST14	Chst14	0.95343	0.0482129	9.32415e-05	0.999907	0.000468398	0.999547	0.641475	0.359001	0.0306728	0.969346	0.134084	0.866469	0.0188971	0.98112	6.75168e-06	0.999993	0.307556	0.692518	0.858474	0.164557	0.805384	0.197121	0.340743	0.662488	0.058767	0.942234	6.87781e-05	0.999931	0.493786	0.506503	0.802252	0.197903	6.44255e-05	0.999936	0.00163559	0.998373	1	1	1	1	1	1	1	1	1	1	1
CLCN1	CLCN1	Clcn1	1	1	1	1	1	1	0.424229	0.579022	0.213944	0.786651	1	1	0.250567	0.750427	0.0523	0.947839	1	1	1	1	1	1	1	1	1	1	1	1	1	1	1	1	1	1	1	1	0.137752	0.864912	0.754729	0.246624	0.915932	0.0856487	0.334638	0.683459	0.469957	0.589451	1
CNBP	CNBP	Cnbp	0.987129	0.0131421	1	1.72561e-22	0.0951673	0.905275	1	9.49599e-12	1	3.75651e-65	0.00831369	0.991701	1	5.54898e-66	1	7.87933e-95	3.62709e-19	1	0.999982	1.96547e-05	0.999995	5.30458e-06	0.0380127	0.962219	0.982213	0.0179779	0.993034	0.00696954	0.13945	0.860604	1	1.64887e-08	1	2.05777e-60	0.19887	0.801216	0.0908493	0.909637	4.98605e-05	0.99995	0.178717	0.822083	0.147341	0.854589	0.165575	0.841145	0.37594
CNTNAP1	CNTNAP1	Cntnap1	0.432636	0.583979	0.0330205	0.967131	0.541227	0.470527	0.278882	0.72205	0.167052	0.833096	0.666232	0.335972	0.792065	0.208384	0.475013	0.525182	0.149231	0.850938	0.541731	0.486067	0.143997	0.858725	0.122407	0.880084	0.0947672	0.908112	0.0173039	0.98274	0.761131	0.239323	0.135646	0.864539	0.319843	0.680225	0.845641	0.154761	1	1	1	1	1	1	1	1	1	1	1
COL12A1	COL12A1	Col12a1	0.419786	0.594543	0.240759	0.759655	0.573618	0.432212	0.105068	0.895175	2.43642e-05	0.999976	0.689844	0.312008	0.0056318	0.994382	0.17349	0.826562	0.98491	0.0151039	0.301594	0.718226	0.178157	0.823686	0.498501	0.504496	1.70326e-12	1	0.221251	0.778805	1	1.49567e-15	0.00269866	0.997304	1.41167e-17	1	0.761611	0.238755	0.137752	0.864912	0.094049	0.906958	0.71416	0.294258	0.334638	0.683459	0.469957	0.589451	1
COL13A1	COL13A1	Col13a1	1	1	1	1	1	1	0.368425	0.633384	1	1.08545e-28	0.989563	0.0104713	0.931181	0.0692342	0.983709	0.0163065	0.763688	0.236477	1	1	0.615969	0.394311	0.613502	0.397052	0.0299343	0.970894	0.99926	0.000740415	0.999836	0.000164168	0.421793	0.580022	0.981849	0.0181764	0.706458	0.294627	0.297357	0.710962	0.164353	0.838939	1	1	1	1	1	1	1
COL1A1	COL1A1	Col1a1	0.419786	0.594543	0.93943	0.0606703	0.631385	0.371705	0.157566	0.84283	0.994769	0.00523525	0.918589	0.0816998	0.00952276	0.9905	0.910228	0.0897992	0.998138	0.00186382	1	1	0.79128	0.211486	0.785702	0.217177	0.000544541	0.999464	1	1.54412e-13	1	5.02352e-14	0.175902	0.824221	0.872532	0.127489	0.881313	0.118846	0.137752	0.864912	0.657103	0.34456	0.895398	0.106631	1	1	1	2.72906e-11	0.999229
COL1A2	COL1A2	Col1a2	0.381436	0.628524	0.979913	0.0201173	0.679339	0.32283	0.0340042	0.966067	0.993337	0.00666637	0.985402	0.0146462	9.49713e-05	0.999905	0.996575	0.00342623	0.999999	5.30518e-07	0.0865446	0.923958	0.29251	0.709668	0.878742	0.122645	5.30185e-16	1	1	7.74532e-21	1	2.65868e-29	1.37528e-09	1	5.44522e-30	1	0.999626	0.000375102	0.0725344	0.928738	0.614112	0.387242	0.945019	0.0559726	0.154032	0.85134	0.996078	0.0047242	0.999229
COL25A1	COL25A1	Col25a1	0.432636	0.583979	0.00120815	0.998802	1	1	0.111145	0.889114	1.51606e-06	0.999998	0.599162	0.404889	0.00119879	0.998804	7.67689e-11	1	0.764272	0.236071	1	1	1	1	1	1	1	1	0.666203	0.334673	0.627703	0.3735	3.42958e-06	0.999997	1.09605e-58	1	1	1	0.22277	0.782309	0.0825149	0.918918	1	1	0.266055	0.745531	0.436127	0.605648	1
COL3A1	COL3A1	Col3a1	0.366317	0.642513	0.627575	0.372693	0.647029	0.355697	0.0819449	0.918238	0.999921	7.90626e-05	0.975928	0.0241514	7.37871e-05	0.999926	0.914913	0.0851049	0.999993	7.38597e-06	1	1	0.904067	0.0969927	0.898656	0.102475	1.98455e-07	1	0.271845	0.728224	1	4.72389e-07	0.000345649	0.999655	1	1.44116e-46	1	7.67251e-10	0.137752	0.864912	0.973387	0.0268311	0.970471	0.0300436	0.266055	0.745531	0.999936	9.17211e-05	0.999229
COL4A1	COL4A1	Col4a1	0.0488452	0.952004	0.0746057	0.925433	0.926098	0.0743065	8.98379e-10	1	9.5004e-09	1	0.999981	1.90344e-05	5.18467e-27	1	3.58699e-22	1	1	1.10498e-08	0.553081	0.458666	0.463648	0.537601	0.351536	0.649667	0.435703	0.566494	0.994926	0.00507658	0.975102	0.0249142	2.11132e-25	1	1.01195e-185	1	0.998462	0.00153967	0.137752	0.864912	0.657103	0.34456	0.895398	0.106631	0.266055	0.745531	0.999908	0.000129712	0.999229
COL5A1	COL5A1	Col5a1	0.381436	0.628524	0.000995142	0.999009	0.559598	0.447806	0.0358428	0.964233	1.44708e-10	1	0.710085	0.291522	0.0946841	0.905429	7.08716e-05	0.999929	0.150374	0.849736	1	1	0.775716	0.227362	0.770295	0.232902	0.00649253	0.993653	0.905491	0.0945535	0.999341	0.000659389	3.31541e-07	1	1.37316e-15	1	0.999419	0.00058198	0.297357	0.710962	0.51323	0.490549	0.71416	0.294258	0.334638	0.683459	0.999998	3.36114e-06	0.999229
COL6A1	COL6A1	Col6a1	0.202848	0.80042	3.70812e-15	1	0.636041	0.366932	0.00281676	0.997189	5.0151e-08	1	0.958638	0.041501	2.15226e-16	1	5.3837e-39	1	0.999422	0.00057826	0.0115714	0.989747	5.10857e-06	0.999995	0.785702	0.217177	4.6377e-22	1	0.000577042	0.999423	1	2.62692e-23	6.2651e-24	1	2.43091e-72	1	1	4.60473e-08	0.0482587	0.952561	0.234186	0.766897	0.915932	0.0856487	0.130496	0.873908	0.991509	0.00995177	0.999229
COL6A2	COL6A2	Col6a2	0.280578	0.724486	6.34749e-07	0.999999	0.618944	0.384504	0.0143832	0.985642	1.35988e-16	1	0.531924	0.469041	1.09237e-22	1	6.70181e-69	1	0.994567	0.00543649	0.00162804	0.998539	1.11524e-13	1	0.421478	0.581682	2.49293e-20	1	7.53415e-35	1	1	4.54536e-09	1.67304e-36	1	1.39435e-298	1	0.999058	0.000943716	0.0482587	0.952561	0.0193325	0.98086	0.786176	0.218937	0.110929	0.892724	0.977043	0.0261448	0.999229
COL6A3	COL6A3	Col6a3	0.308008	0.697947	3.01398e-06	0.999997	0.598914	0.405303	0.00957124	0.990448	1.90315e-10	1	0.878915	0.121541	4.73923e-08	1	4.36049e-13	1	0.996641	0.00336208	1	1	0.738893	0.265048	0.733956	0.27012	1.30313e-14	1	4.26444e-09	1	1	5.63045e-09	0.00244895	0.997554	2.36949e-11	1	0.936284	0.0638586	0.297357	0.710962	0.848982	0.152598	0.834094	0.169485	0.130496	0.873908	0.984275	0.0182015	0.999229
COL9A3	COL9A3	Col9a3	0.408692	0.604071	0.0019852	0.998026	0.541227	0.470527	0.0180834	0.981954	6.59751e-14	1	0.727881	0.273544	0.088632	0.911619	0.0396635	0.960379	0.764272	0.236071	0.0865446	0.923958	4.2494e-05	0.99996	0.613502	0.397052	1	1	0.728103	0.272463	0.677261	0.323547	0.421793	0.580022	0.872736	0.127415	0.649812	0.351837	0.22277	0.782309	0.0825149	0.918918	1	1	1	1	1	1	1
COLQ	COLQ	Colq	0.432636	0.583979	0.00120815	0.998802	1	1	0.316513	0.684696	0.025798	0.974252	1	1	0.170345	0.830215	0.0108382	0.989188	1	1	1	1	0.615969	0.394311	0.613502	0.397052	1	1	0.771534	0.228887	0.713471	0.287155	0.263754	0.736727	0.0342734	0.965755	0.607792	0.394627	0.22277	0.782309	0.0825149	0.918918	1	1	1	1	1	1	1
COMP	COMP	Comp	0.470833	0.558178	0.998554	0.00145008	0.644899	0.357872	0.268202	0.732666	1	2.91925e-38	0.997879	0.00212779	0.791167	0.209283	0.999999	6.90137e-07	0.998443	0.00155775	1	1	0.999176	0.000833766	0.998941	0.00107092	2.24636e-08	1	3.5363e-07	1	0.999934	6.6046e-05	1	3.52636e-10	1	9.42835e-21	0.284979	0.715275	1	1	0.994041	0.00605298	0.915932	0.0856487	1	1	1	1	1
COQ2	COQ2	Coq2	0.352752	0.655236	0.986066	0.0139535	0.706502	0.295325	0.167453	0.832975	1	5.42884e-19	0.991548	0.00847961	0.0152612	0.984769	1	1.69623e-10	1	2.83467e-08	1	1	0.909805	0.0911853	0.904492	0.0965659	0.0947672	0.908112	0.987808	0.0122033	0.992448	0.00756135	0.0337066	0.966333	1	7.76644e-19	0.999522	0.000479013	0.00289224	0.997155	0.999857	0.000143821	0.999986	1.46426e-05	0.0363513	0.964774	0.278992	0.735402	1
COQ4	COQ4	Coq4	0.260289	0.744224	6.90097e-15	1	0.581647	0.423553	0.595644	0.404648	1.36828e-12	1	0.000124036	0.999877	0.460956	0.539207	4.36474e-07	1	0.000115503	0.999885	0.550383	0.469719	0.0809654	0.920262	0.0609255	0.940084	0.079136	0.922013	3.08393e-15	1	0.0157673	0.984274	0.000113389	0.999887	2.83934e-31	1	0.869252	0.131074	0.37074	0.631631	0.016296	0.983839	0.111617	0.890167	0.568199	0.440822	0.394235	0.634936	0.433816
COQ6	COQ6	Coq6	0.334507	0.672539	0.250914	0.749293	0.653239	0.349362	0.231122	0.769223	0.211914	0.788152	0.693606	0.307088	0.524754	0.475434	0.747939	0.2521	0.645167	0.354904	0.322018	0.698406	0.137057	0.864602	0.412012	0.591132	0.459436	0.544605	0.0672756	0.932797	0.181103	0.819095	0.809836	0.190316	0.924326	0.0756913	0.351469	0.648864	0.0148061	0.985393	0.0166618	0.983441	0.868421	0.13321	0.0586859	0.943152	0.306723	0.709961	1
COQ7	COQ7	Coq7	0.293805	0.711665	1.45587e-06	0.999999	0.607956	0.395878	0.0121618	0.987863	1.4189e-06	0.999999	0.914989	0.0853136	0.0257228	0.9743	1.53644e-05	0.999985	0.286424	0.713648	0.322018	0.698406	0.638987	0.362864	0.805055	0.196363	0.22942	0.774643	0.902326	0.0977415	0.944807	0.0552511	0.0878357	0.912224	0.989488	0.0105141	0.966451	0.0335945	0.0217048	0.978652	1	6.13838e-09	0.999996	3.95455e-06	0.521347	0.484749	0.922089	0.0851639	0.906132
COQ9	COQ9	Coq9	0.308008	0.697947	0.000494016	0.999507	0.621535	0.381833	0.966941	0.0331359	0.146618	0.853432	0.0110561	0.988996	0.948145	0.0518921	0.0106636	0.98934	7.88629e-05	0.999921	0.176936	0.847246	0.615738	0.386819	0.871184	0.130304	0.319193	0.683773	0.00232966	0.997674	0.116788	0.883344	0.341414	0.658724	9.56424e-09	1	0.0373402	0.962746	0.992062	0.00801035	1	7.63195e-13	0.926387	0.0740503	0.82656	0.176031	0.780867	0.229001	0.55654
COX15	LOC105873394	Cox15	0.312995	0.693145	5.01108e-05	0.99995	0.605029	0.398922	0.0109354	0.989087	2.97142e-13	1	0.814534	0.186249	6.06243e-07	0.999999	8.0591e-06	0.999992	0.999298	0.000702372	0.0865446	0.923958	0.027783	0.972824	0.753182	0.250403	0.150834	0.851424	1.45265e-07	1	0.0857222	0.914455	0.0079975	0.992011	7.7571e-13	1	0.826849	0.173618	0.110537	0.891511	0.535086	0.466622	0.895398	0.106631	0.110929	0.892724	0.973855	0.0296952	0.999229
COX6A1	LOC105866929	Cox6a1	0.994007	0.00613401	1	7.23811e-36	0.218478	0.782295	0.999949	5.15681e-05	1	1.56816e-79	0.69911	0.301111	1	3.01288e-24	1	1.15781e-145	0.99931	0.000689959	0.957044	0.0454038	0.998807	0.00120373	0.431078	0.570031	0.167599	0.833525	1	1.13772e-07	0.999428	0.000572333	0.77313	0.226922	1	2.91046e-43	0.934938	0.0651008	0.892221	0.108792	0.99605	0.00397515	0.705018	0.296521	0.886688	0.115928	0.999474	0.000612574	0.962973
COX6A2	LOC105871035	Cox6a2	0.352752	0.655236	5.15356e-06	0.999995	0.559598	0.447806	0.0755254	0.924642	0.000126874	0.999873	0.783386	0.217592	0.000139349	0.999861	4.73261e-23	1	0.0229673	0.977052	0.0442037	0.960933	9.87762e-08	1	0.613502	0.397052	0.0317932	0.968778	2.18813e-29	1	0.00539378	0.994631	1.6499e-05	0.999984	4.22098e-43	1	0.836595	0.163838	2.24484e-12	1	2.8229e-09	1	0.99999	1.02203e-05	5.33532e-05	0.999948	0.472721	0.538162	0.670378
CPT1C	CPT1C	Cpt1c	0.381436	0.628524	0.0392121	0.960878	0.58538	0.419572	0.223856	0.776789	0.106819	0.893265	0.710085	0.291522	0.440689	0.559612	9.76497e-05	0.999902	0.00193438	0.998069	1	1	0.738893	0.265048	0.733956	0.27012	1	1	0.968648	0.0313926	0.920673	0.0794387	0.107408	0.892733	0.106274	0.893758	0.845641	0.154761	1	1	0.846977	0.156206	0.71416	0.294258	1	1	1	1	1
CPT2	CPT2	Cpt2	0.359369	0.649012	0.13137	0.868803	0.618944	0.384504	0.139885	0.860456	0.187139	0.812945	0.823546	0.177186	0.00012225	0.999878	0.00463705	0.995365	0.996292	0.00371109	1	1	0.716582	0.287998	0.712006	0.292723	0.0299343	0.970894	1.17165e-05	0.999988	0.78778	0.212599	0.0618365	0.938239	0.00695578	0.993047	0.861912	0.138437	0.164959	0.836976	0.998883	0.00112571	0.994396	0.00568663	0.218822	0.789725	0.412917	0.620984	1
CRYAB	CRYAB	Cryab	0.289296	0.71603	0.00288376	0.997122	0.653239	0.349362	0.662089	0.338172	1.27806e-06	0.999999	0.0120224	0.988027	0.999948	5.2453e-05	3.58062e-12	1	4.10953e-26	1	0.155196	0.8541	0.0103325	0.989817	0.330752	0.671404	2.45349e-11	1	8.3666e-18	1	0.999739	0.000261418	2.02696e-29	1	1.52877e-220	1	0.989854	0.010155	0.999952	4.85066e-05	3.17629e-19	1	7.82553e-16	1	0.999741	0.000267581	0.122348	0.883115	0.0188177
CSRP3	CSRP3	Csrp3	0.419786	0.594543	0.000228259	0.999774	1	1	0.88549	0.115048	0.113378	0.886746	0.0192724	0.98101	0.989204	0.010814	2.5553e-06	0.999997	2.35219e-14	1	0.858474	0.164557	1	1	0.000143745	0.999871	0.585309	0.419949	2.80414e-16	1	1.25964e-18	1	1	1.25487e-07	0.0101311	0.989878	4.48559e-14	1	1	4.6295e-07	2.30351e-37	1	1.38782e-25	1	1	6.07735e-09	0.5164	0.494532	0.0188177
CTDP1	CTDP1	Ctdp1	0.298421	0.7072	0.0147029	0.98532	0.653239	0.349362	0.165303	0.834952	0.732982	0.267083	0.853972	0.146388	0.0115776	0.988435	0.93122	0.0687922	0.999298	0.000702867	0.0865446	0.923958	0.262742	0.739378	0.871184	0.130304	0.228999	0.779893	0.990974	0.00903601	0.981354	0.0186705	0.463133	0.537044	0.999977	2.28835e-05	0.874283	0.125851	0.173553	0.830021	0.664213	0.337651	0.868958	0.133696	0.266055	0.745531	0.99987	0.000182099	0.999229
CTNNA3	CTNNA3	Ctnna3	1	1	1	1	1	1	0.424229	0.579022	0.213944	0.786651	1	1	0.250567	0.750427	0.0523	0.947839	1	1	1	1	1	1	1	1	1	1	1	1	1	1	0.389455	0.611803	0.148313	0.851892	1	1	0.0590953	0.941922	0.229559	0.771588	0.895398	0.106631	0.154032	0.85134	0.378172	0.647744	1
CWF19L1	CWF19L1	Cwf19l1	0.340352	0.666975	1.0405e-05	0.99999	0.573618	0.432212	0.0839153	0.916221	4.18741e-12	1	0.16437	0.836611	0.755511	0.244621	7.15582e-08	1	1.18272e-07	1	0.176936	0.847246	0.143997	0.858725	0.712006	0.292723	0.723292	0.281752	0.0439382	0.956178	0.00379836	0.99622	0.18525	0.81486	2.03954e-13	1	0.00562993	0.994399	0.137752	0.864912	0.0242257	0.976155	1	1	0.334638	0.683459	0.469957	0.589451	1
CYLD	CYLD	Cyld	0.122456	0.879483	9.23067e-34	1	0.644899	0.357872	0.250065	0.750114	1.64045e-25	1	0.000194374	0.999807	4.16745e-13	1	8.67592e-80	1	0.000155733	0.999844	0.00284845	0.99748	4.36619e-09	1	0.799693	0.20292	0.0129229	0.987303	7.89923e-19	1	0.111981	0.888175	4.65762e-05	0.999953	1.07027e-50	1	0.273568	0.72671	0.536773	0.465593	0.0403067	0.95996	0.0898539	0.911431	0.18279	0.823885	0.394235	0.634936	1
DAG1	DAG1	Dag1	0.792889	0.210323	1.19023e-07	1	0.0415985	0.958884	0.999251	0.00075076	1.24341e-10	1	2.00915e-10	1	0.995638	0.00436521	5.53393e-17	1	6.89642e-23	1	0.85866	0.149955	0.00858548	0.991597	4.26325e-06	0.999996	0.29519	0.708006	0.272516	0.727621	0.596871	0.403344	0.000486857	0.999513	1.11543e-28	1	0.563178	0.436991	0.0385049	0.961931	3.86289e-06	0.999996	0.0372154	0.96393	0.595032	0.41387	0.394235	0.634936	0.433816
DCAF8	DCAF8	Dcaf8	0.822902	0.180161	0.332135	0.668006	0.141298	0.859625	0.940821	0.0592492	0.117145	0.882879	0.0246972	0.975362	0.506263	0.49384	0.60189	0.398136	0.456745	0.543299	0.176936	0.847246	0.89852	0.102306	0.962862	0.0375304	0.419308	0.583532	0.580007	0.42011	0.612394	0.387759	0.0585978	0.941431	0.606715	0.393307	0.912454	0.0876195	0.133306	0.867731	0.997331	0.00268371	0.995005	0.00505428	0.54259	0.462405	0.805582	0.205638	0.81623
DDHD1	DDHD1	Ddhd1	0.245355	0.758795	5.3483e-15	1	0.59571	0.408661	0.0270347	0.973011	7.69502e-10	1	0.680284	0.320435	2.82596e-06	0.999997	2.88254e-17	1	0.581158	0.418924	0.176936	0.847246	0.345026	0.658307	0.785702	0.217177	0.0201227	0.980307	0.000894581	0.999107	0.824322	0.17585	0.000338074	0.999662	1.52591e-17	1	0.952461	0.0476429	0.110537	0.891511	0.0135256	0.986682	1	1	0.266055	0.745531	0.436127	0.605648	1
DDHD2	DDHD2	Ddhd2	0.245355	0.758795	2.41412e-14	1	0.598914	0.405303	0.387322	0.612939	1.39499e-07	1	0.0707187	0.929489	0.841744	0.158334	3.50631e-05	0.999965	9.95229e-06	0.99999	0.269249	0.744572	0.00629921	0.993819	0.141743	0.859882	0.991478	0.00874919	0.840164	0.159948	0.00494044	0.995068	0.111822	0.888239	9.29884e-12	1	0.136537	0.863665	0.194954	0.807306	0.0103847	0.989739	0.191693	0.813027	0.391437	0.615601	0.350817	0.670776	0.433816
DES	DES	Des	0.289296	0.71603	3.02553e-08	1	0.598914	0.405303	0.558885	0.441409	2.13951e-10	1	0.0024086	0.997606	5.57321e-06	0.999994	2.95029e-31	1	0.0111147	0.988892	0.0994581	0.908327	2.82749e-05	0.999973	0.218713	0.784371	4.25029e-05	0.999959	6.49495e-36	1	0.669908	0.330391	2.94294e-15	1	1	1.75276e-235	1	4.9709e-40	4.29286e-14	1	1.54192e-33	1	0.0108293	0.989258	3.67553e-07	1	0.0268185	0.974834	0.525114
DGAT2	DGAT2	Dgat2	0.470833	0.558178	0.971243	0.0288282	0.605029	0.398922	0.999791	0.000211558	0.976364	0.0236669	0.0342022	0.966038	0.9708	0.0293048	0.999964	3.63598e-05	0.958703	0.0413212	0.858474	0.164557	0.716582	0.287998	0.122407	0.880084	1	1	0.942737	0.0573394	0.883985	0.116188	0.986493	0.0135873	1	3.6883e-10	0.736582	0.263818	0.994267	0.00593454	0.997737	0.00229179	0.474742	0.52806	0.999948	5.86757e-05	1	2.72906e-11	0.81623
DGUOK	DGUOK	Dguok	0.18569	0.817266	0.0119941	0.988018	0.758691	0.242658	0.000309562	0.999691	9.70148e-18	1	0.898219	0.101997	1.08394e-17	1	2.12014e-09	1	1	1.10849e-08	0.608621	0.407761	0.620608	0.381039	0.492926	0.508842	8.3716e-07	0.999999	6.23641e-13	1	0.991921	0.00808802	4.03791e-07	1	2.70039e-29	1	0.986821	0.0131999	0.0670057	0.933831	0.578172	0.422864	0.939219	0.061578	0.0687697	0.933401	0.316823	0.700823	1
DHTKD1	DHTKD1	Dhtkd1	0.340352	0.666975	2.17746e-11	1	1	1	0.043111	0.956981	9.98196e-12	1	0.599162	0.404889	0.000161897	0.999838	3.61903e-21	1	0.00804275	0.992	0.176936	0.847246	0.00020088	0.999819	1	1	0.0435888	0.957641	6.61088e-26	1	1	1	0.00588098	0.994126	3.05213e-18	1	0.706458	0.294627	0.0264822	0.973955	0.000261794	0.999742	1	1	0.18279	0.823885	0.394235	0.634936	1
DLL4	DLL4	Dll4	0.565419	0.438185	0.997787	0.00221484	0.524334	0.476824	0.0235837	0.976447	6.40876e-29	1	0.0375012	0.962655	0.00223019	0.997771	0.0269343	0.973069	0.916387	0.0836246	0.853777	0.153126	0.414707	0.586625	0.0537671	0.946615	0.143697	0.861022	0.0460634	0.954057	0.721277	0.279317	0.97062	0.0295187	0.949794	0.0502473	0.214112	0.786582	1	1	0.925801	0.0755387	0.786176	0.218937	0.900653	0.105727	0.469957	0.589451	0.433816
DMD	DMD	Dmd	0.328866	0.677923	0.480954	0.519286	0.67049	0.331812	0.511598	0.489047	0.998704	0.00129695	0.773242	0.227303	0.839176	0.160978	0.999833	0.000167168	0.947852	0.0521681	0.176936	0.847246	0.0888981	0.913251	0.686327	0.319339	0.0299343	0.970894	0.00841604	0.991599	0.874523	0.125667	0.000214809	0.999785	0.140429	0.859583	0.998508	0.00149373	0.0192408	0.980947	6.39396e-10	1	0.00355142	0.996542	0.130496	0.873908	0.363859	0.659634	1
DNA2	DNA2	Dna2	0.432636	0.583979	0.00120815	0.998802	1	1	0.21637	0.784242	0.00071888	0.999282	1	1	0.0562173	0.94389	0.000335667	0.999665	0.445511	0.5548	1	1	1	1	1	1	1	1	0.619577	0.381719	0.591484	0.410261	0.448075	0.552262	0.000119183	0.999881	0.00766373	0.99243	1	1	1	1	1	1	1	1	1	1	1
DNAJB2	DNAJB2	Dnajb2	0.256457	0.74796	0.44078	0.559396	0.734223	0.267328	0.0348264	0.96522	0.000149353	0.999851	0.78357	0.216781	9.70379e-07	0.999999	5.71557e-08	1	0.967654	0.0323549	0.0227111	0.979885	0.296637	0.704934	0.960581	0.0398355	0.00269505	0.997354	0.0945523	0.905489	0.991511	0.00849713	0.000199556	0.999801	1	2.63938e-17	0.999999	5.30551e-07	6.74984e-06	0.999993	0.00211502	0.997896	0.997697	0.00233862	0.0768498	0.924703	0.191552	0.817636	0.3584
DNAJB4	DNAJB4	Dnajb4	0.00852337	0.99166	1.68333e-52	1	0.856734	0.144013	1.41637e-15	1	1.61272e-124	1	0.883596	0.116556	1.63909e-68	1	2.14689e-215	1	0.874172	0.125848	1.64316e-05	0.999986	2.81127e-07	1	0.9715	0.0287263	1.16411e-06	0.999999	9.3925e-07	0.999999	0.998712	0.00128914	1.09152e-14	1	1.1795e-06	0.999999	1	1.79406e-09	0.158075	0.842827	0.0305824	0.969537	0.434815	0.566884	0.979123	0.0213924	0.663528	0.348882	0.365132
DNAJB6	DNAJB6	Dnajb6	0.00429099	0.995809	9.45764e-28	1	0.956975	0.0432768	1.06627e-25	1	5.93599e-26	1	1	6.38207e-14	3.39185e-141	1	1.13687e-58	1	1	2.36133e-88	3.83077e-07	1	0.000301769	0.999701	0.999999	7.92138e-07	1.20266e-12	1	1.4748e-07	1	1	6.92953e-09	2.0799e-40	1	6.66554e-45	1	1	1.68762e-23	1.45579e-07	1	7.1418e-07	0.999999	0.996006	0.00403752	0.00155269	0.998493	0.214459	0.793838	0.906132
DNM2	DNM2	Dnm2	0.683237	0.320384	0.0670599	0.932985	0.258424	0.742779	0.850167	0.149945	0.216653	0.783375	0.0922172	0.907917	0.57354	0.426545	1	7.35243e-08	0.995886	0.00411461	0.0545504	0.949316	0.192612	0.808381	0.89576	0.104934	0.890436	0.111002	0.874736	0.125327	0.235547	0.764579	0.168408	0.831666	0.00263385	0.997367	0.506098	0.494151	0.0014775	0.998544	0.000165774	0.999836	0.874806	0.12677	0.0586859	0.943152	0.902725	0.105484	0.999229
DNMT1	DNMT1	Dnmt1	0.211957	0.791485	5.61278e-08	1	0.672297	0.329976	0.00199615	0.998008	0.000399807	0.9996	0.979876	0.0201797	7.036e-11	1	1.1862e-13	1	0.999381	0.000619166	0.322018	0.698406	0.235027	0.767024	0.529517	0.473289	0.0808561	0.920745	0.0329823	0.967058	0.748846	0.25139	0.0120232	0.987987	8.13998e-12	1	0.677798	0.32256	0.137752	0.864912	0.0971171	0.903914	0.71416	0.294258	1	1	1	1	1
DOCK6	DOCK6	Dock6	0.656167	0.347362	0.00628371	0.993722	0.230086	0.771006	1	3.28612e-09	0.999983	1.66711e-05	1.24888e-05	0.999988	1	3.03246e-20	3.0043e-43	1	1.36194e-87	1	0.927628	0.0764762	0.0994281	0.901223	0.00115425	0.99886	0.320924	0.684429	0.811997	0.18813	0.859602	0.140538	0.691581	0.308631	0.999795	0.000205094	0.703052	0.297233	0.297357	0.710962	0.51323	0.490549	0.71416	0.294258	1	1	1	1	1
DOK7	DOK7	Dok7	0.470833	0.558178	0.040214	0.960181	1	1	0.424229	0.579022	0.213944	0.786651	1	1	1	1	0.731239	0.26919	0.661389	0.339316	1	1	1	1	1	1	1	1	0.585651	0.416224	0.565586	0.436915	0.345181	0.655674	0.0698695	0.930215	1	1	0.0482587	0.952561	0.00140432	0.998616	1	1	0.110929	0.892724	0.350817	0.670776	1
DOLK	DOLK	Dolk	0.389773	0.620921	0.985256	0.0147673	0.674085	0.328161	0.135849	0.86448	1	8.41991e-09	0.975928	0.0241514	0.000271917	0.999729	0.999994	6.2889e-06	1	8.70969e-09	0.176936	0.847246	0.579099	0.423594	0.863096	0.138505	0.0947672	0.908112	0.964352	0.0356781	0.986266	0.013752	0.104388	0.895748	0.999859	0.000141238	0.9676	0.0324693	0.173553	0.830021	0.518672	0.483523	0.834094	0.169485	0.772434	0.236503	0.99987	0.000182099	0.973481
DPAGT1	DPAGT1	Dpagt1	0.366317	0.642513	0.999264	0.000736834	0.720837	0.28084	0.0339865	0.966071	0.778211	0.221833	0.967726	0.0323602	0.047422	0.952626	0.999985	1.47787e-05	0.999984	1.6312e-05	0.176936	0.847246	0.686684	0.315422	0.904492	0.0965659	0.326314	0.679076	0.820187	0.179936	0.862505	0.137632	0.0206296	0.979394	1.68696e-05	0.999983	0.894317	0.105936	0.173553	0.830021	0.169002	0.832688	0.71416	0.294258	1	1	1	1	1
DPM2	DPM2	Dpm2	0.886103	0.116472	0.222007	0.778127	0.0761455	0.924542	0.242551	0.757665	0.00723596	0.992767	0.48345	0.517067	0.27783	0.722288	0.972773	0.0272321	0.962421	0.0375897	0.322018	0.698406	0.469329	0.532938	0.691598	0.310502	0.0615627	0.93936	0.397307	0.602808	0.941614	0.0584333	0.161603	0.838479	0.99954	0.000460418	0.951983	0.0480713	0.574225	0.42919	0.291952	0.709521	0.282753	0.720677	0.676798	0.332407	0.412917	0.620984	0.433816
DPM3	DPM3	Dpm3	0.130586	0.871476	0.838914	0.161161	0.864596	0.136111	0.00116963	0.998832	1	5.86428e-10	0.999957	4.31677e-05	6.66232e-06	0.999993	1	2.92602e-19	1	1.20706e-19	0.0402535	0.962655	0.925029	0.0753979	0.99598	0.00405717	0.00170905	0.998323	0.999952	4.78096e-05	1	3.58946e-07	2.8657e-05	0.999971	0.999723	0.000276594	0.99999	9.65619e-06	0.0591541	0.941377	0.0163912	0.983697	0.607258	0.395018	0.0309255	0.970031	0.816888	0.194207	0.999229
DRP2	DRP2	Drp2	1	1	0.839344	0.161304	0.548088	0.461496	1	1	0.994162	0.00585453	0.689844	0.312008	1	1	0.857123	0.143047	0.764272	0.236071	1	1	1	1	1	1	1	1	0.877114	0.123069	0.810297	0.190025	0.421793	0.580022	1	1.32478e-103	0.999998	2.15441e-06	0.297357	0.710962	0.51323	0.490549	0.71416	0.294258	1	1	1	1	1
DSC2	DSC2	Dsc2	0.248993	0.755243	1.60346e-25	1	1	1	0.0532923	0.946822	3.93071e-11	1	1	1	8.757e-12	1	1.88079e-50	1	0.864389	0.135769	1	1	1	1	1	1	1	1	0.819159	0.181141	0.755178	0.245295	0.327891	0.672859	0.0493295	0.950728	1	1	0.22277	0.782309	0.0825149	0.918918	1	1	1	1	1	1	1
DSG2	DSG2	Dsg2	0.167264	0.835378	2.2771e-45	1	1	1	1.84924e-05	0.999982	6.30337e-56	1	0.637481	0.3653	5.97799e-38	1	4.74244e-183	1	0.661389	0.339316	0.0865446	0.923958	0.0161659	0.984243	0.733956	0.27012	0.228999	0.779893	1.49713e-06	0.999999	1	1	0.327891	0.672859	0.0493295	0.950728	1	1	0.22277	0.782309	0.0825149	0.918918	1	1	1	1	1	1	1
DSP	DSP	Dsp	0.993087	0.00734045	2.70773e-09	1	2.06049e-57	1	0.140147	0.860033	8.60117e-18	1	2.6898e-06	0.999997	0.87574	0.124487	0.000580508	0.999421	7.2556e-07	0.999999	0.123147	0.883763	8.14194e-19	1	4.37608e-08	1	0.909203	0.0957459	1	1	3.39784e-10	1	0.950022	0.0501743	0.354725	0.645451	0.0339264	0.966346	1	1	1	1	1	1	1	1	1	1	1
DST	DST	Dst	0.680011	0.322929	5.01951e-05	0.99995	0.180798	0.819956	0.166087	0.834023	1	3.18253e-28	0.999737	0.000263729	7.88276e-25	1	2.39654e-63	1	0.908309	0.0917045	0.0706139	0.933796	0.274539	0.726569	0.880816	0.119878	0.000209952	0.999794	1.6642e-14	1	0.681108	0.318998	2.53771e-17	1	1.65604e-249	1	0.163454	0.836664	0.0423379	0.958142	6.82065e-06	0.999993	0.0383898	0.962785	0.0687697	0.933401	0.316823	0.700823	1
DTNA	DTNA	Dtna	0.448435	0.571998	0.0455923	0.954661	0.533315	0.483328	0.117626	0.882651	1.03779e-05	0.99999	0.637481	0.3653	0.000204118	0.999796	1.40713e-20	1	0.00804275	0.992	1	1	1	1	1	1	1	1	0.619577	0.381719	0.591484	0.410261	0.229649	0.770467	3.46012e-17	1	4.24306e-05	0.999958	0.00641442	0.993666	0.0464121	0.953781	0.951893	0.0486529	0.434687	0.570935	0.882278	0.126794	0.906132
DYNC1H1	DYNC1H1	Dync1h1	0.409054	0.594134	1.22749e-18	1	0.28793	0.713198	0.0120321	0.987981	1.34988e-46	1	0.0421695	0.957902	9.67399e-14	1	4.017e-135	1	7.46336e-13	1	0.751617	0.257249	0.00428425	0.995759	0.00120106	0.998813	0.0192634	0.980972	7.31545e-07	0.999999	0.472706	0.527427	2.80971e-08	1	4.95097e-106	1	0.222966	0.777185	0.27597	0.726338	0.00649443	0.993574	0.0998203	0.902334	0.748752	0.257137	0.363859	0.659634	0.3584
DYSF	DYSF	Dysf	0.318126	0.688214	0.992196	0.00781351	0.740607	0.260889	0.107018	0.893125	1	8.62039e-09	0.992042	0.00797883	1.06207e-06	0.999999	0.998941	0.00105893	1	1.78068e-10	0.934689	0.0705275	0.330649	0.671649	0.00093586	0.999083	0.228999	0.779893	0.193993	0.806425	0.687207	0.313545	0.211679	0.788658	0.0375837	0.96244	0.681029	0.32027	0.433472	0.568761	0.00147476	0.99854	0.0142451	0.986093	0.218822	0.789725	0.412917	0.620984	1
ECEL1	ECEL1	Ecel1	1	1	1	1	1	1	1	1	1	1	1	1	1	1	1	1	1	1	1	1	1	1	1	1	1	1	0.585651	0.416224	0.565586	0.436915	0.389455	0.611803	0.472398	0.52789	0.607792	0.394627	1	1	1	1	1	1	1	1	1	1	1
EEF2	EEF2	Eef2	0.864939	0.136805	1	6.41219e-74	0.870917	0.129634	1	2.54496e-11	1	2.89291e-120	0.877677	0.122451	0.995423	0.00457851	1	8.01421e-258	1	1.15562e-76	0.889974	0.115012	1	7.84222e-10	0.999993	7.16802e-06	0.999999	6.10014e-07	0.999998	2.29066e-06	0.000149137	0.999851	0.904815	0.095214	1	1.02438e-139	1	1.60376e-10	0.999705	0.000298027	0.995472	0.00454526	0.0221369	0.978024	0.9975	0.00256607	0.945384	0.0577115	0.329561
EGR2	EGR2	Egr2	0.126473	0.875527	2.87633e-16	1	0.718051	0.283653	0.133423	0.866729	0.328381	0.67167	0.817348	0.182964	5.67099e-06	0.999994	0.999977	2.32886e-05	1	1.60678e-11	0.0442037	0.960933	0.00996161	0.990246	0.799693	0.20292	0.00484552	0.995264	0.415756	0.584358	0.995172	0.00483307	0.130382	0.869677	0.999998	2.16056e-06	0.982016	0.0180039	0.297357	0.710962	0.853657	0.14789	0.834094	0.169485	0.334638	0.683459	0.999998	3.36114e-06	0.999229
ELOVL4	ELOVL4	Elovl4	1	1	0.791005	0.209929	0.541227	0.470527	0.392319	0.609938	0.680387	0.319978	0.637481	0.3653	1	1	0.808293	0.191958	0.721766	0.278692	1	1	1	1	1	1	0.228999	0.779893	0.615615	0.384723	0.810297	0.190025	0.168122	0.832122	1	9.99176e-30	0.997977	0.00202675	1	1	1	1	1	1	1	1	1	1	1
ELOVL5	ELOVL5	Elovl5	0.581727	0.421779	0.0912203	0.908828	0.348271	0.652901	0.0207792	0.979243	0.977152	0.0228531	0.971719	0.0283274	6.60738e-12	1	2.47904e-05	0.999975	0.999983	1.71842e-05	0.100201	0.905115	0.0216095	0.97858	0.457314	0.544232	0.231278	0.770931	0.0678232	0.932222	0.487579	0.512605	2.7843e-09	1	7.49871e-66	1	0.907568	0.0925344	0.22277	0.782309	0.520109	0.48257	0.786176	0.218937	0.900653	0.105727	0.469957	0.589451	0.433816
EMD	EMD	Emd	0.999983	1.77236e-05	0.985278	0.0147352	9.17763e-05	0.999909	0.996164	0.00384163	0.849309	0.150716	0.0118288	0.988198	1	4.65273e-13	0.999637	0.000362749	4.47987e-10	1	0.605457	0.407469	0.53653	0.464899	0.307162	0.694139	0.120875	0.880334	0.67176	0.328327	0.91551	0.0845398	0.681575	0.318495	1	1.49063e-29	0.952463	0.0475704	0.954433	0.0460125	0.963269	0.0368931	0.266118	0.735285	0.826839	0.176554	0.861014	0.148824	0.718885
ENO3	ENO3	Eno3	0.352752	0.655236	0.00540436	0.99461	0.59571	0.408661	0.613753	0.38663	7.66243e-06	0.999992	0.0111089	0.988968	0.203233	0.796858	1.86672e-16	1	1.27191e-07	1	0.513933	0.513933	0.361988	0.641235	0.353782	0.649495	0.0814732	0.919702	1.63584e-05	0.999984	0.31327	0.686967	0.192797	0.807336	0.739171	0.260863	0.839862	0.160343	9.18454e-08	1	3.74296e-29	1	4.05066e-07	1	1.84593e-06	0.999998	0.0285604	0.973182	0.474848
ERBB3	ERBB3	Erbb3	0.470833	0.558178	0.040214	0.960181	1	1	0.331639	0.66971	0.0378356	0.96224	1	1	0.0490658	0.951064	3.4514e-05	0.999966	1	1	0.0865446	0.923958	2.54268e-07	1	1	1	1	1	1	1	1	1	0.631279	0.369124	0.00303446	0.996968	0.00766373	0.99243	0.22277	0.782309	0.0825149	0.918918	1	1	1	1	1	1	1
ERBB4	ERBB4	Erbb4	0.419786	0.594543	0.000228259	0.999774	1	1	0.348691	0.652846	0.0561048	0.944011	1	1	1	1	1	1	1	1	1	1	1	1	1	1	0.228999	0.779893	1.49713e-06	0.999999	1	1	0.482943	0.51731	3.04179e-08	1	8.50028e-08	1	0.361304	0.642435	0.0135256	0.986682	0.0363191	0.965597	1	1	1	1	1
ERGIC1	ERGIC1	Ergic1	0.208879	0.794503	0.000766631	0.999235	0.718051	0.283653	0.000321479	0.999679	1.97999e-18	1	0.951098	0.0490681	7.02597e-17	1	2.26024e-13	1	1	4.98618e-08	0.0115714	0.989747	0.00865614	0.991472	0.904492	0.0965659	4.20199e-05	0.999959	0.302442	0.697646	0.999927	7.32102e-05	5.68948e-11	1	2.25709e-30	1	0.999912	8.83773e-05	0.000426706	0.99958	2.23633e-06	0.999998	0.895398	0.106631	0.0500635	0.951496	0.297088	0.718747	1
ERLIN1	ERLIN1	Erlin1	0.238258	0.765731	2.19203e-11	1	0.624071	0.379221	0.138929	0.861229	8.56885e-11	1	0.166343	0.834134	1.12764e-08	1	2.96222e-14	1	0.982551	0.0174575	0.0865446	0.923958	0.137057	0.864602	0.824229	0.177959	0.112116	0.890054	0.0142787	0.985744	0.624584	0.375748	0.00935912	0.990649	4.43189e-10	1	0.780289	0.21998	0.550899	0.453926	0.675316	0.326524	0.566194	0.438182	0.334638	0.683459	0.469957	0.589451	1
ERLIN2	ERLIN2	Erlin2	0.318126	0.688214	0.0775557	0.922537	0.651198	0.351443	0.44074	0.559568	0.000267308	0.999733	0.157418	0.842972	0.996916	0.00308768	0.0250343	0.974973	3.15611e-07	1	0.541731	0.486067	0.246319	0.756898	0.215629	0.78743	0.0404332	0.960403	3.50247e-05	0.999965	0.614241	0.386098	0.0849609	0.915088	9.48714e-27	1	4.05015e-05	0.99996	0.450006	0.554315	0.0971171	0.903914	0.186973	0.817675	0.266055	0.745531	0.436127	0.605648	1
ETFA	ETFA	Etfa	0.155039	0.847404	0.379407	0.62072	0.823405	0.177523	0.142259	0.857861	0.98303	0.0169739	0.922264	0.0778577	0.00152474	0.998476	0.198907	0.801108	0.988818	0.0111845	0.153636	0.854418	0.614023	0.387237	0.901113	0.0994845	0.125013	0.876513	0.999978	2.20298e-05	0.999853	0.000147335	0.00468332	0.99532	1	1.57289e-12	0.9999	0.000100045	1	1.23002e-09	1	3.42081e-07	0.000172983	0.999829	0.998875	0.00115898	0.743876	0.265587	0.282795
ETFDH	ETFDH	Etfdh	0.323411	0.683144	0.537676	0.462551	0.681055	0.321089	0.0171543	0.982881	0.000951489	0.999049	0.937017	0.0632012	0.00451482	0.99549	0.672833	0.327201	0.998326	0.00167442	0.322018	0.698406	0.0450534	0.9558	0.259757	0.743421	0.0141532	0.986154	0.000492835	0.999508	0.842055	0.1581	0.000702024	0.999299	8.83966e-14	1	0.933624	0.066487	0.215759	0.7859	0.949264	0.0509674	0.949308	0.0512148	0.855541	0.147553	0.998719	0.00147651	0.962973
EXOSC3	EXOSC3	Exosc3	0.323411	0.683144	0.526264	0.473965	0.679339	0.32283	0.489494	0.510824	0.312724	0.687333	0.445455	0.555071	0.556728	0.443431	0.950702	0.0493079	0.819619	0.180421	0.883036	0.127216	0.721508	0.280488	0.10508	0.895979	0.0344997	0.966052	0.00645735	0.993549	0.777161	0.222983	0.000555953	0.999445	0.00173999	0.99826	0.993008	0.00700312	0.439549	0.563002	0.681629	0.319348	0.677391	0.324845	0.568199	0.440822	0.996031	0.00485904	0.973481
EXOSC8	EXOSC8	Exosc8	0.231384	0.772456	0.0153907	0.984627	0.716644	0.285075	0.227871	0.772297	2.26383e-15	1	0.0322328	0.967864	0.000419	0.999581	4.60489e-05	0.999954	0.856332	0.143697	0.0256335	0.97665	0.085242	0.915413	0.903419	0.0973564	0.00373862	0.996332	0.00105604	0.998945	0.932784	0.0672691	0.0450105	0.955016	1.14923e-11	1	0.353891	0.646379	0.212714	0.788753	0.00110097	0.998909	0.0924644	0.908848	0.08059	0.92198	0.327466	0.691286	1
EYA4	EYA4	Eya4	1	1	1	1	1	1	0.316513	0.684696	0.025798	0.974252	1	1	0.088632	0.911619	0.0158726	0.984149	0.721766	0.278692	1	1	1	1	1	1	0.0299343	0.970894	0.00242989	0.997575	0.852705	0.147526	7.69518e-06	0.999992	1.46588e-46	1	0.845641	0.154761	0.00977752	0.990381	0.000284447	0.999719	0.786176	0.218937	0.08059	0.92198	0.327466	0.691286	1
FA2H	FA2H	Fa2h	1	1	1	1	1	1	1	1	0.896297	0.104071	0.599162	0.404889	1	1	1	1	1	1	1	1	1	1	1	1	1	1	1	1	1	1	1	1	0.912333	0.0878671	0.607792	0.394627	1	1	1	1	1	1	1	1	1	1	1
FARS2	FARS2	Fars2	0.303153	0.70263	0.104109	0.895997	0.668662	0.333668	0.149719	0.850471	0.0262717	0.973739	0.691289	0.309248	0.0957107	0.904382	0.9998	0.000200336	0.999707	0.000293414	0.0442037	0.960933	0.0882396	0.912726	0.885814	0.11548	0.465609	0.541247	0.970815	0.0292116	0.932704	0.0673655	0.0234624	0.976565	0.999999	1.44877e-06	0.997046	0.00295959	0.194649	0.807129	0.890281	0.110187	0.939483	0.0611988	0.218822	0.789725	1	4.26852e-09	0.999996
FASTKD2	LOC105856906	Fastkd2	0.241778	0.762291	2.28841e-17	1	0.58538	0.419572	0.000163683	0.999837	6.66497e-36	1	0.823546	0.177186	7.76396e-11	1	1.74463e-32	1	0.964808	0.0352192	0.0227111	0.979885	0.000114019	0.99989	0.770295	0.232902	0.014244	0.986141	4.33461e-06	0.999996	0.840063	0.160194	5.52206e-07	0.999999	1.07171e-47	1	0.945004	0.0551181	0.0264822	0.973955	0.0527622	0.947596	0.895398	0.106631	0.110929	0.892724	0.970305	0.0336368	0.999229
FAT2	FAT2	Fat2	1	1	1	1	1	1	1	1	1	1	1	1	1	1	1	1	1	1	1	1	1	1	1	1	1	1	1	1	1	1	1	1	1	1	1	1	1	1	1	1	1	1	1	1	1	1	1
FBLN5	FBLN5	Fbln5	0.949298	0.0516636	1	1.44681e-78	0.875994	0.124543	0.102171	0.898064	1	3.4535e-63	0.999988	1.24875e-05	0.000433196	0.999568	0.904205	0.0958171	0.999944	5.65352e-05	1	1	0.999995	5.45308e-06	0.999991	8.67236e-06	0.0230288	0.977395	1	9.98116e-14	1	8.82712e-11	0.000272333	0.999728	1.46564e-21	1	0.929649	0.0705107	0.297357	0.710962	0.918876	0.082033	0.868958	0.133696	0.218822	0.789725	0.998916	0.00139669	0.999229
FBN1	FBN1	Fbn1	0.70621	0.297258	0.0170968	0.982918	0.194066	0.806987	0.00854556	0.991466	0.296656	0.703379	0.978391	0.0216533	0.0119661	0.988049	0.332224	0.667818	0.981942	0.0180671	0.883036	0.127216	0.903266	0.097523	0.387502	0.614262	8.1614e-05	0.99992	0.0129002	0.987107	0.9981	0.001902	5.77662e-08	1	5.03074e-131	1	0.0495251	0.950528	0.173553	0.830021	0.77597	0.225465	0.895398	0.106631	0.334638	0.683459	0.469957	0.589451	1
FBXL4	FBXL4	Fbxl4	0.256457	0.74796	3.25178e-13	1	0.59571	0.408661	0.026035	0.97401	6.8516e-15	1	0.440423	0.560651	0.00113256	0.998869	1.34344e-07	1	0.614109	0.385977	0.322018	0.698406	0.030325	0.970328	0.215629	0.78743	0.0638938	0.937962	0.251905	0.748286	0.90243	0.0977115	0.0889681	0.911092	3.29432e-12	1	0.140637	0.859647	0.110537	0.891511	0.968108	0.0321314	0.975958	0.0244587	1	1	1	1	1
FBXO38	FBXO38	Fbxo38	0.318126	0.688214	0.140595	0.859544	0.659202	0.343289	0.0268364	0.973219	0.261994	0.738064	0.961951	0.0381765	0.0709113	0.929142	0.00843737	0.991565	0.509165	0.490912	0.858474	0.164557	0.868874	0.132642	0.543526	0.459272	0.465609	0.541247	0.79124	0.208919	0.757789	0.24244	0.873363	0.126733	0.881338	0.118682	0.227354	0.772879	0.137752	0.864912	0.0960863	0.904936	0.71416	0.294258	0.900653	0.105727	0.999998	3.36114e-06	0.973481
FGD4	FGD4	Fgd4	0.120484	0.881426	2.87863e-58	1	0.548088	0.461496	4.89366e-05	0.999951	3.25853e-57	1	0.161438	0.839531	1.96315e-34	1	1.0946e-218	1	2.64548e-18	1	0.176936	0.847246	0.0107842	0.989745	0.613502	0.397052	0.000215393	0.99979	2.37638e-40	1	0.777688	0.222718	0.000981524	0.99902	2.85533e-26	1	0.746975	0.253848	0.445685	0.55863	0.0242257	0.976155	0.0363191	0.965597	0.154032	0.85134	0.378172	0.647744	1
FGF14	FGF14	Fgf14	1	1	1	1	1	1	0.424229	0.579022	0.213944	0.786651	1	1	0.250567	0.750427	0.238318	0.761967	0.661389	0.339316	1	1	1	1	1	1	0.0435888	0.957641	6.61088e-26	1	1	1	0.117096	0.88306	5.67931e-06	0.999994	1	1	1	1	1	1	1	1	1	1	1	1	1
FHL1	FHL1	Fhl1	0.13911	0.863082	0.999997	3.08967e-06	0.910073	0.0904098	0.00381579	0.996192	1	4.05912e-09	0.99978	0.00022088	2.7617e-39	1	2.24963e-12	1	1	1.92644e-21	0.541731	0.486067	0.997361	0.0026664	0.993976	0.00608232	2.78148e-12	1	2.69456e-51	1	0.928114	0.071938	2.43876e-05	0.999976	0.999984	1.60152e-05	0.999998	2.07089e-06	2.62924e-21	1	5.55064e-37	1	0.0284079	0.971806	8.61017e-07	0.999999	0.0323272	0.969604	0.926388
FIG4	FIG4	Fig4	0.346425	0.661215	0.00392455	0.996086	0.598914	0.405303	0.777085	0.223254	0.00147636	0.998525	0.0160641	0.984039	0.0669788	0.93309	0.0214482	0.97856	0.634588	0.365512	1	1	0.775716	0.227362	0.770295	0.232902	0.0299343	0.970894	0.0263534	0.973684	0.894677	0.105477	0.600964	0.399254	8.26214e-05	0.999917	0.019474	0.980603	0.137752	0.864912	0.368966	0.63296	0.834094	0.169485	0.334638	0.683459	0.469957	0.589451	1
FKBP14	FKBP14	Fkbp14	0.238258	0.765731	3.91475e-08	1	0.647029	0.355697	0.00437572	0.995633	7.80393e-12	1	0.907257	0.0930776	2.19263e-07	1	0.00128968	0.998711	0.999944	5.65352e-05	0.0865446	0.923958	0.0138423	0.986516	0.733956	0.27012	0.00467989	0.995445	0.620979	0.379143	0.99652	0.00348488	0.00813909	0.991869	1.61717e-10	1	0.815192	0.1851	0.22277	0.782309	0.688269	0.313865	0.834094	0.169485	0.266055	0.745531	0.436127	0.605648	1
FKRP	FKRP	Fkrp	0.373649	0.6357	0.641219	0.359057	0.640541	0.362326	0.0340042	0.966067	0.00617446	0.993829	0.914989	0.0853136	2.1528e-06	0.999998	0.182094	0.817935	0.999988	1.19998e-05	0.0865446	0.923958	0.233891	0.768213	0.854423	0.147301	0.0947672	0.908112	0.729913	0.270255	0.943057	0.0570208	0.00491394	0.995092	0.365579	0.634453	0.99312	0.00689434	0.0482587	0.952561	0.98854	0.011538	0.995408	0.00467046	0.334638	0.683459	0.469957	0.589451	1
FKTN	FKTN	Fktn	0.340352	0.666975	1.02579e-06	0.999999	0.564606	0.442144	0.102896	0.897269	5.89564e-12	1	0.0853419	0.915388	7.61805e-06	0.999992	2.46656e-07	1	0.993271	0.0067354	0.0865446	0.923958	0.0476932	0.9532	0.770295	0.232902	0.0947672	0.908112	0.209843	0.790368	0.852705	0.147526	0.0059384	0.994067	3.84708e-10	1	0.86007	0.140155	0.0893274	0.912276	0.031303	0.969055	0.71416	0.294258	0.334638	0.683459	0.469957	0.589451	1
FLAD1	FLAD1	Flad1	0.293805	0.711664	6.28352e-10	1	0.581647	0.423553	0.454624	0.545687	1.60697e-16	1	2.27293e-07	1	0.0383426	0.961687	1.67484e-21	1	3.05333e-07	1	0.322018	0.698406	0.000516582	0.999508	0.0360401	0.965202	0.22942	0.774643	0.00612663	0.993889	0.332017	0.668438	0.0487618	0.95127	6.09091e-21	1	0.0291986	0.970886	0.127051	0.874185	0.527723	0.473284	0.867298	0.134042	0.110929	0.892724	0.999955	5.56462e-05	0.999996
FLNA	FLNA	Flna	0.0420509	0.958694	5.96601e-23	1	0.804501	0.196537	1.46232e-05	0.999985	1.22204e-47	1	0.527891	0.47241	1.72889e-07	1	1.6474e-79	1	5.34953e-11	1	0.0110928	0.989819	0.0015846	0.998435	0.767218	0.234092	0.0165363	0.983676	0.00111365	0.998887	0.798831	0.201258	4.96288e-05	0.99995	1.90776e-179	1	9.41297e-05	0.999906	0.450006	0.554315	0.82679	0.174262	0.763397	0.239343	0.18279	0.823885	0.394235	0.634936	1
FLNC	FLNC	Flnc	0.832369	0.170669	3.5423e-21	1	8.09097e-06	0.999992	0.528759	0.471701	0.845423	0.15463	0.575717	0.42494	0.930191	0.0698681	0.000147276	0.999853	6.33923e-07	0.999999	0.0442037	0.960933	0.944857	0.0555341	0.996797	0.00323843	0.729444	0.273937	0.876531	0.123545	0.569891	0.430304	0.171505	0.828562	1	8.48487e-154	1	3.94144e-13	0.999939	6.22004e-05	2.6233e-23	1	3.07377e-22	1	0.929481	0.0717283	0.0925447	0.912191	0.100477
FUS	FUS	Fus	0.213604	0.788724	2.52708e-16	1	0.526464	0.474661	5.5951e-05	0.999944	0.0498563	0.950152	0.997845	0.00215927	1.12643e-18	1	3.10409e-59	1	0.454368	0.545658	0.0011041	0.99899	1.43071e-05	0.999986	0.693234	0.307789	2.53899e-06	0.999998	1.75901e-29	1	0.333379	0.666717	0.408948	0.591118	4.95631e-105	1	1.2494e-06	0.999999	0.540315	0.46123	0.00718736	0.99285	0.0359053	0.964461	0.737224	0.266811	0.262191	0.751012	0.264097
FXN	FXN	Fxn	0.373649	0.6357	0.384152	0.616158	0.624071	0.379221	0.933886	0.0662396	2.09817e-06	0.999998	1.05791e-05	0.99999	0.999879	0.000121577	0.964346	0.0356651	0.00309642	0.996906	1	1	0.775716	0.227362	0.770295	0.232902	0.0638938	0.937962	0.483172	0.517035	0.936452	0.0636361	0.012043	0.987971	0.0517169	0.948294	0.974435	0.0256194	0.581038	0.422365	0.999999	1.23279e-06	0.9941	0.00597782	0.253443	0.751839	0.977611	0.025199	0.985238
FXR1	FXR1	Fxr1	0.0411404	0.959591	4.11845e-43	1	0.744347	0.257117	5.99192e-10	1	3.94404e-104	1	0.454296	0.54611	7.70629e-37	1	5.82126e-96	1	0.984963	0.0150409	8.38656e-06	0.999993	3.28311e-08	1	0.974121	0.0261519	0.000307014	0.999699	2.02798e-10	1	0.812766	0.18734	2.83795e-21	1	2.25604e-159	1	0.98107	0.0189513	0.000132688	0.999869	4.53301e-13	1	0.248292	0.752752	2.89007e-05	0.999972	0.0839923	0.92018	0.621969
GAA	GAA	Gaa	0.298421	0.7072	0.844927	0.155188	0.722215	0.279448	0.00983007	0.99019	0.999833	0.000167435	0.997579	0.00242902	1.19562e-06	0.999999	0.010739	0.989264	0.999887	0.000112734	0.0865446	0.923958	0.775424	0.22594	0.965016	0.0353533	0.000344823	0.999663	0.999461	0.000539804	1	8.99278e-08	0.0091033	0.990906	1	2.33333e-08	0.999517	0.00048383	0.0284992	0.971878	0.961019	0.0391627	0.996656	0.00339475	0.0687697	0.933401	0.922089	0.0851639	0.999229
GAN	GAN	Gan	0.199893	0.803319	3.30768e-30	1	0.564606	0.442144	0.00539362	0.994615	1.7211e-32	1	0.0949449	0.905515	4.87435e-10	1	5.60819e-44	1	0.403196	0.596981	0.541731	0.486067	0.040955	0.960391	0.0360401	0.965202	0.00678975	0.993392	1.19156e-13	1	0.782821	0.217571	7.81253e-07	0.999999	6.6662e-62	1	0.763736	0.236999	0.22277	0.782309	0.0825149	0.918918	1	1	0.218822	0.789725	0.412917	0.620984	1
GART	GART	Gart	0.252692	0.751632	8.74525e-12	1	0.607956	0.395878	0.00122006	0.998782	7.7892e-29	1	0.551181	0.449498	8.22594e-09	1	5.70466e-19	1	0.973537	0.0264792	0.541731	0.486067	0.523385	0.479535	0.47454	0.52845	0.0285487	0.972052	0.039801	0.960236	0.89023	0.109881	4.17309e-12	1	5.37908e-75	1	0.99186	0.00815411	0.0394729	0.96119	0.442758	0.558491	0.955367	0.0454266	0.130496	0.873908	0.981799	0.0210032	0.999229
GATAD1	GATAD1	Gatad1	0.109131	0.892609	1.62901e-11	1	0.765524	0.235774	1.06473e-07	1	5.67724e-40	1	0.978284	0.0217753	1.317e-24	1	3.38314e-27	1	1	1.47318e-07	0.008742	0.992075	0.000442669	0.999565	0.796091	0.205387	5.56398e-06	0.999995	0.00016252	0.999838	0.999178	0.000823275	2.08886e-09	1	6.22801e-29	1	0.999292	0.000708874	0.0119423	0.988252	0.860335	0.140185	0.99628	0.00378306	0.218822	0.789725	1	4.26852e-09	0.999996
GBA2	GBA2	Gba2	0.318126	0.688214	1.48379e-08	1	0.569257	0.436984	0.365475	0.634903	1.65414e-06	0.999998	0.0609593	0.939393	2.68708e-07	1	0.000725082	0.999275	0.999868	0.000132064	0.541731	0.486067	0.191525	0.811471	0.169514	0.833329	0.0299343	0.970894	3.60575e-09	1	0.721277	0.279317	0.000356794	0.999644	2.98974e-30	1	0.778791	0.221872	0.0394729	0.96119	0.0548959	0.945509	0.868958	0.133696	0.18279	0.823885	0.394235	0.634936	1
GBE1	GBE1	Gbe1	0.208879	0.794504	6.29759e-18	1	0.616295	0.38724	0.0107406	0.989275	1.2218e-35	1	0.0334653	0.966677	2.28008e-29	1	6.92189e-182	1	1.41014e-07	1	0.187702	0.825633	0.0346516	0.965889	0.468982	0.534112	0.00101042	0.999011	1.355e-21	1	0.483431	0.516859	1.22395e-09	1	4.16479e-127	1	0.026481	0.973578	0.387936	0.613655	0.124163	0.876233	0.276664	0.724914	0.291897	0.711817	0.629061	0.384113	0.718885
GBF1	GBF1	Gbf1	0.280578	0.724486	0.000909751	0.999092	0.651198	0.351443	0.280727	0.719476	1.90729e-07	1	0.147453	0.852842	0.000150132	0.99985	0.110322	0.889694	0.998865	0.00113523	0.322018	0.698406	0.207256	0.794767	0.47454	0.52845	0.326314	0.679076	0.949312	0.0507285	0.943853	0.0562055	7.63728e-06	0.999992	8.11628e-17	1	0.992665	0.00734762	0.0725344	0.928738	0.184465	0.816626	0.868958	0.133696	0.266055	0.745531	0.436127	0.605648	1
GDAP1	GDAP1	Gdap1	0.398793	0.612808	8.63616e-06	0.999991	1	1	0.0217444	0.978301	2.86361e-16	1	1	1	0.0056318	0.994382	5.77913e-10	1	1	1	1	1	1	1	1	1	1	1	1	1	1	1	0.0508504	0.949197	1.31277e-15	1	0.000110052	0.999893	0.22277	0.782309	0.694631	0.307483	0.834094	0.169485	0.334638	0.683459	0.469957	0.589451	1
GDAP2	GDAP2	Gdap2	0.346425	0.661215	0.746097	0.254097	0.674085	0.328161	0.259797	0.740457	0.000229137	0.999771	0.338126	0.662473	5.06003e-08	1	0.00130435	0.998696	0.999978	2.18477e-05	0.764845	0.253276	0.533927	0.468894	0.164324	0.837416	0.66847	0.3357	0.17157	0.828593	0.0836379	0.916493	0.00370284	0.996301	5.46432e-10	1	0.929649	0.0705107	0.173553	0.830021	0.165633	0.836034	0.71416	0.294258	0.334638	0.683459	0.469957	0.589451	1
GFER	GFER	Gfer	0.289296	0.71603	0.00174715	0.998256	0.647029	0.355697	0.0146401	0.98539	0.149652	0.850386	0.97384	0.0262465	0.775148	0.224965	0.0490511	0.95096	0.0150752	0.984932	0.0442037	0.960933	0.0149246	0.985359	0.81248	0.189905	0.0606404	0.940271	0.00143002	0.998572	0.597106	0.403108	0.012577	0.987435	0.384816	0.615215	0.983394	0.016635	0.00235175	0.997686	0.999307	0.000697479	0.999976	2.43125e-05	0.0500635	0.951496	0.882278	0.126794	0.999229
GFPT1	GFPT1	Gfpt1	0.308008	0.697947	4.87859e-05	0.999951	0.610805	0.392921	0.00983007	0.99019	6.63448e-06	0.999993	0.934284	0.0659444	1.03278e-07	1	8.3645e-15	1	0.959701	0.0403192	0.0442037	0.960933	0.0714346	0.929449	0.863096	0.138505	0.0015729	0.998464	0.000106153	0.999894	0.948516	0.0515383	0.000332566	0.999668	8.27665e-18	1	0.92722	0.0729013	0.0893274	0.912276	0.274507	0.726923	0.868958	0.133696	0.266055	0.745531	0.436127	0.605648	1
GIPC1	GIPC1	Gipc1	0.215079	0.788425	0.00117877	0.998823	0.712361	0.289402	0.00548802	0.994521	9.45104e-14	1	0.751024	0.249435	0.000240105	0.99976	0.00103548	0.998965	0.957292	0.0427203	0.224789	0.785855	0.0490627	0.951388	0.360197	0.641564	0.0608101	0.940218	0.00820867	0.991801	0.715588	0.284615	0.0873921	0.912667	0.152997	0.847023	0.85183	0.148338	0.000659945	0.999351	0.0160428	0.984043	0.987021	0.0132007	0.174192	0.829577	0.89088	0.117722	0.973481
GJA5	GJA5	Gja5	0.946424	0.054526	0.106353	0.893698	0.0400001	0.960255	0.302859	0.698239	0.289005	0.711216	0.666232	0.335972	0.980899	0.0191265	6.161e-06	0.999994	5.50099e-12	1	1	1	1	1	1	1	1	1	0.585651	0.416224	0.565586	0.436915	0.345181	0.655674	0.66331	0.336864	0.681029	0.32027	1	1	1	1	1	1	1	1	1	1	1
GJB1	GJB1	Gjb1	1	1	1	1	1	1	1	1	0.896297	0.104071	0.599162	0.404889	1	1	0.808293	0.191958	0.721766	0.278692	1	1	1	1	1	1	1	1	0.666203	0.334673	0.627703	0.3735	1	1	0.912333	0.0878671	0.607792	0.394627	1	1	1	1	1	1	1	1	1	1	1
GJB3	GJB3	Gjb3	1	1	1	1	1	1	1	1	1	1	1	1	0.998512	0.00149573	0.731239	0.26919	1.84703e-05	0.999982	1	1	1	1	1	1	0.909203	0.0957459	1	1	3.39784e-10	1	1	1	0.912333	0.0878671	0.607792	0.394627	1	1	1	1	1	1	1	1	1	1	1
GJC2	GJC2	Gjc2	0.408692	0.604071	0.000409382	0.999593	0.533315	0.483328	0.0314231	0.968643	5.97217e-13	1	0.637481	0.3653	0.0369486	0.963147	0.00129779	0.998704	0.764272	0.236071	0.0442037	0.960933	0.0975258	0.903538	0.878742	0.122645	0.228999	0.779893	0.000804626	0.999205	0.565586	0.436915	0.253707	0.746743	0.139061	0.861013	0.681029	0.32027	1	1	0.846977	0.156206	0.71416	0.294258	1	1	1	1	1
GLDN	GLDN	Gldn	0.448435	0.571998	0.00665837	0.993402	1	1	0.392319	0.609938	0.130887	0.869419	1	1	0.00020265	0.999798	1.20783e-16	1	0.661389	0.339316	1	1	1	1	1	1	0.0638938	0.937962	2.12172e-09	1	0.642057	0.359005	0.999999	5.90937e-07	0.17896	0.821131	5.56094e-08	1	1	1	1	1	1	1	1	1	1	1	1
GLE1	GLE1	Gle1	0.381436	0.628524	0.976906	0.0231286	0.675854	0.326365	0.0966419	0.903578	0.999976	2.39103e-05	0.972729	0.0273611	0.00154817	0.998455	1	4.16524e-14	1	2.30108e-11	0.176936	0.847246	0.54238	0.460436	0.854423	0.147301	0.0435888	0.957641	0.50962	0.490563	0.960364	0.0396886	0.0253494	0.97468	0.992365	0.00763714	0.990454	0.00956602	0.0590953	0.941922	0.21601	0.785098	0.895398	0.106631	0.154032	0.85134	0.990414	0.0113372	0.999229
GMPPB	GMPPB	Gmppb	0.366317	0.642513	0.169933	0.830278	0.616295	0.38724	0.0592878	0.940841	0.552827	0.447256	0.93963	0.0605782	0.065159	0.934917	0.723724	0.276321	0.972499	0.027515	0.933461	0.0760421	0.840906	0.161014	0.119837	0.881658	0.22942	0.774643	0.969466	0.0305587	0.97324	0.0267894	0.267088	0.733135	0.996808	0.00319329	0.889811	0.110369	0.0482587	0.952561	0.159618	0.841268	0.895398	0.106631	0.266055	0.745531	0.436127	0.605648	1
GNB4	GNB4	Gnb4	0.218245	0.785321	2.38714e-13	1	0.631385	0.371705	0.000155231	0.999845	5.31114e-29	1	0.765701	0.234687	0.000274618	0.999726	0.0902411	0.90977	0.996365	0.00363616	0.107716	0.900542	0.0391007	0.961388	0.621019	0.381401	0.00151193	0.998528	0.324483	0.675629	0.997272	0.00273159	0.0163961	0.983618	5.20596e-10	1	0.690976	0.309372	0.297357	0.710962	0.853657	0.14789	0.834094	0.169485	0.334638	0.683459	0.469957	0.589451	1
GNE	GNE	Gne	0.312995	0.693145	0.000377686	0.999623	0.616295	0.38724	0.033067	0.966989	2.91795e-10	1	0.617371	0.383473	3.67999e-08	1	0.00419276	0.995808	0.999991	9.07706e-06	1	1	0.818249	0.184033	0.81248	0.189905	0.0299343	0.970894	0.00668103	0.993331	0.869454	0.130745	0.00193859	0.998064	1.81476e-24	1	0.681029	0.32027	0.675832	0.329229	0.0825149	0.918918	0.0363191	0.965597	0.334638	0.683459	0.469957	0.589451	1
GOLGA2	GOLGA2	Golga2	0.172366	0.830361	5.22269e-17	1	0.659202	0.343289	0.0455358	0.95452	2.36865e-18	1	0.16372	0.836676	5.28508e-05	0.999947	9.10178e-30	1	0.00157566	0.998425	0.0675576	0.937021	2.79712e-08	1	0.0791153	0.92207	7.32411e-05	0.999928	4.53604e-34	1	0.301914	0.698286	0.000354173	0.999646	7.62026e-29	1	0.664464	0.335904	0.01779	0.982501	0.318312	0.682682	0.970471	0.0300436	0.154032	0.85134	0.378172	0.647744	1
GPD1L	GPD1L	Gpd1l	0.218245	0.785322	1.00941e-13	1	0.628994	0.37416	0.0786782	0.92143	1.67869e-11	1	0.270975	0.729742	0.991591	0.00841745	0.211354	0.788678	0.000230038	0.99977	0.0865446	0.923958	0.238131	0.763994	0.854423	0.147301	0.950212	0.0509044	0.324753	0.675485	0.000759574	0.999243	0.0531692	0.946866	3.56893e-14	1	0.194349	0.805929	0.00133009	0.998689	5.81572e-08	1	0.465437	0.539485	0.0309255	0.970031	0.270446	0.743326	1
GRID2	GRID2	Grid2	1	1	1	1	1	1	1	1	1	1	1	1	1	1	1	1	1	1	0.858474	0.164557	1	1	0.000143745	0.999871	1	1	1	1	1	1	0.421793	0.580022	0.952029	0.0480338	0.681029	0.32027	1	1	1	1	1	1	1	1	1	1	1
GYG1	GYG1	Gyg	0.221457	0.782174	0.000741468	0.99926	0.706502	0.295325	0.963276	0.0367719	2.29755e-16	1	1.21122e-08	1	0.922806	0.0772328	0.581133	0.418896	0.0508549	0.949157	0.0336327	0.969236	0.000146256	0.999857	0.554522	0.448189	0.186865	0.81504	0.0050435	0.994962	0.3156	0.684579	0.00143244	0.998569	3.77541e-22	1	0.668871	0.331495	1	4.9238e-07	1	2.22445e-09	0.00884779	0.991226	0.992105	0.00808234	0.261329	0.747629	0.136937
GYS1	GYS1	Gys1	0.408692	0.604071	0.000414963	0.999588	0.533315	0.483328	0.876316	0.123942	1.34549e-06	0.999999	7.40792e-08	1	0.136791	0.86334	6.30243e-06	0.999994	0.0345757	0.965457	1	1	1	1	1	1	0.161784	0.841222	2.30073e-05	0.999977	0.22262	0.777816	0.0260123	0.974018	4.69806e-06	0.999995	0.861912	0.138437	0.0226077	0.977654	0.999951	4.97698e-05	0.999912	8.9193e-05	0.0944938	0.908562	0.338751	0.681295	1
HACE1	HACE1	Hace1	0.268168	0.73655	1.22898e-08	1	0.616295	0.38724	0.529309	0.471016	5.81611e-07	0.999999	0.0229873	0.977122	0.555164	0.444977	0.0010863	0.998914	0.00658985	0.993414	0.174367	0.83835	0.00577308	0.994361	0.311275	0.692	0.0947672	0.908112	0.561801	0.438425	0.916101	0.0840184	0.0273918	0.97264	0.00035257	0.999648	0.899676	0.100562	0.22277	0.782309	0.292386	0.710272	0.71416	0.294258	0.900653	0.105727	0.469957	0.589451	0.433816
HADHA	HADHA	Hadha	0.098574	0.903011	4.80694e-12	1	0.769965	0.231301	5.09943e-07	0.999999	1.55964e-68	1	0.498794	0.501608	4.31822e-16	1	2.06321e-34	1	0.958715	0.0412947	0.000287022	0.999748	0.000302087	0.999702	0.972502	0.0277879	6.59011e-06	0.999994	2.59973e-19	1	0.846507	0.15359	2.28144e-20	1	4.78312e-174	1	0.951292	0.0487629	0.00204532	0.997976	3.79079e-07	1	0.437952	0.563689	0.168318	0.834052	0.646499	0.364741	0.895545
HADHB	HADHB	Hadhb	0.136941	0.865218	0.54352	0.456606	0.845457	0.155349	0.0692735	0.930786	3.43884e-09	1	0.411368	0.588961	2.88901e-06	0.999997	0.0726556	0.927351	0.999725	0.000274782	0.00792451	0.992825	0.224161	0.776888	0.98055	0.0196263	0.134412	0.866844	0.254078	0.746	0.826408	0.173675	1.02494e-05	0.99999	2.71084e-72	1	0.179537	0.820593	0.927126	0.0732951	0.000853115	0.999151	0.00135506	0.998659	0.340832	0.662264	0.0638243	0.939536	0.326158
HCN4	HCN4	Hcn4	1	1	0.791005	0.209929	0.541227	0.470527	1	1	0.999986	1.40651e-05	0.794539	0.206365	0.931181	0.0692342	1	1	0.00804275	0.992	1	1	1	1	1	1	1	1	0.619577	0.381719	0.591484	0.410261	1	1	0.912333	0.0878671	0.607792	0.394627	1	1	1	1	1	1	1	1	1	1	1
HEXB	HEXB	Hexb	0.773533	0.229755	0.417782	0.582357	0.196237	0.804809	0.927807	0.0722586	0.06019	0.939822	0.0254944	0.974555	0.361373	0.638707	0.998528	0.0014719	0.95743	0.0425778	0.114346	0.891989	0.476235	0.525121	0.825876	0.175042	0.000341611	0.999665	0.999957	4.32772e-05	1	1.26203e-07	0.00273927	0.997263	0.0051095	0.994891	0.97118	0.0288526	0.280612	0.721714	0.0376017	0.962687	0.272525	0.730844	0.18279	0.823885	0.997892	0.00261465	0.999229
HINT1	HINT1	Hint1	0.0267589	0.973731	0.123746	0.876305	0.949773	0.0505007	0.238572	0.761552	1.56593e-20	1	0.0659452	0.934136	0.0217076	0.9783	0.182783	0.817227	0.930724	0.0692848	0.0377305	0.964383	0.923256	0.0771399	0.999387	0.000618957	0.0562984	0.944207	0.999997	3.01816e-06	0.999927	7.30351e-05	1.26059e-18	1	1	2.33137e-15	1	4.71814e-21	0.0004205	0.999584	0.0154921	0.98456	0.991124	0.008951	0.883134	0.118527	0.0643519	0.939021	0.115324
HK1	HK1	Hk1	0.73459	0.268965	0.991172	0.00883552	0.386127	0.615145	0.173602	0.826521	0.98099	0.019014	0.918178	0.0819392	1.66451e-08	1	0.740987	0.259031	1	3.64925e-09	0.400389	0.617233	0.823905	0.1771	0.857709	0.143193	0.201798	0.801057	0.90932	0.0907334	0.954991	0.0450509	4.69852e-05	0.999953	5.0988e-25	1	0.876479	0.123643	9.72306e-08	1	1.06557e-17	1	0.786176	0.218937	0.0222884	0.978401	0.771701	0.240319	0.999229
HNRNPA1	HNRNPA1	Hnrnpa1	0.0320892	0.96848	3.53109e-179	1	1.04067e-12	1	6.87738e-23	1	0	1	4.37466e-33	1	1.07963e-68	1	0	1	2.08233e-61	1	2.26908e-05	0.99998	1.29248e-51	1	8.46668e-12	1	4.95547e-11	1	0	1	9.21028e-72	1	1.18645e-43	1	0	1	1.03417e-68	1	4.42734e-07	1	3.69755e-37	1	2.41071e-08	1	1.04722e-06	0.999999	0.0414305	0.960971	0.433816
HNRNPA2B1	HNRNPA2B1	Hnrnpa2b1	0.0269059	0.973586	9.09522e-91	1	0.731431	0.269436	2.59067e-28	1	7.63516e-212	1	0.999979	2.09635e-05	1.17343e-139	1	9.24666e-283	1	1	3.12092e-15	2.15793e-06	0.999998	1.77468e-06	0.999998	0.999862	0.000139951	8.70083e-11	1	1.99272e-06	0.999998	1	2.14533e-08	1.43014e-41	1	3.86766e-214	1	1	5.69827e-08	0.0790235	0.92142	6.04498e-06	0.999994	0.141068	0.859652	0.111303	0.890329	0.385014	0.625584	0.732566
HNRNPU	HNRNPU	Hnrnpu	0.0563701	0.944528	1.80064e-46	1	0.628723	0.372291	3.51264e-12	1	1.66518e-128	1	0.493075	0.507181	7.72121e-55	1	4.33356e-115	1	0.99982	0.00018001	0.00342056	0.996855	0.0639786	0.936369	0.996988	0.00303888	0.0462157	0.95422	0.0471857	0.952833	0.915311	0.0847282	1.87239e-36	1	2.33259e-262	1	0.999998	2.036e-06	0.0145115	0.985622	0.0344177	0.965708	0.853009	0.147951	0.240509	0.763571	0.857207	0.152261	0.935741
HOXD10	HOXD10	Hoxd10	1	1	0.957407	0.0427321	0.577736	0.427753	1	1	0.896297	0.104071	0.599162	0.404889	1	1	0.934483	0.0655845	0.845785	0.154402	0.541731	0.486067	0.948872	0.0515537	0.933298	0.0672404	0.228999	0.779893	0.570042	0.430324	0.797217	0.203137	1	1	0.912333	0.0878671	0.607792	0.394627	1	1	0.979688	0.0206441	0.868958	0.133696	1	1	1	1	1
HSPB1	HSPB1	Hspb1	0.465077	0.538089	1	1.81545e-17	0.882631	0.117885	0.00424298	0.995762	1	1.26525e-226	1	1.47226e-24	2.17401e-23	1	1	4.34925e-185	1	7.44702e-160	0.00477627	0.995575	0.0178138	0.982306	0.892494	0.108029	0.546081	0.455684	0.98709	0.0129163	0.879271	0.120779	1.9891e-09	1	0.477194	0.522821	1	6.81283e-08	1	7.43491e-22	2.09423e-14	1	3.2945e-23	1	1	3.83687e-07	0.0410896	0.961264	0.0137343
HSPB3	HSPB3	Hspb3	0.470833	0.558178	0.040214	0.960181	1	1	0.368425	0.633384	0.0845575	0.915625	1	1	0.97252	0.0275506	0.108406	0.891693	6.52486e-05	0.999935	1	1	1	1	1	1	1	1	1	1	1	1	0.874191	0.12613	0.0183118	0.981708	0.000110052	0.999893	0.0977596	0.9028	7.87499e-09	1	0.0189315	0.981269	0.769706	0.232956	0.209344	0.798724	0.233771
HSPB8	HSPB8	Hspb8	0.381436	0.628524	0.281075	0.719226	0.610805	0.392921	0.0873178	0.912759	2.15279e-55	1	1.47885e-09	1	1	3.42864e-27	0.0317405	0.968273	2.85145e-65	1	0.998654	0.00149647	0.496711	0.505482	5.47278e-09	1	0.344101	0.660109	0.911121	0.0889364	0.914904	0.0851708	0.0639277	0.936104	6.51107e-19	1	0.0784029	0.921698	0.947978	0.0523507	0.964673	0.035434	0.184449	0.816385	0.949754	0.0511646	0.702008	0.308	0.373795
HSPD1	HSPD1	Hspd1	0.0168453	0.983485	1.93975e-85	1	0.143912	0.856756	5.05136e-30	1	4.51579e-296	1	0.550527	0.44978	6.48962e-149	1	5.89722e-287	1	1	1.47594e-25	1.33315e-06	0.999999	1.06171e-10	1	0.975604	0.0245891	1.07882e-09	1	2.4712e-12	1	0.999847	0.000152675	4.67321e-44	1	3.18524e-226	1	1	5.68354e-11	0.661133	0.340283	0.998272	0.00173649	0.869674	0.131084	0.33508	0.669161	0.983137	0.018442	0.987303
HSPG2	HSPG2	Hspg2	0.0402444	0.960473	3.29206e-34	1	0.791923	0.209194	0.687694	0.312448	2.32441e-39	1	8.67235e-05	0.999914	1.17995e-06	0.999999	3.81582e-52	1	7.44589e-05	0.999926	0.853143	0.153664	0.22506	0.775953	0.010193	0.9899	5.8125e-05	0.999943	0.479443	0.520638	0.999987	1.32146e-05	0.0173394	0.98267	0.999988	1.20626e-05	0.996872	0.00313117	0.365056	0.638696	0.523122	0.478589	0.646668	0.35712	0.685896	0.323202	0.998916	0.00139669	0.973481
IGHMBP2	IGHMBP2	Ighmbp2	0.366317	0.642513	0.000207773	0.999793	0.564606	0.442144	0.628402	0.372075	0.00557494	0.99443	0.0820628	0.918364	0.336891	0.663274	2.852e-10	1	5.07356e-06	0.999995	0.0442037	0.960933	3.20652e-05	0.999969	0.686327	0.319339	0.458234	0.546659	1.22461e-05	0.999988	0.00154855	0.99846	0.310434	0.689758	6.33539e-07	0.999999	0.0469165	0.953279	0.0590953	0.941922	0.00246141	0.997575	1	1	0.266055	0.745531	0.436127	0.605648	1
ILK	ILK	Ilk	0.15984	0.84268	0.905517	0.0945368	0.848529	0.152261	0.827098	0.173061	0.998981	0.00101971	0.45716	0.543202	1.56873e-07	1	0.999788	0.000212324	1	1.31617e-11	0.796201	0.214145	0.865628	0.135156	0.341877	0.659476	7.98705e-05	0.999922	0.183664	0.816394	0.999779	0.00022132	0.000631899	0.999369	1	2.80198e-11	0.999991	9.06182e-06	0.0726405	0.928045	0.000986732	0.999022	0.294102	0.708635	0.00952333	0.990776	0.659351	0.353837	0.999229
INF2	INF2	Inf2	0.245355	0.758795	2.09109e-07	1	0.647029	0.355697	0.00333859	0.996668	7.40641e-12	1	0.875232	0.125079	9.60854e-27	1	4.26583e-21	1	1	1.04451e-11	0.0115714	0.989747	0.00227913	0.997764	0.871184	0.130304	0.00983738	0.990427	0.954179	0.0458486	0.999138	0.000863394	0.0345954	0.965445	0.734243	0.265794	0.971899	0.028161	0.0725344	0.928738	0.017291	0.982913	0.71416	0.294258	0.218822	0.789725	0.412917	0.620984	1
INPP5K	INPP5K	Inpp5k	0.18026	0.822602	0.000480871	0.99952	0.746805	0.254639	0.204567	0.795625	0.320019	0.680029	0.730201	0.270174	0.31825	0.681838	0.00315085	0.99685	0.0595244	0.940489	0.0865446	0.923958	0.547602	0.454505	0.928872	0.0718965	0.079255	0.922322	0.41061	0.589552	0.917727	0.0823582	0.0955716	0.904492	6.33415e-08	1	0.356972	0.643419	0.198234	0.803564	0.389848	0.611241	0.752637	0.249592	0.559178	0.449874	0.996031	0.00485904	0.973481
ISCU	ISCU	Iscu	0.45508	0.548359	0.0238609	0.976155	0.484378	0.516871	0.170577	0.829528	0.00122303	0.998777	0.50647	0.493812	0.460987	0.539081	0.0088701	0.991131	0.0138277	0.986175	0.263534	0.746444	0.84965	0.15104	0.916063	0.0844073	0.191625	0.80958	4.91949e-22	1	0.000474304	0.999526	0.888751	0.111289	1.82521e-06	0.999998	0.00187077	0.998132	0.994537	0.00551107	0.423808	0.57673	0.00375737	0.996278	0.974391	0.026124	0.677022	0.333036	0.327482
ITGA7	ITGA7	Itga7	0.381436	0.628524	0.000351003	0.999651	0.554139	0.45415	0.326525	0.673939	3.7456e-05	0.999963	0.122739	0.87813	0.0119935	0.988026	2.21703e-10	1	0.0848331	0.915262	1	1	0.658474	0.348523	0.655027	0.35217	0.143697	0.861022	0.0806974	0.919473	0.742517	0.257998	0.00702185	0.992982	7.85181e-22	1	0.329845	0.670321	0.0125369	0.987615	3.264e-06	0.999997	0.269156	0.734191	0.515251	0.490848	0.316823	0.700823	0.3584
ITPR1	ITPR1	Itpr1	0.102008	0.899628	0.0180377	0.981976	0.848529	0.152261	4.5382e-08	1	1.08866e-28	1	0.978701	0.0213384	2.30171e-07	1	0.0929449	0.907066	0.999994	5.89202e-06	0.0115714	0.989747	0.125868	0.875042	0.965016	0.0353533	0.243888	0.75825	0.0286004	0.971421	0.360757	0.639411	0.0638984	0.936152	0.0265015	0.973504	0.839862	0.160343	0.297357	0.710962	0.99999	1.0129e-05	0.994337	0.00575956	0.334638	0.683459	0.469957	0.589451	1
ITPR3	ITPR3	Itpr3	0.807749	0.195394	0.177771	0.822329	0.141208	0.859712	0.979604	0.0204252	5.85565e-08	1	1.51308e-05	0.999985	0.959336	0.0406854	3.68909e-25	1	2.73865e-25	1	0.541731	0.486067	0.384816	0.618472	0.340743	0.662488	0.770461	0.233299	0.119533	0.880628	0.0117664	0.988266	0.890378	0.10969	2.33105e-16	1	1.18915e-11	1	0.297357	0.710962	0.164353	0.838939	1	1	1	1	1	1	1
JAG1	JAG1	Jag1	0.0359795	0.964671	5.63737e-06	0.999994	0.914165	0.086298	0.0102103	0.989801	3.02774e-33	1	0.119514	0.880667	8.59799e-30	1	1.073e-77	1	0.995957	0.00404454	0.00580187	0.994862	0.024877	0.975389	0.952903	0.047597	0.0201227	0.980307	1.90645e-08	1	0.574871	0.425493	2.58984e-24	1	3.16564e-243	1	0.616216	0.384079	0.137752	0.864912	0.370894	0.631034	0.834094	0.169485	0.334638	0.683459	0.469957	0.589451	1
JAG2	JAG2	Jag2	0.993718	0.00643009	3.68937e-45	1	4.37459e-07	1	0.694024	0.30621	5.98943e-12	1	0.000325881	0.999676	1.35241e-09	1	1.99707e-89	1	4.82593e-10	1	0.858474	0.164557	0.615969	0.394311	0.00856661	0.991876	0.228999	0.779893	0.000804626	0.999205	0.565586	0.436915	0.422038	0.578285	0.0014991	0.998502	0.119781	0.880781	0.0893274	0.912276	0.00762439	0.992491	1	1	0.266055	0.745531	0.436127	0.605648	1
JPH2	JPH2	Jph2	1	1	0.716867	0.284688	0.533315	0.483328	0.368425	0.633384	0.958675	0.0413854	0.727881	0.273544	0.665455	0.335055	0.431483	0.568679	0.262122	0.738088	1	1	0.615969	0.394311	0.613502	0.397052	1	1	0.684384	0.316382	0.642057	0.359005	0.0403051	0.959728	6.79598e-17	1	0.0841665	0.916115	2.66393e-06	0.999997	0.216946	0.783512	0.999953	4.8284e-05	0.163447	0.839183	0.612957	0.400031	0.81623
JUP	JUP	Jup	0.164759	0.837842	1	7.49299e-11	0.921477	0.0789501	0.479757	0.520687	1	1.83198e-21	0.988165	0.0118659	2.80406e-08	1	1	2.46515e-55	1	8.39681e-42	0.0851995	0.919894	0.797893	0.202953	0.986486	0.0136221	9.60149e-05	0.999907	0.176095	0.823975	0.999701	0.000298965	1.20943e-07	1	1.36077e-07	1	0.999932	6.76887e-05	0.000818706	0.999195	0.000789851	0.999216	0.963714	0.0369246	0.00952333	0.990776	0.941226	0.0630115	0.999996
KBTBD13	KBTBD13	Kbtbd13	0.470833	0.558178	0.040214	0.960181	1	1	0.392319	0.609938	0.130887	0.869419	1	1	0.250567	0.750427	0.0523	0.947839	1	1	1	1	1	1	1	1	1	1	1	1	1	1	0.421793	0.580022	0.230385	0.769996	1	1	0.01779	0.982501	0.0835221	0.916941	0.932122	0.0691245	0.218822	0.789725	0.998916	0.00139669	0.999229
KCNA1	KCNA1	Kcna1	0.470833	0.558178	0.202983	0.797932	0.533315	0.483328	1	1	0.896297	0.104071	0.599162	0.404889	1	1	0.891155	0.108967	0.797153	0.203119	1	1	1	1	1	1	0.143697	0.861022	0.000872676	0.999133	0.642057	0.359005	0.421793	0.580022	0.872736	0.127415	0.649812	0.351837	1	1	1	1	1	1	1	1	1	1	1
KCNA5	KCNA5	Kcna5	0.470833	0.558178	0.956617	0.0434894	0.598914	0.405303	0.331639	0.66971	1	4.77987e-36	0.996086	0.0039263	0.41063	0.589481	1	1.31551e-96	1	3.05064e-42	0.858474	0.164557	0.716582	0.287998	0.122407	0.880084	0.143697	0.861022	0.0966669	0.903523	0.74898	0.251513	1	1	0.999937	6.27085e-05	0.778791	0.221872	0.297357	0.710962	0.164353	0.838939	1	1	1	1	1	1	1
KCNC3	KCNC3	Kcnc3	0.470833	0.558178	0.040214	0.960181	1	1	0.348691	0.652846	0.0561048	0.944011	1	1	0.250567	0.750427	0.238318	0.761967	0.661389	0.339316	1	1	0.615969	0.394311	0.613502	0.397052	1	1	1	1	1	1	0.274526	0.72599	0.990774	0.00923235	0.836595	0.163838	0.297357	0.710962	0.51323	0.490549	0.71416	0.294258	1	1	1	1	1
KCND3	KCND3	Kcnd3	0.373649	0.6357	6.76307e-08	1	1	1	0.372935	0.627582	5.52092e-07	0.999999	2.44616e-05	0.999977	0.170345	0.830215	0.0108382	0.989188	1	1	0.0865446	0.923958	2.54268e-07	1	1	1	1	1	1	1	1	1	0.794521	0.205862	0.00710636	0.992901	0.000110052	0.999893	1	1	1	1	1	1	1	1	1	1	1
KCNE1	KCNE1	Kcne1	0.448435	0.571998	0.00665837	0.993402	1	1	0.152899	0.847482	1.65148e-05	0.999984	1	1	1	7.96969e-18	9.75237e-12	1	1.30352e-71	1	1	1	1	1	1	1	1	1	1	1	1	1	0.847394	0.152953	0.0133091	0.986705	0.000110052	0.999893	1	1	1	1	1	1	1	1	1	1	1
KCNE2	KCNE2	Kcne2	1	1	1	1	1	1	1	1	1	1	1	1	1	1	1	1	1	1	1	1	1	1	1	1	1	1	0.585651	0.416224	0.565586	0.436915	1	1	1	1	1	1	1	1	1	1	1	1	1	1	1	1	1
KCNE3	KCNE3	Kcne3	0.419786	0.594543	1	2.26674e-10	0.780692	0.220499	0.424229	0.579022	0.213944	0.786651	1	1	0.170345	0.830215	0.156464	0.843692	0.721766	0.278692	1	1	1	1	1	1	0.228999	0.779893	1.49713e-06	0.999999	1	1	0.153118	0.847098	7.89942e-05	0.999921	1	1	1	1	1	1	1	1	1	1	1	1	1
KCNH2	KCNH2	Kcnh2	1	1	1	1	1	1	0.368425	0.633384	0.28799	0.712359	0.599162	0.404889	1	1	1	1	1	1	1	1	0.658474	0.348523	0.655027	0.35217	1	1	0.645118	0.355916	0.611226	0.390181	0.345181	0.655674	0.461284	0.538919	0.649812	0.351837	1	1	1	1	1	1	1	1	1	1	1
KCNJ2	KCNJ2	Kcnj2	0.457577	0.545943	3.93328e-45	1	0.0194008	0.980891	0.290385	0.710623	0.0446916	0.955373	0.599162	0.404889	0.00585739	0.994153	2.61683e-09	1	0.317339	0.682879	0.541731	0.486067	0.0846397	0.917431	0.0764725	0.925492	0.0947672	0.908112	2.21435e-06	0.999998	0.642057	0.359005	0.274526	0.72599	0.0468639	0.953175	0.607792	0.394627	0.00551238	0.994564	4.66476e-08	1	0.0363191	0.965597	0.516759	0.491619	0.378172	0.647744	0.433816
KCNJ5	KCNJ5	Kcnj5	1	1	1	1	1	1	0.316513	0.684696	0.025798	0.974252	1	1	0.170345	0.830215	0.0108382	0.989188	1	1	1	1	1	1	1	1	1	1	1	1	1	1	0.327891	0.672859	0.0493295	0.950728	1	1	1	1	1	1	1	1	1	1	1	1	1
KCNQ1	KCNQ1	Kcnq1	0.398793	0.612808	0.955687	0.0443801	0.653239	0.349362	0.331639	0.66971	0.921264	0.0788226	0.743789	0.25749	7.57695e-07	0.999999	5.16331e-17	1	0.936105	0.0639434	1	1	1	1	1	1	1	1	0.645118	0.355916	0.611226	0.390181	0.421793	0.580022	0.668884	0.331438	0.607792	0.394627	1	1	1	1	1	1	1	1	1	1	1
KIDINS220	KIDINS220	Kidins220	0.518193	0.485444	2.25939e-32	1	0.0325922	0.967835	0.000781579	0.99922	3.4324e-56	1	0.036619	0.963498	8.97405e-16	1	2.97467e-91	1	0.000498844	0.999501	0.000287022	0.999748	2.7071e-07	1	0.928872	0.0718964	0.000124398	0.999878	1.7572e-19	1	0.625396	0.374785	6.76237e-07	0.999999	2.38497e-132	1	4.74024e-05	0.999953	0.19045	0.811778	0.0684797	0.93206	0.475297	0.529635	0.130496	0.873908	0.363859	0.659634	1
KIF1A	KIF1A	Kif1a	1	1	1	1	1	1	0.424229	0.579022	0.213944	0.786651	1	1	1	1	1	1	1	1	1	1	1	1	1	1	1	1	0.921914	0.0781938	0.858563	0.141657	0.421793	0.580022	0.668562	0.33176	0.607792	0.394627	1	1	1	1	1	1	1	1	1	1	1
KIF1B	KIF1B	Kif1b	0.128517	0.873513	0.000125381	0.999875	0.791923	0.209194	0.0501894	0.94986	4.65997e-12	1	0.380359	0.620014	3.73128e-12	1	1.10566e-05	0.999989	0.999995	4.78184e-06	0.00792451	0.992825	0.0278004	0.972448	0.932517	0.0680348	0.0459635	0.954649	0.056856	0.943177	0.824885	0.175215	3.90977e-10	1	1.69806e-101	1	0.607435	0.39278	0.0539055	0.946485	2.54733e-06	0.999997	0.0977935	0.903053	0.0046334	0.995515	0.894554	0.111658	0.999996
KIF1C	KIF1C	Kif1c	0.202848	0.80042	0.000638454	0.999363	0.724945	0.276692	0.523588	0.476607	1.21448e-20	1	0.000805292	0.999198	0.0796911	0.920343	3.34219e-11	1	0.00165695	0.998344	0.608621	0.407761	0.481031	0.520864	0.313813	0.687914	0.180988	0.821267	0.192508	0.807596	0.699585	0.300594	0.00110758	0.998893	4.99921e-55	1	0.0152321	0.984797	0.878872	0.121783	6.80827e-10	1	2.51613e-07	1	0.0127327	0.987577	0.321579	0.689057	0.906132
KIF21A	KIF21A	Kif21a	0.408692	0.604071	0.0158471	0.984214	0.554139	0.45415	0.0398282	0.960256	5.73448e-10	1	0.710085	0.291522	0.0162294	0.983811	0.000855577	0.999145	0.845785	0.154402	0.176936	0.847246	0.197605	0.805449	0.733956	0.27012	0.00678975	0.993392	0.00495896	0.995048	0.947058	0.0530145	1.14751e-05	0.999989	6.10372e-76	1	0.0103343	0.989698	0.0145785	0.985659	0.0133201	0.986785	0.895398	0.106631	0.154032	0.85134	0.378172	0.647744	1
KIF26B	KIF26B	Kif26b	1	1	0.716867	0.284688	0.533315	0.483328	0.996938	0.00310734	0.130887	0.869419	2.44616e-05	0.999977	1	1	1	1	1	1	1	1	0.716582	0.287998	0.712006	0.292723	1	1	0.619577	0.381719	0.591484	0.410261	0.345181	0.655674	0.237688	0.762485	0.607792	0.394627	1	1	1	1	1	1	1	1	1	1	1
KIF5A	KIF5A	Kif5a	1	1	1	1	1	1	1	1	1	1	1	1	0.71713	0.283619	0.238033	0.762251	0.0793807	0.920821	1	1	1	1	1	1	1	1	0.700465	0.300218	0.654885	0.346073	0.389455	0.611803	0.996245	0.00375962	0.763736	0.236999	1	1	1	1	1	1	1	1	1	1	1
KLC2	KLC2	Klc2	0.352752	0.655236	0.362575	0.63769	0.642737	0.360081	0.44267	0.557917	0.799241	0.200837	0.637004	0.363793	0.380613	0.619669	0.997691	0.00231027	0.986616	0.0133917	0.176936	0.847246	0.246319	0.756898	0.753182	0.250403	0.22942	0.774643	0.108385	0.891741	0.574871	0.425493	0.111662	0.888421	5.04851e-08	1	0.300766	0.699715	0.15892	0.842395	0.582872	0.41803	0.858907	0.142337	0.154032	0.85134	0.990414	0.0113372	0.999229
KLHL9	KLHL9	Klhl9	0.268168	0.73655	0.136041	0.864066	0.705009	0.296835	0.936418	0.0636797	0.640592	0.359466	0.0855092	0.914684	0.689575	0.310543	0.858996	0.141023	0.548592	0.451462	0.322018	0.698406	0.57663	0.42539	0.767108	0.234535	0.114317	0.887884	0.897403	0.102659	0.975878	0.0241484	0.00744362	0.992562	3.90879e-08	1	0.816221	0.183934	0.22277	0.782309	0.997653	0.00237433	0.975958	0.0244587	0.900653	0.105727	0.469957	0.589451	0.433816
KY	KY	Ky	1	1	1	1	1	1	1	1	1	1	1	1	0.250567	0.750427	0.0523	0.947839	1	1	1	1	1	1	1	1	1	1	1	1	1	1	0.263754	0.736727	0.00970997	0.9903	1	1	0.22277	0.782309	0.885513	0.115478	0.895398	0.106631	1	1	1	1	1
L1CAM	L1CAM	L1cam	0.340352	0.666975	0.996037	0.00396913	0.727638	0.273973	0.172695	0.827751	1	2.44626e-16	0.987653	0.0123875	1	9.0918e-12	1	3.9571e-10	0.139585	0.860454	0.176936	0.847246	0.358765	0.644449	0.799693	0.20292	1	1	0.714932	0.285687	0.666541	0.334334	1	1.0725e-09	0.761812	0.238306	3.18026e-06	0.999997	0.297357	0.710962	0.164353	0.838939	1	1	1	1	1	1	1
LAMA2	LAMA2	Lama2	0.218245	0.785321	3.72372e-25	1	0.569257	0.436984	0.0100957	0.989925	1.19833e-14	1	0.794539	0.206365	7.81584e-11	1	9.65943e-37	1	0.927804	0.0722508	0.0865446	0.923958	0.00056819	0.999458	0.655027	0.35217	0.0098	0.990326	2.95854e-10	1	0.342228	0.657889	4.83354e-18	1	2.75911e-210	1	0.536612	0.463565	0.0482587	0.952561	0.0176605	0.982517	0.786176	0.218937	0.266055	0.745531	0.99987	0.000182099	0.999229
LAMA4	LAMA4	Lama4	0.280578	0.724486	0.888977	0.111106	0.748023	0.25341	0.0250803	0.974953	0.0686413	0.931374	0.934253	0.0658727	2.63786e-27	1	0.682022	0.317995	1	6.65033e-28	0.526659	0.486663	0.932267	0.0681342	0.847818	0.152923	0.477488	0.525724	0.52804	0.472097	0.496982	0.503201	0.630472	0.369931	0.892709	0.107331	0.534031	0.466597	0.297357	0.710962	0.850552	0.151018	0.834094	0.169485	1	1	1	2.72906e-11	0.999229
LAMA5	LAMA5	Lama5	0.67142	0.332076	0.617969	0.38215	0.296236	0.704898	0.708114	0.292042	4.40077e-10	1	0.012782	0.987247	5.86396e-18	1	3.7458e-65	1	0.256841	0.743195	0.943274	0.0621483	0.446644	0.556474	0.000751949	0.999267	0.201798	0.801057	8.3688e-05	0.999917	0.143702	0.856531	0.0301373	0.969891	0.00414781	0.995853	0.894849	0.105323	0.22277	0.782309	0.683996	0.31815	0.834094	0.169485	0.334638	0.683459	0.469957	0.589451	1
LAMB2	LAMB2	Lamb2	0.90659	0.0948585	0.40558	0.594529	0.108593	0.89196	2.69059e-05	0.999973	3.4526e-11	1	0.963429	0.0366285	5.65208e-09	1	6.34209e-24	1	0.49213	0.507904	0.00448788	0.995947	0.0220838	0.978108	0.958873	0.0414739	5.38324e-07	0.999999	0.796939	0.203116	1	7.13944e-09	5.39813e-07	0.999999	1.72715e-54	1	0.708676	0.29151	0.249971	0.752787	0.0185572	0.981659	0.186973	0.817675	0.130496	0.873908	0.981799	0.0210032	0.999229
LAMP2	LAMP2	Lamp2	0.0298688	0.970684	0.000232493	0.999768	0.912136	0.0883369	0.0236165	0.976407	1	7.25841e-17	0.999707	0.000293562	1.78854e-11	1	1	1.26116e-14	1	1.51345e-22	0.376041	0.635886	0.999749	0.000253233	0.998431	0.00158402	0.00470055	0.995367	1	1.06309e-22	1	3.41122e-14	3.36028e-21	1	3.24673e-30	1	1	6.88149e-10	0.723658	0.277646	0.000201678	0.9998	0.000754905	0.999258	0.912436	0.0895418	0.930372	0.0752884	0.732804
LDB3	LDB3	Ldb3	0.448435	0.571998	0.210718	0.789875	0.548088	0.461496	0.157566	0.84283	0.000292584	0.999708	0.637481	0.3653	0.114869	0.885278	8.60685e-07	0.999999	0.0174878	0.982544	0.0865446	0.923958	2.54268e-07	1	1	1	0.0947672	0.908112	3.75084e-05	0.999963	0.666541	0.334334	0.227082	0.773293	0.0640426	0.935996	0.681029	0.32027	9.20243e-06	0.999991	0.000226145	0.999775	0.988662	0.0114301	0.0346538	0.965987	0.0302788	0.971552	0.201373
LDHA	LDHA	Ldha	0.081373	0.919821	1	8.56757e-11	0.965926	0.0342725	4.13683e-17	1	7.52398e-14	1	1	4.35584e-09	2.04375e-11	1	1	1.85109e-21	1	7.47857e-33	0.00821189	0.99239	0.62771	0.373339	0.999484	0.00052093	1.61236e-09	1	0.999062	0.000938705	1	8.92424e-15	8.55428e-12	1	0.324236	0.675777	1	2.472e-09	3.48781e-05	0.999966	1	3.71269e-37	1	7.01704e-21	0.00162101	0.998423	0.194163	0.813279	0.723876
LGI4	LGI4	Lgi4	0.448435	0.571998	0.212504	0.788092	0.548088	0.461496	0.139885	0.860456	2.27887e-05	0.999977	0.599162	0.404889	0.0369486	0.963147	0.0166455	0.983369	0.845785	0.154402	0.176936	0.847246	0.0846397	0.917431	0.686327	0.319339	0.228999	0.779893	0.506233	0.494169	0.777688	0.222718	0.874191	0.12613	0.155495	0.8446	0.0339264	0.966346	0.110537	0.891511	0.0135256	0.986682	1	1	1	1	1	1	1
LIFR	LIFR	Lifr	0.662011	0.340933	7.45965e-66	1	0.00600803	0.994055	0.698915	0.301225	1.40586e-185	1	1.34399e-21	1	0.295874	0.704179	9.40999e-134	1	6.58563e-53	1	0.12546	0.880667	0.000534705	0.999473	0.167508	0.833514	0.825725	0.176495	0.999203	0.000797481	0.896797	0.103265	1.44127e-08	1	1.08492e-116	1	0.0761883	0.923903	0.496718	0.506564	0.719551	0.281606	0.645421	0.357416	0.5	0.508381	0.990414	0.0113372	0.973481
LIMS2	LIMS2	Lims2	0.0175485	0.982799	5.29014e-11	1	0.91616	0.0842929	9.28489e-16	1	2.93008e-16	1	1	2.97672e-07	1.95874e-76	1	1	1.74147e-87	1	1.77185e-139	0.00284845	0.99748	1.71183e-08	1	0.81248	0.189905	0.014244	0.986141	0.000555385	0.999446	0.888405	0.111761	0.113757	0.886393	0.999392	0.000608507	0.958859	0.0412302	0.297357	0.710962	0.919777	0.0811242	0.868958	0.133696	1	1	1	1	1
LITAF	LITAF	Litaf	0.148049	0.854283	1	8.26936e-74	0.995983	0.0040487	1.31251e-05	0.999987	1	4.7358e-206	1	1.36214e-24	6.16494e-93	1	1	1.08772e-52	1	1.52119e-159	0.0227111	0.979885	0.999999	9.18353e-07	1	1.02525e-07	1.0421e-13	1	1	5.72127e-22	1	3.33182e-28	1.98617e-18	1	1	5.39108e-146	1	4.06131e-35	0.0725344	0.928738	0.999821	0.000180624	0.998419	0.00160769	0.218822	0.789725	0.99951	0.000641905	0.999229
LMNA	LMNA	Lmna	0.761306	0.241189	1	4.18594e-64	0.964405	0.0358005	8.43534e-14	1	1	3.30697e-22	1	2.67162e-15	4.19468e-24	1	1	3.02674e-99	1	1.17787e-94	0.0184605	0.982702	0.999588	0.000416348	1	1.65644e-07	1.808e-13	1	1	2.72571e-19	1	2.72082e-27	3.89289e-31	1	1	2.37117e-11	1	8.94682e-34	0.000112903	0.999889	0.0125462	0.987503	0.993085	0.0069911	0.192699	0.809974	0.985348	0.0158386	0.987847
LMOD1	LMOD1	Lmod1	0.373649	0.6357	8.36812e-05	0.999917	0.554139	0.45415	0.335526	0.664949	4.80024e-05	0.999952	0.121005	0.879855	0.00349767	0.996508	1.55283e-17	1	0.00236803	0.997637	1	1	1	1	1	1	0.728291	0.276708	6.7648e-08	1	9.54931e-13	1	0.549217	0.451048	1.7353e-07	1	8.50028e-08	1	0.00101406	0.999003	2.56527e-08	1	1	1	0.266055	0.745531	0.436127	0.605648	1
LMOD3	LMOD3	Lmod3	0.408692	0.604071	0.171905	0.828409	0.577736	0.427753	0.278882	0.72205	0.00851858	0.991497	1	1	0.126548	0.873682	8.57323e-06	0.999991	0.00804275	0.992	1	1	1	1	1	1	0.228999	0.779893	0.000814053	0.999195	0.565586	0.436915	0.113757	0.886393	1.55445e-05	0.999984	0.607792	0.394627	5.05623e-13	1	5.39951e-16	1	0.999127	0.000886046	0.000161113	0.999845	0.108728	0.896712	1
LPIN1	LPIN1	Lpin1	0.293805	0.711664	4.17005e-08	1	0.59571	0.408661	0.00568261	0.994326	1.42383e-38	1	0.0162711	0.983833	0.000138484	0.999862	7.54096e-50	1	5.5655e-11	1	0.764845	0.253276	0.338372	0.664937	0.0446482	0.956177	0.0444721	0.956303	3.30259e-05	0.999967	0.530571	0.469709	1.17132e-08	1	1.31999e-69	1	0.926052	0.0741169	0.000680082	0.999329	1.72506e-05	0.999983	0.823542	0.17817	0.00556868	0.994609	0.197824	0.811676	1
LRP12	LRP12	Lrp12	0.398793	0.612808	0.0105005	0.989538	0.559598	0.447806	0.192772	0.807522	5.7514e-09	1	0.0472294	0.953285	0.000548391	0.999453	6.80818e-14	1	0.321087	0.679086	0.176936	0.847246	0.0888981	0.913251	0.686327	0.319339	0.458234	0.546659	0.77764	0.222491	0.736681	0.26351	0.0122668	0.987745	3.97828e-06	0.999996	0.889451	0.110729	0.581038	0.422365	0.00762439	0.992491	0.0053246	0.994936	0.334638	0.683459	0.469957	0.589451	1
LRP4	LRP4	Lrp4	1	1	0.873973	0.126503	0.554139	0.45415	0.331639	0.66971	0.863116	0.137019	0.727881	0.273544	0.792065	0.208384	0.988566	0.0114419	0.844252	0.155838	1	1	0.738893	0.265048	0.733956	0.27012	0.465609	0.541247	0.996701	0.00330282	0.979769	0.0202528	0.00016674	0.999833	2.18768e-32	1	0.816316	0.184191	0.297357	0.710962	0.164353	0.838939	1	1	0.334638	0.683459	0.469957	0.589451	1
LRSAM1	LRSAM1	Lrsam1	0.419786	0.594543	0.247024	0.753397	0.573618	0.432212	0.429673	0.570902	0.0250287	0.97499	0.313574	0.68755	0.382452	0.617831	0.309456	0.690615	0.492973	0.50716	1	1	0.658474	0.348523	0.655027	0.35217	0.0947672	0.908112	0.102955	0.897194	0.818382	0.181922	0.081155	0.918947	1.626e-06	0.999998	0.649812	0.351837	0.137752	0.864912	0.0971171	0.903914	0.71416	0.294258	0.334638	0.683459	0.469957	0.589451	1
MACF1	MACF1	Macf1	0.688382	0.314495	4.52904e-12	1	0.0918689	0.908619	0.000740327	0.999261	1.9366e-30	1	0.499721	0.500558	9.0189e-16	1	1.07955e-55	1	0.226705	0.773318	0.0844288	0.921257	0.969867	0.0303365	0.998742	0.00127079	0.0623558	0.938283	0.00237889	0.997623	0.608634	0.391489	1.12084e-11	1	2.48122e-88	1	0.913666	0.0864318	0.189346	0.812402	0.0137708	0.986346	0.272525	0.730844	0.154032	0.85134	0.990414	0.0113372	0.999229
MAG	MAG	Mag	1	1	1	1	1	1	1	1	0.896297	0.104071	0.599162	0.404889	1	1	0.731239	0.26919	0.661389	0.339316	1	1	1	1	1	1	1	1	1	1	1	1	1	1	0.999833	0.000167242	0.763736	0.236999	1	1	1	1	1	1	1	1	1	1	1
MAPT	MAPT	Mapt	1	1	0.93534	0.0648802	0.569257	0.436984	0.290385	0.710623	0.890319	0.109775	0.771316	0.229747	0.0212713	0.978782	0.965863	0.0341505	0.9975	0.00250195	1	1	0.805384	0.197121	0.799693	0.20292	0.161784	0.841222	0.00604208	0.993971	0.459805	0.540619	0.00759836	0.99241	0.962143	0.0378644	0.996434	0.00357377	0.189213	0.812287	0.00738591	0.992672	0.228134	0.774388	0.060084	0.941402	0.246455	0.765734	0.433816
MARS2	MARS2	Mars2	0.470833	0.558178	0.676596	0.324079	0.559598	0.447806	0.0450259	0.955049	7.51749e-16	1	0.161438	0.839531	0.323981	0.676345	0.638183	0.361899	0.765623	0.234486	1	1	0.738893	0.265048	0.733956	0.27012	0.970315	0.0311341	0.94775	0.0523198	0.314356	0.685945	1.38545e-05	0.999986	3.79111e-38	1	0.904726	0.0954982	0.297357	0.710962	0.732391	0.270166	0.786176	0.218937	0.334638	0.683459	0.469957	0.589451	1
MB	MB	Mb	0.334507	0.672539	2.73852e-07	1	0.564606	0.442144	0.80405	0.196187	3.21073e-10	1	4.05325e-06	0.999996	0.022047	0.97797	8.71456e-29	1	1.65224e-09	1	0.322018	0.698406	0.00056819	0.999458	0.0360401	0.965202	0.00420821	0.995877	4.94021e-34	1	0.0782018	0.921966	0.297588	0.702553	9.67479e-11	1	0.0116246	0.988417	0.037653	0.962591	3.68325e-16	1	0.000142061	0.99986	0.027793	0.97274	0.49454	0.516375	0.525114
MBNL1	MBNL1	Mbnl1	0.830585	0.171453	5.45663e-09	1	0.037852	0.962373	0.946671	0.0533727	2.35707e-22	1	0.000129452	0.999871	0.999557	0.000443734	1.65439e-72	1	8.10585e-46	1	0.0468346	0.955773	0.0124951	0.9876	0.514063	0.48716	0.87665	0.124294	0.0505282	0.949493	0.00953378	0.990473	0.00829747	0.991706	7.16156e-119	1	3.09991e-05	0.999969	0.0588212	0.941567	0.00561864	0.994406	0.517761	0.483718	0.479366	0.524381	0.352608	0.658566	0.529461
MBNL2	MBNL2	Mbnl2	0.0575517	0.943429	0.861105	0.138955	0.937202	0.0631482	0.0256928	0.974332	1	2.04528e-10	0.998748	0.00125438	0.0157773	0.984229	1	2.97871e-13	1	1.65464e-08	0.59225	0.419111	0.727771	0.273226	0.428157	0.573057	0.034623	0.965791	1	4.81869e-12	1	5.50776e-08	0.987738	0.01227	1	7.07555e-112	0.999142	0.000859128	0.227732	0.773819	1	9.21152e-11	0.999989	1.10704e-05	0.0385395	0.962426	0.778702	0.232052	0.973481
MBNL3	MBNL3	Mbnl3	0.432636	0.583979	0.00120815	0.998802	1	1	0.0625462	0.93759	1.19613e-09	1	0.599162	0.404889	0.0490658	0.951064	0.608971	0.391131	0.961411	0.0386276	1	1	0.716582	0.287998	0.712006	0.292723	1	1	0.619577	0.381719	0.591484	0.410261	0.0415398	0.958509	1.18413e-09	1	0.649812	0.351837	0.297357	0.710962	0.164353	0.838939	1	1	1	1	1	1	1
MDH1	MDH1	Mdh1	0.234794	0.769119	0.337124	0.663029	0.748023	0.25341	0.0204546	0.979574	0.0186369	0.981369	0.914801	0.0853644	0.0286151	0.971402	0.229967	0.770053	0.912591	0.0874268	0.187702	0.825633	0.814836	0.186216	0.940676	0.0598082	0.163479	0.83797	0.981167	0.0188426	0.98983	0.0101774	3.53851e-05	0.999965	0.00914426	0.990857	0.998486	0.00151594	0.921613	0.0788388	1	1.08874e-09	0.970346	0.029863	0.0571859	0.943784	0.968404	0.0336015	0.953782
MEF2A	MEF2A	Mef2a	0.34901	0.654039	6.13226e-38	1	0.176126	0.824888	0.263961	0.736178	1.31733e-36	1	0.00096468	0.999038	2.98539e-22	1	3.78812e-84	1	0.165614	0.834407	0.0110928	0.989819	3.01704e-05	0.99997	0.609114	0.392737	0.00215556	0.997881	1.19612e-19	1	0.212196	0.787944	3.0776e-15	1	1.56015e-164	1	0.550353	0.449907	0.0473774	0.953009	4.08759e-05	0.999959	0.187367	0.814185	0.609116	0.395232	0.224513	0.786394	0.264097
MEGF10	MEGF10	Megf10	0.470833	0.558178	0.040214	0.960181	1	1	0.331639	0.66971	0.640705	0.359551	0.689844	0.312008	0.394724	0.605878	0.0517571	0.948304	0.181003	0.81929	1	1	1	1	1	1	0.950571	0.0509813	0.818812	0.181364	0.0742119	0.92591	0.319552	0.680523	3.15162e-24	1	0.00198709	0.998016	0.0482587	0.952561	0.00140432	0.998616	1	1	0.334638	0.683459	0.469957	0.589451	1
MET	MET	Met	0.0753983	0.925847	1.64963e-71	1	0.58538	0.419572	2.57231e-10	1	3.90963e-102	1	0.773978	0.226558	2.79387e-09	1	7.50051e-40	1	0.797153	0.203119	0.176936	0.847246	0.71953	0.282394	0.915137	0.0857931	1.17232e-05	0.999989	8.3703e-09	1	0.991421	0.00858979	2.83562e-12	1	1.60059e-61	1	0.998803	0.00119969	0.137752	0.864912	0.0242257	0.976155	1	1	0.334638	0.683459	0.999998	3.36114e-06	0.999229
MFN2	MFN2	Mfn2	0.234794	0.769119	8.83103e-06	0.999991	0.672297	0.329976	0.0891612	0.910937	4.70648e-14	1	0.16603	0.834365	0.0585646	0.941472	4.38809e-06	0.999996	0.100116	0.899914	0.174367	0.83835	0.0882551	0.912733	0.596223	0.406364	0.585309	0.419949	0.915611	0.0844542	0.779713	0.220454	0.0182361	0.981776	3.84796e-27	1	0.0544649	0.945635	0.981325	0.0188694	0.999613	0.000389887	0.463419	0.53804	1	5.90812e-10	0.891413	0.115501	0.127523
MIB1	MIB1	Mib1	0.114706	0.887118	3.36273e-59	1	0.554139	0.45415	0.000622657	0.999378	7.90915e-55	1	0.00332956	0.9967	7.1628e-11	1	1.99994e-73	1	4.20914e-06	0.999996	0.187702	0.825633	0.000144385	0.999861	0.122407	0.880084	0.000155476	0.999848	7.52733e-55	1	0.319292	0.681165	1.15872e-07	1	5.48735e-97	1	0.0110892	0.988951	0.137752	0.864912	0.0971171	0.903914	0.71416	0.294258	1	1	1	1	1
MICU1	MICU1	Micu1	0.276357	0.728586	0.0464694	0.953582	0.684438	0.31766	0.296683	0.703544	0.000130961	0.999869	0.278493	0.721945	3.6246e-06	0.999996	0.00312803	0.996873	0.998907	0.00109326	0.0442037	0.960933	0.679799	0.321736	0.974121	0.0261519	0.000144129	0.99986	0.09094	0.909106	0.999263	0.0007377	1.50087e-05	0.999985	5.15913e-06	0.999995	0.99905	0.000951596	0.0103557	0.989787	0.256034	0.744686	0.9766	0.0237294	0.187506	0.816583	0.999316	0.000798628	0.999805
MME	MME	Mme	0.408692	0.604071	0.0019634	0.998047	0.541227	0.470527	0.996506	0.00350662	8.86322e-05	0.999911	4.64501e-09	1	0.0264936	0.973543	2.20496e-12	1	0.00237308	0.997632	0.0227111	0.979885	4.82561e-13	1	1	1	0.0776781	0.923875	2.93337e-22	1	0.00660463	0.993448	0.0483679	0.951677	9.17695e-15	1	0.0339264	0.966346	0.0725344	0.928738	0.0043239	0.995741	1	1	0.130496	0.873908	0.363859	0.659634	1
MPDU1	MPDU1	Mpdu1	0.218245	0.785321	0.00123467	0.998767	0.712361	0.289402	0.0109814	0.989036	0.000794916	0.999205	0.932343	0.06781	4.12953e-09	1	0.0379025	0.962103	1	4.89507e-07	0.639868	0.374328	0.208685	0.792678	0.113796	0.887141	0.0206317	0.979932	0.36818	0.63198	0.972331	0.0277056	0.0198835	0.980133	0.207195	0.792827	0.963441	0.0366128	0.0217048	0.978652	0.00217911	0.997845	0.786176	0.218937	1	1	1	2.72906e-11	0.999229
MPV17	MPV17	Mpv17	0.264191	0.740421	0.176948	0.823176	0.710913	0.290866	0.00467622	0.995332	0.0444056	0.955606	0.983881	0.0161642	3.89552e-05	0.999961	0.999885	0.000115098	1	1.68768e-09	0.858474	0.164557	0.987865	0.0122627	0.939344	0.0611522	0.0285487	0.972052	0.954485	0.0455417	0.997422	0.00258123	0.00797574	0.99203	1.634e-08	1	0.811421	0.188747	0.0945176	0.906457	0.12448	0.876063	0.748168	0.254083	0.92387	0.079464	0.998916	0.00139669	0.906132
MPZ	MPZ	Mpz	0.398793	0.612808	0.0206916	0.979375	0.564606	0.442144	0.209247	0.791336	0.540256	0.459899	0.794539	0.206365	0.0212713	0.978782	0.00501199	0.994993	0.864389	0.135769	0.0865446	0.923958	3.98311e-05	0.999963	0.613502	0.397052	1	1	0.761806	0.238644	0.705231	0.295431	0.847047	0.153301	0.367085	0.633046	0.120345	0.880219	1	1	1	1	1	1	1	1	1	1	1
MRPL3	MRPL3	Mrpl3	0.228025	0.775743	0.00100608	0.998996	0.703504	0.298356	0.597065	0.403144	2.65744e-17	1	0.000596431	0.999406	0.621436	0.378667	0.0241039	0.975901	0.0287714	0.971237	0.187702	0.825633	0.372171	0.629696	0.788639	0.21287	0.120714	0.880564	3.59228e-05	0.999964	0.184587	0.815544	9.61131e-05	0.999904	8.24533e-60	1	0.134815	0.865311	0.3055	0.695845	0.00269152	0.997324	0.0848818	0.915881	0.368724	0.635413	0.210834	0.799334	0.264097
MRPL44	MRPL44	Mrpl44	0.303153	0.70263	0.000308794	0.999692	0.624071	0.379221	0.958952	0.0411195	6.79306e-07	0.999999	1.11805e-05	0.999989	0.852304	0.147781	0.00189048	0.99811	0.000216534	0.999784	0.0227111	0.979885	0.00472603	0.995365	0.845105	0.156756	0.161784	0.841222	2.17458e-05	0.999978	0.22262	0.777816	0.0797869	0.920263	1.70922e-20	1	0.00581185	0.994212	0.268208	0.733381	0.378501	0.622324	0.645138	0.356815	0.0222884	0.978401	0.783375	0.228299	0.999229
MRPS25	LOC105862333	Mrps25	0.910843	0.0914639	0.216343	0.783799	0.0657911	0.934867	1	2.93039e-10	2.57589e-10	1	8.45451e-19	1	1	1.10386e-40	0.0922584	0.907755	1.25665e-73	1	0.997513	0.00275769	0.724728	0.276862	4.10569e-06	0.999996	1	1.83951e-08	0.730926	0.269182	1.06036e-17	1	1	2.79323e-08	4.18462e-69	1	3.75536e-41	1	0.999732	0.000271277	0.00669523	0.993336	8.14573e-07	0.999999	0.997784	0.00228139	0.141207	0.865652	0.0827327
MSTN	MSTN	Mstn	1	1	1	1	1	1	1	1	1	1	1	1	0.931181	0.0692342	0.731239	0.26919	0.0793807	0.920821	1	1	1	1	1	1	0.0947672	0.908112	0.638271	0.361929	0.93285	0.0672433	1	1	1	1	1	1	0.138201	0.863443	0.889178	0.11135	0.955564	0.0450392	1	1	1	1	1
MSTO1	MSTO1	Msto1	0.432636	0.583979	0.905499	0.0946636	0.613583	0.390043	0.716435	0.284028	0.413531	0.586576	0.25848	0.742234	0.306059	0.694171	0.708036	0.292018	0.818872	0.181196	1	1	0.79128	0.211486	0.785702	0.217177	0.663243	0.344482	0.725452	0.274804	0.501416	0.498988	0.108663	0.891434	0.000517176	0.999483	0.641742	0.358775	0.22277	0.782309	0.694631	0.307483	0.834094	0.169485	1	1	1	1	1
MTAP	MTAP	Mtap	0.284889	0.720302	0.000890999	0.999111	0.647029	0.355697	0.210094	0.790102	0.000128544	0.999872	0.396804	0.603724	0.0098771	0.990131	0.000530399	0.99947	0.655773	0.344285	0.269249	0.744572	0.0035252	0.996547	0.119837	0.881658	0.000492234	0.99952	4.3395e-08	1	0.931683	0.0683877	0.228916	0.771171	1.24167e-15	1	0.0139654	0.986064	0.0482587	0.952561	0.456196	0.545125	0.945019	0.0559726	0.987331	0.0144094	1	1	0.433816
MTMR2	MTMR2	Mtmr2	0.998615	0.00144518	0.219058	0.781073	0.000599993	0.99941	0.157334	0.842812	3.42669e-08	1	0.267164	0.733268	0.858497	0.141571	0.999076	0.000923853	0.782745	0.217289	0.0442037	0.960933	0.251244	0.750504	0.915137	0.0857931	0.0435888	0.957641	0.551193	0.448987	0.962449	0.0376009	0.160634	0.839465	0.0245301	0.975475	0.657902	0.34241	0.966993	0.0340532	0.853657	0.14789	0.186993	0.815979	1	1	1	1	1
MTO1	MTO1	Mto1	0.260289	0.744224	2.24667e-10	1	0.610805	0.392921	0.00639946	0.993614	3.95752e-16	1	0.814534	0.186249	7.58188e-14	1	1.37893e-32	1	0.997541	0.00246135	0.0227111	0.979885	9.23704e-09	1	0.655027	0.35217	0.00220933	0.99785	8.30722e-11	1	0.87697	0.123215	0.000430635	0.99957	5.11393e-20	1	0.926052	0.0741169	0.0725344	0.928738	0.783328	0.217652	0.963714	0.0369246	0.154032	0.85134	0.378172	0.647744	1
MTPAP	MTPAP	Mtpap	0.272221	0.732606	0.262757	0.7374	0.712361	0.289402	0.0276392	0.972403	0.00632597	0.993676	0.902628	0.0975856	0.0144741	0.985543	1	1.57263e-13	1	1.09597e-10	0.187702	0.825633	0.230702	0.770967	0.701496	0.300534	0.728291	0.276708	0.987382	0.01263	0.877196	0.122905	0.000525466	0.999475	6.67211e-10	1	0.957456	0.0426012	0.278286	0.72403	0.19802	0.802882	0.523363	0.479971	0.474871	0.533488	0.378172	0.647744	0.433816
MUSK	MUSK	Musk	0.448435	0.571998	0.00665837	0.993402	1	1	0.258228	0.742584	0.00415632	0.995851	1	1	0.121441	0.878924	0.182095	0.818035	0.797153	0.203119	1	1	1	1	1	1	1	1	0.933201	0.06689	0.872018	0.128176	1.49796e-08	1	1.42956e-51	1	0.921527	0.0785503	0.550899	0.453926	0.169002	0.832688	0.186973	0.817675	0.266055	0.745531	0.436127	0.605648	1
MYBPC1	MYBPC1	Mybpc1	0.366317	0.642513	1.47831e-07	1	0.533315	0.483328	0.135849	0.86448	1.63244e-05	0.999984	0.599162	0.404889	0.0436066	0.956447	1.87748e-16	1	3.57124e-08	1	0.176936	0.847246	0.00020088	0.999819	1	1	0.0827507	0.918601	4.212e-35	1	8.27319e-07	0.999999	0.0394589	0.960578	0.895566	0.10445	0.975683	0.0243586	7.98744e-09	1	9.04486e-41	1	0.000366025	0.999638	0.000214378	0.999792	0.0516917	0.951143	0.525209
MYBPC3	MYBPC3	Mybpc3	0.470833	0.558178	0.040214	0.960181	1	1	1	1	1	1	1	1	0.250567	0.750427	0.238033	0.762251	0.661389	0.339316	1	1	1	1	1	1	1	1	1	1	1	1	1	1	1	1	1	1	1	1	0.846977	0.156206	0.71416	0.294258	1	1	1	1	1
MYF5	MYF5	Myf5	0.419786	0.594543	0.00201075	0.998002	0.533315	0.483328	0.135849	0.86448	0.000163029	0.999837	0.666232	0.335972	0.00119879	0.998804	7.49683e-09	1	0.845785	0.154402	1	1	1	1	1	1	1	1	0.700465	0.300218	0.654885	0.346073	7.47861e-06	0.999993	1.48945e-78	1	0.102462	0.897601	0.22277	0.782309	0.292386	0.710272	0.71416	0.294258	0.334638	0.683459	0.469957	0.589451	1
MYH11	MYH11	Myh11	0.352752	0.655236	0.00115247	0.998851	0.58538	0.419572	0.0776028	0.922569	0.00124454	0.998757	0.814534	0.186249	0.191271	0.808871	2.15694e-09	1	0.000232321	0.999768	1	1	0.615969	0.394311	0.613502	0.397052	0.22942	0.774643	4.70593e-06	0.999995	0.0829889	0.917304	0.179205	0.821061	0.196961	0.803104	0.778791	0.221872	0.967841	0.0339416	1	1	0.0363191	0.965597	1	1	1	1	1
MYH14	MYH14	Myh14	0.448435	0.571998	0.00665837	0.993402	1	1	0.424229	0.579022	0.213944	0.786651	1	1	0.0490658	0.951064	3.4514e-05	0.999966	1	1	0.176936	0.847246	0.00020088	0.999819	1	1	1	1	1	1	1	1	1.52341e-05	0.999985	1.85215e-59	1	0.105567	0.894753	0.0217048	0.978652	0.00217911	0.997845	0.786176	0.218937	1	1	1	1	1
MYH6	LOC105861221	Myh6	1	1	1	1	1	1	0.424229	0.579022	0.213944	0.786651	1	1	1	1	1	1	1	1	1	1	1	1	1	1	1	1	1	1	1	1	0.389455	0.611803	0.148313	0.851892	1	1	1	1	1	1	1	1	0.0309255	0.970031	0.270446	0.743326	1
MYH8	LOC105878375	Myh8	1	1	1	1	1	1	1	1	1	1	1	1	1	1	1	1	1	1	1	1	1	1	1	1	1	1	1	1	1	1	0.327891	0.672859	0.0493295	0.950728	1	1	0.550899	0.453926	0.0440815	0.956636	0.0363191	0.965597	1	1	1	1	1
MYL1	MYL1	Myl1	0.994513	0.00585072	0.846146	0.154007	0.0144503	0.985786	0.995005	0.00501235	0.879193	0.120854	0.02742	0.972687	0.999999	9.5798e-07	0.885475	0.114546	1.02461e-06	0.999999	0.541731	0.486067	0.5	0.50303	0.444294	0.558779	0.993093	0.00706865	0.358862	0.641325	4.33626e-06	0.999996	0.999938	6.21414e-05	1	4.75448e-08	0.0963376	0.903786	0.999995	5.31407e-06	1	2.65888e-45	1	1.65828e-16	0.995282	0.00483494	0.798102	0.209693	0.623608
MYL2	MYL2	Myl2	0.196977	0.806181	3.65067e-37	1	1	1	0.036583	0.963466	7.78705e-35	1	9.07809e-13	1	2.4372e-15	1	1.87821e-131	1	4.02352e-23	1	0.0115714	0.989747	6.57661e-16	1	1	1	4.9853e-07	1	2.56908e-178	1	5.97886e-06	0.999994	0.101036	0.899018	3.36449e-35	1	4.80461e-17	1	3.29035e-07	1	4.4073e-27	1	0.000224799	0.999784	5.29092e-06	0.999995	0.0147732	0.98622	0.0576453
MYL3	MYL3	Myl3	0.398793	0.612808	8.63616e-06	0.999991	1	1	0.593183	0.40751	0.000485343	0.999515	0.00351538	0.996562	0.671838	0.328364	2.07342e-11	1	6.54003e-12	1	0.176936	0.847246	0.0107842	0.989745	0.613502	0.397052	0.267979	0.735555	1.03449e-30	1	1.25964e-18	1	0.179205	0.821061	0.129663	0.870387	0.763736	0.236999	0.660994	0.341748	0.0303937	0.969901	0.0239589	0.976661	1	1.3819e-09	0.251212	0.757429	0.0188177
MYL4	MYL4	Myl4	0.419786	0.594543	0.305194	0.695254	0.577736	0.427753	0.0547294	0.945388	2.09723e-05	0.999979	0.804891	0.195949	0.00334969	0.996658	0.158579	0.841467	0.989946	0.0100634	1	1	0.891401	0.109817	0.885814	0.11548	1	1	0.952298	0.0477648	0.896679	0.103472	0.312568	0.688104	1	4.17177e-11	0.942249	0.0578797	1	1	0.9997	0.000304289	0.970471	0.0300436	0.987331	0.0144094	1	1	0.433816
MYLK	MYLK	Mylk	0.346425	0.661215	1	1.27648e-12	0.836757	0.164096	1	2.75357e-10	1	1.94854e-39	0.0602421	0.939844	1	1.03533e-16	1	6.92819e-08	1.36147e-08	1	0.176936	0.847246	0.94706	0.0533965	0.979743	0.020471	4.27532e-05	0.999958	0.952596	0.047425	0.999999	7.08641e-07	0.490859	0.5095	0.973406	0.0266047	0.709004	0.291431	0.297357	0.710962	0.51323	0.490549	0.71416	0.294258	1	1	1	2.72906e-11	0.999229
MYLK2	MYLK2	Mylk2	0.432636	0.583979	0.00966774	0.990392	0.533315	0.483328	0.999949	5.16605e-05	0.195951	0.804302	2.53934e-06	0.999998	0.989485	0.010544	0.0166802	0.983347	5.47396e-08	1	1	1	0.615969	0.394311	0.613502	0.397052	0.228999	0.779893	0.767315	0.232906	0.861385	0.138829	1	5.33378e-149	1	5.47232e-08	2.14892e-61	1	0.921036	0.0794072	0.000157638	0.999843	0.000970654	0.99904	0.449486	0.553977	0.0681506	0.935503	0.143096
MYLPF	MYLPF	Mylpf	0.949892	0.0518123	0.885437	0.114655	0.0761455	0.924542	0.99952	0.000481648	0.383995	0.616073	0.00048458	0.999518	0.999959	4.06251e-05	0.999451	0.000548726	0.0195042	0.980501	0.592239	0.424306	0.0943594	0.906679	0.0543211	0.946375	0.0912476	0.90978	9.91725e-08	1	0.104167	0.895928	0.989175	0.0108373	0.994205	0.00579628	0.0975824	0.902534	2.96313e-06	0.999997	1	3.81249e-14	1	6.73198e-15	0.0154539	0.984871	0.87268	0.133134	0.967169
MYO18B	MYO18B	Myo18b	1	1	1	1	1	1	0.331639	0.66971	0.0378356	0.96224	1	1	0.088632	0.911619	0.00427437	0.995733	0.661389	0.339316	1	1	1	1	1	1	1	1	0.585651	0.416224	0.565586	0.436915	0.00398789	0.996015	3.92723e-47	1	3.79298e-11	1	0.390853	0.610949	0.000591935	0.999413	0.0179652	0.982344	0.144094	0.859034	0.278992	0.735402	0.433816
MYO5A	MYO5A	Myo5a	0.293805	0.711664	2.09056e-10	1	0.577736	0.427753	0.0558437	0.944249	6.64741e-07	0.999999	0.655472	0.345295	0.000728677	0.999273	0.000350781	0.999649	0.964808	0.0352192	0.541731	0.486067	0.239907	0.763264	0.215629	0.78743	0.996299	0.00387039	0.994616	0.00539071	0.343568	0.656638	0.0416773	0.958349	2.0546e-13	1	0.291265	0.709018	0.22277	0.782309	0.51475	0.487931	0.786176	0.218937	0.772434	0.236503	0.436127	0.605648	0.433816
MYO9A	MYO9A	Myo9a	0.167264	0.835378	6.45747e-12	1	0.692624	0.309367	0.000220934	0.999779	6.49433e-43	1	0.351186	0.649342	1.69511e-16	1	3.21507e-39	1	0.989918	0.0100873	0.0227111	0.979885	0.0178534	0.982411	0.878742	0.122645	0.000350745	0.999658	5.09726e-10	1	0.909542	0.090551	2.82597e-07	1	1.49971e-62	1	0.693404	0.306942	0.0590953	0.941922	0.00246141	0.997575	1	1	0.18279	0.823885	0.394235	0.634936	1
MYOD1	MYOD1	Myod1	1	1	0.873973	0.126503	0.554139	0.45415	0.392319	0.609938	0.996467	0.00353986	0.758181	0.242981	0.170345	0.830215	0.866894	0.133181	0.925293	0.0747858	1	1	1	1	1	1	1	1	0.831955	0.168317	0.766856	0.233581	1	1.23003e-10	1	5.67841e-139	0.99938	0.000620795	0.00977752	0.990381	0.798376	0.202275	0.99628	0.00378306	0.08059	0.92198	0.940053	0.0661552	0.999229
MYOT	MYOT	Myot	0.470833	0.558178	0.040214	0.960181	1	1	0.189776	0.810731	0.00018072	0.99982	1	1	0.586204	0.414085	3.40514e-05	0.999966	9.06697e-05	0.99991	0.541731	0.486067	0.00020088	0.999819	0.000143745	0.999871	0.970315	0.0311341	0.684384	0.316382	6.11215e-06	0.999994	0.014406	0.98561	7.07042e-15	1	0.649812	0.351837	0.999986	1.44839e-05	0.999984	1.58728e-05	0.0140448	0.986065	0.987573	0.0127004	0.225724	0.782418	0.141745
MYOZ2	MYOZ2	Myoz2	1	1	1	1	1	1	0.316513	0.684696	0.025798	0.974252	1	1	0.931702	0.0684547	0.0519423	0.948119	0.000159797	0.999841	0.858474	0.164557	1	1	0.000143745	0.999871	0.465609	0.541247	0.004448	0.995573	0.036579	0.963601	0.28614	0.714419	0.0183118	0.981708	1	1	0.999999	6.3147e-07	0.56748	0.433682	3.23425e-06	0.999997	1	2.25546e-09	0.975167	0.0264956	0.376392
MYPN	MYPN	Mypn	1	1	0.716867	0.284688	0.533315	0.483328	0.996938	0.00310734	0.425568	0.574894	0.00351538	0.996562	0.532059	0.46866	0.0108382	0.989188	0.00804275	0.992	1	1	1	1	1	1	1	1	1	1	1	1	0.219177	0.781178	0.00749592	0.992511	0.607792	0.394627	0.00144499	0.998573	5.42806e-05	0.999946	0.813054	0.188334	0.204831	0.798237	0.197824	0.811676	0.306198
NAGLU	NAGLU	Naglu	0.312995	0.693145	0.0395941	0.960461	0.649128	0.353554	0.643377	0.357098	0.999588	0.000412471	0.701718	0.298801	0.173945	0.826177	0.0274226	0.972586	0.389769	0.610321	0.187702	0.825633	0.0300338	0.970446	0.444294	0.558779	0.000215393	0.99979	0.245224	0.754863	0.999534	0.000466777	0.00516327	0.994841	5.76646e-24	1	0.302233	0.698148	0.74696	0.256248	0.0242257	0.976155	0.0053246	0.994936	0.667593	0.341714	0.412917	0.620984	0.433816
NDRG1	NDRG1	Ndrg1	0.0180255	0.98233	1.13135e-05	0.999989	0.946699	0.0536047	0.000345079	0.999655	2.74531e-42	1	0.180304	0.819863	2.2021e-42	1	1.54041e-14	1	1	5.5785e-22	0.331373	0.678455	0.999992	8.38562e-06	0.999995	5.41615e-06	0.156076	0.845026	1	1.61757e-13	1	4.91072e-07	3.81931e-05	0.999962	1	5.62284e-48	1	3.7923e-11	0.550899	0.453926	0.991998	0.00807939	0.910608	0.0905348	0.218822	0.789725	0.998916	0.00139669	0.999229
NDST1	NDST1	Ndst1	0.318126	0.688214	0.938232	0.0618279	0.720837	0.28084	0.327215	0.672981	1	5.43636e-17	0.983858	0.0161725	1.47558e-06	0.999999	2.07217e-18	1	0.469757	0.530307	0.754338	0.260332	0.740067	0.261442	0.358436	0.643322	0.585309	0.419949	0.993239	0.00676763	0.943976	0.0560742	0.168538	0.83158	0.99941	0.000589828	0.950665	0.0494066	0.297357	0.710962	0.164353	0.838939	1	1	0.266055	0.745531	0.99987	0.000182099	0.999229
NEB	NEB	Neb	0.398793	0.612808	0.000447311	0.999555	0.541227	0.470527	0.0889609	0.91124	3.65046e-07	1	0.637481	0.3653	0.0187998	0.981225	3.97158e-13	1	0.00403511	0.995972	1	1	1	1	1	1	0.0387754	0.962032	4.51627e-23	1	0.0508411	0.94938	1.69157e-08	1	1.70389e-81	1	0.576473	0.423955	4.35338e-08	1	1.09745e-26	1	0.0394449	0.960823	0.000882109	0.999143	0.0311032	0.970771	0.29513
NEFH	NEFH	Nefh	0.432636	0.583979	0.00966774	0.990392	0.533315	0.483328	0.424229	0.579022	0.213944	0.786651	1	1	1	1	1	1	1	1	1	1	1	1	1	1	1	1	1	1	1	1	0.274526	0.72599	0.0133091	0.986705	1	1	1	1	1	1	1	1	1	1	1	1	1
NEFL	NEFL	Nefl	1	5.74445e-20	1	1	2.06049e-57	1	1	1	1	1	1	1	1	1	1	1	1	1	1	1	0.615969	0.394311	0.613502	0.397052	1	1	1	1	1	1	1	1	1	1	1	1	1	1	1	1	1	1	1	1	1	1	1
NEK1	NEK1	Nek1	0.323411	0.683144	1.00114e-05	0.99999	0.588957	0.415778	0.0376992	0.962356	4.09218e-19	1	0.130245	0.870297	0.00294061	0.997063	1.0365e-24	1	2.51989e-05	0.999975	0.764845	0.253276	0.0910862	0.911102	0.00178542	0.998284	0.0802982	0.920864	8.02106e-15	1	0.0176199	0.982425	0.00537614	0.994628	4.41127e-23	1	0.319444	0.680941	0.110537	0.891511	0.0541726	0.94643	0.71416	0.294258	0.154032	0.85134	0.378172	0.647744	1
NEK9	NEK9	Nek9	0.272222	0.732606	0.41802	0.582163	0.720837	0.28084	0.868297	0.131848	0.0459782	0.954035	0.0433307	0.956779	0.111204	0.888862	0.144807	0.855214	0.710207	0.289846	0.187702	0.825633	0.421663	0.580269	0.78713	0.214385	0.0404332	0.960403	0.178397	0.821709	0.924795	0.0752821	0.00141965	0.998582	3.05801e-08	1	0.961667	0.0383979	0.827484	0.174357	0.0679397	0.932597	0.0149435	0.985409	0.508381	0.5	0.378172	0.647744	0.433816
NEXN	NEXN	Nexn	0.359369	0.649012	1.81081e-05	0.999982	0.559598	0.447806	0.0659937	0.934151	0.00817654	0.991829	0.861058	0.13948	0.000934849	0.999067	0.00981112	0.990193	0.984221	0.0157915	0.0865446	0.923958	0.470424	0.531762	0.919992	0.0808802	0.206362	0.795867	0.0594315	0.940613	0.516039	0.484163	0.00392708	0.996077	0.000342891	0.999657	0.970931	0.0291191	0.0733545	0.927061	2.19306e-17	1	0.000123211	0.999878	0.175831	0.826379	0.043697	0.958815	0.143096
NGF	NGF	Ngf	1	1	0.873973	0.126503	0.554139	0.45415	0.348691	0.652846	0.994408	0.00560027	0.783386	0.217592	1	1	0.98953	0.0104795	0.940336	0.0597254	1	1	0.85094	0.15083	0.845105	0.156756	0.228999	0.779893	0.994134	0.00587268	0.98524	0.0147794	0.345181	0.655674	0.994874	0.00513136	0.792436	0.208166	1	1	0.979688	0.0206441	0.868958	0.133696	1	1	1	1	1
NIPA1	NIPA1	Nipa1	0.328866	0.677923	2.88513e-05	0.999971	0.588957	0.415778	0.0180834	0.981954	5.22143e-12	1	0.783386	0.217592	1.76129e-06	0.999998	2.30927e-10	1	0.98571	0.0143013	0.0227111	0.979885	1.99447e-10	1	0.613502	0.397052	0.143697	0.861022	0.920291	0.0797786	0.958909	0.0411457	0.0374106	0.962633	1.33215e-06	0.999999	0.804889	0.195662	0.297357	0.710962	0.164353	0.838939	1	1	1	1	1	1	1
NKX6-2	NKX6-2	Nkx6-2	1	1	1	1	1	1	0.424229	0.579022	0.62966	0.370886	0.599162	0.404889	1	1	0.915948	0.0841422	0.823734	0.176489	1	1	0.615969	0.394311	0.613502	0.397052	1	1	1	1	1	1	1	1	1	1	1	1	1	1	1	1	1	1	1	1	1	1	1
NMNAT2	NMNAT2	Nmnat2	1	1	0.997199	0.00280913	0.621535	0.381833	0.290385	0.710623	0.740314	0.259858	0.743789	0.25749	0.088632	0.911619	0.000580508	0.999421	1	1	1	1	1	1	1	1	1	1	0.619577	0.381719	0.591484	0.410261	0.389455	0.611803	0.876481	0.123634	0.681029	0.32027	1	1	1	1	1	1	1	1	1	1	1
NOP56	NOP56	Nop56	0.581047	0.42259	0.492392	0.507728	0.436848	0.564404	4.75011e-05	0.999953	2.57763e-06	0.999997	0.984064	0.0159657	4.28503e-07	1	0.999246	0.000754059	1	7.05769e-11	0.0198728	0.981683	0.578791	0.422424	0.990864	0.00921632	0.00341457	0.996644	0.997781	0.00222078	0.999995	5.24901e-06	5.82377e-16	1	9.31178e-13	1	1	1.29038e-08	0.245417	0.756229	0.383655	0.617237	0.68272	0.319299	0.099151	0.903074	0.254201	0.758476	0.433816
NOTCH1	NOTCH1	Notch1	0.0952241	0.906311	0.999997	3.35125e-06	0.941901	0.0584268	1.01652e-06	0.999999	0.994926	0.0050758	0.999997	3.13122e-06	1.38291e-19	1	0.00086417	0.999136	1	6.59955e-13	0.110268	0.896669	0.928897	0.0715225	0.992361	0.00770656	0.143697	0.861022	0.661764	0.338466	0.894677	0.105477	0.324909	0.675206	0.832191	0.167826	0.728468	0.271721	0.297357	0.710962	0.975684	0.0246089	0.915932	0.0856487	1	1	1	2.72906e-11	0.999229
NPPA	NPPA	Nppa	1	1	1	1	1	1	0.424229	0.579022	0.213944	0.786651	1	1	1	1	1	1	1	1	1	1	1	1	1	1	1	1	1	1	1	1	1	1	1	1	1	1	1	1	1	1	1	1	1	1	1	1	1
NT5C2	NT5C2	Nt5c2	0.252692	0.751632	0.210686	0.789446	0.724945	0.276692	0.00548349	0.994525	2.55177e-37	1	0.0619183	0.938302	0.000531827	0.999469	1.12839e-13	1	0.161332	0.838712	0.943274	0.0621483	0.388112	0.615184	0.000202118	0.999804	0.925937	0.0751686	0.163696	0.836412	0.00148418	0.998519	7.52536e-05	0.999925	2.52566e-27	1	0.806495	0.193676	0.00435865	0.995712	7.69769e-06	0.999992	0.71416	0.294258	0.130496	0.873908	0.363859	0.659634	1
NTRK1	NTRK1	Ntrk1	1	1	1	1	1	1	1	1	1	1	1	1	0.250567	0.750427	0.0523	0.947839	1	1	1	1	0.658474	0.348523	0.655027	0.35217	1	1	1	1	1	1	1	1	1	1	1	1	1	1	0.846977	0.156206	0.71416	0.294258	1	1	1	1	1
NUP88	NUP88	Nup88	0.293805	0.711664	0.0270762	0.972961	0.663054	0.339369	0.00351374	0.996493	1.65513e-07	1	0.95503	0.0451219	0.701217	0.298898	0.0209087	0.979096	0.0145355	0.98547	0.608621	0.407761	0.280144	0.721588	0.192438	0.809003	0.585309	0.419949	0.653657	0.346538	0.534157	0.466121	6.29958e-05	0.999937	1.56845e-28	1	0.858641	0.141544	0.0807541	0.920242	0.0647918	0.935607	0.711256	0.291977	0.789725	0.218822	0.436127	0.605648	0.433816
OPA1	OPA1	Opa1	0.817818	0.185272	9.67499e-12	1	0.00841742	0.991741	0.067598	0.932471	4.92967e-26	1	0.0225169	0.977563	0.235679	0.764403	4.46204e-16	1	2.9843e-07	1	0.608621	0.407761	0.00350895	0.996581	0.00166857	0.998378	0.108537	0.893182	0.00252465	0.997479	0.49552	0.504769	0.0473987	0.952627	1.1433e-33	1	0.00096195	0.999041	0.0140248	0.986165	0.000459528	0.999545	0.650441	0.353332	0.110929	0.892724	0.350817	0.670776	1
OPTN	OPTN	Optn	0.132679	0.869415	1.36834e-23	1	0.672297	0.329976	0.00366358	0.996342	1.60814e-39	1	0.0982048	0.902027	0.00403346	0.995969	1.45008e-56	1	5.56034e-15	1	0.0311764	0.970978	2.09938e-11	1	0.0365802	0.963951	9.35655e-06	0.999991	9.20065e-52	1	0.143447	0.856681	3.70434e-07	1	6.80005e-75	1	0.228456	0.771995	4.61624e-11	1	1.90703e-34	1	0.122259	0.878539	1.85005e-06	0.999998	0.0193369	0.981916	0.718885
ORAI1	ORAI1	Orai1	0.710594	0.292867	1	1.30026e-08	0.485986	0.515182	0.995704	0.00430334	1	4.83697e-22	0.653602	0.346676	1	8.10402e-09	1	4.68238e-09	0.018755	0.98125	0.322018	0.698406	0.664123	0.337635	0.820471	0.180842	0.459436	0.544605	0.0151882	0.984836	0.0835068	0.916624	0.259821	0.740396	1	3.61746e-09	0.968106	0.0319485	0.0381799	0.962177	0.00654049	0.993497	0.605995	0.396232	0.0188757	0.981709	0.826369	0.183648	0.999229
PAX3	PAX3	Pax3	1	1	1	1	1	1	0.348691	0.652846	0.196204	0.804049	0.599162	0.404889	0.170345	0.830215	0.0108382	0.989188	1	1	1	1	1	1	1	1	1	1	1	1	1	1	0.0111533	0.988859	3.54212e-06	0.999996	0.922252	0.0779265	0.0482587	0.952561	0.00140432	0.998616	1	1	1	1	1	1	1
PAX7	PAX7	Pax7	0.470833	0.558178	0.202983	0.797932	0.533315	0.483328	0.278882	0.72205	0.0819429	0.918151	0.637481	0.3653	0.0490658	0.951064	3.4514e-05	0.999966	1	1	1	1	1	1	1	1	1	1	0.619577	0.381719	0.591484	0.410261	1.10343e-12	1	1.26457e-54	1	0.99898	0.0010217	1	1	0.846977	0.156206	0.71416	0.294258	0.334638	0.683459	0.469957	0.589451	1
PCNA	PCNA	Pcna	0.867258	0.135509	1	2.85864e-13	0.422451	0.578736	0.0250817	0.974953	1	3.54735e-61	1	1.49643e-07	0.99942	0.000580144	1	2.85833e-99	1	1.88128e-24	0.400389	0.617233	0.996892	0.00313763	0.994258	0.00579387	0.88742	0.113806	0.999996	3.97823e-06	0.898193	0.101857	0.889123	0.110938	1	1.25489e-62	0.99845	0.0015518	0.670087	0.331972	0.380903	0.620106	0.25826	0.743696	0.363521	0.643353	0.970305	0.0336368	0.973481
PDK3	PDK3	Pdk3	0.340352	0.666975	0.0847904	0.915323	0.631385	0.371705	0.612987	0.387396	0.105525	0.894513	0.243532	0.757026	0.000439628	0.999561	0.019942	0.980064	0.991841	0.00816396	0.176936	0.847246	0.511698	0.491226	0.845105	0.156756	0.000701249	0.999318	5.30583e-08	1	0.946086	0.0539877	0.010597	0.989415	1.93532e-06	0.999998	0.922252	0.0779265	0.297357	0.710962	0.164353	0.838939	1	1	0.334638	0.683459	0.469957	0.589451	1
PDYN	PDYN	Pdyn	1	1	1	1	1	1	1	1	1	1	1	1	1	1	1	1	1	1	1	1	1	1	1	1	1	1	1	1	1	1	1	1	1	1	1	1	1	1	1	1	1	1	1	1	1	1	1
PEX7	PEX7	Pex7	0.340352	0.666975	0.288686	0.711543	0.649128	0.353554	0.353896	0.6466	0.999793	0.000207534	0.875871	0.124442	0.65827	0.341972	0.999974	2.55289e-05	0.992554	0.00744966	1	1	0.929432	0.0713275	0.924564	0.0762544	0.0435888	0.957641	0.575994	0.42418	0.965679	0.0343668	0.742373	0.25783	1	1.12114e-08	0.834273	0.165911	0.0590953	0.941922	0.999164	0.00084328	0.998038	0.00199533	0.568199	0.440822	0.394235	0.634936	0.433816
PFKM	PFKM	Pfkm	0.293805	0.711664	3.29447e-05	0.999967	0.621535	0.381833	0.214113	0.786108	1.25107e-07	1	0.192806	0.807703	0.856958	0.143129	0.00177547	0.998225	0.000169359	0.999831	0.176936	0.847246	0.143997	0.858725	0.712006	0.292723	0.0395973	0.961225	4.41415e-05	0.999956	0.626908	0.373424	0.000225184	0.999775	5.79972e-23	1	0.926052	0.0741169	2.00421e-05	0.99998	0.715582	0.284872	0.999992	8.14452e-06	0.00346641	0.996624	0.472088	0.539046	0.973908
PFN1	PFN1	Pfn1	0.99848	0.0015601	1	2.85868e-36	0.0178128	0.982302	1	3.98614e-11	1	1.98769e-83	0.30227	0.69795	1	2.44155e-28	1	5.81163e-98	0.492999	0.507025	0.99999	1.12421e-05	1	1.8171e-10	0.0651959	0.935161	0.999996	4.2474e-06	1	3.37484e-27	0.912219	0.08782	0.999998	2.50084e-06	1	1.6458e-50	0.251941	0.748157	1	2.45304e-10	1	8.54797e-08	8.89249e-05	0.999912	0.999993	7.42646e-06	0.981914	0.0195565	0.671591
PGAM2	PGAM2	Pgam2	0.389773	0.620921	0.00325531	0.996758	0.559598	0.447806	0.189776	0.810731	0.0901601	0.909904	0.743789	0.25749	0.554738	0.445498	0.0309148	0.969098	0.0551756	0.94486	0.541731	0.486067	0.143997	0.858725	0.122407	0.880084	0.458234	0.546659	0.000104285	0.999896	0.00536918	0.994655	0.957935	0.0421661	0.990277	0.00972873	0.277548	0.722927	3.21815e-06	0.999997	1	3.73866e-07	1	3.89249e-13	2.9974e-06	0.999997	0.193732	0.813713	0.949009
PGK1	PGK1	Pgk1	0.259593	0.743078	2.30703e-11	1	0.460327	0.540928	5.93151e-09	1	5.19815e-44	1	0.947722	0.0523555	1.82916e-11	1	7.94688e-34	1	0.415603	0.584429	0.00159109	0.998549	0.0350073	0.96523	0.954315	0.0460003	0.00242561	0.997615	0.509366	0.49072	0.997975	0.00202657	1.11833e-11	1	1.64449e-08	1	0.999998	1.84013e-06	0.00453545	0.995504	1	8.58812e-08	1	8.69493e-08	0.034264	0.966414	0.231622	0.777054	0.679387
PHKA1	PHKA1	Phka1	0.381436	0.628524	0.0262053	0.973861	0.581647	0.423553	0.899838	0.100391	0.00459692	0.995407	0.00324245	0.996786	0.0648561	0.935219	0.000510669	0.99949	0.344238	0.655895	1	1	0.658474	0.348523	0.655027	0.35217	1	1	0.914143	0.0859775	0.849665	0.150572	0.323259	0.676939	0.000252006	0.999748	0.20163	0.798802	0.260492	0.741206	0.0946245	0.905795	0.415168	0.587324	0.218822	0.789725	0.412917	0.620984	1
PHKB	PHKB	Phkb	0.665051	0.338486	4.57467e-41	1	0.000221636	0.999786	0.000212739	0.999788	3.04957e-74	1	0.00203105	0.997982	3.37516e-14	1	3.93053e-100	1	1.55882e-07	1	0.570355	0.449617	0.00791963	0.992317	0.0048633	0.995294	0.112033	0.889725	0.000774228	0.999227	0.423945	0.576355	0.00419895	0.995805	7.02474e-30	1	0.109674	0.890575	0.000886641	0.999126	0.146603	0.853825	0.996231	0.00382441	0.0309255	0.970031	0.270446	0.743326	1
PHOX2A	PHOX2A	Phox2a	1	1	0.873973	0.126503	0.554139	0.45415	1	1	0.997599	0.00240756	0.710085	0.291522	1	1	0.959427	0.0406134	0.880277	0.119859	1	1	0.615969	0.394311	0.613502	0.397052	0.909203	0.0957459	0.666203	0.334673	0.00660463	0.993448	1	1	0.999551	0.000449449	0.746975	0.253848	1	1	1	1	1	1	1	1	1	1	1
PHYH	PHYH	Phyh	0.0726348	0.928569	5.33087e-50	1	0.666814	0.335546	0.195573	0.804571	1.45568e-25	1	0.00262345	0.997388	1.23718e-10	1	9.14412e-144	1	1.44648e-27	1	0.714894	0.296222	0.000290622	0.999715	5.69993e-05	0.999944	8.13548e-06	0.999992	4.99919e-18	1	0.869348	0.130738	0.651452	0.348643	4.88437e-17	1	8.84305e-05	0.999912	0.973939	0.0262456	2.04469e-05	0.99998	3.46717e-05	0.999966	0.139336	0.86257	0.221944	0.786253	0.631767
PIP5K1C	PIP5K1C	Pip5k1c	0.202848	0.80042	1.58944e-07	1	0.687757	0.314296	0.122933	0.877196	2.00451e-05	0.99998	0.491206	0.509311	0.113776	0.886277	0.175112	0.824907	0.692447	0.307596	0.382767	0.634615	0.627174	0.374464	0.733769	0.267702	0.201798	0.801057	0.207568	0.792561	0.69827	0.301942	0.10582	0.894275	0.309817	0.690224	0.866761	0.133454	0.0893274	0.912276	0.0873971	0.913361	0.786176	0.218937	0.218822	0.789725	0.998916	0.00139669	0.999229
PKP2	PKP2	Pkp2	1	1	0.716867	0.284688	0.533315	0.483328	0.348691	0.652846	0.196204	0.804049	0.599162	0.404889	1	1	0.891155	0.108967	0.797153	0.203119	1	1	0.716582	0.287998	0.712006	0.292723	0.970315	0.0311341	0.843588	0.156659	0.0339974	0.966101	0.0053074	0.994699	1.41314e-13	1	0.854059	0.146315	1	1	1	1	1	1	0.218822	0.789725	0.412917	0.620984	1
PLD3	PLD3	Pld3	0.169799	0.832885	6.91663e-05	0.999931	0.743108	0.258367	0.692149	0.308038	1.24986e-06	0.999999	0.0229363	0.97712	2.86586e-06	0.999997	1.06086e-14	1	0.558976	0.441071	0.579503	0.433612	0.00508184	0.994992	0.00728114	0.992825	7.16666e-05	0.99993	1.13595e-05	0.999989	0.985606	0.0144066	1.1917e-05	0.999988	1.00423e-41	1	0.701221	0.29901	0.00805746	0.992053	9.37455e-05	0.999907	0.646668	0.35712	0.244613	0.760353	0.316823	0.700823	0.433816
PLEC	PLEC	Plec	0.351884	0.651247	1	6.80553e-15	0.893482	0.10701	0.999289	0.000711866	1	7.33568e-12	0.149241	0.850912	0.104266	0.895767	3.56846e-08	1	0.00981354	0.990189	0.760318	0.248383	0.799258	0.201552	0.312045	0.689001	4.42218e-05	0.999957	0.91165	0.0883834	0.999998	1.67554e-06	0.532801	0.467282	0.00437338	0.995627	0.127673	0.872413	0.330616	0.671354	0.0671937	0.93315	0.287361	0.714953	0.527437	0.478653	0.999803	0.000234463	0.997392
PLEKHG5	PLEKHG5	Plekhg5	0.998928	0.00116984	0.999902	9.8081e-05	0.0679906	0.932657	0.671314	0.329399	1	1.22754e-07	0.835306	0.165105	0.964318	0.0357087	1	3.99488e-08	0.968752	0.0312563	0.541731	0.486067	0.562023	0.440775	0.514501	0.488398	1	1	0.976682	0.0233478	0.934074	0.0660174	0.327891	0.672859	1	9.07702e-08	0.904726	0.0954982	0.297357	0.710962	0.51323	0.490549	0.71416	0.294258	1	1	1	1	1
PLN	PLN	Pln	0.408692	0.604071	0.00197427	0.998037	0.541227	0.470527	0.148402	0.851965	0.000148835	0.999851	0.637481	0.3653	0.0530637	0.947021	5.77913e-10	1	0.000330539	0.999671	0.541731	0.486067	0.0102552	0.990251	0.00856661	0.991876	0.465609	0.541247	1.92916e-11	1	3.39784e-10	1	0.185116	0.815163	0.000465398	0.999535	1	1	1.58101e-08	1	4.06658e-21	1	1	1	1.01615e-08	1	0.0232294	0.978239	1
PLOD1	PLOD1	Plod1	0.276357	0.728586	0.982821	0.0171967	0.769965	0.231301	0.906566	0.0935736	1	1.3938e-10	0.685546	0.314803	0.999993	7.39319e-06	1	4.68885e-35	0.999982	1.78251e-05	0.861923	0.149554	0.978674	0.0215132	0.808049	0.192965	0.0285487	0.972052	0.997023	0.00297947	0.999702	0.000298128	2.0056e-05	0.99998	1.84997e-65	1	0.0776027	0.922541	0.110537	0.891511	0.25369	0.747841	0.834094	0.169485	0.869504	0.135005	0.996031	0.00485904	0.906132
PLP1	PLP1	Plp1	1	1	0.791005	0.209929	0.541227	0.470527	0.424229	0.579022	0.84099	0.159296	0.637481	0.3653	1	1	1	1	1	1	0.176936	0.847246	0.00020088	0.999819	1	1	0.0206317	0.979932	2.36548e-17	1	0.666541	0.334334	1	1	0.999937	6.27085e-05	0.778791	0.221872	1	1	1	1	1	1	1	1	1	1	1
PMP2	LOC105857592	Pmp2	1	1	0.791005	0.209929	0.541227	0.470527	1	1	0.96268	0.0374381	0.637481	0.3653	0.250567	0.750427	0.971947	0.0280739	0.946576	0.053478	0.176936	0.847246	0.00020088	0.999819	1	1	1	1	0.585651	0.416224	0.565586	0.436915	1	1	1	1	1	1	1	1	1	1	1	1	1	1	1	1	1
PMP22	PMP22	Pmp22	0.039363	0.961341	0.999999	1.46695e-06	0.96823	0.031963	2.59553e-11	1	3.95508e-110	1	0.38508	0.6152	0.130108	0.869928	4.78326e-08	1	0.00969372	0.990308	0.607578	0.403509	0.972434	0.0277472	0.843887	0.156814	0.343788	0.65781	4.8938e-07	1	0.0456096	0.954414	2.22971e-07	1	4.94326e-66	1	0.65859	0.341543	5.98536e-06	0.999994	2.27538e-05	0.999977	0.994337	0.00575956	0.0046334	0.995515	0.888342	0.118129	0.999996
PNKP	PNKP	Pnkp	0.276357	0.728586	0.0137166	0.986303	0.674085	0.328161	0.804759	0.195477	0.109253	0.89078	0.0965804	0.903676	0.661756	0.338363	0.634592	0.36544	0.384348	0.615704	0.0865446	0.923958	0.314701	0.687551	0.878742	0.122645	0.585309	0.419949	0.801985	0.198148	0.654051	0.346183	0.0129198	0.987093	0.00121127	0.998789	0.936606	0.0634999	0.0893274	0.912276	0.975021	0.0251604	0.984057	0.0162168	0.967684	0.0342039	0.436127	0.605648	0.3584
PNPLA2	PNPLA2	Pnpla2	0.105526	0.896161	1	1.20857e-08	0.939584	0.0607546	0.0309158	0.969115	1	2.18581e-07	0.997305	0.00270062	1.11942e-07	1	1	8.485e-45	1	2.88791e-36	0.0714115	0.932617	0.300689	0.700386	0.916599	0.0838969	0.000548702	0.999462	3.4598e-06	0.999997	0.912815	0.0872423	0.00150237	0.998499	8.31665e-31	1	0.34675	0.653419	0.0214147	0.978787	0.994927	0.00509687	0.99926	0.000749163	0.00667561	0.993536	0.954779	0.0485708	0.999996
PNPLA6	PNPLA6	Pnpla6	0.933894	0.0681027	0.0016991	0.998304	0.00729648	0.992848	0.523235	0.477055	1.36355e-05	0.999986	0.0546189	0.945555	0.733964	0.266152	2.69742e-07	1	1.20394e-06	0.999999	0.301594	0.718226	0.00745245	0.992772	0.1275	0.875065	0.158778	0.844191	0.000148659	0.999852	0.288644	0.71181	0.487299	0.512882	1.79415e-11	1	4.24306e-05	0.999958	0.488005	0.51466	0.000458315	0.999548	0.000845421	0.999195	0.685896	0.323202	0.412917	0.620984	0.433816
PNPLA8	PNPLA8	Pnpla8	0.110967	0.8908	1.12106e-09	1	0.774318	0.226917	5.35886e-07	0.999999	2.36244e-62	1	0.580036	0.420349	3.49399e-10	1	3.40233e-26	1	0.642321	0.35772	0.0586459	0.94545	0.172358	0.828605	0.849451	0.151486	0.0156127	0.984622	0.0198504	0.980163	0.898367	0.101698	1.39377e-19	1	4.05344e-175	1	0.911623	0.0884522	0.102386	0.89845	0.999969	3.1631e-05	0.999507	0.00049939	0.330933	0.674085	0.99831	0.00193453	0.995515
POGLUT1	POGLUT1	Poglut1	0.260289	0.744224	0.00271209	0.997292	0.677606	0.324588	0.00597288	0.994038	3.7646e-10	1	0.86918	0.13115	2.6651e-05	0.999973	0.165184	0.834841	0.999854	0.000146176	0.0865446	0.923958	0.163852	0.837953	0.835069	0.166946	0.228999	0.779893	0.965627	0.034409	0.958161	0.0418948	0.00573207	0.994274	6.82679e-07	0.999999	0.945004	0.0551181	0.173553	0.830021	0.947881	0.0525575	0.945019	0.0559726	1	1	1	1	1
POLG	POLG	Polg	0.264191	0.740422	0.0254366	0.974594	0.691016	0.310995	0.0757484	0.924356	0.00634071	0.993662	0.78254	0.217876	0.000248669	0.999752	1.38984e-06	0.999999	0.814881	0.185159	0.187702	0.825633	0.144133	0.857209	0.621019	0.381401	0.150834	0.851424	0.299287	0.700853	0.811649	0.188498	0.0732817	0.926759	2.97741e-05	0.99997	0.581815	0.418438	0.170852	0.831127	0.00617123	0.993903	0.186973	0.817675	1	1	1	1	1
POLG2	POLG2	Polg2	0.126473	0.875527	1.7259e-37	1	0.624071	0.379221	0.56342	0.436829	4.83777e-23	1	3.22145e-08	1	3.01796e-17	1	1.9992e-93	1	0.00393485	0.996067	0.0442037	0.960933	0.0207678	0.979596	0.824229	0.177959	2.64118e-06	0.999997	1.58306e-75	1	0.22717	0.77311	0.0156945	0.984317	4.24514e-28	1	0.0236958	0.976377	0.0323211	0.968217	0.0019998	0.998025	0.71416	0.294258	0.18279	0.823885	0.394235	0.634936	1
POMT1	POMT1	Pomt1	0.340352	0.666975	2.98972e-07	1	0.559598	0.447806	0.0367995	0.963278	1.589e-08	1	0.771316	0.229747	0.0770149	0.923067	1.2439e-05	0.999988	0.111865	0.888207	1	1	0.775716	0.227362	0.770295	0.232902	0.0435888	0.957641	0.0182532	0.981778	0.858563	0.141657	0.216265	0.783881	7.28152e-07	0.999999	0.152004	0.84838	0.110537	0.891511	0.0135256	0.986682	1	1	0.266055	0.745531	0.436127	0.605648	1
POMT2	POMT2	Pomt2	0.340352	0.666975	3.41173e-06	0.999997	0.569257	0.436984	0.148402	0.851965	0.550972	0.449149	0.854416	0.146154	0.0212713	0.978782	0.519575	0.480516	0.97946	0.0205594	0.176936	0.847246	0.197605	0.805449	0.733956	0.27012	0.143697	0.861022	0.622597	0.377651	0.886219	0.113949	0.00504177	0.994964	4.87512e-13	1	0.869252	0.131074	0.22277	0.782309	0.292386	0.710272	0.71416	0.294258	0.334638	0.683459	0.469957	0.589451	1
POPDC3	POPDC3	Popdc3	0.470833	0.558178	0.202983	0.797932	0.533315	0.483328	0.302859	0.698239	0.0642883	0.935803	0.599162	0.404889	0.166894	0.833403	0.00426103	0.995744	0.280186	0.720138	1	1	1	1	1	1	0.014244	0.986141	1.16987e-35	1	0.565586	0.436915	0.334678	0.665418	0.000504514	0.999496	0.230046	0.770122	7.09388e-05	0.99993	2.99267e-20	1	0.0671548	0.9334	0.000163092	0.999842	0.0746235	0.929321	0.3584
PPP2R2B	PPP2R2B	Ppp2r2b	1	1	0.791005	0.209929	0.541227	0.470527	1	1	1	1	1	1	0.999958	4.21507e-05	1	1	9.032e-11	1	0.858474	0.164557	1	1	0.000143745	0.999871	0.00220933	0.99785	2.35112e-12	1	0.861385	0.138829	0.345181	0.655674	0.237688	0.762485	0.607792	0.394627	1	1	1	1	1	1	1	1	1	1	1
PPP2R3C	PPP2R3C	Ppp2r3c	0.1941	0.809006	0.00112947	0.998872	0.7368	0.264729	0.00332631	0.99668	1.91907e-10	1	0.897972	0.102285	7.25549e-16	1	2.76073e-24	1	0.99987	0.000129588	0.107716	0.900542	0.0251263	0.975227	0.578034	0.424578	0.0299343	0.970894	0.268322	0.731835	0.95337	0.0466926	0.043974	0.956056	9.62204e-05	0.999904	0.743415	0.256817	0.00730861	0.992793	0.336917	0.663861	0.986701	0.0134894	0.652329	0.354124	0.970305	0.0336368	0.906132
PRDM16	PRDM16	Prdm16	0.215079	0.788425	0.969778	0.0302466	0.812806	0.188183	0.392319	0.609938	0.999998	2.36444e-06	0.847382	0.153223	0.0562173	0.94389	1	2.86671e-22	1	5.37536e-13	1	1	0.658474	0.348523	0.655027	0.35217	1	1	0.780659	0.219737	0.721277	0.279317	0.148499	0.851709	0.0978975	0.902139	0.792436	0.208166	1	1	1	1	1	1	1	1	1	1	1
PRDM5	PRDM5	Prdm5	0.289296	0.71603	1.2084e-11	1	0.573618	0.432212	0.106532	0.893638	8.4701e-11	1	0.163389	0.837588	0.0197663	0.980258	7.16532e-11	1	0.0263463	0.97368	0.0227111	0.979885	1.6652e-06	0.999998	0.712006	0.292723	0.46624	0.537304	0.00504384	0.994964	0.0458413	0.954231	0.0211669	0.978857	0.000354038	0.999646	0.918235	0.0819536	0.967841	0.0339416	0.925801	0.0755387	0.339482	0.665729	1	1	1	1	1
PREPL	PREPL	Prepl	0.903007	0.0994116	8.54386e-18	1	6.06005e-11	1	0.000362726	0.999638	4.19552e-35	1	0.758181	0.242981	0.0971258	0.902943	1.89634e-17	1	2.53865e-07	1	0.322018	0.698406	0.00264232	0.997455	0.0805191	0.921524	0.079948	0.921104	4.30587e-45	1	1.16745e-09	1	4.10189e-05	0.999959	1.68803e-76	1	1.74829e-05	0.999983	0.439358	0.563726	0.00246141	0.997575	0.0053246	0.994936	0.972901	0.0283447	0.394235	0.634936	0.306198
PRKAG2	PRKAG2	Prkag2	0.252692	0.751632	7.58918e-11	1	0.613583	0.390043	0.000190001	0.99981	2.80719e-18	1	0.941162	0.0589937	1.47872e-06	0.999999	1.18016e-15	1	0.793539	0.206526	0.0227111	0.979885	0.189365	0.811953	0.943783	0.0568175	0.025669	0.974722	3.78292e-15	1	0.0835795	0.916529	0.0508941	0.949146	0.00018912	0.999811	0.757939	0.24235	0.772477	0.229616	0.00602307	0.99405	0.00125261	0.998793	0.110929	0.892724	0.350817	0.670776	1
PRPH	PRPH	Prph	1	1	0.716867	0.284688	0.533315	0.483328	0.424229	0.579022	0.987858	0.0121686	0.710085	0.291522	1	1	0.915948	0.0841422	0.823734	0.176489	1	1	0.615969	0.394311	0.613502	0.397052	1	1	0.992783	0.00722631	0.968059	0.0319835	0.421793	0.580022	0.951841	0.0482223	0.681029	0.32027	1	1	1	1	1	1	1	1	1	1	1
PRX	PRX	Prx	0.164759	0.837842	4.8834e-39	1	0.569257	0.436984	0.00714707	0.992866	1.68164e-26	1	0.20155	0.799493	5.97122e-15	1	5.80597e-55	1	0.971923	0.028104	0.0865446	0.923958	3.73266e-05	0.999965	0.613502	0.397052	0.0135452	0.98675	1.92582e-28	1	0.117706	0.882642	0.0252695	0.974754	4.7885e-18	1	0.034201	0.966074	0.137752	0.864912	0.0242257	0.976155	1	1	1	1	1	1	1
PSEN1	PSEN1	Psen1	0.182957	0.819951	7.73689e-06	0.999992	0.720837	0.28084	0.000115951	0.999884	5.65712e-08	1	0.993722	0.00629862	4.00529e-17	1	0.00230937	0.997691	1	1.12347e-12	0.0442037	0.960933	0.403066	0.598871	0.940375	0.0602639	0.00151193	0.998528	0.281395	0.718708	0.997783	0.0022194	3.11012e-05	0.999969	0.167355	0.83266	0.999868	0.000132328	0.110537	0.891511	0.528252	0.473457	0.895398	0.106631	0.218822	0.789725	0.412917	0.620984	1
PSEN2	PSEN2	Psen2	0.389773	0.620921	0.999996	4.37152e-06	0.741861	0.259624	0.999997	3.22086e-06	1	1.02865e-68	0.976013	0.0240304	0.999588	0.000412057	0.00346219	0.996539	1.13031e-10	1	0.187702	0.825633	0.989597	0.0104921	0.997068	0.00296185	0.777877	0.225814	0.705719	0.294459	0.292083	0.708151	0.999048	0.000953468	0.0888248	0.911191	9.65781e-05	0.999904	0.206494	0.795846	0.136583	0.864276	0.566194	0.438182	0.130496	0.873908	0.363859	0.659634	1
PTRH2	PTRH2	Ptrh2	0.252692	0.751632	1.61264e-07	1	0.640541	0.362326	0.0266922	0.973345	4.76025e-19	1	0.237983	0.762568	0.0122484	0.987762	1.94782e-11	1	0.0309952	0.969019	0.0115714	0.989747	1.71942e-05	0.999983	0.799693	0.20292	0.818475	0.184378	0.227929	0.772255	0.0233578	0.976687	7.23306e-09	1	7.62121e-66	1	0.895529	0.104596	0.0725344	0.928738	0.934382	0.0660139	0.980421	0.0199164	0.18279	0.823885	0.996771	0.00396949	0.999229
PUM1	PUM1	Pum1	0.635483	0.36804	5.0632e-06	0.999995	0.185074	0.815951	4.15438e-11	1	1.31115e-44	1	0.997541	0.00246612	7.01437e-29	1	6.39661e-22	1	1	5.38626e-12	0.0607728	0.944166	0.437122	0.564436	0.9307	0.0698587	6.36691e-05	0.999938	0.401309	0.598789	0.999909	9.07725e-05	6.24122e-20	1	2.05938e-39	1	1	2.53433e-08	0.0670057	0.933831	0.186605	0.814171	0.840203	0.16174	0.0586859	0.943152	0.306723	0.709961	1
PUS1	PUS1	Pus1	0.978166	0.0228357	0.453496	0.546747	0.0194312	0.98087	0.551265	0.448955	8.51308e-11	1	0.0114773	0.988559	0.560638	0.439533	0.670012	0.330029	0.539924	0.460147	0.322018	0.698406	0.409666	0.592638	0.647626	0.354683	0.981583	0.019034	0.996446	0.00355828	0.609993	0.390192	0.00187471	0.998127	0.00124475	0.998755	0.979864	0.020162	0.303236	0.699999	0.527448	0.474118	0.711256	0.291977	0.218822	0.789725	0.412917	0.620984	1
PYGM	PYGM	Pygm	0.359369	0.649012	0.216862	0.783367	0.626557	0.376664	0.0419871	0.958102	0.0828998	0.917131	0.928434	0.0718168	0.0181171	0.981904	1	9.24438e-09	1	5.59069e-08	0.176936	0.847246	0.249559	0.753681	0.753182	0.250403	0.0638938	0.937962	0.381409	0.6188	0.924977	0.0751284	0.151847	0.848286	0.999999	8.6386e-07	0.977123	0.0229163	8.21363e-15	1	9.77705e-12	1	1	7.94561e-09	1.33866e-06	0.999999	0.054569	0.948393	0.775925
PYROXD1	PYROXD1	Pyroxd1	0.256457	0.74796	4.68057e-10	1	0.616295	0.38724	0.00120904	0.998793	3.08274e-24	1	0.83199	0.168696	2.92284e-06	0.999997	2.13952e-25	1	0.162677	0.837386	0.187702	0.825633	0.000533433	0.999484	0.169514	0.833329	0.014244	0.986141	0.000111259	0.999889	0.869454	0.130745	0.00553403	0.994471	2.47213e-09	1	0.858641	0.141544	0.0670057	0.933831	0.0389852	0.961275	0.711256	0.291977	0.391437	0.615601	0.970305	0.0336368	0.973481
RAF1	RAF1	Raf1	0.134797	0.867329	0.000199129	0.999801	0.785868	0.215289	2.6411e-06	0.999997	9.03384e-10	1	0.998702	0.00130201	2.11631e-08	1	0.049057	0.950949	0.999997	3.00026e-06	0.0182149	0.983406	0.0578222	0.942652	0.90823	0.092503	0.635034	0.367539	0.886571	0.113479	0.64074	0.359391	4.09827e-07	1	1.50567e-34	1	0.94566	0.0543919	0.000512001	0.999495	0.10674	0.893563	0.994408	0.00566081	0.537732	0.466696	0.949027	0.054764	0.94855
RAPSN	RAPSN	Rapsn	1	1	0.791005	0.209929	0.541227	0.470527	0.302859	0.698239	0.0643793	0.935712	0.599162	0.404889	0.993624	0.00639001	0.0036279	0.996376	9.08695e-10	1	1	1	1	1	1	1	0.909203	0.0957459	0.986655	0.0133618	0.84495	0.155203	0.138545	0.861504	0.998977	0.00102315	0.932717	0.0673341	0.000426711	0.99958	0.333471	0.667229	0.998979	0.00103898	0.054506	0.946793	0.694326	0.318516	0.973481
RBCK1	RBCK1	Rbck1	0.18026	0.822602	0.642011	0.358119	0.811899	0.189095	0.00884098	0.991171	0.724937	0.275097	0.985554	0.014477	2.0018e-07	1	0.173947	0.826067	0.999993	6.65882e-06	0.346125	0.667673	0.441056	0.560484	0.604751	0.396812	1.17232e-05	0.999989	0.00648529	0.99352	0.999634	0.000366427	0.000775788	0.999225	4.84244e-05	0.999952	0.982073	0.0179511	0.0613828	0.939275	0.191426	0.809235	0.852167	0.149315	0.18279	0.823885	0.394235	0.634936	1
RBM20	RBM20	Rbm20	0.448435	0.571998	0.119032	0.881424	0.541227	0.470527	0.424229	0.579022	0.62966	0.370886	0.599162	0.404889	0.532059	0.46866	0.0108382	0.989188	0.00804275	0.992	1	1	0.690427	0.315071	0.686327	0.319339	0.228999	0.779893	0.0992472	0.90107	0.654885	0.346073	1	1.69126e-22	1	4.02467e-13	0.00224063	0.997766	0.0725344	0.928738	0.197872	0.803268	0.868958	0.133696	0.449452	0.558273	0.363859	0.659634	0.433816
RBPJ	RBPJ	Rbpj	0.0952241	0.906311	7.92759e-19	1	0.740607	0.260889	0.00405137	0.995954	7.59204e-38	1	0.160077	0.840179	2.45361e-18	1	2.46237e-48	1	0.895729	0.104295	0.0009734	0.999128	8.54929e-07	0.999999	0.826942	0.17434	0.00145788	0.998564	3.01185e-07	1	0.845758	0.154307	1.42159e-08	1	2.62224e-06	0.999997	0.999932	6.80741e-05	0.00794483	0.992167	0.0156445	0.984449	0.900793	0.100488	0.110929	0.892724	0.970305	0.0336368	0.999229
REEP1	REEP1	Reep1	0.448435	0.571998	0.00665837	0.993402	1	1	0.947594	0.0526114	0.000508322	0.999493	4.46467e-09	1	0.170345	0.830215	0.0108382	0.989188	1	1	0.869519	0.139693	0.523012	0.479178	0.0337907	0.966616	0.909203	0.0957459	0.728103	0.272463	0.0508411	0.94938	0.168122	0.832122	0.000693825	0.999307	0.607792	0.394627	0.110537	0.891511	0.948225	0.0521399	0.970471	0.0300436	0.266055	0.745531	0.436127	0.605648	1
REEP2	LOC105862591	Reep2	1	1	0.999921	7.89959e-05	0.663054	0.339369	0.290385	0.710623	0.959309	0.0407323	0.794539	0.206365	1.33448e-19	1	8.71936e-86	1	0.925293	0.0747858	1	1	0.615969	0.394311	0.613502	0.397052	0.014244	0.986141	1.84841e-19	1	0.677261	0.323547	0.0635224	0.936555	1.18398e-06	0.999999	0.706458	0.294627	1	1	1	1	1	1	0.334638	0.683459	0.469957	0.589451	1
RNF216	RNF216	Rnf216	0.221457	0.782174	0.0254832	0.974542	0.732922	0.26864	0.143447	0.856699	0.00159769	0.998403	0.593756	0.406724	5.57481e-14	1	3.23902e-10	1	0.999996	3.70886e-06	0.0994581	0.908327	0.210656	0.790731	0.814807	0.186567	0.00694701	0.993208	0.0378579	0.962172	0.962792	0.0372478	0.00236035	0.997642	1.62085e-09	1	0.901844	0.098274	0.01779	0.982501	0.000376931	0.999628	0.71416	0.294258	0.266055	0.745531	0.436127	0.605648	1
RPH3A	RPH3A	Rph3a	1	1	1	1	1	1	1	1	1	1	1	1	1	1	1	1	1	1	1	1	1	1	1	1	1	1	1	1	1	1	1	1	1	1	1	1	1	1	1	1	1	1	1	1	1	1	1
RRM2B	RRM2B	Rrm2b	0.218245	0.785321	7.3104e-08	1	0.67049	0.331812	0.00425774	0.995751	2.78626e-10	1	0.925302	0.0749601	1.48473e-12	1	1.47381e-15	1	0.999921	7.88576e-05	0.176936	0.847246	0.615738	0.386819	0.871184	0.130304	0.0638938	0.937962	0.312713	0.687492	0.912893	0.0872313	0.0012113	0.99879	1.86869e-10	1	0.962618	0.0374627	0.00977752	0.990381	0.00586981	0.994179	0.895398	0.106631	0.0687697	0.933401	0.316823	0.700823	1
RTN2	RTN2	Rtn2	0.408692	0.604071	0.00197427	0.998037	0.541227	0.470527	0.0306073	0.969457	6.4546e-11	1	0.727881	0.273544	0.0256092	0.974441	0.212928	0.787132	0.947075	0.0529648	0.0865446	0.923958	0.00056819	0.999458	0.655027	0.35217	0.228999	0.779893	0.131793	0.86857	0.666541	0.334334	0.0762143	0.923816	0.245784	0.754231	0.817871	0.182235	0.000301478	0.999702	0.999984	1.64154e-05	1	3.51824e-07	0.0467575	0.954193	0.855104	0.151999	0.987303
RYR1	RYR1	Ryr1	1	1	1	1	1	1	0.97463	0.0255907	0.0561048	0.944011	2.44616e-05	0.999977	0.716381	0.284369	0.410356	0.589936	0.181003	0.81929	1	1	1	1	1	1	0.228999	0.779893	0.0219554	0.97817	0.611226	0.390181	0.0415398	0.958509	2.05681e-05	0.999979	0.826849	0.173618	0.973423	0.0267978	9.03252e-05	0.99991	2.662e-06	0.999997	0.621993	0.383153	0.903518	0.104111	0.86022
RYR2	RYR2	Ryr2	1	1	1	1	1	1	0.424229	0.579022	0.213944	0.786651	1	1	0.931181	0.0692342	1	1	0.00804275	0.992	1	1	1	1	1	1	0.663243	0.344482	1.49713e-06	0.999999	3.39784e-10	1	1	1	1	1	1	1	1	1	1	1	1	1	1	1	1	1	1
RYR3	RYR3	Ryr3	0.373649	0.6357	7.07776e-07	0.999999	0.533315	0.483328	0.00110927	0.998893	8.13689e-34	1	1	1	0.0124173	0.987613	3.47428e-08	1	1	1	1	1	0.738893	0.265048	0.733956	0.27012	0.909203	0.0957459	0.666203	0.334673	0.00660463	0.993448	1.2121e-16	1	2.4214e-150	1	0.922252	0.0779265	0.297357	0.710962	0.164353	0.838939	1	1	0.154032	0.85134	0.378172	0.647744	1
SACS	SACS	Sacs	0.867208	0.135658	1.90058e-22	1	1.22377e-15	1	0.0329216	0.967123	8.05592e-35	1	1.14089e-09	1	0.000220233	0.99978	1.42712e-30	1	0.00011257	0.999888	1	1	0.615969	0.394311	0.613502	0.397052	0.198943	0.803887	3.07648e-17	1	8.66398e-05	0.999914	3.24291e-08	1	4.77698e-109	1	0.000518786	0.999484	0.0848741	0.916196	0.0011435	0.998871	0.191693	0.813027	0.218822	0.789725	0.412917	0.620984	1
SBF1	SBF1	Sbf1	0.318126	0.688214	0.00361243	0.996395	0.624071	0.379221	0.604266	0.396117	0.00715529	0.992849	0.123809	0.876602	0.927114	0.0729419	0.0128445	0.98716	0.000192719	0.999807	0.967717	0.0366871	0.920234	0.0806314	0.13295	0.868256	0.0560361	0.945104	0.0347893	0.965249	0.817275	0.182904	0.0149415	0.985071	2.85634e-10	1	0.702972	0.297365	0.434449	0.568097	0.00409054	0.995953	0.0245925	0.976041	0.894273	0.112397	0.469957	0.589451	0.433816
SBF2	SBF2	Sbf2	0.680476	0.323176	1.03557e-15	1	0.0353506	0.965098	0.109139	0.890959	4.5727e-13	1	0.185977	0.814335	1.05014e-06	0.999999	6.31059e-23	1	0.17461	0.82542	0.00248695	0.99776	0.000478722	0.999528	0.881834	0.119072	0.0136217	0.986615	1.84994e-05	0.999982	0.680162	0.320024	5.1658e-05	0.999948	1.345e-39	1	0.603556	0.396787	0.581038	0.422365	0.0305897	0.969762	0.0372154	0.96393	0.595032	0.41387	0.394235	0.634936	0.433816
SCN11A	SCN11A	Scn11a	0.352752	0.655236	6.14689e-09	1	0.533315	0.483328	0.331639	0.66971	0.0378356	0.96224	1	1	0.0279751	0.972096	2.14648e-06	0.999998	1	1	0.176936	0.847246	0.00020088	0.999819	1	1	1	1	1	1	1	1	0.365205	0.635803	0.587261	0.412958	0.649812	0.351837	1	1	1	1	1	1	1	1	1	1	1
SCN1B	SCN1B	Scn1b	0.312995	0.693145	1	1.85332e-15	0.874131	0.126528	0.93289	0.0671729	1	9.02643e-25	0.930294	0.0697994	0.00566702	0.99434	0.00858445	0.991418	0.904336	0.0956984	0.174936	0.835125	0.999598	0.000406505	0.999837	0.000164806	0.465609	0.541247	0.994528	0.00547758	0.975082	0.024945	0.0316468	0.968383	1	2.68301e-27	0.999937	6.3076e-05	2.3881e-09	1	0.0652794	0.934891	0.999999	6.48112e-07	6.48357e-07	0.999999	0.494518	0.516441	0.994864
SCN2B	SCN2B	Scn2b	1	1	0.716867	0.284688	0.533315	0.483328	0.392319	0.609938	0.425106	0.575357	0.599162	0.404889	1	1	0.857123	0.143047	0.764272	0.236071	1	1	1	1	1	1	1	1	0.585651	0.416224	0.565586	0.436915	1	1	1	1	1	1	1	1	1	1	1	1	0.218822	0.789725	0.412917	0.620984	1
SCN3B	SCN3B	Scn3b	0.373649	0.6357	0.010983	0.989048	0.581647	0.423553	0.00124417	0.998758	8.45775e-32	1	0.637481	0.3653	2.15646e-09	1	2.42268e-42	1	0.721766	0.278692	0.000125437	0.99989	6.10804e-12	1	0.89244	0.108769	1	1	0.619577	0.381719	0.591484	0.410261	0.168122	0.832122	0.000191232	0.999809	1	1	0.824927	0.179529	0.51323	0.490549	0.186973	0.817675	0.0944938	0.908562	0.338751	0.681295	1
SCN4A	SCN4A	Scn4a	0.359369	0.649012	2.92811e-08	1	0.533315	0.483328	0.102171	0.898064	1.41933e-07	1	1	1	3.44444e-15	1	9.8604e-75	1	1	1	1	1	1	1	1	1	1	1	0.585651	0.416224	0.565586	0.436915	0.386288	0.614014	2.78462e-05	0.999972	0.00766373	0.99243	0.113148	0.888224	0.000458315	0.999548	0.0363191	0.965597	0.334638	0.683459	0.469957	0.589451	1
SCN4B	SCN4B	Scn4b	0.408692	0.604071	4.40977e-05	0.999956	1	1	0.172695	0.827751	6.4645e-05	0.999935	1	1	0.000657681	0.999344	1.40713e-20	1	0.000330539	0.999671	1	1	1	1	1	1	1	1	1	1	1	1	0.298751	0.701859	0.0253132	0.974715	1	1	0.99553	0.00469942	0.999973	2.781e-05	0.867298	0.134042	1	1	1	1	1
SCN5A	SCN5A	Scn5a	1	1	1	1	1	1	1	1	0.96268	0.0374381	0.637481	0.3653	0.931181	0.0692342	1	1	0.00804275	0.992	1	1	0.85094	0.15083	0.845105	0.156756	1	1	0.619577	0.381719	0.591484	0.410261	1	8.7063e-09	1	1.03337e-09	0.0494	0.950694	0.297357	0.710962	0.164353	0.838939	1	1	0.266055	0.745531	0.436127	0.605648	1
SCN9A	SCN9A	Scn9a	1	1	1	1	1	1	0.278882	0.72205	0.00851858	0.991497	1	1	0.121441	0.878924	0.00245715	0.997549	1	1	0.176936	0.847246	0.00020088	0.999819	1	1	1	1	1	1	1	1	0.185116	0.815163	0.000465398	0.999535	1	1	1	1	1	1	1	1	1	1	1	1	1
SCO2	LOC105885006	Sco2	1	1	0.999935	6.54399e-05	0.664945	0.337446	1	1.20801e-25	1	3.0198e-14	0.0297514	0.97036	0.997118	0.00289345	1	5.93833e-15	0.999988	1.17847e-05	1	1	0.897943	0.103192	0.89244	0.108769	1	1	0.987414	0.0126017	0.955027	0.0450335	1	2.1886e-18	1	5.81244e-25	0.383081	0.61722	0.99553	0.00469942	0.996738	0.00331311	0.523363	0.479971	0.987331	0.0144094	1	1	0.433816
SCYL1	SCYL1	Scyl1	0.252692	0.751632	0.01272	0.987296	0.695798	0.306154	0.930505	0.0695845	0.420606	0.579447	0.06727	0.932872	0.231353	0.768727	0.0462152	0.953792	0.303004	0.697038	0.0865446	0.923958	0.788811	0.212466	0.970788	0.0295204	0.0455081	0.9552	0.54476	0.455351	0.974047	0.0259759	0.230509	0.769584	0.00404128	0.99596	0.442631	0.557622	0.0161658	0.984025	0.52124	0.479561	0.97744	0.022833	0.0309255	0.970031	0.816888	0.194207	0.999229
SETX	SETX	Setx	0.0872067	0.914211	3.7405e-39	1	0.677606	0.324588	5.04461e-09	1	3.49037e-93	1	0.571616	0.429049	3.45534e-22	1	1.07097e-142	1	5.47301e-07	0.999999	0.0865446	0.923958	0.147303	0.854439	0.824229	0.177959	0.00146523	0.998569	3.98378e-14	1	0.733861	0.266389	1.50401e-06	0.999998	1.56925e-76	1	0.0992832	0.90091	0.0725344	0.928738	0.0043239	0.995741	1	1	0.924488	0.0780197	0.363859	0.659634	0.306198
SGCA	SGCA	Sgca	0.432636	0.583979	0.00120815	0.998802	1	1	0.860783	0.139575	3.2652e-05	0.999967	4.46467e-09	1	0.00330397	0.996703	4.05936e-13	1	0.0793807	0.920821	1	1	1	1	1	1	0.326314	0.679076	3.02493e-07	1	0.00660463	0.993448	0.00039016	0.99961	1.13023e-165	1	2.97324e-09	1	0.00416637	0.995871	3.81059e-21	1	0.00220894	0.997819	0.0223788	0.978077	0.133124	0.872761	0.529461
SGCB	SGCB	Sgcb	0.1941	0.809006	6.49912e-18	1	0.631385	0.371705	0.0346766	0.965382	0.0209406	0.979067	0.905747	0.0944928	4.94827e-17	1	5.28815e-45	1	0.969862	0.0301504	0.0442037	0.960933	0.434663	0.567186	0.95561	0.0448604	1.53545e-08	1	3.98518e-14	1	0.998703	0.00129919	2.54172e-15	1	2.50401e-77	1	0.99927	0.000731326	1.79402e-05	0.999982	1.26922e-07	1	0.934465	0.0664068	0.0309255	0.970031	0.270446	0.743326	1
SGCD	SGCD	Sgcd	0.432636	0.583979	0.0333246	0.966828	0.541227	0.470527	0.316513	0.684696	0.214581	0.78563	0.637481	0.3653	0.170345	0.830215	0.0644457	0.935649	0.661389	0.339316	1	1	0.658474	0.348523	0.655027	0.35217	0.014244	0.986141	3.27901e-05	0.999967	0.858563	0.141657	8.8323e-05	0.999912	7.06088e-41	1	0.649812	0.351837	0.0499754	0.950514	9.64997e-07	0.999999	0.0239589	0.976661	0.391437	0.615601	0.350817	0.670776	0.433816
SGCE	SGCE	Sgce	0.771756	0.231568	0.0045208	0.995484	0.111685	0.889155	0.676103	0.32418	0.999992	7.87166e-06	0.741801	0.258531	0.290082	0.710014	1	2.34002e-13	1	3.08235e-07	0.000569531	0.999491	0.0019327	0.998089	0.967715	0.0325614	5.10929e-09	1	0.341709	0.658363	1	1.52515e-10	0.00790303	0.992102	3.47125e-07	1	0.811867	0.188266	0.137752	0.864912	0.214634	0.78697	0.786176	0.218937	0.266055	0.745531	0.999908	0.000129712	0.999229
SGCG	SGCG	Sgcg	1	1	0.791005	0.209929	0.541227	0.470527	0.424229	0.579022	0.62966	0.370886	0.599162	0.404889	0.294529	0.705954	0.00428169	0.995726	0.0793807	0.920821	1	1	0.615969	0.394311	0.613502	0.397052	0.989644	0.0108401	0.585651	0.416224	1.96377e-20	1	1	2.50974e-23	0.717233	0.282909	2.46063e-14	1	0.0996962	0.901011	0.77966	0.220851	0.934387	0.0661382	0.72523	0.278817	0.771701	0.240319	0.718885
SGCZ	SGCZ	Sgcz	1	1	1	1	1	1	1	1	1	1	1	1	1	1	1	1	1	1	1	1	1	1	1	1	1	1	1	1	1	1	1	1	1	1	1	1	1	1	1	1	1	1	1	1	1	1	1
SGPL1	SGPL1	Sgpl1	0.340352	0.666975	0.771086	0.22909	0.681055	0.321089	0.696817	0.303555	0.996377	0.00362546	0.62557	0.374953	0.0291252	0.970912	0.924048	0.0759689	0.996971	0.00303113	0.541731	0.486067	0.639887	0.362552	0.58325	0.419356	0.370798	0.63286	0.975168	0.0248495	0.949558	0.0504833	0.00250711	0.997495	5.15915e-06	0.999995	0.956575	0.0434887	0.110537	0.891511	0.137158	0.86396	0.786176	0.218937	0.266055	0.745531	0.999908	0.000129712	0.999229
SH3TC2	SH3TC2	Sh3tc2	0.470833	0.558178	0.202983	0.797932	0.533315	0.483328	0.713656	0.287055	0.0113093	0.988705	0.019558	0.980728	0.999996	3.88879e-06	0.987863	0.0121419	0.000544333	0.999456	1	1	0.658474	0.348523	0.655027	0.35217	0.228999	0.779893	1.49713e-06	0.999999	1	1	0.389455	0.611803	0.472398	0.52789	0.607792	0.394627	1	1	1	1	1	1	1	1	1	1	1
SIGMAR1	SIGMAR1	Sigmar1	0.359369	0.649012	0.999496	0.000504566	0.730297	0.27129	0.874944	0.125271	0.999806	0.000194439	0.510023	0.490491	0.00417566	0.99583	1	4.76897e-13	1	2.66928e-11	1	1	0.982062	0.0181264	0.979743	0.020471	0.000144129	0.99986	0.0108276	0.989181	0.997741	0.00226183	0.0138976	0.986116	0.55356	0.446473	0.984627	0.0154003	0.675832	0.329229	0.51475	0.487931	0.339482	0.665729	0.334638	0.683459	0.999998	3.36114e-06	0.999229
SIL1	SIL1	Sil1	0.308008	0.697947	0.0322033	0.967842	0.651198	0.351443	0.0328061	0.967249	0.00181947	0.998181	0.878006	0.1223	0.110921	0.889149	0.000506421	0.999494	0.182059	0.817992	0.883036	0.127216	0.639887	0.362552	0.0616842	0.939086	0.00438426	0.995705	0.0172505	0.982763	0.965506	0.0345266	0.00149662	0.998505	5.57233e-11	1	0.933734	0.0663762	0.00420979	0.99585	6.73506e-06	0.999993	0.566194	0.438182	0.0309255	0.970031	0.270446	0.743326	1
SLC18A3	SLC18A3	Slc18a3	1	1	1	1	1	1	1	1	1	1	1	1	1	1	1	1	1	1	1	1	1	1	1	1	1	1	1	1	1	1	1	1	1	1	1	1	1	1	1	1	1	1	1	1	1	1	1
SLC1A3	SLC1A3	Slc1a3	0.381436	0.628524	0.000356152	0.999646	0.554139	0.45415	0.202457	0.798099	0.0003598	0.999641	1	1	0.088632	0.911619	0.00426707	0.99574	0.661389	0.339316	1	1	1	1	1	1	0.228999	0.779893	0.714365	0.285899	0.843347	0.156903	0.127831	0.872342	0.0372168	0.962799	0.792436	0.208166	0.670771	0.334322	0.0825149	0.918918	0.0363191	0.965597	0.266055	0.745531	0.436127	0.605648	1
SLC25A1	SLC25A1	Slc25a1	0.334507	0.672539	0.916965	0.0831174	0.700459	0.301436	0.999996	3.97053e-06	0.730006	0.270052	5.24636e-05	0.999948	0.999007	0.00099448	0.00399455	0.996007	4.95742e-10	1	0.541731	0.486067	0.526304	0.476615	0.498501	0.504496	0.394182	0.608398	4.17275e-08	1	0.00113386	0.998869	0.117544	0.882532	2.64442e-05	0.999974	0.480385	0.52	0.368821	0.634944	0.138282	0.862842	0.339482	0.665729	0.990809	0.00994198	0.469957	0.589451	0.3584
SLC25A20	SLC25A20	Slc25a20	0.359369	0.649012	0.50592	0.494362	0.644899	0.357872	0.487317	0.513128	0.559474	0.440612	0.526644	0.474056	0.00579178	0.994218	0.825262	0.17477	0.998908	0.00109295	1	1	0.868874	0.132642	0.863096	0.138505	0.143697	0.861022	0.775863	0.224306	0.920673	0.0794387	0.0652579	0.934822	0.794931	0.205107	0.950102	0.0500074	0.0264822	0.973955	0.962223	0.0379793	0.99628	0.00378306	0.0944938	0.908562	0.338751	0.681295	1
SLC25A4	SLC25A4	Slc25a4	0.676962	0.326553	1	6.75325e-13	0.546435	0.454679	0.0469812	0.953066	1	2.52127e-113	1	6.67618e-12	0.0360013	0.964017	1	1.44149e-67	1	6.73678e-32	0.0019546	0.998225	0.999893	0.000107919	1	4.79621e-07	0.00713433	0.992976	1	1.19495e-18	1	6.65982e-14	0.955623	0.0443995	1	2.77121e-248	1	5.27928e-11	1	7.17533e-15	1	2.06308e-40	0.999969	3.1551e-05	0.182853	0.819368	0.774199	0.234112	0.857893
SLC25A42	SLC25A42	Slc25a42	0.340352	0.666975	2.13065e-09	1	0.541227	0.470527	0.382915	0.617614	3.00993e-06	0.999997	0.00351538	0.996562	0.132875	0.867245	8.44239e-10	1	0.000488508	0.999512	0.322018	0.698406	2.54268e-07	1	0.000143745	0.999871	0.267979	0.735555	1.97613e-16	1	6.17985e-06	0.999994	0.264555	0.735615	1.49097e-09	1	0.00477325	0.995262	0.20183	0.800478	0.224991	0.776143	0.654199	0.349559	0.0586859	0.943152	0.306723	0.709961	1
SLC25A46	SLC25A46	Slc25a46	0.252692	0.751632	9.41445e-05	0.999906	0.664945	0.337446	0.0511426	0.948924	1.90021e-10	1	0.450982	0.549627	6.24805e-09	1	0.122368	0.877649	1	1.23906e-07	0.0227111	0.979885	0.00367353	0.996401	0.835069	0.166946	0.0404332	0.960403	0.238147	0.761975	0.933434	0.0666352	0.00193859	0.998064	9.80207e-06	0.99999	0.979801	0.0202418	0.00977752	0.990381	0.981526	0.0185713	0.999181	0.000833246	0.0944938	0.908562	0.338751	0.681295	1
SLC33A1	SLC33A1	Slc33a1	0.303153	0.70263	0.0350475	0.965	0.65724	0.345286	0.24488	0.755364	8.66939e-06	0.999991	0.252512	0.748049	0.00417066	0.995834	0.00497191	0.99503	0.899975	0.100057	0.0227111	0.979885	0.00995542	0.990216	0.854423	0.147301	0.0317932	0.968778	0.00197232	0.99803	0.755581	0.2446	0.263901	0.736244	2.43681e-07	1	0.0948477	0.90538	0.550899	0.453926	0.512084	0.490112	0.465437	0.539485	0.266055	0.745531	0.436127	0.605648	1
SLC39A13	SLC39A13	Slc39a13	0.272222	0.732606	1.13103e-05	0.999989	0.636041	0.366932	0.121486	0.878673	4.82089e-07	1	0.401324	0.599428	0.000703341	0.999297	2.47535e-14	1	0.124768	0.875275	0.187702	0.825633	0.0346516	0.965889	0.44737	0.555706	0.193326	0.808509	0.0848284	0.915218	0.598053	0.402103	0.0329812	0.967043	4.51601e-14	1	0.30109	0.69929	0.0961434	0.905031	0.705644	0.2953	0.940008	0.0607812	0.341262	0.665101	0.338751	0.681295	0.433816
SLC52A3	SLC52A3	Slc52a3	0.252692	0.751632	0.467322	0.532851	0.741861	0.259624	0.0331209	0.966949	1	1.11641e-09	0.997114	0.00289519	3.64733e-07	1	4.16803e-06	0.999996	0.999476	0.000524724	1	1	0.716582	0.287998	0.712006	0.292723	1	1	0.619577	0.381719	0.591484	0.410261	1	1	1	1	1	1	1	1	1	1	1	1	1	1	1	1	1
SLC5A7	SLC5A7	Slc5a7	1	1	1	1	1	1	1	1	1	1	1	1	1	1	1	1	1	1	1	1	1	1	1	1	1	1	1	1	1	1	1	1	1	1	1	1	1	1	1	1	1	1	1	1	1	1	1
SLC9A1	SLC9A1	Slc9a1	0.202848	0.80042	9.74937e-12	1	0.65724	0.345286	0.104675	0.895438	3.86119e-07	1	0.421885	0.578636	1.66319e-11	1	1.25019e-29	1	0.956353	0.043669	0.0442037	0.960933	0.00896054	0.991229	0.799693	0.20292	0.0404332	0.960403	0.22353	0.776588	0.933296	0.0667737	0.00956174	0.990448	6.59465e-07	0.999999	0.889451	0.110729	0.297357	0.710962	0.853657	0.14789	0.834094	0.169485	0.334638	0.683459	0.469957	0.589451	1
SLC9A3R1	SLC9A3R1	Slc9a3r1	0.228025	0.775743	1	1.15024e-07	0.866683	0.134013	0.00466214	0.995346	3.15226e-05	0.999968	0.954384	0.0457393	7.32346e-10	1	0.77677	0.223249	1	9.74662e-11	0.0336327	0.969236	4.90546e-06	0.999995	0.418318	0.584838	0.161784	0.841222	0.607793	0.392378	0.884625	0.115491	0.000184664	0.999815	0.80458	0.195434	0.999568	0.000433089	0.297357	0.710962	0.732391	0.270166	0.786176	0.218937	0.266055	0.745531	0.999908	0.000129712	0.999229
SMCHD1	SMCHD1	Smchd1	0.953002	0.0479027	0.000108909	0.999891	0.0162409	0.983906	0.13049	0.869607	1.6251e-12	1	0.173482	0.826749	3.48931e-08	1	4.31662e-29	1	0.139997	0.860025	0.757257	0.253004	0.188315	0.812801	0.0371387	0.963204	0.371838	0.630538	0.179204	0.820871	0.364735	0.635409	0.000121076	0.999879	1.18336e-15	1	0.918651	0.0814222	0.0145785	0.985659	0.0266206	0.973565	0.915932	0.0856487	0.434024	0.573653	0.363859	0.659634	0.433816
SMPD4	SMPD4	Smpd4	0.448435	0.571998	0.816041	0.184288	0.588957	0.415778	0.988631	0.0114195	0.441706	0.558432	0.0119038	0.988178	0.999813	0.000187009	0.924575	0.0754548	0.00139544	0.998606	0.0865446	0.923958	0.00659037	0.993611	0.712006	0.292723	0.655518	0.352271	0.788257	0.211944	0.58848	0.411877	0.813427	0.186753	0.445939	0.554121	0.173977	0.826337	0.297357	0.710962	0.509451	0.494329	0.71416	0.294258	1	1	1	1	1
SMPX	SMPX	Smpx	1	1	1	1	1	1	0.908941	0.0915422	0.586615	0.413615	0.124489	0.876388	0.997245	0.00276092	0.000363316	0.999637	4.83817e-13	1	0.858474	0.164557	0.615969	0.394311	0.00856661	0.991876	0.0435888	0.957641	4.18136e-16	1	0.611226	0.390181	0.999999	5.94661e-07	0.0877729	0.912285	2.63545e-09	1	1	6.2328e-14	1	7.88593e-11	1.54818e-07	1	0.999999	5.33594e-07	0.259888	0.748915	0.0254207
SNAP25	SNAP25	Snap25	1	1	1	1	1	1	0.348691	0.652846	0.0561048	0.944011	1	1	1	1	1	1	1	1	1	1	1	1	1	1	1	1	1	1	1	1	1	1	1	1	1	1	0.297357	0.710962	0.164353	0.838939	1	1	0.987331	0.0144094	1	1	0.433816
SNTA1	SNTA1	Snta1	0.352752	0.655236	0.456339	0.543935	0.647029	0.355697	0.972622	0.0274752	0.999999	1.16904e-06	0.483728	0.516875	0.949343	0.0507182	0.473818	0.526251	0.0224448	0.977569	0.858474	0.164557	0.891401	0.109817	0.600167	0.402349	0.0808561	0.920745	0.971431	0.0285892	0.99389	0.00611679	0.816603	0.183546	1	4.12154e-14	0.897867	0.102246	1.98537e-06	0.999998	0.718978	0.281492	0.999997	2.5475e-06	0.0001691	0.999837	0.0925447	0.912191	0.433816
SNX14	SNX14	Snx14	0.215079	0.788425	4.28509e-18	1	0.607956	0.395878	0.00218089	0.997823	2.915e-28	1	0.443401	0.557344	3.84664e-06	0.999996	1.15503e-36	1	0.00147542	0.998526	0.0336327	0.969236	4.67096e-08	1	0.266173	0.737045	0.0121556	0.988078	1.29817e-05	0.999987	0.727251	0.272947	0.00209587	0.997906	2.45766e-25	1	0.439013	0.561469	0.110537	0.891511	0.0547807	0.945827	0.71416	0.294258	0.266055	0.745531	0.436127	0.605648	1
SOD1	SOD1	Sod1	0.984801	0.01551	0.00252103	0.997481	0.0108888	0.989189	4.03187e-05	0.99996	6.37199e-112	1	0.0121916	0.987829	1	5.35665e-14	2.31365e-24	1	7.93175e-43	1	0.620783	0.389434	6.49575e-05	0.999936	0.0155167	0.984603	0.00166778	0.998356	2.96827e-40	1	0.00533929	0.994665	0.120045	0.879989	1.28057e-128	1	1.61117e-06	0.999998	0.317747	0.683326	7.97298e-12	1	0.00350811	0.996527	0.0801277	0.921128	0.0480704	0.954616	0.29513
SPAST	SPAST	Spast	0.276357	0.728586	7.24893e-05	0.999928	0.642737	0.360081	0.0532074	0.946869	8.84581e-11	1	0.440424	0.56032	0.0107167	0.989293	0.000805671	0.999195	0.670516	0.329544	1	1	0.904067	0.0969927	0.898656	0.102475	0.0435888	0.957641	0.583233	0.416943	0.964422	0.0356251	0.0157734	0.984242	9.24328e-09	1	0.784029	0.216306	0.249971	0.752786	0.982113	0.0180146	0.959797	0.0407442	0.894273	0.112397	0.469957	0.589451	0.433816
SPEG	SPEG	Speg	0.308008	0.697947	1.3717e-15	1	1	1	0.278882	0.72205	0.0313108	0.968735	0.599162	0.404889	0.121441	0.878924	0.0167072	0.98332	0.661389	0.339316	1	1	1	1	1	1	1	1	0.751395	0.249088	0.6965	0.304204	0.00885951	0.99115	3.79262e-11	1	0.854059	0.146315	0.0903632	0.910399	1.01613e-05	0.99999	0.0330713	0.967576	0.0500635	0.951496	0.882278	0.126794	0.999229
SPG11	SPG11	Spg11	0.202848	0.80042	2.80554e-26	1	0.581647	0.423553	0.000362726	0.999638	6.89326e-34	1	0.783386	0.217592	2.0286e-08	1	4.85973e-56	1	4.64127e-05	0.999954	0.0865446	0.923958	0.00254545	0.997548	0.686327	0.319339	0.014244	0.986141	1.36711e-06	0.999999	0.82967	0.170609	0.00691414	0.993091	7.75684e-36	1	0.00399292	0.996025	0.908924	0.0930886	0.289728	0.712918	0.0372154	0.96393	0.266055	0.745531	0.436127	0.605648	1
SPG21	SPG21	Spg21	0.241778	0.762291	0.432626	0.567541	0.745579	0.255874	0.00138656	0.998616	2.1304e-07	1	0.965364	0.0347294	0.0452979	0.954736	0.999987	1.31007e-05	0.999986	1.36686e-05	0.269249	0.744572	0.546535	0.45512	0.731074	0.270364	0.265855	0.736582	0.75259	0.247499	0.874803	0.125275	0.000252537	0.999748	2.04792e-16	1	0.891149	0.108947	0.173553	0.830021	0.988447	0.0116639	0.970471	0.0300436	0.418697	0.588923	0.986457	0.0157247	0.985238
SPG7	SPG7	Spg7	0.679493	0.324224	4.80038e-10	1	0.0716138	0.929081	0.052201	0.947858	2.45112e-09	1	0.487046	0.513416	6.30819e-07	0.999999	1.33331e-25	1	0.140097	0.859933	0.00580187	0.994862	0.0228766	0.977377	0.946999	0.0535653	0.354354	0.64829	0.0178376	0.982178	0.195582	0.804553	0.00243101	0.997571	3.96159e-19	1	0.651842	0.348437	0.00968476	0.990435	0.110515	0.889873	0.946943	0.0536594	0.152367	0.851086	0.882278	0.126794	0.973481
SPTLC1	SPTLC1	Sptlc1	0.136941	0.865218	2.75332e-15	1	0.706502	0.295325	0.0133959	0.98662	4.55638e-27	1	0.180061	0.820244	7.69217e-10	1	1.16274e-29	1	0.432772	0.567279	0.175697	0.832346	1.83748e-08	1	0.00567109	0.994431	0.000350745	0.999658	6.15818e-14	1	0.852579	0.147567	0.00729103	0.992714	9.35879e-44	1	0.00498807	0.995025	0.0590953	0.941922	0.0105098	0.989615	0.71416	0.294258	0.334638	0.683459	0.469957	0.589451	1
SPTLC2	SPTLC2	Sptlc2	0.124453	0.877516	0.991944	0.00806211	0.892303	0.108266	0.547323	0.452847	1	2.05104e-11	0.904972	0.0951416	1.70172e-09	1	0.413964	0.586055	1	1.225e-08	0.757257	0.253004	0.989631	0.0104512	0.805546	0.195292	0.267979	0.735555	0.975134	0.0248846	0.968286	0.0317435	0.0845945	0.91547	0.999984	1.61202e-05	0.985927	0.0140955	0.173553	0.830021	0.527447	0.474746	0.834094	0.169485	0.334638	0.683459	0.469957	0.589451	1
SQSTM1	SQSTM1	Sqstm1	0.0680756	0.932965	4.97509e-29	1	0.744219	0.256633	1.00489e-09	1	3.86196e-20	1	0.998214	0.00179015	1.5753e-86	1	2.19557e-78	1	1	3.06282e-29	9.38992e-06	0.999992	0.00612474	0.993923	0.999994	5.94415e-06	2.10987e-16	1	2.01471e-09	1	1	5.64997e-14	7.25738e-07	0.999999	0.998326	0.00167427	1	1.53946e-07	0.823968	0.176808	2.92051e-07	1	0.000128446	0.999873	0.00360458	0.996488	0.583017	0.427922	0.861548
STAC3	STAC3	Stac3	0.432636	0.583979	0.00960844	0.990451	0.533315	0.483328	0.948614	0.0515887	0.172729	0.827378	0.0155441	0.984592	0.0197567	0.980282	3.18714e-06	0.999997	0.445511	0.5548	1	1	1	1	1	1	0.228999	0.779893	0.129983	0.870377	0.666541	0.334334	1.26701e-06	0.999999	1.2838e-76	1	0.0669259	0.933258	3.06137e-09	1	8.47447e-31	1	0.0872908	0.91324	1.46276e-05	0.999986	0.0459044	0.956676	0.895545
STIM1	STIM1	Stim1	0.228025	0.775743	8.29631e-05	0.999917	0.689394	0.312638	0.260389	0.739805	1.20977e-07	1	0.16473	0.835584	1.06716e-06	0.999999	3.74903e-15	1	0.772691	0.227365	0.322018	0.698406	0.356103	0.646205	0.605186	0.397322	0.0808561	0.920745	0.00450228	0.995506	0.649714	0.350599	0.0155785	0.984434	7.90522e-23	1	0.0966867	0.903545	0.0119423	0.988252	0.00425986	0.995779	0.868958	0.133696	0.266055	0.745531	0.436127	0.605648	1
STUB1	STUB1	Stub1	0.141305	0.860921	0.994636	0.00536858	0.878707	0.121929	0.017174	0.982846	0.240919	0.75911	0.953897	0.0461798	0.00041931	0.999581	0.98209	0.0179117	0.999966	3.41736e-05	0.114346	0.891989	0.727686	0.273365	0.941005	0.0593824	2.61899e-05	0.999974	2.38014e-07	1	0.976761	0.0232553	4.21519e-06	0.999996	0.0469711	0.953034	0.999855	0.000145496	2.31401e-12	1	2.11936e-06	0.999998	1	2.09279e-07	2.02166e-07	1	0.170468	0.836437	0.999996
SUCLA2	SUCLA2	Sucla2	0.934404	0.0675455	0.941484	0.058567	0.107219	0.893603	0.0108896	0.98913	0.996761	0.00323988	0.995939	0.00407333	0.00279452	0.997208	0.99989	0.000109602	0.999999	5.36066e-07	0.269249	0.744572	0.554302	0.44731	0.766683	0.234618	0.0158507	0.984387	0.0124562	0.987553	0.872062	0.128017	0.00137146	0.99863	0.00500558	0.994995	0.985961	0.0140583	0.0797896	0.920691	0.999971	2.87162e-05	0.999155	0.000854337	0.126755	0.875325	0.880621	0.125756	0.980763
SUCLG1	SUCLG1	Suclg1	0.995112	0.0050535	0.00362695	0.996378	0.000511591	0.999497	0.0555111	0.944551	0.000119807	0.99988	0.71748	0.282879	0.112921	0.887122	1.39395e-10	1	0.00133284	0.998668	0.153636	0.854418	0.0800283	0.92055	0.577484	0.424127	0.000209573	0.999795	0.0121565	0.987852	0.997141	0.00286233	0.000516059	0.999484	8.07364e-10	1	0.928079	0.0719844	0.40951	0.591733	1	5.13847e-13	0.99993	7.07959e-05	0.264191	0.738767	0.848367	0.158545	0.911639
SURF1	LOC105880764	Surf1	0.188457	0.814548	1.041e-07	1	0.700459	0.301436	0.327868	0.672341	3.70564e-06	0.999996	0.178543	0.82176	0.00120816	0.998793	7.91194e-07	0.999999	0.539726	0.460323	0.0336327	0.969236	0.0125186	0.987639	0.763816	0.23784	0.0031875	0.996867	0.0106747	0.989332	0.966345	0.0336803	0.00379476	0.996208	2.17134e-06	0.999998	0.896865	0.103223	0.05516	0.945331	0.0783763	0.921918	0.770111	0.231484	0.0223757	0.978196	0.909201	0.0963101	0.999587
SVIL	SVIL	Svil	0.328866	0.677923	0.183785	0.816388	0.651198	0.351443	0.904522	0.0955831	6.03031e-06	0.999994	0.00168474	0.998322	0.895891	0.104181	0.066871	0.933145	0.0034645	0.996538	0.107716	0.900542	0.0171186	0.983143	0.554522	0.448189	0.0146264	0.985609	0.0381042	0.961919	0.93005	0.0700008	9.0816e-05	0.999909	4.12508e-34	1	0.845641	0.154761	3.80071e-11	1	4.3302e-37	1	0.00104202	0.998991	0.00326274	0.996828	0.100427	0.904653	0.3584
SYNE1	SYNE1	Syne1	0.566503	0.436713	9.37458e-56	1	0.00250622	0.997527	1.63512e-05	0.999984	1.52749e-90	1	0.0312156	0.968849	8.62755e-29	1	2.8262e-223	1	4.86178e-17	1	0.384312	0.628841	0.483508	0.517926	0.567285	0.43418	1.91902e-05	0.999981	1.66016e-05	0.999983	0.994791	0.00521408	6.8169e-06	0.999993	4.31237e-131	1	6.22701e-07	0.999999	0.266798	0.73547	0.0356171	0.964659	0.275914	0.727475	0.595032	0.41387	0.394235	0.634936	0.433816
SYNE2	SYNE2	Syne2	0.143694	0.858104	4.29489e-121	1	0.0123602	0.98775	2.68735e-07	1	1.81428e-241	1	8.21413e-11	1	1.60792e-46	1	0	1	2.34689e-39	1	0.00237836	0.997841	3.44476e-15	1	0.189206	0.812644	0.0256	0.974821	3.31321e-11	1	0.233387	0.766832	2.40492e-08	1	1.80823e-53	1	0.915569	0.0845138	1.25264e-06	0.999999	8.58525e-14	1	0.72402	0.279145	0.0017726	0.998286	0.162302	0.845504	1
SYT14	SYT14	Syt14	1	1	1	1	1	1	1	1	1	1	1	1	1	1	1	1	1	1	1	1	1	1	1	1	1	1	1	1	1	1	0.421793	0.580022	0.668562	0.33176	0.607792	0.394627	0.297357	0.710962	0.164353	0.838939	1	1	1	1	1	1	1
SYT2	SYT2	Syt2	0.470833	0.558178	0.040214	0.960181	1	1	0.392319	0.609938	0.130887	0.869419	1	1	0.121441	0.878924	0.00245715	0.997549	1	1	1	1	1	1	1	1	1	1	0.585651	0.416224	0.565586	0.436915	0.253707	0.746743	0.00710636	0.992901	1	1	1	1	1	1	1	1	0.334638	0.683459	0.469957	0.589451	1
TARDBP	TARDBP	Tardbp	0.136941	0.865218	1.08879e-06	0.999999	0.757531	0.243827	2.56226e-05	0.999974	1.48026e-14	1	0.97153	0.028533	2.06794e-14	1	1.13811e-09	1	0.999997	3.46665e-06	0.0227111	0.979885	0.776606	0.224518	0.991122	0.00897302	0.0768232	0.924198	0.652501	0.347599	0.960198	0.0398326	1.37411e-09	1	2.47622e-12	1	0.999953	4.7554e-05	0.0117241	0.988435	0.353853	0.646962	0.981085	0.0191778	0.155873	0.847633	0.297088	0.718747	0.433816
TAZ	TAZ	Taz	0.854046	0.148812	8.24943e-06	0.999992	0.0232704	0.97706	0.0205077	0.979528	0.00133653	0.998664	0.911586	0.088642	2.07394e-11	1	4.04371e-11	1	0.999855	0.000145131	0.0442037	0.960933	0.087267	0.913713	0.878742	0.122645	0.161784	0.841222	0.869233	0.130848	0.952694	0.0473564	0.101631	0.898445	0.892318	0.107699	0.934481	0.0656127	0.0119423	0.988252	0.613324	0.38763	0.98944	0.0107405	0.154032	0.85134	0.378172	0.647744	1
TBK1	TBK1	Tbk1	0.854046	0.148812	0.263305	0.736831	0.10738	0.89344	0.0845256	0.915559	0.000201946	0.999798	0.645862	0.35452	0.00128889	0.998712	0.00431228	0.995689	0.925495	0.0745225	0.400389	0.617233	0.402434	0.599476	0.519447	0.482599	0.0192703	0.981144	0.115717	0.884357	0.948813	0.0512411	0.0518136	0.948216	1.27336e-05	0.999987	0.643089	0.357147	0.111776	0.889584	0.0337191	0.966545	0.566194	0.438182	0.772434	0.236503	0.436127	0.605648	0.433816
TBP	TBP	Tbp	0.352752	0.655236	0.0125259	0.987503	0.602017	0.40206	0.247145	0.753141	8.17873e-06	0.999992	0.237908	0.76279	0.459731	0.540468	0.172599	0.827437	0.279691	0.720386	0.176936	0.847246	0.230463	0.772638	0.753182	0.250403	0.0947672	0.908112	0.286131	0.714103	0.869454	0.130745	0.281924	0.718211	1.37825e-06	0.999999	0.125689	0.874534	0.368821	0.634944	0.137158	0.86396	0.339482	0.665729	0.334638	0.683459	0.469957	0.589451	1
TCAP	TCAP	Tcap	0.979131	0.0218336	4.0804e-05	0.999959	3.44219e-06	0.999997	0.0641375	0.935953	1.21614e-13	1	0.224142	0.776549	0.350325	0.649769	6.27061e-40	1	1.42798e-23	1	0.0916725	0.915652	1.44771e-06	0.999999	0.122407	0.880084	0.00223951	0.997804	8.64338e-30	1	0.105116	0.895034	1	6.57697e-21	8.65874e-14	1	2.89699e-49	1	0.000145824	0.999856	4.89603e-23	1	7.19688e-07	0.999999	0.00138894	0.998649	0.50546	0.50546	0.525114
TDP1	TDP1	Tdp1	0.381436	0.628524	0.105836	0.894344	0.59571	0.408661	0.908197	0.0920916	0.40953	0.590609	0.0782849	0.922127	0.646086	0.354198	0.977083	0.0229257	0.856386	0.143671	1	1	0.79128	0.211486	0.785702	0.217177	0.228999	0.779893	0.965961	0.0340743	0.958909	0.0411457	0.144376	0.855751	0.115056	0.884969	0.773126	0.227224	0.22277	0.782309	0.51475	0.487931	0.786176	0.218937	1	1	1	1	1
TDP2	TDP2	Tdp2	0.248993	0.755243	0.417801	0.582369	0.738076	0.263441	0.00373882	0.996268	0.000550502	0.99945	0.970857	0.0292229	0.619891	0.380218	0.999752	0.000248364	0.96572	0.0342886	0.187702	0.825633	0.462105	0.539783	0.819158	0.18216	0.0473223	0.953349	0.0256114	0.974408	0.783848	0.216279	0.370478	0.629654	0.997687	0.00231346	0.846311	0.153824	0.987945	0.0123492	0.788646	0.212742	0.0617511	0.939262	0.967991	0.0331671	0.350817	0.670776	0.264097
TECPR2	TECPR2	Tecpr2	0.303153	0.70263	1.02459e-08	1	0.581647	0.423553	0.0657647	0.934343	2.99958e-10	1	0.410778	0.590318	0.000554693	0.999446	1.47877e-18	1	0.0455953	0.954444	0.176936	0.847246	0.0437585	0.957662	0.655027	0.35217	0.0947672	0.908112	0.0362782	0.963797	0.782821	0.217571	0.109047	0.891034	7.32144e-14	1	0.0107112	0.989356	0.249971	0.752786	0.109218	0.891583	0.465437	0.539485	1	1	1	1	1
TECRL	TECRL	Tecrl	1	1	1	1	1	1	1	1	1	1	1	1	1	1	1	1	1	1	1	1	1	1	1	1	1	1	1	1	1	1	0.365205	0.635803	0.887845	0.112246	0.706458	0.294627	0.297357	0.710962	0.164353	0.838939	1	1	0.0944938	0.908562	0.338751	0.681295	1
TFG	TFG	Tfg	0.0587137	0.942284	5.45286e-20	1	0.786889	0.214261	2.47577e-07	1	9.20537e-49	1	0.838421	0.161792	2.34244e-20	1	5.13648e-35	1	0.99589	0.00411101	0.493529	0.519406	0.354908	0.646423	0.328295	0.673043	0.0364833	0.963912	0.604319	0.395761	0.95881	0.0412147	1.09323e-11	1	2.85092e-16	1	0.999988	1.24197e-05	0.00142121	0.998597	0.00428387	0.995738	0.949873	0.050638	0.0222884	0.978401	0.771701	0.240319	0.999229
TGFB3	TGFB3	Tgfb3	0.256457	0.74796	2.8778e-16	1	0.577736	0.427753	0.00137141	0.998631	4.16585e-30	1	0.526129	0.474838	1.23107e-09	1	1.90216e-37	1	0.341055	0.659036	0.0607728	0.944166	0.330347	0.671152	0.904368	0.0963807	0.00869167	0.991478	0.999543	0.00045749	0.999992	8.40141e-06	0.00804455	0.991963	0.998624	0.00137669	0.998358	0.00164551	0.22277	0.782309	0.999042	0.000968702	0.984057	0.0162168	0.0500635	0.951496	0.297088	0.718747	1
TGM6	TGM6	Tgm6	1	1	1	1	1	1	1	1	1	1	1	1	1	1	1	1	1	1	1	1	1	1	1	1	1	1	1	1	1	1	1	1	1	1	1	1	1	1	1	1	1	1	1	1	1	1	1
THG1L	THG1L	Thg1l	0.366317	0.642513	1.35229e-08	1	1	1	0.104891	0.895276	4.43822e-13	1	0.0192724	0.98101	0.114643	0.88549	4.01437e-09	1	0.000753928	0.999248	0.322018	0.698406	3.98311e-05	0.999963	0.00856661	0.991876	0.45136	0.552671	3.53707e-18	1	6.1469e-12	1	0.00284302	0.99716	1.35126e-33	1	0.0197429	0.980364	0.22277	0.782309	0.295054	0.707614	0.71416	0.294258	1	1	1	1	1
TIA1	TIA1	Tia1	0.208879	0.794504	8.14244e-12	1	0.651198	0.351443	0.289299	0.710885	1.26446e-30	1	1.64304e-05	0.999984	0.0483621	0.951665	1.09561e-11	1	0.0033297	0.996672	0.883036	0.127216	0.562023	0.440775	0.0297126	0.970747	0.0778543	0.923177	1.94389e-06	0.999998	0.215842	0.784338	0.0246263	0.975389	5.59461e-20	1	0.17817	0.822021	0.0961434	0.905031	0.0479247	0.952407	0.646668	0.35712	0.930216	0.0729043	0.412917	0.620984	0.3584
TIMM22	TIMM22	Timm22	0.340352	0.666975	0.825917	0.174231	0.684438	0.31766	0.192478	0.807815	0.956725	0.043293	0.884242	0.11605	0.000112336	0.999888	0.479793	0.520246	0.999895	0.000105467	0.943274	0.0621483	0.719512	0.28249	0.0201804	0.980098	0.0262088	0.97435	0.0804396	0.919621	0.925174	0.0749042	0.206804	0.793304	0.157932	0.842089	0.682235	0.318028	0.0216916	0.978595	0.385443	0.615451	0.965992	0.0344683	0.0586859	0.943152	0.910456	0.0972748	0.999229
TK2	TK2	Tk2	0.248993	0.755243	2.01661e-09	1	0.626557	0.376664	0.00600549	0.994005	3.14339e-20	1	0.580605	0.420299	5.18711e-13	1	4.32091e-39	1	0.954844	0.0451826	0.0227111	0.979885	0.00280143	0.997257	0.835069	0.166946	0.00484552	0.995264	7.56216e-15	1	0.583112	0.417247	0.258742	0.741359	4.17237e-20	1	0.00023622	0.999765	0.204154	0.79817	0.0100169	0.990103	0.186973	0.817675	0.676798	0.332407	0.412917	0.620984	0.433816
TMEM65	TMEM65	Tmem65	0.789912	0.213376	5.0201e-05	0.99995	0.0719317	0.928757	0.078559	0.921538	1	1.10312e-10	0.995999	0.00401137	0.000839213	0.999162	0.954556	0.0454508	0.999983	1.70426e-05	0.541731	0.486067	0.95947	0.0408736	0.948152	0.0522768	0.0285487	0.972052	0.999098	0.000902453	0.999937	6.26964e-05	6.05665e-06	0.999994	1	1.81151e-07	1	2.65533e-07	0.225842	0.775901	0.999961	3.9085e-05	0.998605	0.0014139	0.258783	0.746557	0.955971	0.0489056	0.985238
TMPO	TMPO	Tmpo	0.42783	0.575566	0.121447	0.878611	0.533097	0.468104	0.732008	0.268156	0.830225	0.1698	0.335801	0.664495	1.32266e-07	1	0.417976	0.582042	0.999999	5.91935e-07	0.187702	0.825633	0.961111	0.039183	0.984162	0.0159817	0.00438426	0.995705	0.525781	0.474323	0.997248	0.002755	0.983881	0.0161309	0.632796	0.367228	0.0189042	0.98112	0.503282	0.5	0.998399	0.00161441	0.952971	0.0475656	0.900653	0.105727	0.469957	0.589451	0.433816
TNNC1	TNNC1	Tnnc1	0.284889	0.720302	5.45104e-13	1	0.569257	0.436984	0.0281477	0.9719	2.40083e-22	1	2.44616e-05	0.999977	3.39961e-06	0.999997	1.17469e-71	1	6.20033e-25	1	0.00963251	0.991258	1.39067e-24	1	0.000143745	0.999871	7.09166e-05	0.999931	1.64138e-131	1	1.68463e-08	1	0.14021	0.859878	1.87457e-16	1	0.000723879	0.999281	0.00485483	0.995192	1.39149e-21	1	2.41071e-08	1	1.30443e-06	0.999999	0.0103611	0.990368	0.0137343
TNNI2	TNNI2	Tnni2	0.366317	0.642513	0.53495	0.46534	0.640541	0.362326	0.999983	1.67327e-05	0.89218	0.107864	0.000782481	0.999222	1	1.30456e-08	0.0813376	0.918678	2.11287e-16	1	0.322018	0.698406	0.174482	0.827337	0.477532	0.52546	0.688639	0.314217	0.00265113	0.997353	0.0020933	0.997911	1	4.9147e-12	1	5.74206e-08	0.000745298	0.999257	0.999998	2.06329e-06	1	6.39442e-11	0.29263	0.708423	0.0428852	0.957971	0.987019	0.0140144	0.997971
TNNI3	TNNI3	Tnni3	1	1	0.716867	0.284688	0.533315	0.483328	0.392319	0.609938	0.999293	0.000708152	0.783386	0.217592	1	1	0.731239	0.26919	0.661389	0.339316	1	1	1	1	1	1	1	1	0.666203	0.334673	0.627703	0.3735	1	1	0.990547	0.00947185	0.681029	0.32027	1	1	1	1	1	1	0.621993	0.383153	0.28786	0.727217	0.306198
TNNT1	TNNT1	Tnnt1	0.276357	0.728586	2.20802e-12	1	0.581647	0.423553	0.087601	0.912519	1.51125e-17	1	0.0155441	0.984592	5.38475e-09	1	1.32009e-68	1	9.99002e-10	1	0.0442037	0.960933	0.000465386	0.99955	0.733956	0.27012	0.000698949	0.999316	5.27377e-29	1	0.349963	0.650341	0.99951	0.000490313	1	1.34256e-12	0.189673	0.810461	0.02143	0.978804	7.68033e-09	1	0.000845421	0.999195	3.50722e-05	0.999966	0.0268165	0.974836	0.115675
TNNT2	TNNT2	Tnnt2	1	1	0.716867	0.284688	0.533315	0.483328	1	1	1	1	1	1	0.207283	0.792929	5.77913e-10	1	7.2556e-07	0.999999	1	1	1	1	1	1	0.989644	0.0108401	0.585651	0.416224	1.96377e-20	1	0.28614	0.714419	0.156066	0.84403	0.649812	0.351837	0.823473	0.179373	0.163966	0.837691	0.0372154	0.96393	0.987331	0.0144094	1	1	0.433816
TNNT3	TNNT3	Tnnt3	0.323411	0.683144	0.483936	0.516293	0.679339	0.32283	0.738914	0.261443	0.999002	0.000998247	0.597376	0.403155	0.00811255	0.991893	9.13167e-15	1	0.00695282	0.99305	0.322018	0.698406	0.593079	0.408953	0.7512	0.25053	0.179401	0.822155	7.51834e-08	1	0.0226401	0.977387	0.952013	0.0480377	1	3.30316e-10	0.637741	0.362497	3.14967e-08	1	1	1.18239e-36	1	1.98237e-21	0.027232	0.973383	0.991707	0.00901865	0.998905
TNPO3	TNPO3	Tnpo3	0.248993	0.755243	0.267645	0.732501	0.732922	0.26864	0.305316	0.694898	0.0998322	0.90019	0.536088	0.464333	2.92334e-05	0.999971	6.16748e-07	0.999999	0.900815	0.0992066	0.0182149	0.983406	0.000555065	0.999455	0.709012	0.292957	0.0234597	0.976971	0.24268	0.757421	0.95717	0.0428694	0.0561776	0.943854	0.273148	0.726873	0.896786	0.103311	0.0482587	0.952561	0.643217	0.357964	0.963714	0.0369246	0.34982	0.656959	0.970305	0.0336368	0.973481
TNXB	TNXB	Tnxb	0.234794	0.769119	1.76318e-06	0.999998	0.664945	0.337446	6.18274e-09	1	1.94083e-78	1	0.795962	0.204435	2.04372e-15	1	7.40523e-56	1	0.678548	0.32153	0.493529	0.519406	0.907604	0.0929089	0.80248	0.198407	0.0117768	0.988405	0.921749	0.0782837	0.998809	0.00119255	0.999998	2.33881e-06	1	1.50969e-60	0.910551	0.0895211	0.22277	0.782309	0.928818	0.0718348	0.915932	0.0856487	0.266055	0.745531	0.99987	0.000182099	0.999229
TOP3A	TOP3A	Top3a	0.346425	0.661215	6.13176e-08	1	0.548088	0.461496	0.734541	0.265726	7.69949e-15	1	5.65475e-10	1	0.000336554	0.999664	7.5319e-14	1	0.40602	0.594157	0.858474	0.164557	0.716582	0.287998	0.122407	0.880084	0.161784	0.841222	2.1939e-07	1	0.117706	0.882642	0.075895	0.924153	1.4618e-25	1	3.3089e-06	0.999997	0.675832	0.329229	0.295054	0.707614	0.186973	0.817675	0.900653	0.105727	0.469957	0.589451	0.433816
TOR1A	TOR1A	Tor1a	0.256457	0.74796	0.792834	0.207286	0.755193	0.246183	0.213892	0.786328	0.903464	0.0965605	0.849138	0.151131	0.306149	0.693947	0.983777	0.0162254	0.952233	0.0477776	0.358155	0.654686	0.0193314	0.980884	0.117509	0.883438	0.208605	0.793638	0.517975	0.48215	0.815424	0.184688	0.479423	0.520724	0.912468	0.087545	0.657292	0.342941	0.170852	0.831127	0.0429464	0.957412	0.465437	0.539485	0.667593	0.341714	0.412917	0.620984	0.433816
TOR1AIP1	TOR1AIP1	Tor1aip1	0.124453	0.877517	0.995951	0.00405291	0.895232	0.105323	0.580231	0.419952	1	2.76211e-21	0.977234	0.0228033	0.217528	0.782532	1	1.08871e-11	0.999992	8.18535e-06	0.0183169	0.983134	0.443505	0.55777	0.979237	0.0209333	0.00113119	0.99889	0.99821	0.00179163	0.999998	1.66134e-06	1.3825e-08	1	0.832455	0.167555	1	3.1471e-07	0.149578	0.85166	0.999549	0.000453746	0.995883	0.00416885	0.0586859	0.943152	0.999693	0.000362078	0.999996
TPM1	TPM1	Tpm1	0.879634	0.12199	2.04675e-15	1	0.0485661	0.951721	0.616672	0.383483	1.20512e-14	1	0.00975545	0.990262	2.97745e-67	1	2.71571e-265	1	0.0110014	0.989001	0.900314	0.104889	0.145585	0.855248	0.00119332	0.998821	0.00137827	0.998643	0.000886014	0.999115	0.976779	0.0232355	0.0062213	0.993782	5.12716e-36	1	0.133193	0.866902	0.999928	7.28672e-05	1	1.55601e-32	1	3.08831e-11	0.60423	0.399226	0.983854	0.017358	0.988634
TPP1	TPP1	Tpp1	0.18026	0.822602	0.00146843	0.998533	0.750439	0.250974	0.162273	0.837845	6.23539e-11	1	0.182816	0.817438	0.000122154	0.999878	0.311436	0.688587	0.999674	0.000326237	0.174936	0.835125	0.410407	0.591165	0.764077	0.237232	0.00267061	0.997381	9.8562e-05	0.999902	0.899449	0.100626	0.0109325	0.989075	7.27498e-26	1	0.154239	0.845937	0.0893274	0.912276	0.733425	0.267778	0.945019	0.0559726	1	1	1	1	1
TRAPPC2L	TRAPPC2L	Trappc2l	0.152681	0.849724	5.11661e-05	0.999949	0.758691	0.242658	0.00349429	0.996512	0.0603543	0.939659	0.985872	0.0141638	2.49838e-13	1	0.999809	0.000191028	1	4.90981e-18	0.0227111	0.979885	0.588449	0.413091	0.985167	0.01499	3.41512e-10	1	3.50905e-09	1	0.999983	1.72826e-05	2.85922e-06	0.999997	0.692102	0.307917	0.999994	6.45074e-06	6.94436e-05	0.999932	0.551596	0.449093	0.999896	0.000105524	0.0021607	0.99791	0.506442	0.506442	0.999229
TREX1	TREX1	Trex1	1	1	1	5.32231e-33	0.916654	0.0837969	1	1.5459e-07	1	4.66869e-137	1	1.19938e-07	1	2.97965e-21	1	2.34672e-95	1	9.47297e-24	0.858474	0.164557	0.989372	0.0107402	0.945656	0.0547922	0.909203	0.0957459	0.999994	5.94249e-06	0.998148	0.00185446	1	2.76464e-07	1	3.49655e-56	0.99789	0.00211363	0.999997	2.62316e-06	0.9997	0.000304289	0.0904979	0.910512	0.99921	0.000892211	1	3.30531e-21	0.995515
TRIM2	TRIM2	Trim2	0.224717	0.778982	2.27583e-15	1	0.613583	0.390043	0.0715474	0.92861	0.0340723	0.965946	0.873282	0.127199	0.0014255	0.998577	2.96621e-07	1	0.704481	0.295632	0.858474	0.164557	0.805384	0.197121	0.340743	0.662488	0.0808561	0.920745	0.00598576	0.994025	0.655978	0.344331	0.0603818	0.939666	0.00667895	0.993323	0.813811	0.186423	0.173553	0.830021	0.0440815	0.956636	1	1	0.334638	0.683459	0.469957	0.589451	1
TRIM32	TRIM32	Trim32	0.448435	0.571998	0.926142	0.0740069	0.605029	0.398922	0.858377	0.142215	0.995927	0.00407799	0.49591	0.505113	0.925327	0.0747803	0.917928	0.0821011	0.313119	0.686981	1	1	0.775716	0.227362	0.770295	0.232902	0.0947672	0.908112	0.401394	0.598849	0.892632	0.107526	0.148499	0.851709	0.999994	5.77929e-06	0.960785	0.0392993	0.0145785	0.985659	0.000843014	0.999167	0.786176	0.218937	0.110929	0.892724	0.350817	0.670776	1
TRIM54	TRIM54	Trim54	0.448435	0.571998	0.11949	0.880968	0.541227	0.470527	0.290385	0.710623	0.0448204	0.955244	0.599162	0.404889	0.953672	0.0464196	0.00109052	0.998911	5.4521e-08	1	1	1	1	1	1	1	0.228999	0.779893	0.00712173	0.992933	0.591484	0.410261	0.312568	0.688104	0.122531	0.877565	0.607792	0.394627	0.985368	0.0147462	0.999569	0.000432739	0.209898	0.790997	0.999679	0.000331013	0.160553	0.846168	0.0500841
TRIM63	TRIM63	Trim63	0.470833	0.558178	0.040214	0.960181	1	1	0.392319	0.609938	0.425568	0.574894	0.599162	0.404889	0.999508	0.000493683	0.0167072	0.98332	8.25644e-12	1	1	1	1	1	1	1	0.909203	0.0957459	0.619577	0.381719	0.000361071	0.999644	0.227082	0.773293	0.0100612	0.989947	0.607792	0.394627	1	1.08865e-11	0.277089	0.723397	4.07434e-12	1	0.892923	0.108857	0.151512	0.855805	0.143096
TRIP4	TRIP4	Trip4	0.268168	0.73655	0.000256513	0.999744	0.655253	0.34731	0.0146401	0.98539	2.07723e-05	0.999979	0.922024	0.0782517	5.33954e-05	0.999947	0.00191341	0.998087	0.992597	0.00740666	0.0227111	0.979885	0.0230664	0.977263	0.878742	0.122645	0.0323733	0.968207	0.000248195	0.999752	0.669294	0.330932	0.125136	0.874956	0.0162258	0.983778	0.703647	0.29669	0.368821	0.634944	0.250634	0.750887	0.465437	0.539485	0.595032	0.41387	0.394235	0.634936	0.433816
TRPC3	TRPC3	Trpc3	1	1	0.839344	0.161304	0.548088	0.461496	1	1	0.96268	0.0374381	0.637481	0.3653	0.71713	0.283619	0.865306	0.134788	0.620514	0.379731	0.858474	0.164557	0.79128	0.211486	0.308	0.69526	0.228999	0.779893	0.610877	0.389462	0.810297	0.190025	0.28614	0.714419	0.0645877	0.935465	0.607792	0.394627	1	1	0.846977	0.156206	0.71416	0.294258	1	1	1	1	1
TRPM7	TRPM7	Trpm7	0.202848	0.80042	0.00211754	0.997885	0.730297	0.27129	0.864625	0.135513	2.15227e-07	1	0.0012015	0.998804	0.236042	0.764044	0.00866549	0.991336	0.176603	0.823432	0.346125	0.667673	0.00746463	0.992652	0.0885501	0.912421	0.485534	0.517095	0.115462	0.884598	0.204904	0.795213	0.00498101	0.995022	2.20972e-24	1	0.332202	0.668025	0.117335	0.884073	0.0173925	0.982764	0.465437	0.539485	0.676798	0.332407	0.412917	0.620984	0.433816
TRPV4	TRPV4	Trpv4	1	1	1	7.48695e-26	0.885033	0.115572	0.424229	0.579022	1	1.14522e-49	0.998867	0.00113693	1	1	0.999714	0.000286447	0.989946	0.0100634	1	1	0.937559	0.0631074	0.932933	0.0677892	1	1	0.684384	0.316382	0.642057	0.359005	1	1	0.972348	0.0277089	0.649812	0.351837	1	1	0.846977	0.156206	0.71416	0.294258	1	1	1	1	1
TSFM	TSFM	Tsfm	1	1	0.999885	0.000115073	0.659202	0.343289	0.984057	0.0160327	1	1.60429e-15	0.788786	0.211616	0.999924	7.64677e-05	1	6.82066e-47	1	6.34584e-17	0.858474	0.164557	0.941266	0.0593597	0.771998	0.229625	0.909203	0.0957459	0.992347	0.00766209	0.891222	0.108889	0.987802	0.0122283	1	3.30635e-11	0.642526	0.357797	0.999328	0.000705166	1	1.6856e-08	0.966303	0.0340619	0.999278	0.000787838	0.469957	0.589451	0.306198
TTBK2	TTBK2	Ttbk2	0.228025	0.775743	1.29553e-06	0.999999	0.67049	0.331812	0.0199418	0.980087	9.08087e-23	1	0.165389	0.835086	6.43253e-14	1	8.93564e-47	1	0.787526	0.212542	0.0227111	0.979885	0.0454965	0.955046	0.898656	0.102475	0.00110704	0.998919	7.75119e-11	1	0.830401	0.169766	0.00653143	0.993474	8.56717e-09	1	0.85901	0.141174	0.0323211	0.968217	0.000458315	0.999548	1	1	0.266055	0.745531	0.436127	0.605648	1
TTN	TTN	Ttn	0.293805	0.711664	1.06255e-17	1	1	1	0.00732214	0.992693	5.20393e-22	1	0.599162	0.404889	9.8449e-06	0.99999	1.64952e-46	1	9.05805e-10	1	8.38656e-06	0.999993	2.10956e-42	1	1	1	0.014244	0.986141	4.89049e-29	1	0.611226	0.390181	0.000435494	0.999565	2.94058e-36	1	0.301362	0.69937	0.00230707	0.997714	1.11292e-28	1	1.77207e-07	1	0.414564	0.588732	0.040578	0.96176	0.233771
TTPA	TTPA	Ttpa	1	1	0.716867	0.284688	0.533315	0.483328	0.424229	0.579022	0.84099	0.159296	0.637481	0.3653	1	1	1	1	1	1	1	1	0.690427	0.315071	0.686327	0.319339	1	1	0.619577	0.381719	0.591484	0.410261	0.298751	0.701859	0.205822	0.794298	0.649812	0.351837	1	1	1	1	1	1	1	1	1	1	1
TTR	TTR	Ttr	1	1	0.716867	0.284688	0.533315	0.483328	0.999759	0.000246023	0.84099	0.159296	0.0192724	0.98101	1	1	0.857123	0.143047	0.764272	0.236071	0.176936	0.847246	0.0107842	0.989745	0.613502	0.397052	1	1	0.619577	0.381719	0.591484	0.410261	1	1	0.998782	0.00122038	0.728093	0.272843	1	1	1	1	1	1	1	1	1	1	1
TUBA4A	TUBA4A	Tuba4a	0.107318	0.894396	0.000485978	0.999515	0.823405	0.177523	9.59756e-08	1	5.84585e-17	1	0.998424	0.00158045	1.94122e-15	1	0.643493	0.356528	1	2.5825e-15	0.0013642	0.998795	0.140635	0.860179	0.991685	0.00840391	0.908949	0.0927311	0.999997	2.75807e-06	0.988604	0.0114054	0.999973	2.66651e-05	1	1.00915e-76	0.983424	0.016593	1	6.54835e-12	1	2.49426e-20	0.00548596	0.994562	0.999999	1.0886e-06	0.694208	0.315484	0.285303
TYMP	TYMP	Tymp	0.102008	0.899628	1.94238e-69	1	1	1	1	3.55901e-29	1.48795e-61	1	3.76899e-153	1	0.244833	0.755219	8.06907e-254	1	1.13034e-173	1	0.973202	0.0295347	0.00020088	0.999819	1.29806e-16	1	1	1.75844e-08	3.05847e-26	1	1.89665e-178	1	2.27888e-07	1	4.19545e-177	1	3.54146e-38	1	0.978654	0.0219111	0.0825149	0.918918	0.000845421	0.999195	0.990809	0.00994198	0.469957	0.589451	0.3584
UBA1	UBA1	Uba1	0.167264	0.835378	0.997189	0.0028142	0.865294	0.135409	0.205485	0.794652	0.977992	0.022013	0.8683	0.131866	0.153709	0.846341	0.874112	0.125899	0.900624	0.0993917	0.107716	0.900542	0.863607	0.137148	0.986398	0.013727	0.0153511	0.984894	0.875596	0.124451	0.998378	0.00162369	0.0112252	0.988781	0.000364572	0.999635	0.854954	0.145141	0.0161658	0.984025	0.0230659	0.977054	0.863251	0.138116	0.17263	0.831	0.28786	0.727217	0.433816
UBA5	UBA5	Uba5	0.864649	0.138124	0.0229303	0.977095	0.0622467	0.938372	0.0141835	0.985839	0.00827563	0.991727	0.941434	0.0587014	0.000618071	0.999383	0.0053637	0.994637	0.963028	0.036983	0.570355	0.449617	0.614553	0.387419	0.492625	0.509482	0.0571954	0.943964	0.971514	0.0285052	0.996595	0.00340865	0.103885	0.896169	0.000899947	0.9991	0.612701	0.387544	0.0382215	0.96227	0.109372	0.891131	0.868421	0.13321	0.382661	0.622626	0.28786	0.727217	0.3584
UBAP1	UBAP1	Ubap1	0.851189	0.151706	0.829195	0.170902	0.165177	0.835808	0.0400734	0.959976	0.0220033	0.978003	0.863712	0.136513	0.00918808	0.990819	0.994332	0.00566923	0.999924	7.65011e-05	0.382767	0.634615	0.576168	0.425543	0.70069	0.300881	0.455395	0.54864	0.980806	0.0192081	0.938281	0.0617686	0.000248989	0.999751	3.14402e-25	1	0.699985	0.300187	0.232756	0.768977	0.0945408	0.905912	0.47194	0.53086	0.384399	0.622601	0.977043	0.0261448	0.973481
UBQLN2	UBQLN2	Ubqln2	0.284889	0.720302	0.990183	0.00982832	0.7644	0.236906	0.00220636	0.997798	0.00664424	0.993358	0.98638	0.0136585	0.000174092	0.999826	0.999999	6.18047e-07	1	1.97929e-10	0.0115714	0.989747	0.155026	0.846033	0.962862	0.0375304	0.0121556	0.988078	0.518887	0.481225	0.990809	0.00920067	0.000173569	0.999827	0.0244329	0.97557	0.998157	0.00184624	0.122158	0.879044	0.0036453	0.996388	0.272525	0.730844	0.130496	0.873908	0.363859	0.659634	1
UCHL1	UCHL1	Uchl1	0.419786	0.594543	0.999997	2.90013e-06	0.726296	0.275328	0.302859	0.698239	0.999998	1.71063e-06	0.894153	0.106236	1	1	0.999933	6.75087e-05	0.995009	0.00499555	1	1	0.738893	0.265048	0.733956	0.27012	0.228999	0.779893	0.993848	0.0061584	0.986266	0.013752	0.334328	0.665942	0.00418927	0.995813	0.301362	0.69937	0.999999	6.93763e-07	0.0316647	0.968697	5.936e-10	1	0.154032	0.85134	0.378172	0.647744	1
UNC13A	UNC13A	Unc13a	1	1	0.716867	0.284688	0.533315	0.483328	0.152899	0.847482	1.65148e-05	0.999984	1	1	0.0656232	0.934556	0.0296845	0.970345	0.797153	0.203119	1	1	1	1	1	1	1	1	1	1	1	1	0.421793	0.580022	0.230385	0.769996	1	1	1	1	1	1	1	1	1	1	1	1	1
UNC45B	UNC45B	Unc45b	0.470833	0.558178	1	1.04331e-28	0.900918	0.0996088	0.368425	0.633384	1	2.5176e-131	1	2.84525e-08	1	1	1	1.02018e-179	1	9.57625e-90	1	1	0.998199	0.00182089	0.997762	0.00226294	1	1	0.837907	0.162352	0.772371	0.22805	0.421793	0.580022	1	1.50644e-16	0.954703	0.0453961	0.0631126	0.937406	0.962724	0.0374151	0.991902	0.0081859	0.0309255	0.970031	0.270446	0.743326	1
UTRN	LOC105859149	Utrn	0.816403	0.185725	2.42625e-14	1	0.0314727	0.968716	3.71034e-08	1	6.4389e-64	1	0.618549	0.38172	8.64407e-09	1	8.57464e-75	1	1.58683e-06	0.999998	0.642568	0.36758	0.0607115	0.939646	0.0255945	0.974588	0.0178448	0.98239	1.99011e-05	0.99998	0.577271	0.422869	4.67572e-11	1	7.06035e-117	1	0.515994	0.484191	0.110537	0.891511	0.247597	0.753913	0.834094	0.169485	0.900653	0.105727	0.469957	0.589451	0.433816
VAMP1	VAMP1	Vamp1	0.408692	0.604071	0.000414963	0.999588	0.533315	0.483328	0.102171	0.898064	1.41933e-07	1	1	1	0.175941	0.824269	0.00225917	0.997743	0.19515	0.804998	0.176936	0.847246	0.00020088	0.999819	1	1	0.0947672	0.908112	0.000103205	0.999897	0.677261	0.323547	0.0727328	0.927357	1.26792e-05	0.999987	0.728093	0.272843	0.110537	0.891511	0.250634	0.750887	0.834094	0.169485	0.334638	0.683459	0.469957	0.589451	1
VAPB	VAPB	Vapb	0.891502	0.111017	0.999855	0.00014541	0.226817	0.774267	0.989409	0.0106085	1	4.41747e-09	0.299945	0.700347	0.00136303	0.998638	1	3.75886e-20	1	1.9735e-16	0.214145	0.796201	0.598174	0.403191	0.849521	0.151338	0.0570591	0.94381	0.999822	0.000177774	0.999942	5.77877e-05	0.280085	0.720015	1	9.97636e-10	0.97526	0.0247664	0.629765	0.371752	1	1.17557e-08	0.99646	0.00357642	0.0500635	0.951496	0.999387	0.000712437	0.999996
VCL	VCL	Vcl	0.954727	0.0461783	0.0265623	0.973457	0.0243345	0.975861	0.00459195	0.995414	0.993152	0.00684929	0.997428	0.00257755	8.51577e-09	1	8.52827e-17	1	0.778773	0.221251	0.0137206	0.987548	0.0776446	0.922914	0.948182	0.0522566	0.034585	0.965893	0.161454	0.83861	0.930632	0.069415	4.20706e-11	1	1.60726e-53	1	0.992976	0.0070336	0.0252002	0.975132	0.000250209	0.999753	0.465437	0.539485	0.0500635	0.951496	0.297088	0.718747	1
VCP	VCP	Vcp	0.531263	0.472205	0.999977	2.28193e-05	0.556428	0.444671	0.79715	0.202971	1	1.73947e-15	0.848725	0.151432	0.522502	0.477564	0.999157	0.000843614	0.817425	0.182593	0.213355	0.79596	0.999342	0.000664447	0.997186	0.00283959	0.293516	0.708351	1	1.11558e-07	0.998996	0.00100525	0.000369404	0.999631	1	3.08084e-09	0.999974	2.64976e-05	0.125398	0.875282	0.735205	0.265268	0.913515	0.087019	0.00576788	0.994385	0.423823	0.587718	0.906132
VMA21	VMA21	Vma21	0.157425	0.845056	3.28657e-14	1	0.689394	0.312638	0.000463569	0.999537	5.94459e-26	1	0.719234	0.281192	1.09079e-06	0.999999	3.29163e-05	0.999967	0.995928	0.00407372	0.400389	0.617233	0.307713	0.694124	0.438306	0.563841	0.0435888	0.957641	0.999907	9.33612e-05	0.999897	0.000103182	4.73804e-07	1	1.46028e-05	0.999985	0.999786	0.000214528	0.000818706	0.999195	0.432389	0.568389	0.998728	0.00129343	0.0969259	0.905262	0.254201	0.758476	0.433816
VPS13D	VPS13D	Vps13d	0.182958	0.819951	5.35172e-28	1	0.59571	0.408661	0.000307095	0.999693	5.48042e-52	1	0.0485445	0.951761	5.51844e-13	1	3.63845e-56	1	0.265393	0.734696	0.00284845	0.99748	5.78347e-19	1	0.613502	0.397052	0.00233339	0.99772	8.67876e-41	1	0.188359	0.812058	4.60419e-05	0.999954	5.32571e-56	1	0.0197429	0.980364	0.141529	0.860142	0.000802126	0.99921	0.0363191	0.965597	0.266055	0.745531	0.436127	0.605648	1
VPS37A	VPS37A	Vps37a	0.268168	0.73655	0.0817816	0.918294	0.700459	0.301436	0.000153794	0.999847	2.44585e-09	1	0.989993	0.0100395	6.54212e-05	0.999935	4.76682e-06	0.999995	0.913024	0.0869974	0.0607728	0.944166	0.00572785	0.994366	0.600167	0.402349	0.00151193	0.998528	0.000905626	0.999096	0.972823	0.027213	2.32288e-05	0.999977	1.38706e-20	1	0.974596	0.0254481	0.0609656	0.939624	0.968862	0.0312715	0.993468	0.00661267	0.674085	0.330933	0.899021	0.10912	0.81623
VRK1	VRK1	Vrk1	0.293805	0.711664	0.465771	0.534431	0.703504	0.298356	0.151658	0.848511	0.00192194	0.998079	0.584863	0.415683	0.00442909	0.995576	0.398916	0.601119	0.994149	0.00585347	0.0865446	0.923958	0.433069	0.569216	0.904492	0.0965659	0.267979	0.735555	0.252886	0.747268	0.622645	0.377601	0.315352	0.684793	0.962165	0.0378418	0.810381	0.189802	0.173553	0.830021	0.169002	0.832688	0.71416	0.294258	0.218822	0.789725	0.412917	0.620984	1
VWA1	VWA1	Vwa1	0.996862	0.00336986	0.579617	0.420679	0.00323809	0.996837	0.673933	0.326257	1	6.90359e-20	0.972298	0.0277481	1	4.95958e-11	1	1.1701e-56	0.999487	0.000513391	0.59678	0.417878	0.0335526	0.966879	0.0134483	0.986756	0.112033	0.889725	0.997443	0.00255926	0.998059	0.0019436	0.999294	0.000706458	1	1.90995e-07	0.0486241	0.951421	0.173553	0.830021	0.989405	0.0106981	0.970471	0.0300436	0.334638	0.683459	0.469957	0.589451	1
WDR73	WDR73	Wdr73	0.1941	0.809006	5.49298e-25	1	0.598914	0.405303	0.00437572	0.995633	1.87761e-15	1	0.861058	0.13948	8.23141e-11	1	1.38748e-50	1	0.139308	0.860767	0.0442037	0.960933	0.124732	0.876509	0.885814	0.11548	0.176494	0.825726	3.31016e-07	1	0.0490081	0.951085	0.0106191	0.989389	2.12507e-24	1	0.123923	0.876342	0.0323211	0.968217	0.00684796	0.993224	0.786176	0.218937	0.218822	0.789725	0.412917	0.620984	1
WNK1	WNK1	Wnk1	0.0361397	0.964489	1.00123e-64	1	0.414355	0.586903	4.47786e-14	1	1.73699e-55	1	0.998804	0.00119898	6.908e-70	1	4.28812e-119	1	1	1.48103e-11	0.125354	0.8804	0.813631	0.187129	0.96664	0.0335774	0.000335168	0.999671	0.00469697	0.995306	0.99068	0.00932772	1.39317e-09	1	4.15808e-46	1	0.976799	0.0232252	0.012743	0.987432	0.0440735	0.956152	0.918308	0.0827599	0.254709	0.750366	0.922089	0.0851639	0.973481
WWOX	WWOX	Wwox	0.352752	0.655236	4.83e-05	0.999952	0.569257	0.436984	0.0518944	0.948217	2.23749e-06	0.999998	0.783386	0.217592	0.00950692	0.990508	0.00299646	0.997005	0.845111	0.154967	0.176936	0.847246	0.384816	0.618472	0.799693	0.20292	0.0435888	0.957641	0.0295233	0.970522	0.866828	0.133376	0.047217	0.952827	5.92404e-05	0.999941	0.761611	0.238755	0.675832	0.329229	0.690396	0.311731	0.465437	0.539485	0.987331	0.0144094	1	1	0.433816
XRCC1	XRCC1	Xrcc1	0.312995	0.693145	0.13225	0.86788	0.66114	0.341317	0.197804	0.802497	0.343913	0.656166	0.762772	0.237786	0.0899889	0.910084	0.996772	0.00322893	0.998638	0.00136258	0.858474	0.164557	0.909805	0.0911853	0.663689	0.338532	0.150834	0.851424	0.301928	0.698214	0.80048	0.199673	0.150371	0.849736	0.98924	0.0107623	0.936474	0.0636163	0.173553	0.830021	0.771651	0.2298	0.895398	0.106631	0.930216	0.0729043	0.412917	0.620984	0.3584
YARS2	YARS2	Yars2	0.318125	0.688214	0.00064362	0.999358	0.613583	0.390043	0.325037	0.675315	0.00131019	0.998691	0.313342	0.687411	9.80569e-06	0.99999	1.02809e-05	0.99999	0.996292	0.00371109	0.176936	0.847246	0.562023	0.440775	0.854423	0.147301	0.0299343	0.970894	0.227154	0.772991	0.950766	0.0493005	0.00249679	0.997506	0.000189014	0.999811	0.976805	0.0232354	0.0482587	0.952561	0.0894292	0.911181	0.868958	0.133696	0.595032	0.41387	0.394235	0.634936	0.433816
ZC4H2	ZC4H2	Zc4h2	0.408692	0.604071	0.0314608	0.968642	0.559598	0.447806	0.162414	0.837998	0.074116	0.925934	0.771316	0.229747	0.222179	0.778116	0.543585	0.456509	0.810592	0.189515	0.0865446	0.923958	0.00791963	0.992317	0.712006	0.292723	0.0947672	0.908112	0.0368863	0.96319	0.782821	0.217571	0.113757	0.886393	0.069202	0.930822	0.826849	0.173618	1	1	1	1	1	1	1	1	1	1	1
ZFHX2	ZFHX2	Zfhx2	0.448435	0.571998	0.871907	0.128335	0.59571	0.408661	0.23174	0.76894	0.13701	0.863093	0.710085	0.291522	0.121441	0.878924	0.5072	0.492957	0.880277	0.119859	1	1	0.690427	0.315071	0.686327	0.319339	1	1	0.942737	0.0573394	0.883985	0.116188	0.185116	0.815163	0.985288	0.0147197	0.894317	0.105936	1	1	0.846977	0.156206	0.71416	0.294258	0.334638	0.683459	0.469957	0.589451	1
ZFYVE26	ZFYVE26	Zfyve26	0.323411	0.683144	3.98888e-09	1	0.559598	0.447806	0.949013	0.0511093	6.45493e-05	0.999936	1.49357e-05	0.999985	0.0755926	0.924476	2.57678e-08	1	0.014876	0.985137	0.541731	0.486067	0.331768	0.671515	0.301496	0.701733	0.326314	0.679076	0.0169108	0.983132	0.239301	0.761142	0.587155	0.413031	1.52809e-08	1	0.000518786	0.999484	1	1	0.846977	0.156206	0.71416	0.294258	1	1	1	1	1
ZFYVE27	ZFYVE27	Zfyve27	0.97304	0.0280902	0.177116	0.823047	0.0103745	0.989811	0.164761	0.835444	0.000169557	0.999831	0.478394	0.522326	0.0478831	0.952156	0.162855	0.83717	0.868149	0.131888	0.796201	0.214145	0.000303397	0.999705	1.7541e-06	0.999998	0.0201227	0.980307	0.000638504	0.999363	0.814944	0.185236	0.00126814	0.998733	5.37653e-08	1	0.96381	0.0362523	0.675832	0.329229	0.51475	0.487931	0.339482	0.665729	1	1	1	1	1
[truncated: 106 more columns]

## Sheet: avg_exp
	vein, Human	vein, Lemur	vein, Mouse	capillary, Human	capillary, Lemur	capillary, Mouse	lymphatic, Human	lymphatic, Lemur	lymphatic, Mouse	muscle stem, Human	muscle stem, Lemur	muscle stem, Mouse	fast muscle, Human	fast muscle, Lemur	fast muscle, Mouse	FAP, Human	FAP, Lemur	FAP, Mouse	tendon, Human	tendon, Lemur	tendon, Mouse	pericyte, Human	pericyte, Lemur	pericyte, Mouse	T CD4, Human	T CD4, Lemur	T CD4, Mouse	T CD8, Human	T CD8, Lemur	T CD8, Mouse	macrophage, Human	macrophage, Lemur	macrophage, Mouse
AARS2	0.0387009	0	0.0254615	0.0584409	0.0337568	0.0427533	0	0	0.0677127	0.0662377	0.0847937	0.0586469	0.020207	0.17472	0.0443811	0.0508962	0.0397863	0.0460661	0.0648025	0	0.0304171	0.0782137	0.116587	0.108796	0.044969	0.0495509	0.0501884	0	0.084512	0.00619992	0.0733075	0.0323197	0.0469668
ABCC9	0.0719006	0.170163	0.0546666	0.154093	0.256581	0.0311565	0	0.151714	0.0406341	0.111603	0	0.0616706	0.1996	0	0.134032	0.390493	0.0310111	0.0515173	0.111417	0	0.0190789	2.35017	2.1934	2.63687	0	0	0.0442427	0	0	0.0345183	0.0544668	0	0.0112726
ABHD5	1.13353	0.0644308	0.318532	1.55373	0.0187027	0.504055	1.31957	0	0.371047	0.908075	0.0466294	0.26413	0.235495	0.243848	0.345219	1.09803	0.0526051	0.443023	0.660838	0	0.371184	1.12165	0.162131	0.366987	0.429746	0.00656824	0.0812807	0.49775	0	0.121342	0.545068	0.0242382	0.321166
ACAD9	0.101404	0.471255	0.149981	0.0957469	0.0737187	0.185704	0.169561	0	0.154623	0.120788	0.180929	0.117705	0.248026	0.056501	0.137922	0.132511	0.0906486	0.120003	0.098142	0	0.0863453	0.126487	0.435357	0.242765	0.0992274	0.0487861	0.124402	0.197641	0.0683938	0.116289	0.167415	0.0884943	0.0806152
ACADM	0.332311	0.280417	0.419711	0.392076	0.551056	0.480582	0.329938	0.264975	0.610819	0.345262	0.579065	0.436298	0.946293	1.09771	1.40848	0.323365	0.276485	0.378708	0.522902	0.62153	0.456841	0.445093	0.295102	0.814889	0.141276	0.273093	0.11498	0.34666	0.244354	0.240668	0.423121	0.369602	0.346443
ACADS	0.0826981	0.0506286	0.0611643	0.18314	0.390386	0.255592	0.341138	0.798644	0.0744157	0.0941608	0.135362	0.107854	0.731005	0.245437	0.728696	0.197243	0.213476	0.144717	0.337188	0.332246	0.0838145	0.206666	0.287772	0.394547	0	0.101419	0.244968	0	0.0994042	0.22099	0.167199	0.0506168	0.249213
ACADVL	0.615543	0.423789	0.514443	0.810199	0.608711	0.574773	0.58354	0.33488	0.618306	1.14377	0.418309	0.638393	1.58694	0.791807	0.95574	0.952669	0.421626	0.553433	0.724209	0.406171	0.598689	1.18265	0.709202	0.644524	0.63508	0.115479	0.431313	0.363045	0.110906	0.333196	1.00839	0.299456	0.385119
ACTA1	0.673141	0.718179	0.452505	1.31594	1.56285	0.429322	1.5094	1.47074	0.358372	0.564462	1.34826	0.55123	7.14922	6.31938	6.62575	0.473992	1.29809	0.320968	1.90411	1.70771	0.313736	1.21716	1.40803	0.41991	0.882122	1.32714	0.48538	0.782368	1.59631	0.368668	0.632393	1.31035	0.802558
ACTA2	0.182022	0.235205	0.620252	0.259299	0.0825997	0.200631	0	0	0.191508	0.334505	0	1.00054	0.0873827	0	0.253179	0.222951	0.063771	0.138846	0.24854	0	0.690818	3.31724	3.42019	3.76691	0	0.0699379	0.0617695	0	0.0632254	0.148923	0.131453	0	0.19151
ACTB	3.55812	3.59506	3.93151	3.69808	3.94419	4.28624	3.00346	3.68285	3.84066	3.48114	3.69094	3.75477	1.39655	2.26794	1.28961	3.25102	3.30079	3.64631	2.64113	3.01174	3.4008	3.99256	4.24059	4.19316	2.89886	3.86967	3.9609	3.2886	4.11684	3.75061	4.38312	4.12099	4.54232
ACTC1	0.0044628	0	0.0150924	0.0010242	0	0.00157916	0	0	0	0.0555587	0	0	1.54548	0.399172	1.54407	0.0066152	0.0708904	0.00249821	0	0.144849	0.00329383	0	0.106634	0	0.0607045	0.0164273	0	0	0.0528079	0.0118673	0.00759191	0	0.0100443
ACTG1	3.13808	3.30057	4.02973	3.26715	3.05823	4.60749	2.63644	2.59636	3.5733	3.28926	3.00144	4.18691	1.0099	1.56332	1.54751	2.71888	3.16533	3.4609	2.73729	2.50754	3.10801	3.00927	3.01267	3.34108	2.51963	3.02397	3.81971	2.83866	3.52207	3.61699	3.05214	3.06101	3.92542
ACTG2	0.00887745	0	0.00672264	0.00336769	0	0.00123965	0	0	0.0143057	0	0	0	0	0	0	0.000249198	0.00783709	0.00258691	0	0	0.00279988	0	0	0.0712666	0	0	0.0487522	0	0	0.0169604	0.0011714	0	0.00484268
ACTN2	0.028595	0.0680813	0.00807133	0.059947	0.298863	0.00466847	0.146917	0	0	0.1204	0.227139	0.0173507	3.18367	3.31722	1.5552	0.0456752	0.150513	0.0020451	0.0875788	0	0.00262776	0.0321674	0.301655	0.0688717	0.0508871	0.217175	0.126137	0.0342597	0.210383	0.171376	0.251728	0.198608	0.0158516
ACVR1	0.0841923	0.279883	0.209488	0.14686	0.323094	0.122916	0.241278	0.203373	0.22823	0.201899	0.162899	0.131411	0.09067	0	0.00783095	0.348489	0.20928	0.162518	0.471084	0.0844198	0.277596	0.22194	0.84175	0.21155	0.0289049	0.0273142	0	0.105257	0.177014	0	0.145701	0.0813607	0.115491
ADAMTS2	0.0116571	0.0614168	0.0134134	0.0120176	0.0128715	0.0282469	0	0	0.0502933	0.107659	0	0.0224301	0.00678182	0	0.0311739	0.39649	0.412304	0.889415	0.350775	0.0564723	0.657116	0.0517668	0.317453	0.217872	0	0.0242018	0	0.0386773	0.0269995	0.0341788	0.2932	0.0648458	0.0461393
ADCY6	0.145681	0.299903	0.0883849	0.214742	0.329846	0.0984595	0	0.336241	0.151614	0.131735	0.210327	0.031042	0	0	0.0300494	0.125659	0.154729	0.0950574	0.131199	0.486458	0.0755727	1.0243	1.32421	0.763156	0	0.0120794	0.0435879	0	0.0335715	0	0.0533481	0.0958623	0.0246038
AEBP1	0.0763855	0	0.600341	0.0587803	0.0196366	0.141243	0.15631	0	1.16162	0.465856	0.0905415	0.266305	0.00832026	0	0.223332	1.08959	1.14818	2.05493	2.60277	1.39654	2.67313	0.49126	0.0892216	0.490528	0	0.012867	0.0363485	0	0	0.0962277	0.0262638	0.071678	0.1802
AFG3L2	0.262327	0.206934	0.242031	0.29874	0.205105	0.285733	0.352452	0.162537	0.355606	0.554414	0.362259	0.273867	1.00443	0.41727	0.243444	0.332652	0.220411	0.21715	0.31854	0.333043	0.321644	0.372848	0.308757	0.42558	0.285783	0.208072	0.31038	0.449933	0.417885	0.152686	0.359648	0.181601	0.161231
AGL	0.150194	0.177078	0.0796155	0.153518	0.194518	0.0841975	0.104774	0	0.0609682	0.229478	0.0466294	0.0714343	1.21639	0.758099	0.440511	0.549085	0.136014	0.0919664	0.172282	0	0.117865	0.303442	0.0255873	0.194204	0.177832	0.152422	0.00947591	0.158639	0.125438	0.0268287	0.215368	0.235601	0.0840048
AGRN	0.279719	0.33668	0.361083	0.198133	0.31826	0.175813	0.21646	0.51975	0.360099	0.022002	0.277118	0.0452125	0	0	0	0.0289548	0.166729	0.098039	0.0318055	0	0.0526997	0.172028	0.530224	0.14696	0	0.0492785	0.0157312	0	0.0375575	0.0359993	0.0786539	0.139293	0.0563525
AIFM1	0.226978	0.0375466	0.184062	0.143255	0.23653	0.188745	0	0.203373	0.133499	0.12172	0	0.133957	0.247369	0	0.149193	0.130914	0.0475553	0.118531	0.0510252	0.139582	0.139778	0.105518	0.250381	0.27474	0.0517741	0.164825	0.116893	0.151249	0.268241	0.134487	0.234365	0.164474	0.103043
AKAP9	1.02966	1.00761	0.581593	1.15515	1.21327	0.524975	1.1625	1.42708	0.378926	1.33787	1.29779	0.498586	1.07725	0.38159	0.143263	1.16192	0.926352	0.385802	1.27605	0.859686	0.578833	1.38675	1.40655	0.556653	1.37829	1.20916	0.424385	1.7314	1.22668	0.385223	0.887589	0.754923	0.271772
ALDH18A1	0.0735732	0	0.0309221	0.0341387	0.119827	0.0260809	0.110145	0	0.0247972	0.154093	0	0.0439013	0.0215053	0	0	0.112656	0.0366812	0.15674	0.0687488	0.169139	0.171939	0.0460662	0.0406785	0.249105	0	0.160533	0.0786999	0.0873251	0.177798	0.111453	0.0680043	0	0.0442105
ALDH3A2	0.141967	0.0834408	0.160325	0.166144	0.0395495	0.44839	0.432144	0	0.191894	0.423902	0	0.118032	0.228076	0	0.00737345	0.453611	0.0466844	0.188056	0.714897	0	0.146665	0.217151	0.195654	0.429939	0	0.0593801	0.184506	0.151385	0.0447182	0.114658	0.401027	0.0634323	0.131735
ALG14	0.113137	0.205987	0.212696	0.0764154	0.143787	0.308254	0.0487443	0.151714	0.165646	0.106362	0.0782296	0.105863	0.0395369	0.258609	0.0508331	0.192745	0.23903	0.129736	0.263852	0.0844198	0.157872	0.319842	0.305721	0.26201	0	0.0644356	0	0	0.0762423	0.0401989	0.0973878	0.210365	0.0747696
ALG2	0.14958	0.0614168	0.0626668	0.152755	0.299596	0.0864423	0.270636	0.424924	0.00924255	0.313732	0.348326	0.0304499	0.0196799	0	0.073735	0.21909	0.115969	0.0781856	0.112343	0.359835	0.0898557	0.186111	0.389548	0.241718	0.444084	0.165832	0.136391	0.277752	0.261955	0.055739	0.345546	0.221583	0.0419394
ALPK3	0.0557419	0	0	0.114049	0.0167817	0	0.107824	0.28504	0.00956588	0.765394	0.0657872	0.0561293	0.578459	0.932377	0.135162	0.0984242	0.0315038	0.00970426	0.084123	0	0.00153941	0.0769737	0.0706229	0	0	0.0131068	0	0	0.0133282	0	0.0624491	0.0181649	0
ALS2	0.105154	0.153435	0.0510344	0.232469	0.288749	0.0635787	0.107642	0	0.0511686	0.0938133	0.239452	0.0467702	0.0669934	0	0	0.0803405	0.14953	0.0289839	0.0516599	0.105514	0.0384458	0.124814	0.150501	0.0562493	0.0508871	0.177702	0	0.103503	0.22425	0.0140402	0.112545	0.062921	0.0493762
AMPD1	0.00850345	0	0.0153207	0.00626385	0.0270245	0.0270388	0	0	0.0235612	0.00360468	0	0.00771307	1.30961	0.269776	1.43376	0.00122872	0	0.0151986	0	0	0.0165615	0.0096573	0	0.0249091	0	0	0.0440311	0	0.0314007	0	0	0	0
AMPD2	0.0401768	0.306928	0.308102	0.0399508	0.0411207	0.13314	0	0.162537	0.128761	0.0755014	0.221001	0.14157	0.00463953	0	0.0103103	0.0662259	0.0798166	0.126187	0.155235	0	0.0800914	0.068144	0.0392343	0.186229	0.17193	0.0829147	0.0320834	0.0821882	0.0716932	0.0926115	0.179241	0.1785	0.0972865
ANK2	0.0250572	0.0408407	0.0053705	0.0315879	0.0229433	0.00332514	0.214978	0.540756	0.202627	0.171921	0.412816	0.0918459	0.174194	0	0	0.911415	0.881773	0.239304	0.727309	0.835863	0.115134	0.235571	0.426189	0.0889358	0	0.0300388	0	0.042595	0.0356176	0	0.053037	0.0128	0.0646272
ANKRD1	0.0733458	0	0.00361778	0.0824785	0	0.00879329	0	0.788545	0.123723	1.87282	0	1.49691	2.14949	0.849676	0.40072	0.062437	0.0105417	0.0185694	0.0345206	0	0.645493	0.0479262	0	0	0.0743898	0	0	0.0505186	0	0	0.0786134	0	0.0139895
ANO10	0.168313	0.201494	0.161504	0.246894	0.316917	0.173329	0.466005	0	0.100101	0.30463	0.135192	0.0810166	0.0422606	0.0468799	0.01973	0.179109	0.350332	0.167935	0.186886	0.503549	0.149585	0.341698	0.355669	0.430374	0.0743898	0.0630394	0.145858	0.0540129	0.15482	0.0904444	0.167311	0.184063	0.122363
ANO5	0.00465508	0	0	0.00307872	0	0	0	0	0	0.0627312	0	0.0578088	0.217367	0	0.0812555	0.00187573	0.00717567	0.000424372	0	0	0	0	0	0	0	0	0	0	0	0	0.0141357	0	0.000541535
ANXA11	1.01763	1.5264	0.74488	1.02691	2.14245	0.986591	0.471006	1.33755	1.23458	0.472786	1.24244	1.00937	1.08037	0.685334	0.912982	0.995145	1.42809	0.531551	0.817713	1.34982	0.589032	1.06833	1.05811	0.866418	0.65686	0.969487	0.68085	0.975593	0.85465	0.464432	1.04959	1.4031	0.84201
AP4E1	0.0820842	0.132712	0.038534	0.166523	0.169643	0.0702325	0.214978	0.162537	0	0.0952862	0.200184	0.039703	0.0234084	0.110007	0	0.100429	0.147875	0.0544214	0.0555896	0	0.0283599	0.101531	0.0892493	0.10523	0.0703574	0.0932226	0.0514665	0.178958	0.107297	0.0493121	0.100255	0.183386	0.047565
AP4M1	0.0413044	0	0.0290269	0.0971762	0.255951	0.039494	0.27567	0	0.0248766	0.130413	0.171899	0.0209923	0.0669403	0	0	0.0914826	0.0711878	0.0282428	0.152664	0	0.0194912	0.118994	0	0.0283177	0.0703574	0.111447	0.0534199	0.398995	0.150854	0.0266974	0.042752	0.0883611	0.0370409
AP4S1	0.114057	0.200213	0.312204	0.121087	0.151422	0.377276	0.129523	0.439887	0.352518	0.106404	0.305291	0.347052	0.118599	0.7204	0.952134	0.0922143	0.167335	0.385992	0.0411604	0.152288	0.460008	0.0753443	0.0739594	0.41903	0	0.116015	0.406791	0	0.142307	0.249104	0.120226	0.30391	0.317458
APTX	0.181468	0	0.0456849	0.184073	0.0429625	0.0668633	0.15152	0	0.134857	0.199812	0.0899806	0.134242	0.0946794	0.0371645	0.0833275	0.143043	0.108976	0.092053	0.204712	0.126586	0.106536	0.156425	0.195345	0.183955	0.215008	0.0510563	0.298002	0.154012	0.0385226	0.127659	0.231623	0.0324512	0.12222
AR	0.05429	0.0817408	0.0302921	0.0207053	0	0.0257078	0	0.211309	0	0.624841	0.325149	0.127417	0.181123	0	0.0315175	0.93218	0.337518	0.197081	0.578237	0.221668	0.0818661	0.102858	0.66918	0.0806327	0	0.130993	0.135719	0	0.405121	0.112477	0.0194158	0.298597	0.0122432
ARHGAP31	0.690502	0.63389	1.47504	0.713519	0.441033	1.62101	0.701115	0.20787	1.30108	0.0162953	0	0.257167	0	0.0957715	0.0174695	0.0502695	0.0355727	0.271249	0.0587853	0	0.489503	0.0468909	0.124361	0.820736	0.060761	0.0140183	1.32731	0.0656481	0.0344779	0.90861	0.350372	0.052012	0.699461
ARHGEF10	0.2535	0	0.140994	0.661803	0.190886	0.168119	0.222607	0	0.21394	0.143757	0.131516	0.0890469	0.0158303	0	0.0497252	0.337145	0.0470459	0.153552	0.207097	0.202727	0.119496	0.0549586	0.112701	0.0723417	0	0.0281293	0.0322339	0	0	0.0274759	0.0374102	0	0.0989416
ARL6IP1	1.27898	0.797669	1.45227	1.71555	1.68884	1.90349	1.88734	1.42607	1.46624	0.911652	0.387314	0.589219	0.136166	0.0957715	0.189227	0.929934	0.344755	0.892364	1.09175	0.582368	0.842232	1.09813	0.35832	1.05017	1.27663	0.36981	1.55633	1.05425	0.346944	1.56761	1.52177	0.562863	1.33709
ASAH1	0.451248	0.419981	0.674419	0.634995	0.482508	0.86909	0.555349	0.990883	0.851994	0.568415	0.61982	0.546727	0.591156	0.162011	0.173187	0.768182	0.956264	1.00436	0.498712	0.312567	1.09711	1.88354	0.66036	0.932121	0.553703	0.412848	0.282094	0.308243	0.44631	0.117178	1.88819	2.02171	1.43662
ASCC1	0.108626	0.229782	0.177614	0.251297	0.202186	0.215166	0.216897	0.162537	0.331846	0.135086	0.113026	0.207571	0.171909	0.223569	0.141484	0.159997	0.106488	0.150879	0.103827	0.392237	0.132544	0.109588	0.115603	0.236688	0.044969	0.12827	0.403749	0.105257	0.107426	0.267105	0.189782	0.248206	0.177666
ASPH	0.876397	0.35321	0.199077	0.563297	0.139764	0.190455	0.775207	0	0.418208	0.995362	0.224375	0.214092	1.31768	0.729556	1.14422	1.40976	0.302371	0.463261	0.828762	0.281597	0.437145	0.761865	0	0.805698	0.121379	0	0	0.193914	0.0242125	0.0108352	1.00717	0.0922991	0.326933
ATG5	0.372012	0.0506286	0.238654	0.42746	0.220271	0.381028	0.207351	0	0.27155	0.287775	0.330882	0.182607	0.231988	0.806912	0.2154	0.249763	0.129845	0.234936	0.18893	0.0671745	0.227747	0.375304	0.25215	0.550452	0.434613	0.183539	0.344767	0.769909	0.204476	0.246209	0.502166	0.113145	0.26116
ATL1	0.07831	0	0.0286166	0.0161588	0.00680888	0.100636	0.293175	0	0.0487225	0.0374338	0.062397	0.0393864	0	0	0	0.136644	0.0130371	0.0241673	0.104047	0.144849	0.035688	0.141532	0.0811133	0.0678888	0	0	0	0	0	0	0.0224575	0	0.0157084
ATL3	0.863894	0.049764	0.227334	0.837218	0.0645646	0.190645	0.765614	0	0.209983	0.927996	0	0.129091	0.0809843	0	0.0310871	0.949517	0.0962761	0.227195	0.676379	0	0.167344	0.804388	0.142136	0.218519	0.373754	0.0273284	0.367367	0.721463	0.018389	0.214858	0.770778	0.135444	0.206003
ATM	0.362979	0.157302	0.0803407	0.285189	0.227794	0.0606572	0.377734	0	0.0613963	0.500691	0.0873429	0.0653961	0.0795595	0	0	0.486893	0.0904448	0.072635	0.465464	0.245623	0.0605316	0.41077	0.115348	0.0876858	1.61953	0.231576	0.246449	1.75863	0.218857	0.160061	0.956496	0.193751	0.04637
ATP13A2	0.0718235	0.200926	0.0851998	0.223842	0.22992	0.098674	0.11382	0.201076	0.145267	0.0586304	0.320267	0.074182	0.0774507	0	0.0806054	0.0341436	0.0454578	0.0549438	0.0175534	0.12186	0.0594218	0.0951277	0.0929623	0.110348	0.207836	0.180321	0.0747276	0.184152	0.240545	0.0671226	0.260763	0.176916	0.441141
ATP1A1	2.86419	1.14701	1.80665	1.87053	1.34475	1.36376	1.80378	0.391967	1.41929	1.9246	1.13832	1.22203	0.574093	0.289571	0.29464	1.66052	1.37697	0.975535	0.729655	1.62906	1.08122	0.983257	0.580743	1.133	1.46416	0.564525	0.970618	1.52471	0.627826	0.953458	1.74607	1.1291	1.48945
ATP2A1	0.0256642	0.0408407	0.0359614	0.050607	0.0627262	0.0605561	0	0	0.0599091	0.0219857	0.082741	0.141093	4.28807	2.87534	4.48951	0.0121746	0.0730391	0.0211376	0.17888	0	0.0285082	0.0968063	0.141257	0.0891156	0	0.151788	0	0.057069	0.0799296	0.0396169	0.0260308	0.111756	0.137053
ATP7A	0.207213	0.237334	0.285284	0.220313	0.0347439	0.204541	0.112718	0	0.330842	0.147976	0	0.214655	0.0364599	0	0.0216379	0.186898	0	0.165354	0.178181	0.135711	0.168198	0.244254	0	0.131817	0.13988	0.0251225	0.146707	0.353784	0	0.031096	0.167866	0	0.298709
ATXN1	0.280916	0	0.329777	0.244291	0.281806	0.518394	0.0946044	0	0.18375	0.24147	0.127512	0.106199	0.380548	0	0.176081	0.280012	0.250204	0.0906353	0.231146	0.16169	0.23877	0.516081	0.185863	0.0706922	1.13299	0.6089	0.414728	1.82148	0.735662	0.216509	0.575918	0.304561	0.144168
ATXN10	0.307342	0.0993481	0.229228	0.309231	0.343971	0.303708	0.187584	0	0.521614	0.420819	0.0801724	0.639612	0.415604	0.531563	0.266725	0.495379	0.409585	0.667501	0.618652	0.204608	0.566295	0.379077	0.365665	0.495834	0.217081	0.386747	0.557616	0.333991	0.290759	0.296138	0.420225	0.298952	0.391033
ATXN2	0.422145	0.486655	0.24328	0.519584	0.572171	0.215734	0.575714	0.38604	0.361243	0.672712	0.314265	0.263429	0.204641	0.0957715	0.043159	0.460697	0.517973	0.265479	0.557883	0.202403	0.257322	0.547121	0.401088	0.391233	0.782837	0.558762	0.194012	0.79068	0.614334	0.10401	0.480687	0.455617	0.2702
ATXN3	0.491232	0	0.202294	0.471097	0.0803213	0.158175	0.730954	0	0.0997291	0.457637	0	0.0644688	0.129527	0	0	0.477	0.102667	0.0660401	0.581969	0	0.0531208	0.611593	0.28715	0.100747	0.592681	0.101853	0.144535	0.670365	0.107354	0.185146	0.371427	0.0614512	0.178879
B3GALNT2	0.220611	0	0.0841598	0.25184	0.0505152	0.119299	0.279049	0	0.114314	0.463263	0	0.118846	0.315529	0	0.322796	0.227748	0	0.132548	0.496221	0	0.123759	0.492378	0	0.156037	0.36366	0	0.176914	0.586604	0	0.161005	0.358358	0	0.0595733
B3GALT6	0.0949677	0.108912	0.0607675	0.0990164	0.161191	0.0774895	0.259645	0	0.0875778	0.206869	0.256576	0.0638723	0.114025	0	0	0.113232	0.0319069	0.0795473	0.075907	0	0.0808457	0.185598	0.0654307	0.0663818	0.152541	0.0703759	0.00947591	0.163809	0.0558091	0.0531253	0.23952	0.158525	0.0444374
B4GALNT1	0.00142223	0	0.00607838	0.00696999	0	0.00646306	0	0	0	0	0	0.0282571	0.0625666	0	0.0231631	0.00918051	0	0.0731456	0	0	0.160695	0.220291	0	0.158935	0	0.331458	0.747019	0	0.243557	1.13624	0.00194127	0	0.330083
B4GALT7	0.0741033	0.330817	0.00388302	0.153109	0.623867	0.00888501	0.179087	0.875133	0	0.0764485	0.452784	0.00330327	0.112571	0.241573	0	0.140976	0.511384	0.00839674	0.260983	0.232512	0.00348389	0.11464	0.360034	0.0299891	0.044969	0.29481	0.0309376	0	0.301829	0.0189661	0.123416	0.223005	0.0265708
BAG3	2.9044	1.02915	1.48867	2.59646	0.572816	1.46467	1.67833	0.713624	1.39105	2.59808	0.846288	1.97082	1.32111	1.04012	0.395171	2.53803	0.636619	1.93076	1.87927	0.866554	1.68197	1.99811	0.804624	1.04499	0.812597	0.301123	0.481774	0.720225	0.244021	0.427246	2.46688	0.399381	1.40619
BEAN1	0.00102935	0	0.0314607	0.00527883	0	0.015311	0	0	0.0473595	0.00107088	0	0.00327023	0	0	0	0.00101489	0	0.00824826	0	0	0.021494	0	0.114253	0	0	0	0	0	0	0	0.00592798	0	0.00261121
BICD2	0.392707	0.454185	0.270235	0.454501	0.449939	0.525904	0.498312	0	0.389916	0.648141	0.600267	0.351599	0.178713	0	0.0491436	0.489818	0.400676	0.367092	0.416302	0.465635	0.30247	0.573404	0.856545	0.842815	0.495877	0.403674	0.130409	0.609429	0.321121	0.189121	0.501544	0.38886	0.212468
BIN1	0.0854733	0.049764	0.208115	0.402968	0.10139	0.179392	0.082054	0	0.520733	0.31939	0.362729	0.610601	3.55887	1.59251	2.42006	0.452977	0.366914	0.680482	0.389653	0.506715	0.260789	0.288066	0.250264	0.847573	0.896563	0.418974	0.51663	0.527482	0.623235	0.422652	0.584601	0.258655	1.05652
BSCL2	0.0211288	0.425883	0.237252	0.0119311	0.49374	0.215989	0	0.598482	0.334091	0.00904879	0.642921	0.127577	0.0414117	0.5702	0.13093	0.011994	0.796616	0.356774	0.0321222	0.554436	0.272606	0	0.647668	0.353313	0	0.442228	0.34824	0	0.406145	0.432217	0.00395271	0.611927	0.555081
BVES	0.00590783	0	0.00576887	0.0686017	0	0.00129209	0	0	0	0.172334	0	0.0909295	0.217756	0	0.501957	0.0693565	0	0.000369835	0.0161552	0	0.000621517	0.210676	0	0	0	0	0	0.0509898	0	0	0.0443023	0	0.00825739
CACNA1A	0.024362	0.121006	0.0116765	0.0259416	0.0554204	0.0116625	0	0	0.0275625	0.0514395	0.167553	0.0643885	0.257693	0	0.00347485	0.0272057	0.146256	0.10305	0.021204	0	0.0498507	0.0989907	0.0392343	0.0851413	0	0.0911586	0.0337207	0	0.236688	0.008534	0.0322489	0.241255	0.0304189
CACNA1C	0.00449641	0.176816	0.0122884	0.00979775	0.0361009	0	0	0	0	0.00661028	0.0722033	0.00237907	0.00678182	0	0.00737345	0.163948	0.0958172	0.0147085	0.232046	0	0.0373955	0.660388	0.915381	0.308208	0	0.00532972	0	0	0	0	0.00657613	0	0
CACNA1G	0	0	0.00649898	0	0	0.00466622	0	0	0	0.00443153	0	0.0100538	0	0	0	0.00738613	0	0.0728536	0	0	0.302013	0.0208768	0	0.0528856	0	0	0	0	0	0.00707112	0.075074	0	0.0149811
CACNA1H	0.00877949	0	0	0.020226	0	0.00381425	0	0	0	0.00330108	0	0.0051348	0.0015489	0	0	0.00273589	0	0.00129962	0	0	0.00753924	0.888332	0	0.291696	0	0	0	0	0	0	0.00774106	0	0
CACNA1S	0.000912289	0	0.00368301	0	0.0281589	0.00535137	0.0829484	0	0	0.00187676	0	0.00623003	0.725508	1.57977	0.340584	0.000660767	0.0134948	0.00482627	0	0	0.00568557	0.00785751	0.0395408	0	0	0.0320311	0.24313	0	0	0.0525013	0.00252642	0	0.0175869
CACNB2	0.166527	0	0.00474483	0.245997	0	0.00708131	0.112718	0	0	0.0124518	0	0	0.00850889	0	0	0.0321588	0	0.00245809	0	0.221668	0.0457812	0.603746	0.259568	0.19547	0	0	0	0	0	0	0.086891	0	0
CALM1	2.57687	1.57324	2.98001	3.29472	1.89917	3.44156	2.91891	1.79484	3.22421	1.59836	0.879789	1.72634	2.84443	1.49062	2.41786	2.17903	1.21827	2.07592	2.44038	1.40162	1.90967	2.63507	1.23314	2.46692	3.24146	1.25811	2.62758	3.18884	1.38215	2.50674	2.3441	1.3289	2.88195
CALM2	2.38344	0	2.3162	2.39412	0.0558636	2.34016	2.44605	0	2.80799	2.5174	0	2.04606	1.26978	0	1.68312	2.01624	0.0726301	2.18017	2.0906	0.119481	2.92943	2.64996	0.140551	3.53312	2.14563	0.048994	2.1418	2.03093	0.0766292	1.93195	2.16806	0.0334394	2.26707
CALM3	0.735779	0.857976	0.735936	0.593787	0.81783	0.824194	0.963373	0.84322	0.969634	0.584447	1.02225	0.605301	1.16224	1.43799	1.46191	0.671445	0.74366	1.02342	0.958668	0.288442	0.914279	0.87266	1.12805	1.08743	0.840341	1.28192	1.09722	1.14282	1.53073	0.79792	1.47296	1.64068	1.01619
CALR3	0	0	0.00232502	0	0.0452051	0.00384916	0	0	0.00694971	0	0.0899806	0.00789671	0	0	0	7.4786e-05	0.0131267	0.0069828	0	0	0.0115584	0	0.111314	0.0302943	0	0	0	0	0	0	0	0.0843394	0
CAPN1	0.234124	0.634823	0.185493	0.292704	0.664677	0.219914	0.817205	0.746824	0.142512	0.188763	0.41327	0.0598663	0.374413	0.418984	0.113494	0.371461	0.62425	0.230182	0.562159	0.337697	0.144201	0.424875	0.644788	0.295405	0.0686569	0.437027	0.31703	0.442303	0.395591	0.29407	0.484401	0.455308	0.14062
CAPN3	0.0042001	0	0	0.00497589	0	0.00281411	0	0	0	0.00668518	0	0	0.20272	0.724482	0.245843	0.00867205	0	0.000989292	0	0	0.00169013	0	0.0783363	0	0.093259	0.0847245	0.0204615	0	0.126163	0.0374537	0.00895684	0.135773	0.00161025
CASQ1	0.000510562	0	0.0123665	0.0129441	0.0311626	0.00186298	0	0	0	0.011121	0	0.00684269	2.14607	1.29551	1.85616	0.00340073	0.0103235	0.00547643	0	0	0.0134632	0.00437412	0	0	0	0.0288338	0	0	0	0	0.0047851	0.0498427	0.00903294
CASQ2	0.0141774	0	0.0322898	0.00273684	0	0.0162639	0	0	0	0.0072677	0	0.00421224	0.303908	0.137041	0.00347485	0.00665162	0	0.0039497	0	0.0753624	0.00101992	0.607862	0.0654307	2.09852	0	0	0	0	0	0	0.0122171	0	0.00197274
CAV3	0.0020627	0	0.00215888	0.0108658	0	0	0	0	0.0104914	0.0327639	0	0.0108132	1.28328	0.465453	0.81498	0.0141316	0	0.00374625	0	0	0.0019414	0	0.0418653	0	0	0	0	0	0	0	0.00296376	0	0
CCDC78	0	0	0	0	0	0.00498712	0	0	0	0.00081636	0	0.00329685	0	0	0	0.000856595	0	0.00154881	0	0	0.00190418	0	0	0	0	0.00659871	0	0	0	0.0106338	0.00532628	0	0
CCDC88C	0.15385	0.182768	0.0622313	0.336991	0.287322	0.107971	0.0436417	0	0.0619351	0.0170558	0.0324818	0	0.0015489	0.197163	0	0.0052398	0.0218895	0.0046305	0.0134545	0	0.00109132	0.00377346	0	0	0.792314	0.421088	0.260919	1.07149	0.413341	0.105114	0.100571	0.0487968	0.00951152
CCNF	0.0163438	0	0.00516986	0.0311457	0.0324375	0.00620878	0.0643715	0	0	0.0261898	0	0.0161936	0	0	0	0.0161428	0.0159333	0.00287144	0.0175534	0	0.000611906	0.0323867	0.0512912	0.0214988	0.0751889	0	0.0409067	0	0.0144086	0.021512	0.00739412	0.0204957	0.00691807
CCT5	1.04521	0.383533	0.970515	0.864458	0.727608	0.993386	0.753814	0.934066	1.08027	1.17239	0.860979	1.35524	0.705353	0.966044	1.04805	0.823088	0.564	1.01487	0.497721	0.676705	0.988655	1.11489	0.541325	1.13753	0.85573	0.496818	1.15821	0.959232	0.573739	1.2347	1.12817	0.61978	1.0491
CFL2	0.320257	0.496409	0.911923	0.49531	0.554659	0.906941	0.695185	0.951833	0.854621	0.567455	0.840101	1.45023	1.94927	2.84714	2.45869	0.403693	0.525534	0.728603	0.436481	0.201468	0.584314	0.543036	0.875628	1.19795	0.16498	0.296202	0.334966	0.302003	0.244375	0.266911	0.198987	0.282226	0.35723
CHAT	0	0	0	0	0	0	0	0	0	0	0	0	0	0	0	0	0	0	0	0	0	0	0	0	0	0	0	0	0	0	0	0	0
CHCHD10	0.105311	1.48494	0.0529804	0.255013	1.7169	0.160024	0.494946	1.30616	0.22318	1.5715	1.96216	0.201395	2.57916	3.42218	3.70819	0.512395	1.4563	0.108124	0.662647	1.96078	0.349486	1.64447	2.84901	0.517905	0.743975	2.037	0.545217	0.861517	1.99339	0.423181	1.08514	1.79219	0.185957
CHMP2B	0.624592	0.469508	0.622889	0.655237	0.596296	0.797981	0.512329	0.547506	0.703638	0.752946	0.446335	0.416775	0.409504	0.581728	0.431834	0.593993	0.41057	0.347772	0.719359	0.338071	0.375731	0.618507	0.38153	0.472021	0.681634	0.166678	0.292658	0.643822	0.200667	0.312345	0.847217	0.416392	0.510619
CHRNA1	0.0217519	0	0.00338557	0.0137378	0	0.00768718	0	0	0.00442501	1.07222	1.13482	0.343818	0.615335	1.18474	0.0282715	0.0150842	0.0260492	0.00298984	0	0	0.00647748	0.00845993	0.0875419	0	0.0533377	0	0.0346968	0	0.0107684	0	0.0218426	0.0242653	0.00295217
CHRNB1	0.0422553	0.119279	0.130785	0.0708838	0.0996968	0.435855	0.1631	0	0.491869	0.608194	0.756925	0.861373	0.304826	0.435221	0.0897837	0.0765641	0.0519039	0.0504677	0.0411604	0	0.154446	0.0689564	0.0729271	0.0536433	0.0417779	0.0788867	0	0.0481228	0.0933421	0.022289	0.0215302	0.085791	0.0284165
CHRND	0.00181107	0	0	0.00159313	0	0	0	0	0	0.0361344	0.0466294	0.00365311	0.119598	0	0	0.00117218	0	0	0	0	0	0	0	0	0	0	0	0	0	0	0	0	0
CHRNE	0.0258713	0.107868	0	0.0357266	0.0953369	0	0	0.201076	0	0.0169683	0.0890156	0	0	0	0.0226578	0.00811051	0.0462756	0.00137523	0.0187203	0	0.00207708	0	0.234587	0	0.0743898	0.173143	0.204433	0.0680748	0.145649	0.259298	0.0661963	0.0983195	0.00513068
CHRNG	0.00127881	0	0	0.0127357	0	0	0	0	0	0.00195282	0	0.00477809	0.0807282	0	0	0.000757654	0	0	0	0	0	0	0	0	0.0949308	0	0	0	0	0	0.00184883	0	0
CHST14	0.0527315	0.277943	0.0590086	0.157287	0.233174	0.105771	0	0.33488	0.0991799	0.063597	0.259528	0.0266739	0	0	0	0.190615	0.183446	0.123191	0.277246	0.210614	0.0864588	0.0862397	0	0.0629536	0	0.0775073	0	0	0.110386	0	0.0556583	0.0835052	0.0589335
CLCN1	0.00170061	0	0	0.000737284	0	0	0	0	0	0	0	0	0.0736007	0	0.0941522	0.000389395	0	0	0	0	0	0.0478447	0	0	0	0	0	0	0	0	0.00235994	0	0
CNBP	1.40526	2.30189	2.01618	1.44736	2.5764	2.13412	1.65552	2.58082	2.39394	2.02692	2.50726	2.45026	2.60006	2.47312	2.37308	1.5239	2.4468	1.95705	1.91919	2.32753	2.12961	1.79006	2.67555	2.54104	1.68398	2.6338	2.29252	1.567	2.70414	2.12716	1.4459	2.24611	1.71648
CNTNAP1	0.0105182	0	0.0145427	0.00880189	0.0337434	0.00923376	0.0243375	0.203373	0.0320637	0.0303199	0	0.0338405	0	0	0	0.0686144	0	0.0165573	0.0467558	0	0.0294862	0.193442	0.273135	0.016352	0	0	0.0223127	0	0	0	0.00356475	0	0.00831189
COL12A1	0.0653856	0	0.0117844	0.044565	0	0.0436906	0.387573	0.151714	0.170479	0.268135	0.129648	0.0647393	0.0705038	0	0.0156639	1.86012	0.676657	0.243513	2.15702	0.708149	2.00661	0.247868	0.391912	0.0699828	0.0884593	0.0295746	0.0267821	0	0	0.0354105	0.0783696	0	0.0347034
COL13A1	0.00320995	0	0.310553	0	0.0094989	0.0229786	0	0	0.0149637	0.00257038	0	0.0043588	0.0015489	0	0	0.000175106	0	0.00755505	0.18073	0	0.499612	0.00854179	0	0.0214988	0	0	0	0	0	0	0.00152015	0	0.0145384
COL1A1	0.0292392	0	0.133593	0.0325804	0	0.0746093	0	0	0.105366	0.115151	0.174282	0.233151	0.0608795	0	0.146184	1.19264	1.83315	2.4251	2.04756	1.74537	3.67204	0.818423	0.639807	1.08231	0.0508871	0.0340793	0.1323	0.184024	0.0300856	0.0990535	0.0249152	0.0379188	0.290618
COL1A2	0.114377	0	0.238291	0.0971449	0	0.201156	0.570671	0	0.188191	0.739542	0	0.515747	0.188953	0	0.198154	2.47025	0.909688	2.95268	2.40483	0.663896	3.85128	1.35997	0.100574	0.919116	0.160717	0.0235523	0.0638543	0.0986073	0	0.089855	0.106465	0.0910729	0.481061
COL25A1	0.0493974	0	0.00320674	0.0708906	0	0.00666531	0	0	0	0.480172	0	0	0.0603635	0	0	0.0107984	0.0124562	0	0	0	0.00279325	0.248045	0	0.162426	0	0	0	0	0	0	0.00221179	0	0.00130093
COL3A1	0.0737267	0	0.234483	0.0852119	0	0.163596	0	0	0.268224	0.424968	0.179538	1.12227	0.0938402	0	0.373867	1.93549	0.417629	3.16536	1.49545	0.352727	1.75551	1.62502	0.331164	1.16339	0	0	0.185206	0.0656481	0	0.119779	0.122514	0.013841	0.553148
COL4A1	1.66371	0.65661	1.52213	2.26814	1.78157	1.93816	0.96442	1.41675	1.03565	1.97785	0.684794	0.786042	0.401568	0	0.210984	3.46008	1.49406	2.14292	0.952976	1.09528	1.27349	2.55446	2.47331	2.39424	0.176539	0.0254976	0.107369	0.196862	0.0260805	0.08955	0.359231	0.142093	0.419145
COL5A1	0.0968855	0	0.0182776	0.0458574	0.0666869	0.0220298	0	0	0.0752698	0.477659	0	0.300021	0.00678182	0	0.0196559	0.676616	0.156819	0.973114	0.308203	0.0604238	0.518644	0.337053	0.444619	0.210565	0.0602011	0.0736265	0.0377046	0	0.00417304	0.0362216	0.0174146	0.0541582	0.0786958
COL6A1	0.270033	0	0.173505	0.376354	0	0.0948382	0.659072	0	0.0905576	1.2437	0	0.69924	0.223811	0	0.17024	2.83821	0.0131934	2.27467	2.40709	0	2.10203	1.86855	0	1.71215	0.216435	0	0.225482	0.186626	0	0.0623896	0.267238	0	0.226555
COL6A2	0.31206	0.0644308	0.0694869	0.563042	0.0403722	0.10789	0.946688	0.151714	0.119237	1.80961	0	0.267424	0.249458	0	0.122876	3.18044	1.2828	2.05669	2.84724	0.63182	1.58191	2.32592	0.74024	1.23444	0.410853	0.0149165	0.0571296	0.541019	0	0.0921503	0.355004	0.0303727	0.202854
COL6A3	0.308175	0	0.0736647	0.210318	0	0.0636854	0	0	0.0497786	0.328912	0	0.0808749	0.292851	0	0.153901	3.57074	0.00455986	1.84383	1.77529	0	1.16085	1.16727	0	1.30596	0.0929934	0	0	0.324555	0	0.0476894	0.369026	0	0.191013
COL9A3	0.151943	0	0.024697	0.0115995	0	0.0052775	0.0669519	0	0.0114635	0.00152667	0	0.00664488	0.0179488	0	0	0.0701214	0	0.00597854	0	0	0.0144097	0.0193633	0.0392343	0.0092741	0	0	0	0	0	0	0.00324211	0	0.00467691
COLQ	0.00574442	0	0	0.00938141	0	0	0	0	0.00932477	0.00956095	0	0.000755505	0.0157493	0	0	0.00497609	0	0.00212335	0	0	0.0151359	0	0	0	0	0.00455435	0.0339651	0.0481228	0	0	0.00499135	0	0
COMP	0.00886077	0	0.531835	0.0169823	0.0184772	0.114189	0	0	1.11547	0.0128692	0.427629	0.191421	0	0	0.105508	0.370148	0.424043	0.82161	4.23503	2.68379	3.55839	0.00815701	0	0.209679	0	0.0090018	0.185212	0.0883459	0	0.065877	0.079052	0.047766	0.218483
COQ2	0.0280775	0	0.289153	0.0414355	0.0167817	0.250829	0	0	0.23913	0.0735567	0	0.292788	0.252458	0	0.717781	0.074746	0	0.394141	0.0330005	0	0.234539	0.0921743	0	0.622149	0.134305	0	0.229949	0.100812	0	0.232283	0.170394	0	0.23663
COQ4	0.159292	0.423415	0.0625089	0.129785	0.266975	0.0580148	0.361902	0.625218	0.103094	0.277165	0	0.0381482	0.16922	0.223985	0.0869063	0.231695	0.215898	0.0466597	0.291078	0.222809	0.0390726	0.224968	0.496027	0.107385	0.147668	0.146361	0	0.293023	0.153158	0	0.18953	0.30602	0.0354703
COQ6	0.0648579	0.22994	0.102434	0.0863829	0.206932	0.137837	0.12847	0.264975	0.0981554	0.0642364	0.322498	0.112709	0.312275	0.223569	0.151314	0.0908921	0.218568	0.0922321	0.158145	0.479402	0.0807435	0.100692	0.195416	0.161788	0.138352	0.174756	0.156264	0.140099	0.266827	0.00697022	0.0957249	0.145202	0.0600811
COQ7	0.142626	0	0.112743	0.172836	0.220289	0.108729	0.220102	0.20787	0.327175	0.158864	0.188955	0.269779	0.166505	0	0.869062	0.126253	0.13173	0.184382	0.11395	0.244166	0.199182	0.188051	0.14296	0.453839	0.193941	0.0362569	0.0928723	0.237806	0.0172454	0.0720365	0.143707	0.106867	0.117706
COQ9	0.0723504	0.434544	0.130484	0.160274	0.462466	0.143347	0.0682183	0	0.193798	0.149551	0.338221	0.0714985	0.823619	1.50313	1.62854	0.125765	0.21783	0.121837	0.218359	0.410844	0.107451	0.14964	0.640953	0.385102	0.0741927	0.410999	0.124261	0.162717	0.473808	0.114849	0.131042	0.226933	0.11246
COX15	0.15995	0	0.0468179	0.128717	0	0.0914896	0.192977	0	0.0603668	0.130456	0	0.0304855	0.0496444	0	0.0892272	0.16065	0.0213231	0.0419343	0.258395	0.321643	0.0301889	0.173739	0.0922483	0.158138	0.100895	0.0107415	0	0.268508	0.0365094	0.0358541	0.253193	0.0227527	0.0472505
COX6A1	1.17915	1.8454	1.89361	1.13678	2.09542	2.12073	1.42543	2.1412	1.99404	1.43352	1.85397	1.8369	0.229591	0.673544	0.595919	1.17067	1.68438	1.88683	1.31893	1.57796	1.75153	1.74273	2.72262	2.14752	1.35123	1.92856	1.53876	1.16424	1.90775	1.704	1.26791	1.63317	2.03715
COX6A2	0.0782107	0	0.0433708	0.196372	0.170512	0.0353928	0.277498	0	0.0105383	0.4618	0	0.0372752	4.15662	3.41534	3.87413	0.0529991	0.111335	0.0185412	0.392745	0.361254	0.0206785	0.113116	0.500708	0	0.0858783	0.191534	0.102691	0	0.0976509	0.0281601	0.094289	0.191196	0.116206
CPT1C	0.0158185	0	0.0293173	0.0378236	0.0976765	0.00875981	0	0	0.0393269	0.0313393	0	0.0340213	0	0	0.00737345	0.0291996	0	0.122668	0	0	0.0909651	0.0296804	0	0.201763	0	0	0	0	0	0	0.00408242	0	0.0576728
CPT2	0.0366555	0	0.0543	0.0819255	0	0.0596995	0	0	0.0434914	0.0561324	0	0.0375702	0.105221	0.0371645	0.318016	0.050236	0.00455986	0.0610262	0.225804	0	0.0253267	0.0425279	0	0.137951	0.213457	0.0592523	0	0.153764	0.07021	0	0.0768601	0	0.0232317
CRYAB	0.270668	0.509107	0.157882	0.303602	1.07081	0.138946	1.89446	0.497127	0.238297	2.94977	1.32102	1.79825	3.91003	4.45252	3.21331	1.27236	0.600358	1.64978	2.76979	1.14875	1.66037	0.871582	0.455704	1.55285	0.393941	0.420637	0.155278	0.135385	0.357781	0.0551137	0.338107	0.467917	0.290985
CSRP3	0.00864892	0.184836	0.0116546	0.0449958	0.261718	0.00528714	0	0.346357	0	0.0148679	0.301761	0.0031573	2.50094	4.08099	0.960841	0.00617851	0.2788	0.00353441	0.0711968	0.219521	0	0.0411062	0.48423	0	0	0.377572	0	0	0.279939	0	0.00775996	0.180117	0.0204709
CTDP1	0.0766964	0.161367	0.156634	0.148888	0.153563	0.220358	0.279649	0	0.178181	0.0990514	0.24452	0.250224	0.0457796	0	0.0591922	0.0748567	0.172401	0.193399	0.0200571	0	0.187757	0.138361	0	0.301517	0.345166	0.192878	0.109578	0.4752	0.137391	0.093674	0.13118	0.179928	0.291592
CTNNA3	0.00120241	0	0	0.00130208	0	0	0	0	0	0.00134235	0	0	0.0995673	0	0.112067	0.000108891	0	0.00176342	0	0	0	0.00990796	0	0.118114	0	0	0	0	0	0	0.00497063	0	0.00170726
CWF19L1	0.114578	0.0466126	0.0233571	0.11866	0.314858	0.0468257	0.0770904	0	0.0452028	0.125026	0.21765	0.0165527	0.0465244	0	0	0.0785467	0.218128	0.0190231	0.0675999	0.171713	0.0183932	0.0542564	0.177421	0	0.060761	0.10667	0.0416761	0.191664	0.155298	0.0177316	0.171123	0.0782636	0.0357175
CYLD	0.345523	0.36795	0.108034	0.663143	0.374917	0.114438	0.919981	0	0.116593	0.568193	0.407117	0.137508	0.168673	0.437017	0.0959045	0.296007	0.334072	0.121902	0.388857	0.36047	0.0701675	0.290988	0.377237	0.160753	1.57445	0.587	0.731567	1.37785	0.618026	0.387112	0.996129	0.584539	0.149688
DAG1	0.247434	0.739728	0.161608	0.336541	0.853694	0.165497	0.336635	0.889312	0.0880172	0.971953	1.00805	0.586368	0.465109	0.222375	0.0157473	0.319755	0.314322	0.194672	0.156163	0.405048	0.171347	0.317799	0.730285	0.311538	0.204998	0.127541	0.0157312	0.111879	0.196165	0.0549487	0.111896	0.116411	0.0664036
DCAF8	0.265585	0.67317	0.346732	0.319701	0.657256	0.41626	0.0829484	0	0.400034	0.364528	0.61978	0.475332	0.384884	0.389491	0.676095	0.335099	0.433908	0.336551	0.279769	0.646298	0.32475	0.399897	0.430274	0.387284	0.332161	0.463142	0.363325	0.342629	0.616928	0.296256	0.230656	0.35862	0.201641
DDHD1	0.180297	0.15649	0.0886288	0.28572	0.165739	0.115023	0.0436417	0	0.0864137	0.261451	0	0.0938597	0.0498428	0	0	0.404409	0.105407	0.164802	0.276437	0.137619	0.10921	0.251472	0.250959	0.0656999	0.771345	0.135896	0.0931187	0.767189	0.149864	0.0670124	0.321365	0.196926	0.167462
DDHD2	0.209054	0.354547	0.165851	0.192046	0.458165	0.139771	0.304938	0.376094	0.136368	0.216394	0.324733	0.111943	0.122668	0.0468799	0.0176012	0.192495	0.62019	0.16453	0.0548624	0.750286	0.152572	0.209945	0.652782	0.206134	0.334937	0.26856	0.272898	0.192325	0.320695	0.187637	0.156163	0.439159	0.148762
DES	0.198371	0.352646	0.117832	0.408114	0.255013	0.0884805	0.478958	0.20787	0.0684167	1.35167	0.344453	2.84192	5.07661	4.13252	3.90034	0.163871	0.222496	0.475648	1.10601	0.151815	0.114569	0.443882	0.22118	1.72009	0.465972	0.253958	0.0919913	0.207722	0.25081	0.0832845	0.307624	0.234354	0.199104
DGAT2	0.0075131	0.20204	0.0318148	0.00640948	0.0614462	0.0817872	0	0.215142	0.0499415	0.00326072	0.0941358	0.0636276	0.0015489	0.436424	0.166454	0.00294505	0.0467368	0.0633517	0	0	0.0695134	0.0105756	0.0418653	0.0514345	0	0.0285316	0	0	0.11132	0.0167374	0.0148602	0.434312	0.0840829
DGUOK	0.408503	0.216423	0.299247	0.508467	0.19557	0.416316	0.299652	0.510646	0.438273	0.523827	0.141606	0.257077	0.225862	0.205512	0.254872	0.609864	0.175102	0.380882	0.816329	0.106258	0.292757	0.660303	0.417354	0.554285	0.558004	0.245842	0.343213	0.508406	0.270115	0.486115	0.537278	0.20852	0.400185
DHTKD1	0.0909535	0	0.00267878	0.106582	0.0183477	0	0.113255	0	0	0.152234	0	0.0113426	0.172644	0	0	0.164699	0.0280331	0.00145966	0.123826	0	0	0.123143	0	0	0.12036	0.0233327	0	0	0	0	0.095173	0	0
DLL4	0.363775	0.297111	0.11907	1.03219	1.23541	1.09756	0.606706	1.26383	0.826661	0.00351566	0.0889475	0.0204102	0	0	0.0602959	0.0111948	0.00854091	0.0230852	0.0250867	0	0.0232616	0.195262	0	0.0950171	0	0	0.0252102	0.0834495	0.0398586	0.0190265	0.00514413	0.0388363	0.0727145
DMD	0.0230884	0.0506286	0.136879	0.0479688	0.181736	0.157405	0.113255	0	0.0657411	0.497011	0.289925	0.57589	1.39428	0.951317	0.0646035	0.226309	0.0154911	0.121844	0.133652	0	0.057861	0.913989	0.0729271	0.642037	0	0.026198	0	0	0	0	0.130316	0.0485863	0.0173576
DNA2	0.024025	0	0	0.0423342	0.0126332	0.00830169	0	0	0	0.0305261	0.105409	0.00319287	0	0	0	0.0157834	0	0	0	0	0.00300078	0.033468	0	0	0.0827444	0.00196792	0	0	0	0	0.0478081	0	0.0391277
DNAJB2	0.272359	0.345819	0.278538	0.431229	0.350549	0.34132	0.344784	0	0.35069	0.302968	0.108765	0.712587	0.735217	0.056501	0.478218	0.312596	0.128261	0.379574	0.617049	0.383913	0.546475	0.360282	0.370278	0.717969	0.328258	0.21925	0.21663	0.495779	0.224388	0.248278	0.4825	0.227991	0.219598
DNAJB4	1.79531	0.724261	0.832204	1.97401	0.866132	0.712829	2.10358	0.383153	0.929199	1.2184	0.269669	1.16754	0.892896	0.860748	0.54915	1.19862	0.351529	1.21203	1.07722	0.176509	0.575328	1.87085	1.04045	2.14023	1.00563	0.152751	0.845235	0.756207	0.143235	0.909414	1.45925	0.280325	0.796387
DNAJB6	1.78959	0.08552	1.51018	2.17502	0.179671	1.65376	2.01993	0	1.42007	1.85687	0.181813	1.51968	1.37037	0.613316	0.908063	1.523	0.140431	0.976951	1.4133	0.131872	0.977322	1.81421	0.0663796	1.36397	1.97404	0.0803255	1.19344	2.14234	0.0752797	1.31791	2.35689	0.144557	1.06453
DNM2	0.499733	0.88514	0.644484	0.486147	0.826283	0.782041	0.666067	0.391967	0.601363	0.241167	0.472882	0.255264	0.395169	0.0617118	0.17011	0.242479	0.553064	0.358222	0.181309	0.641562	0.313858	0.497205	0.856872	0.779091	0.440308	0.413221	0.426358	0.763668	0.607677	0.601544	0.62925	1.0099	0.588045
DNMT1	0.303904	0.0665892	0.345385	0.31896	0.0882688	0.168462	0.286971	0.28504	0.148537	0.212171	0.161268	0.0971176	0.0540235	0	0.0313224	0.267399	0.26308	0.0706258	0.165293	0.181037	0.103659	0.311935	0.0406785	0.100039	0.622087	0.488107	0.203459	0.968969	0.356806	0.102708	0.399259	0.405192	0.110238
DOCK6	0.354927	1.42011	0.673436	0.872853	1.85169	0.447782	0.672633	1.38445	0.627268	0.0495122	0.241681	0.15804	0.00843255	0	0.0116806	0.0986278	0.149521	0.095031	0.0812174	0.0753624	0.133657	0.724106	1.14968	0.459783	0.0577705	0.0517199	0	0	0.0688219	0.0264092	0.0537917	0.329139	0.0845315
DOK7	0.00200946	0	0	0	0	0.00170136	0	0	0	0.0017413	0	0	0.128766	0	0	0.000914368	0	0.00167548	0	0	0.00155523	0	0	0	0	0	0	0	0	0	0	0	0
DOLK	0.0304882	0	0.220324	0.12291	0.0457518	0.336371	0.113255	0	0.167791	0.0361959	0	0.120811	0.0368716	0	0.0570912	0.0602506	0.0892812	0.138197	0.0652522	0	0.219103	0.0223651	0.316327	0.242135	0	0.0290455	0.056337	0.0505186	0.1114	0.0959262	0.0690552	0.075664	0.108457
DPAGT1	0.145974	0.15649	0.301154	0.0985072	0.14094	0.26708	0.169561	0	0.207115	0.0909442	0	0.0515511	0.0213641	0	0.0245597	0.0873431	0.0748747	0.129938	0.0725365	0.117827	0.125022	0.0991711	0.10996	0.119994	0	0.135793	0.0887634	0	0.073074	0.0305469	0.127474	0.166379	0.173865
DPM2	0.180201	0.322891	0.24236	0.166987	0.378996	0.292446	0.10537	0.162537	0.258302	0.180817	0.327441	0.33934	0.0615983	0.11492	0.0809276	0.201455	0.373122	0.330551	0.310558	0.382491	0.315929	0.166471	0.601829	0.379047	0.125616	0.363556	0.306307	0.22238	0.328958	0.221419	0.290395	0.43602	0.413122
DPM3	0.556424	0.314468	0.953897	0.467606	0.477302	0.947934	0.619349	0.450982	1.08346	0.590925	0.418906	0.800388	0.375076	0.334906	0.271795	0.709465	0.608803	1.18589	0.595117	0.50346	1.01623	0.691037	0.559836	0.962095	0.393834	0.784384	0.753278	0.458048	0.77576	0.973787	0.361767	0.694104	1.01061
DRP2	0	0	0.0139685	0	0	0.0033112	0	0	0	0.000152165	0	0.557386	0.0015489	0	0.0157473	0.000179945	0	0.0229639	0	0	0.0373875	0	0	0	0	0	0	0	0	0	0	0.0116121	0.00354319
DSC2	0.0835923	0	0	0.284432	0	0.00737576	0	0	0	0.00496514	0	0	0.0246104	0	0	0.0110297	0	0.0014585	0	0	0.0166697	0.0411119	0.0392343	0	0	0	0	0	0	0	0.663957	0.0159821	0
DSG2	0.458471	0	0.0120323	0.84625	0	0.000876199	0.236434	0	0.0757944	0.00766162	0	0	0.0157843	0	0	0.0174788	0	0.000807317	0.0161552	0	0	0.0669246	0	0	0	0	0	0.0732236	0	0	0.031571	0	0
DSP	0.154865	0.1305	0.00647897	0.0148136	0.0612763	0	0.875198	0.666215	0.0198213	0.00710575	0.108765	0.00334353	0	0	0	0.00172844	0.0808055	0.000481686	0	0.139582	0	0	0	0	0	0	0	0	0	0	0	0	0.00253001
DST	0.787397	0.864384	1.33376	1.43214	1.04589	0.806314	1.2215	0.630184	0.806504	1.74767	1.05986	0.444252	0.661597	0.231356	0.028766	1.41316	1.15639	0.605882	1.34521	1.17449	0.738142	1.39922	1.39132	0.591769	0.054891	0.489233	0.0360687	0.223114	0.169726	0.016618	0.999812	0.418048	0.227022
DTNA	0.0431512	0	0.00682753	0.10744	0.0108797	0	0	0	0	0.146881	0.321687	0.0119088	0.438941	0.27192	0.299246	0.0751073	0.00757953	0.0137909	0	0	0.00226257	0.130779	0	0.0316763	0	0.033965	0	0	0	0	0.32973	0.0322426	0.00617038
DYNC1H1	1.13743	1.10348	0.720637	1.45108	1.19712	0.538549	1.30668	1.48866	0.661535	1.08837	0.849105	0.367411	0.181553	0.267029	0.0328849	1.15304	1.08218	0.579691	0.884935	0.985096	0.519153	1.32134	1.29384	0.510587	1.51236	0.810781	0.350443	1.52561	0.82242	0.301376	2.05503	0.859598	0.515849
DYSF	0.154423	0.0905456	0.454275	0.353966	0.337533	0.557102	0.0669519	0.853133	0.224535	0.0111822	0	0.00568928	0.229435	0.440839	0.0522848	0.00461981	0.0979147	0.0189193	0.00521218	0	0.0103241	0.0394592	0	0.0894449	0	0	0	0	0	0.0131645	0.0441205	0	0.0649699
ECEL1	0	0	0	0	0	0	0	0	0	0.00185945	0	0.0024532	0	0	0	5.03472e-05	0	0	0	0	0.000606925	0	0	0	0	0	0.0417067	0	0	0	0	0	0
EEF2	2.24168	2.76031	2.89301	1.71599	2.08966	2.85243	2.2729	2.52577	3.1477	2.88372	3.00808	3.50242	2.39166	2.80925	2.60868	2.52648	3.13471	2.69856	2.29629	2.99916	2.60145	2.1491	2.28628	2.70243	2.4926	2.67002	3.34273	2.21733	2.8768	3.45793	2.02963	2.62218	2.5778
EGR2	0.229135	0.340054	0.419172	0.44023	0.264181	0.750174	0.268623	0	0.128436	0.391768	0.672394	0.679218	0.0015489	0	0.0388698	0.216894	0.133826	0.48561	0.396674	0.7292	0.518547	0.253284	0.242488	0.478012	0.0791039	0.294153	0.0973521	0.1227	0.148094	0.150325	0.518507	1.73968	0.490083
ELOVL4	0.00103316	0	0.0079381	0	0	0.00352578	0	0	0	0.031168	0	0.317841	0	0	0	0.0569126	0.0233715	0.0388055	0.0165795	0	0.0452789	0.0546317	0	0	0.0367847	0.00532972	0	0.0596401	0.0413074	0	0	0	0.00110847
ELOVL5	0.709656	0.74319	0.954414	1.05199	0.945973	0.961671	0.736788	0.783837	0.558707	0.754612	0.345451	0.283674	0.0211721	0	0.0447197	0.612387	0.662994	0.243233	0.323121	0.616062	0.239325	1.0297	0.998153	0.517205	1.17187	0.430196	0.701852	1.08682	0.660234	0.620989	0.859622	0.860006	0.583587
EMD	0.330405	0.905538	0.544488	0.33119	1.16353	0.549621	0.440807	0.974613	0.602011	0.69737	1.25029	1.3642	0.27202	0.884332	0.525699	0.453069	0.9846	0.743655	0.437044	0.737342	0.565012	0.640658	1.30908	1.62785	1.01549	1.00139	0.951424	1.23123	0.974954	0.767423	0.743822	0.75704	0.577725
ENO3	0.116438	0.240084	0.0580654	0.265253	0.415426	0.0787756	0.188769	0.151714	0.106349	0.0966425	0.169717	0.130691	5.28348	4.86662	4.37773	0.0714798	0.381144	0.0816147	0.286992	0.508335	0.112132	0.253225	0.481005	0.0920842	0.169636	0.435682	0.00947591	0.110757	0.423517	0.11626	0.138858	0.353782	0.167619
ERBB3	0.00647053	0	0	0.0156946	0	0	0.530327	0	0	0.0179379	0.0462951	0.00213533	0.0375348	0	0	0.0074813	0.182686	0.000871112	0	0	0	0.0416103	0	0	0.0565212	0	0	0.0822941	0	0	0.00653361	0	0
ERBB4	0.00340101	0	0	0	0	0	0	0	0	0.0517984	0.172588	0	0.0693794	0.0526951	0	0.0463679	0	0	0.0119671	0	0	0	0	0	0	0	0	0	0	0	0	0	0
ERGIC1	0.294983	0	0.138181	0.367934	0	0.234007	0.560245	0	0.189898	0.655715	0	0.381375	0.361511	0	0.073313	0.681298	0	0.583317	0.479319	0	0.477381	0.287391	0	0.472417	0.351821	0	0.275058	0.370764	0.034686	0.0603014	0.77742	0	0.313191
ERLIN1	0.176761	0.165547	0.0981092	0.283488	0.139895	0.142838	0.214493	0	0.117764	0.209603	0.121425	0.12062	0.0345233	0.156692	0.0806723	0.290053	0.101443	0.106901	0.134429	0.0604238	0.0626652	0.291534	0.406335	0.0990546	0.0565212	0.0759535	0.0639991	0.042595	0.057852	0.0484198	0.193661	0.0294456	0.238397
ERLIN2	0.151309	0.268136	0.142201	0.114389	0.514071	0.122619	0.0770904	0.226803	0.0652531	0.23552	0.318513	0.0266995	0.0340285	0.125778	0.0277452	0.249495	0.38563	0.0923638	0.175626	0.107247	0.0639908	0.215278	0.404529	0.110044	0.0741927	0.114547	0	0.0627314	0.308952	0.0490344	0.338575	0.472526	0.129731
ETFA	0.367771	0.42985	0.610846	0.520917	0.64154	0.582116	0.628519	0.650514	0.796947	0.521251	0.619901	0.855881	0.891635	2.2429	1.54395	0.403527	0.554201	0.950113	0.33213	0.461404	0.77074	0.480967	0.593948	0.969151	0.0646601	0.492851	0.441453	0.375772	0.482789	0.448765	0.586408	0.698763	0.642467
ETFDH	0.12502	0	0.130017	0.162896	0.153907	0.219896	0.187145	0.28504	0.0825499	0.26681	0.142629	0.132048	0.193817	0.290636	0.407842	0.158033	0.0971879	0.139199	0.263851	0.127493	0.124904	0.239943	0.0654307	0.304834	0.0672667	0.0597987	0.188259	0.0873251	0.0530189	0.196166	0.0967452	0.0518078	0.135214
EXOSC3	0.132733	0.242268	0.222304	0.124288	0.283155	0.218266	0.0243375	0.649441	0.193359	0.287454	0.16342	0.304674	0.18944	0.411027	0.204574	0.193038	0.374569	0.224069	0.328054	0.316148	0.224474	0.267176	0.239018	0.501037	0.437453	0.321105	0.657578	0.249429	0.514442	0.389506	0.186192	0.29264	0.292685
EXOSC8	0.327102	0.390867	0.204876	0.35891	0.382774	0.31497	0.592402	0.151714	0.444056	0.290178	0.35253	0.182075	0.280295	0.54315	0.0917685	0.303233	0.232726	0.277277	0.486756	0.45183	0.29807	0.364987	0.733838	0.412631	0.20393	0.206205	0.477984	0.126717	0.339435	0.455601	0.237436	0.183882	0.274331
EYA4	0.00687032	0	0	0.00690128	0	0.00286366	0	0	0	0.389783	0	0.0299921	0.329326	0	0.0490884	0.0203454	0.011167	0.024836	0.142357	0	0.056333	0.0205857	0	0	0	0	0	0	0	0	0.00619545	0	0.0178681
FA2H	0	0	0.00601001	0	0	0	0	0	0	0	0	0.00201443	0	0	0	0.000134715	0	0	0	0	0	0	0	0	0	0	0	0	0	0.0102574	0	0	0
FARS2	0.126019	0.155375	0.171937	0.058521	0.143397	0.201784	0.467292	0	0.195276	0.0824326	0	0.216685	0.198238	0.204038	0.296845	0.0983348	0.125437	0.203083	0.0583652	0.0858248	0.167726	0.082257	0	0.306292	0.162605	0.487111	0.160094	0.227008	0.171526	0.136959	0.0639503	0.168976	0.158238
FASTKD2	0.331762	0	0.0509066	0.271208	0.0163905	0.0442362	0.256331	0	0.0709002	0.449782	0	0.0916954	0.154428	0	0.129451	0.25543	0.0120259	0.0539127	0.193159	0	0.042338	0.290593	0	0.073677	0.21964	0.010535	0.0118044	0.152769	0.0186475	0.0318392	0.280409	0	0.0625519
FAT2	0	0	0	0	0	0	0	0	0	0	0	0	0	0	0	0.000487738	0	0	0	0	0	0	0	0	0	0	0	0	0	0	0	0	0
FBLN5	0.0597826	0	0.819299	0.0792519	0	0.162427	0	0	1.43233	0.27036	0	0.0712426	0.013518	0	0.0741039	1.91791	1.46786	1.36248	0.314202	0.261658	1.28983	0.0443402	0.0906588	0.205519	0.0827444	0.0113775	0.0206583	0.159806	0	0.0513143	0.16204	0.0134685	0.153354
FBN1	0.465716	0.31153	0.599865	0.0893146	0.09032	0.135059	0.0770904	0.491339	0.359543	1.17601	1.01175	0.401377	0.0623939	0	0.0591438	2.24726	1.35774	2.07058	0.757599	0.469749	0.656816	0.127462	0.2793	0.392365	0	0.00598771	0.191742	0.042595	0	0.0734826	0.109385	0.100287	0.218541
FBXL4	0.156809	0.0450433	0.052393	0.190305	0.189104	0.0999674	0.0669519	0.211758	0.0750771	0.161999	0.263304	0.0502779	0.0488428	0	0.200689	0.204405	0.103446	0.10725	0.0932734	0	0.0757408	0.167734	0.285343	0.0815867	0	0.208935	0	0.106357	0.187418	0.0326666	0.230873	0.063067	0.0478633
FBXO38	0.109388	0	0.163498	0.154157	0.266836	0.13235	0	0.20787	0.193527	0.0844948	0.436278	0.147388	0.0536707	0	0.0226842	0.100305	0.209458	0.127004	0.0571414	0.144849	0.0877882	0.169845	0.273027	0.127486	0.199611	0.112283	0.23853	0.255212	0.104869	0.181485	0.301095	0.2571	0.144502
FGD4	0.467564	0.0680813	0.0185281	0.945526	0.249615	0.00847479	0.113255	0	0.0132881	0.25365	0	0.0169608	0.0710941	0.0371645	0	0.607436	0.0527588	0.037507	0.43792	0	0.0310919	1.15514	0.105174	0.0294798	0	0.00867843	0	0.188279	0.0442269	0.0192666	1.61776	0.0870225	0.110801
FGF14	0.000640065	0	0	0.00353589	0	0.00169775	0	0	0	0.030768	0	0	0	0	0	0.211058	0.0220165	0.000736065	0.115622	0	0	0.0208311	0	0	0	0.0343487	0	0	0.011087	0	0.00770331	0	0
FHL1	0.264622	0	0.611115	0.910688	0.188804	0.728977	0.0436417	0.201076	0.863174	0.51878	0.234807	0.719969	4.02038	2.19081	2.4036	1.9358	0.458424	1.02967	1.85842	0.432621	0.44693	0.859698	0.89301	0.562041	0.487739	0.0167151	0.0492712	0.301136	0	0.0330338	0.176863	0.0450822	0.157765
FIG4	0.0702439	0.165084	0.0500404	0.0650839	0.113475	0.0778755	0	0	0.0915944	0.0667638	0.240375	0.0276101	0.0521141	0	0.043562	0.0777862	0.119639	0.0952043	0.106859	0	0.0695105	0.128247	0.175882	0.121186	0.0289049	0.0837415	0.0210335	0	0.0420996	0.0761547	0.159472	0.145312	0.0581924
FKBP14	0.204579	0	0.106094	0.153583	0	0.121875	0.284503	0	0.0471053	0.174915	0.0466294	0.0805626	0.0196533	0	0.0341443	0.387904	0	0.297917	0.175928	0	0.284654	0.537026	0	0.349496	0	0.00601302	0	0	0	0	0.156639	0	0.0271078
FKRP	0.101981	0	0.0988206	0.155511	0	0.155117	0.150084	0	0.164466	0.145302	0	0.193829	0.166585	0	0.378657	0.167657	0.0265573	0.114078	0.0561597	0	0.120043	0.122216	0	0.359963	0.0626045	0.0431186	0.149296	0	0.0514088	0.153864	0.101532	0.0143282	0.153952
FKTN	0.101113	0.0454961	0.0155385	0.132976	0	0.057861	0.123524	0	0.0628152	0.210181	0.127512	0.0944821	0.0545509	0	0.00921908	0.168414	0.00639252	0.0585178	0.0895442	0	0.0534093	0.115678	0	0.160357	0	0.0181516	0	0	0.0545006	0	0.112763	0.0352061	0.0187895
FLAD1	0.144347	0.229402	0.0172515	0.171245	0.246583	0.0377498	0.223469	0.215142	0.0191426	0.222714	0.291497	0.044229	0.189295	0.265321	0.318187	0.0875603	0.161355	0.0406012	0.109444	0.181037	0.0275768	0.168249	0.210142	0.131716	0.0894691	0.370047	0.0830858	0.163373	0.340371	0.146679	0.124866	0.228009	0.105644
FLNA	1.27671	0.918388	0.818272	0.949523	0.876953	0.313762	0.805574	0.443857	0.493791	1.52806	1.51418	0.538166	0.10616	0.200853	0.0949786	1.15939	0.935904	0.738367	0.839191	0.761661	0.596377	2.34002	2.5141	1.41795	1.44631	0.465653	0.630606	1.95827	0.552922	0.742451	2.1629	1.1472	1.04319
FLNC	0.0594588	0.237334	0.19216	0.0951172	0.326401	0.0555499	0.244518	0	0.842031	0.452467	0.599766	1.68004	1.37142	2.16953	0.171661	0.071247	0.254741	0.485606	0.114864	0.458775	0.295409	0.0735877	0	0.0645385	0.0743898	0.0674847	0.0518918	0.0674514	0.0506522	0.00879111	0.0328582	0.129465	0.0620898
FUS	1.56789	1.19828	1.58435	2.02664	1.61522	1.41405	2.30642	1.31566	1.40596	1.8276	1.95229	1.19735	0.795544	0.903539	0.340668	1.49614	1.465	1.09384	2.12781	1.54664	1.11694	2.18674	1.76007	1.25782	1.83017	1.53081	1.0497	1.84312	1.62268	0.631279	1.78095	1.19555	1.06688
FXN	0.0843826	0.356475	0.0437532	0.043213	0.28908	0.107473	0	0	0.0691336	0.112424	0	0.105894	0.0755673	0.229902	0.557286	0.104276	0.101035	0.0975502	0.0925702	0	0.108316	0.193774	0	0.111953	0.115077	0.0986589	0.264264	0.112895	0.0444315	0.117462	0.157516	0.158567	0.0602032
FXR1	1.11307	0.411036	0.357421	1.19588	0.552601	0.495332	1.24537	0	0.419145	1.38971	0.368094	0.49445	1.87126	1.37785	1.14885	0.885577	0.507348	0.296417	0.814544	0.391489	0.368889	1.07335	0.50935	0.389619	1.16708	0.398118	0.579038	1.52038	0.428714	0.427099	1.23443	0.46077	0.356219
GAA	0.146519	0	0.368008	0.235162	0.0864786	0.205081	0.12847	0	0.409049	0.166925	0.0991145	0.396774	0.227353	0.0371645	0.445435	0.214425	0.145816	0.791113	0.572216	0.251038	0.961551	0.201531	0	0.556185	0.199667	0.0517725	0.15104	0.151249	0.0648198	0.0702109	0.987398	0.0734751	0.279783
GAN	0.355738	0.169626	0.0502684	0.332743	0.0605598	0.0226681	0.199604	0.342286	0.0136135	0.471335	0	0.0153524	0.02128	0	0	0.369858	0.0952039	0.053696	0.246174	0	0.0315913	0.191511	0.0418653	0.0305311	0.332672	0.0683721	0	0.297312	0.172277	0.0273397	0.177749	0.0398383	0.0145569
GART	0.35566	0.154424	0.119586	0.243584	0.0523232	0.0789312	0.0770904	0.211309	0.118559	0.784631	0.0987774	0.233382	0.205371	0	0.167009	0.383617	0.0863555	0.113489	0.185935	0.212999	0.14636	0.425273	0.0642928	0.201721	0.731589	0.060961	0.27405	0.102221	0.0619562	0.221928	0.278247	0.0613119	0.102739
GATAD1	0.67402	0.0739009	0.316715	0.730137	0.223501	0.43006	0.727137	0.211758	0.353995	0.64619	0.0674674	0.356689	0.267599	0	0.400568	0.706488	0.165387	0.502707	0.74209	0.195718	0.465837	0.698733	0.214178	0.438911	0.177471	0.179563	0.192777	0.287764	0.286723	0.177739	0.596318	0.163057	0.345922
GBA2	0.0760406	0.315526	0.0407462	0.21742	0.0395528	0.176506	0.114896	0.342286	0.0583041	0.2421	0	0.0225136	0.268943	0	0.0447155	0.117304	0.0681766	0.0293332	0.0939653	0	0.0187416	0.244754	0.259022	0.113982	0.139028	0.0695157	0.0220314	0.193539	0.0174227	0.0586487	0.176325	0.130615	0.040184
GBE1	0.397291	0.284785	0.0766262	1.06499	0.517217	0.115563	0.233578	0.151714	0.142595	0.901322	0.401257	0.0939746	0.562444	0.679132	0.410947	0.548704	0.39688	0.0835492	0.612998	0.243659	0.0922903	0.354436	0.533474	0.18547	0.0584248	0.239687	0.118226	0.375525	0.202173	0.0075605	0.368849	0.611357	0.0752922
GBF1	0.25543	0.436503	0.2453	0.233883	0.172663	0.249315	0.105347	0.46132	0.131459	0.400896	0.062397	0.244878	0.123323	0	0.0420308	0.267258	0.0772298	0.198311	0.101596	0.132586	0.185519	0.290076	0.178798	0.312898	0.359425	0.235156	0.199409	0.51367	0.213941	0.100922	0.261388	0.187109	0.12261
GDAP1	0.121768	0	0	0.0345661	0	0	0	0	0	0.106519	0.0722033	0	0.00738116	0	0.0663312	0.0268148	0	0	0	0	0	0.0533114	0	0	0	0	0	0	0	0	0.0983759	0	0
GDAP2	0.147703	0.206959	0.132669	0.188081	0.0202184	0.161286	0.132079	0.640391	0.135394	0.163107	0	0.0773616	0.0306464	0	0.00347485	0.108779	0.342401	0.102419	0.115827	0.649208	0.0754854	0.156766	0.265798	0.19474	0.250112	0.0756352	0.0651536	0.303746	0.060437	0.0943619	0.262331	0.0732424	0.115577
GFER	0.135979	0	0.191619	0.134142	0.350626	0.145233	0.268982	0	0.107884	0.151133	0.0548588	0.197491	0.381479	0	0.857099	0.216883	0.30418	0.205342	0.353235	0.398778	0.16022	0.254126	0.237133	0.26054	0.237351	0.207358	0.253044	0.0873251	0.17522	0.250153	0.148981	0.322693	0.317206
GFPT1	0.147312	0	0.145561	0.224105	0.0781528	0.0988031	0.207838	0	0.14952	0.307212	0.083215	0.12059	0.0855783	0	0.0446681	0.396532	0.0555322	0.251772	0.439431	0.135711	0.200348	0.476661	0.0676885	0.0331025	0.646295	0.0650249	0.168016	0.737103	0.0834309	0.185572	0.39318	0.0357958	0.356947
[truncated: 356 more rows]

## Sheet: prct_positive
	vein, Human	vein, Lemur	vein, Mouse	capillary, Human	capillary, Lemur	capillary, Mouse	lymphatic, Human	lymphatic, Lemur	lymphatic, Mouse	muscle stem, Human	muscle stem, Lemur	muscle stem, Mouse	fast muscle, Human	fast muscle, Lemur	fast muscle, Mouse	FAP, Human	FAP, Lemur	FAP, Mouse	tendon, Human	tendon, Lemur	tendon, Mouse	pericyte, Human	pericyte, Lemur	pericyte, Mouse	T CD4, Human	T CD4, Lemur	T CD4, Mouse	T CD8, Human	T CD8, Lemur	T CD8, Mouse	macrophage, Human	macrophage, Lemur	macrophage, Mouse
[truncated: 566 more rows]

[truncated: 1 more sheets: Visualization]
