# Supplementary material for: In vivo self-renewal and expansion of quiescent stem cells from a non-human primate
Source: Nat Commun. 2025 Jun 24;16:5370. doi: 10.1038/s41467-025-58897-x (PMC12187938; doi:10.1038/s41467-025-58897-x)
Supplement: Supplementary file 10 — Supplementary Data 8 [file 41467_2025_58897_MOESM10_ESM.xlsx]

## Sheet: PSG_avg_exp_human
	vein	capillary	lymphatic	muscle stem	fast muscle	FAP	tendon	pericyte	T CD4	T CD8	macrophage
FAM111B	0.00789035	0.088606	0	0.01115	0	0.00553447	0	0.00696606	0	0	0.0238469
PNPLA4	0.0404954	0.0470945	0	0.0437084	0.643949	0.0320484	0.0302459	0.174347	0.0856186	0	0.0741023
HES4	0.249681	0.675333	1.9611	1.58266	0.017121	0.155936	0	1.92186	0.274361	0.37639	1.27372
MYL5	0.0522211	0.0393156	0	0.114432	0.249798	0.0353073	0.0219497	0.0628066	0	0.0582539	0.0644852

## Sheet: PSG_avg_exp_lemur
	vein	capillary	lymphatic	muscle stem	fast muscle	FAP	tendon	pericyte	T CD4	T CD8	macrophage
FAM111B	0	0.00877458	0	0	0	0	0	0	0	0	0
PNPLA4	0	0.015464	0	0.0301098	0	0.00501186	0	0.062178	0	0.0345799	0
HES4	0	0.0342809	0	0.103626	0	0	0.0355819	0.0891831	0.0437437	0.00815486	0
MYL5	0	0	0	0	0	0	0	0	0	0	0
