# Supplementary material for: In vivo self-renewal and expansion of quiescent stem cells from a non-human primate
Source: Nat Commun. 2025 Jun 24;16:5370. doi: 10.1038/s41467-025-58897-x (PMC12187938; doi:10.1038/s41467-025-58897-x)
Supplement: Supplementary file 14 — Source Data [file 41467_2025_58897_MOESM14_ESM.zip]

Archive with 14 entries (14 files):
- source data_Figure1.xlsx
- __MACOSX/._source data_Figure1.xlsx
- source data_Figure2.xlsx
- __MACOSX/._source data_Figure2.xlsx
- source data_Figure3.xlsx
- __MACOSX/._source data_Figure3.xlsx
- source data_Figure4.xlsx
- __MACOSX/._source data_Figure4.xlsx
- source data_Supplementary_Figure2.xlsx
- __MACOSX/._source data_Supplementary_Figure2.xlsx
- source data_Supplementary_Figure3.xlsx
- __MACOSX/._source data_Supplementary_Figure3.xlsx
- source data_Supplementary_Figure4.xlsx
- __MACOSX/._source data_Supplementary_Figure4.xlsx
