# Supplementary material for: In vivo self-renewal and expansion of quiescent stem cells from a non-human primate
Source: Nat Commun. 2025 Jun 24;16:5370. doi: 10.1038/s41467-025-58897-x (PMC12187938; doi:10.1038/s41467-025-58897-x)
Supplement: Supplementary file 14 — Source Data [file 41467_2025_58897_MOESM14_ESM.zip › source data_Figure1.xlsx]

## Sheet: Figure 1l
Figure 1l
	Day
	1	1	1	1			Lemur
	3	32	55.5	25			Male
	6	201	188	246			Male
	9	234	205	280			Female
	13	297	156.5	428
	20	188	525	451
	27	349	396.5	463.5

## Sheet: Figure 1m
Figure 1m
		Control	MuSCs			Lemur
		0.650177	4.86808			Male
		0.585435	1.73712			Male
		0.815109	4.67327			Female
