# Supplementary material for: In vivo self-renewal and expansion of quiescent stem cells from a non-human primate
Source: Nat Commun. 2025 Jun 24;16:5370. doi: 10.1038/s41467-025-58897-x (PMC12187938; doi:10.1038/s41467-025-58897-x)
Supplement: Supplementary file 14 — Source Data [file 41467_2025_58897_MOESM14_ESM.zip › source data_Figure2.xlsx]

## Sheet: Figure 2a
Figure 2a
		Mouse			human			Mouse Lemur
	hours	mouse1	mouse2	mouse3	human1	human2	human3	mouse lemur1	mouse lemur2	mouse lemur3	mouse lemur4	mouse lemur5	mouse lemur6			Mouse	Human	Lemur
	24	0.7	0.4	0							0.3	0.9	0			male	female	Male
	36	36	19.9	32.9	1	0	1	6.4	8.1	4.8	1.2	3.9	1			male	female	Male
	60	69.3	58.3	61.7	27	14	57	48.4	51.1	53.9	14.1	29.3	14.5			male	male	Male
	84	87.6	90.5	79.4	10	63	76	79.7	85.4	89.1	25.4	40.3	22.8					Male
																		Female
																		Female

## Sheet: Figure 2b
Figure 2b
		Mouse			human			Mouse Lemur
	hours	mouse1	mouse2	mouse3	human1	human2	human3	mouse lemur1	mouse lemur2	mouse lemur3	mouse lemur4	mouse lemur5	mouse lemur6			Mouse	Human	Lemur
	24	14.4	11.4	9.6							0	0	4.8			male	female	Male
	36	80	66.3	79.3	1	90	43	37.5	42.2	27.2	0.5	0	0			male	female	Male
	60	93.8	96.6	79.2	13	94	83	89.5	85.2	81.1	6	9.5	11.4			male	male	Male
	84	93.8	96.6	82.9	24	97	89	91.1	92.6	97.7	42.6	23.3	39.3					Male
																		Female
																		Female

## Sheet: Figure 2d
Figure 2d
	Mouse	Lemur	Human			Mouse	Lemur	Human
	9.1875	8.23362	8.13018			male	male	female
	9.43619	8.40216	8.08			male	female	female
	9.35335	8.7212	8.2154			male	female	male
			8.1369					male

## Sheet: Figure 2f
Figure 2f
	Control	DENSPM			Mouse
	11.9214	11.3517			male
	11.8974	11.0209			male
	12.0998	11.1998			male

## Sheet: Figure 2g
Figure 2g
	Control	DENSPM			Lemur
	10.333	9.43414			male
	9.75785	9.12171			female
	10.0752	9.33952			female

## Sheet: Figure 2h
Figure 2h
	Control	DENSPM			Human
	11.4777	11.0254			female
	11.3955	10.6777			female
	11.2632	11.0616			male

## Sheet: Figure 2i
Figure 2i
	Control	DENSPM			Mouse
	20.1128	10.9687			male
	17.6892	9.094			male
	11.6279	7.4271			male

## Sheet: Figure 2j
Figure 2j
	Control	DENSPM			Lemur
	27.56	17.75			male
	30.27	21.96			female
	33.1	24.02			female

## Sheet: Figure 2k
Figure 2k
	Control	DENSPM			Human
	15.8354	7.9208			female
	17.8218	10.3846			female
	18.75	12.5382			male

## Sheet: Figure 2l
Figure 2l
	Day	Control						denspm								Lemur
	1	1	1	1	1	1	1	1	1	1	1	1	1			female L6
	3	30	37.3333	33.3333	128.667	95.2	83	9	32	21	113.333	37	106.75			female L6
	6	92	188.667	195.667	146.333	185.6	190.75	35	68.5	112	39	187.75	154.75			female L6
	9	178	175.333	97.6667	148	120.8	167	73	59	54.5	43	115.75	128			female L7
	13	171	81	293.333	183	93.6	254.5	97.5	79	112	12.6667	127.5	117			female L7
	16	147	270.333	127	279.667	73.2	365.75	169	102	51	26	95.25	146			female L7
	20	114	92	518.667	439	141.2	255.25	200.75	131.5	279.5	54	109	136.25
	23	156	84.3333	255.667	448.333	202.8	409.5	157	46	46	46.6667	201.75	162.5

[truncated: 1 more sheets: Figure 2m]
