# Supplementary material for: In vivo self-renewal and expansion of quiescent stem cells from a non-human primate
Source: Nat Commun. 2025 Jun 24;16:5370. doi: 10.1038/s41467-025-58897-x (PMC12187938; doi:10.1038/s41467-025-58897-x)
Supplement: Supplementary file 14 — Source Data [file 41467_2025_58897_MOESM14_ESM.zip › source data_Figure3.xlsx]

## Sheet: Figure 3a
Figure 3a
	Day	FAPs
	1	1	1	1					Lemur
	3	8	62	28					male
	6	76	287	145					male
	9	272	96	485					female
	13	548	513	895
	20	366	821	215
	27	514	737	138

## Sheet: Figure 3c
Figure 3c
	mouse	lemur	human				Mouse	Lemur	Human
	2.50036	6.43164	6.40892				male	male	female
	0.590568	4.78203	4.1209				male	male	female
	1.25166	7.00307	1.57909				male	female	male
	0.962978	5.1482	4.0363				male	female	male

## Sheet: Figure 3d
Figure 3d
	mouse	lemur	human			Mouse	Lemur	Human
	28.3569	52.3	72.2			male	male	female
	22.0992	33.73	33.6			male	female	female
	18.02	40.3	64.5			male	female	male

## Sheet: Figure 3e
Figure 3e
	mouse	lemur	human			Mouse	Lemur	Human
	61.9909	23.6	49.1249			male	male	female
	55.3928	42.9	42.9875			male	female	female
	65.9836	35.4	20.2			male	female	male

## Sheet: Figure 3f
Figure 3f
	mouse	lemur	human			Mouse	Lemur	Human
	95.9	59.5506	9.64344			male	male	female
	97.7	63.5	15.2			male	female	female
	99	50.2	20.8			male	female	male

## Sheet: Figure 3g
Figure 3g
	mouse	lemur	human			Mouse	Lemur	Human
	27.7	76.4	72.04			male	male	female
	48.08	95.8	80.4			male	female	female
	43.45	65.16	62.3			male	female	male

## Sheet: Figure 3h
Figure 3h
	Day1	Ctrl					aCFD								Lemur
	1	1	1	1	1	1	1	1	1	1	1				female L6
	3	28.5	90	67.5	178	171.5	29.375	30	50	137.5	177				female L6
	6	134.5	589	285	364	174.5	162.5	340.625	190.87	204	186.5				female L6
	9	204	209	310.5	270	73.5	143.75	126.25	137.391	177	93				female L7
	13	180	718	219	417	145	227.5	351.875	140.435	295.5	82				female L7
	16	394	273	537.5	396	173.5	202.5	147.5	271.739	194	78
	20	374.5	1063	438	693	168	272.5	333.125	309.565	342	87
	23	417.5	213	651.5	542	765.5	261.875	130	164.783	257	271

## Sheet: Figure 3i
Figure 3i
	Contol	CFDi				Lemur
	85581	25268.5				male
	149835	86987.3				female
	108298	29597.2				female
