# Supplementary material for: In vivo self-renewal and expansion of quiescent stem cells from a non-human primate
Source: Nat Commun. 2025 Jun 24;16:5370. doi: 10.1038/s41467-025-58897-x (PMC12187938; doi:10.1038/s41467-025-58897-x)
Supplement: Supplementary file 14 — Source Data [file 41467_2025_58897_MOESM14_ESM.zip › source data_Figure4.xlsx]

## Sheet: Figure 4e
Figure 4e
		human	macaque	lemur	mouse
	HNRNPA1	98.3	59.45	57.44	0.09
	CYBRD1	69.76	77.06	34.52	0.09
	PPP1R14D	63.49	11.93	0.14	0.09
	AASS	60.33	7.34	6.82	0.09
	AKR1B1	32.36	9.54	33.83	0.09
	FRZB	28.58	0.18	19.65	0.09
	PAX1	25.71	1.47	3.55	0.09
	APOL6	25.24	9.54	3	0.09
	DYNC1I1	24.72	1.65	1.77	0.09
	IRX2	23.49	0.37	0.82	0.09

## Sheet: Figure 4g
Figure 4g
	Human	Mouse	Lemur	Macaque			Human	Mouse	Lemur	Macaque
	53	6	32	56			female	male	male	male
	73	18	50	100			female	male	female	female
	59	25	55	76			male	male	female	female
	56	19					male	male
	42						male

## Sheet: Figure 4h
Figure 4h
	Human	Mouse	Lemur	Macaque			Human	Mouse	Lemur	Macaque
	1570	1906	1327	1258			female	male	male	male
	2484	2080	1565	1760			female	male	female	female
	2520	1919	1650	2138			male	male	female	female
	2637	1920					male	male
	3018						male
