# Supplementary material for: In vivo self-renewal and expansion of quiescent stem cells from a non-human primate
Source: Nat Commun. 2025 Jun 24;16:5370. doi: 10.1038/s41467-025-58897-x (PMC12187938; doi:10.1038/s41467-025-58897-x)
Supplement: Supplementary file 14 — Source Data [file 41467_2025_58897_MOESM14_ESM.zip › source data_Supplementary_Figure2.xlsx]

## Sheet: Figure 2d
Figure 2d
	Time	Mouse			Mouse lemur					Mouse	Lemur
	24	0	0.5	0	0.2	0	0			Male	Male
	36	0	0.4	0.7	0	0	0			Male	Male
	60	6.8	2.7	15.1	0	0	0			Male	Female
	84	54.7	42.3	33.1	1.6	1.5	2.6

## Sheet: Figure 2f
Figure 2f
	Mouse	lemur				Mouse	Lemur
	46.9722	1.18157				Male	Male
	79.7609	1.67453				Male	Male
	86.8091	0.0830688				Male	Female
	44.4117					Male
	38.5902					Male

## Sheet: Figure 2g
Figure 2g
	Mouse	Lemur	Human			Mouse	Lemur	Human
	4.6	0	0			Male	Male	female
	0.5	0	0			Male	Male	female
	0	0	0.2			Male	Female	male
	2.2					Male
	1.3					Male
	0.6					Male

## Sheet: Figure 2h
Figure 2h
	MyoD+				Mouse
	5.72				Male
	2.04				Male

## Sheet: Figure 2i
Figure 2i
	Mouse				Mouse
	4.09				Female
	5.79				Female
	2.01				Female
	2.8				Female
	3.8				Female
	5.16				Female
	7.8				Female

## Sheet: Figure 2j
Figure 2j
	Control	MyoD			Lemur
	104.423	151.722			Male
	59.4642	139.693			Male
	86.4228	129.514			Female

## Sheet: Figure 2k
Figure 2k
	Control	MyoD			Lemur
	0.5	0.8			Female
	0.4	0.8			Male
	1	2.3			Male
	0.6	1.2			Female
	0.6	0.9			Female

## Sheet: Figure 2l
Figure 2l
	Control	MyoD			Lemur
	1	1.71119			Male
	1	2.13613			Male
	1	2.27363			Female

## Sheet: Figure 2m
Figure 2m
	translation	cell-cell adhesion	GTP binding	I-kappaB/NF-kappaB complex	Basic-leucine zipper domain	circadian regulation of gene expression	polyamine biosynthetic process	positive regulation of NF-kappaB transcription factors activity	small GTPase superfamily, ARF type	Nf-kB signaling pathway
	3e-14	2e-06	7.2e-06	0.00021	0.00064	0.0014	0.0019	0.0021	0.011	0.044

## Sheet: Figure 2p
Figure 2p
	Human	Mouse	Lemur		Human	Mouse	Lemur
	42	82	63		female	Male	Male
	65	91	62		female	Male	Female
	71	87	30		male	Male	Female

[truncated: 2 more sheets: Figure 2q, Figure 2r]
