# Supplementary material for: In vivo self-renewal and expansion of quiescent stem cells from a non-human primate
Source: Nat Commun. 2025 Jun 24;16:5370. doi: 10.1038/s41467-025-58897-x (PMC12187938; doi:10.1038/s41467-025-58897-x)
Supplement: Supplementary file 14 — Source Data [file 41467_2025_58897_MOESM14_ESM.zip › source data_Supplementary_Figure3.xlsx]

## Sheet: Figure 3a
Figure 3a
	Day	FAPs				MuSCs						Mouse
	1	1	1	1	1	1	1	1	1			Male
	6	1.6	1	1.6	1.9	15	14	13	38			Male
	13	3.9	1.5	2.9	4.6	39	86	26	47			Male
	20	3.6	1.8	2.7	3.9	56	82	40	91			Male
	27	2.9	1.9	2.5	4.5	117	251	102	131
	35	0.7	1.3	3.7	3.7	9	222	61	87

## Sheet: Figure 3e
Figure 3e
	mouse	lemur	human				Mouse	Lemur	Human
	190.063	585.346	568.894				Male	Male	female
	243.734	370.62	445				Male	Male	female
	192.66	270.84	208				Male	Female	male
		287.693						Female

## Sheet: Figure 3f
Figure 3f
	mouse	lemur	human			Mouse	Lemur	Human
	1012	839.5	141.35			Male	Male	female
	1132.5	675.4	356.5			Male	Male	female
	1405.2	673.4	341			Male	Female	male

## Sheet: Figure 3g
Figure 3g
	mouse	lemur	human			Mouse	Lemur	Human
	25.131	2.02	8.7			Male	Male	female
	6.26388	10.3	21.4			Male	Male	female
	46.1596	5.9	14.5			Male	Female	male
		8.16					Female

## Sheet: Figure 3h
Figure 3h
	mouse	lemur	human			Mouse	Lemur	Human
	15.8	1.42141	2.64453			Male	Male	female
	62.4	5.61798	6.3197			Male	Male	female
	72.2	2.4	8.54			Male	Female	male

## Sheet: Figure 3j
Figure 3j
	Control	CFDi				Lemur
	356.2	131.02				Male
	222.7	62.8				Female

## Sheet: Figure 3k
Figure 3k
	Control	CFDi				Mouse
	141.741	134.841				Male
	134.5	161.8				Male
	211	209.3				Male

## Sheet: Figure 3l
Figure 3l
	siControl	siCFD				Lemur
	1	0.0167628				Male
	0.715464	0.537586				Female
	1.19775	0.459933				Female

## Sheet: Figure 3m
Figure 3m
	Control	siCFD				Lemur
	496958000000	247701000000				Male
	548042000000	260544000000				Female
	287997000000	37617648585				Female
