# Supplementary material for: In vivo self-renewal and expansion of quiescent stem cells from a non-human primate
Source: Nat Commun. 2025 Jun 24;16:5370. doi: 10.1038/s41467-025-58897-x (PMC12187938; doi:10.1038/s41467-025-58897-x)
Supplement: Supplementary file 14 — Source Data [file 41467_2025_58897_MOESM14_ESM.zip › source data_Supplementary_Figure4.xlsx]

## Sheet: Figure 4c
Figure 4c
	Human	Mouse	Lemur		Human	Mouse	Lemur
	100	17	87		female	Male	Male
	100	0	99		female	Male	Male
	100	31	100		male	Male	Female

## Sheet: Figure 4i
Figure 4i
	Human	Mouse	Lemur	Macaque			Human	Mouse	Lemur	Macaque
	0	15	90	25			female	Male	Male	male
	6	14	95	15			female	Male	Male	female
	52	29	90	0			male	Male	Female	female
	15	15					male	Male
	67						male

## Sheet: Figure 4k
Figure 4k
	Human	Mouse	Lemur			Human	Mouse	Lemur
	79	48	98			female	Male	Male
	40	12	98			female	Male	Male
	63	7	54			male	Male	Female
